# Supplementary material for: Simultaneous enrichment and sequential separation of glycopeptides and phosphopeptides with poly-histidine functionalized microspheres
Source: Front Bioeng Biotechnol. 2022 Oct 6;10:1011851. doi: 10.3389/fbioe.2022.1011851 (PMC9582455; doi:10.3389/fbioe.2022.1011851)
Supplement: Supplementary file 1 [file Table2.XLSX]

## Sheet: Sheet1
No.	Peptide sequence	NO. of Phosphate groups	[M+H]+	Found	Assignment	Figure 3B	Figure 3C	Figure S7B
	Peptide mol. weight (calcd)		(calcd)	mass
1	VPQLEIVPNpSAEER (1579.82)	1	1660.81	830.87 (z = 2)	S1[121-134]		+
2	YKVPQLEIVPNpSAEER (1870.98)	1	1951.97	976.45 (z = 2)	S1[119-134]		+
3	NMAINPpSKENLCSTFCK(1900.60）	1	1981.59	991.30(z=2)	S2[40-56]			+
4	DIGpSEpSTEDQAMEDIK (1766.75)	2	1927.72	964.31 (z = 2)	S1[58-73]	+	+	+
				975.32(z=2)Na+				+
				983.33 (z = 2) K+		+		+
5	DIGpSEpSTEDQAMEDIK (1782.75)	2	1943.72	972.32 (z = 2)	S1[58-73]	+		+
6	VNELpSKDIGpSEpSTEDQAMEDIK (2437.12)	3	2677.96	1339.48 (z = 2)	S1[52-73]	+		+
				893.34(z = 3)				+
				905.99(z = 3)				+
				1358.48 (z = 2)
7	EKVNELpSKDIGpSEpSTEDQAMEDIK (2694.25)	3	2935.16	1468.08 (z = 2)	S1[50-73]	+	+	+
				979.05(z = 3)				+
		3	1476.58	1476.58 (z = 2)				+
8	KEKVNELpSKDIGpSEpSTEDQA[Mo]EDIKQ (2952.19)	3	2951.16	1476.08(z=2)	S1/50-73	+
9	NT[Mo]EHVpSpSpSEEpSIISQETYK (2299.45)	4	2634.9	1317.97(z=2)	S2[17-36]	+
10	NTMEHVpSpSpSEEpSIISQETYKQ (2426.09)	4	2747.02	1373.95 (z = 2)	S2[17-37]	+
11	NANEEEYSIGpSpSpSEEpSAEVATEEVK (2687.16)	4	3008.09	1504.49 (z = 2)	S2[61-85]	+
12	NTMEHVpSpSpSEESIIpSQETYK (2298.03)	4	2618.86	1309.93 (z = 2)	S2[17-36]	+
