# Supplementary material for: Simultaneous enrichment and sequential separation of glycopeptides and phosphopeptides with poly-histidine functionalized microspheres
Source: Front Bioeng Biotechnol. 2022 Oct 6;10:1011851. doi: 10.3389/fbioe.2022.1011851 (PMC9582455; doi:10.3389/fbioe.2022.1011851)
Supplement: Supplementary file 2 [file Table3.XLSX]

## Sheet: DGPF glycopeptides
Sequence	Modifications	Mass	Mass Fractional Part	Protein Groups	Proteins	Gene Names	Protein Names	Unique (Groups)	Unique (Proteins)	Acetyl (Protein N-term)	Deamidation (N)	Oxidation (M)	Phospho (STY)	Missed cleavages	Retention time	Calibrated retention time	Charges	PEP	MS/MS scan number	Raw file	Score	Delta score	Reverse	Potential contaminant	Intensity	id	Protein group IDs	Peptide ID	Evidence IDs	MS/MS IDs	Best MS/MS	Deamidation (N) site IDs	Oxidation (M) site IDs	Phospho (STY) site IDs	MS/MS Count	Taxonomy IDs
AAAAAWEEPSSGNGTAR	Deamidation (N)	1645.73	0.733227	3564	Q9P258	RCC2	Protein RCC2	yes	yes	0	1	0	0	2	21.692	21.692	2	8.0681e-06	13667	C-DGP_45FS	131.37	107.99			8218600	4	3564	4	4	4	4	1360			1
AACAVKPQEVQMVNGTITNPINGK	Deamidation (N)	2540.27	0.272693	2027	P11717;S4R328	IGF2R	Cation-independent mannose-6-phosphate receptor	yes	no	0	1	0	0	1	44.477	44.477	4	0.00058819	28011	C-DGP_45FS	61.963	54.517			34067000	28	2027	28	29	33	33	734			1
AADRIHQDGIHILVNMNGYTK	Deamidation (N)	2366.18	0.180113	1744	O15294	OGT	UDP-N-acetylglucosamine--peptide N-acetylglucosaminyltransferase 110 kDa subunit	yes	yes	0	1	0	0	1	39.286	39.286	4	3.0124e-06	21717	C-DGP_65FS	89.873	76.836			62411000	37	1744	37	39	43	43	565			1
AAIPSALDTNSSK	Deamidation (N)	1274.64	0.635411	2576	Q08380	LGALS3BP	Galectin-3-binding protein	yes	yes	0	1	0	0	0	26.972	26.972	2	0.006864	16880	C-DGP_45FS	118.04	98.946			3101100000	60	2576	58	66	75	75	1040			1
AAMAIASLNGYR	Deamidation (N)	1237.61	0.612507	2735	Q15717;A0A494C1D9;A0A494C0F8;B1APY9;A0A494C147;B1APY8;A0A0A0MRX1;A0A0R4J2E6;Q12926;Q14576;P26378	ELAVL1;ELAVL4;ELAVL2;ELAVL3	ELAV-like protein 1;ELAV-like protein;ELAV-like protein 2;ELAV-like protein 3;ELAV-like protein 4	yes	no	0	1	0	0	0	41.476	41.476	2	0.0088496	26195	C-DGP_45FS	120.12	98.033			13393000	87	2735	83	94	107	107	1094			1
AANGVVLATEKK	Deamidation (N)	1200.67	0.671402	8	A0A024RA52;P25787	PSMA2	Proteasome subunit alpha type;Proteasome subunit alpha type-2	yes	no	0	1	0	0	2	13.123	13.123	3	0.035663	8353	C-DGP_45FS	68.676	47.02			18192000	92	8	86	99	112	112	4			1
AANYTSSLNLPDKTLQFVKDHPLMDDSVTPIDNRPR	Deamidation (N)	4069.02	0.0214937	1065	Q92854;E9PFD9	SEMA4D	Semaphorin-4D	yes	no	0	1	0	0	2	67.304	67.304	6	7.406e-24	42361	C-DGP_45FS	125.42	119.36			96552000	95	1065	89	102	115	115	354			1
AASAFFLDGRAQDVFWNLQE	Deamidation (N)	2285.08	0.0752968	406	A0A1C7CYW7			yes	yes	0	1	0	0	1	73.255	73.255	3	0.0070614	43176	C-DGP_65FS	55.33	44.931			10394000000	107	406	101	115;116	129;130	130	135			2
AATCINPLNGSVCERPANHSAK	2 Deamidation (N)	2368.09	0.0899774	1856	O75882	ATRN	Attractin	yes	yes	0	2	0	0	1	25.143	25.143	3	2.7368e-07	15786	C-DGP_45FS	100.85	85.757			51774000	117	1856	111	127	141	141	603;604			1
ACNQSGACTWCHGACLSGDQAHR	Deamidation (N)	2604.01	0.0110919	2967	Q7Z7M0	MEGF8	Multiple epidermal growth factor-like domains protein 8	yes	yes	0	1	0	0	0	17.171	17.171	4	9.5413e-09	10835	C-DGP_45FS	100.64	95.208			21361000	155	2967	148	166	185	185	1153			1
ADNSCIYVNKITHEVDE	Deamidation (N)	2006.89	0.889136	2243	P36954;K7EKS1	POLR2I	DNA-directed RNA polymerase II subunit RPB9	yes	no	0	1	0	0	2	38.033	38.033	3	0.0014646	20841	C-DGP_65FS	74.772	58.106			69399000	200	2243	192	213	234	234	898			0
AEGSDVANAVLDGADCIMLSGETAK	Deamidation (N)	2494.12	0.120334	2057	P14618;B4DNK4;H3BTN5;H3BR70	PKM	Pyruvate kinase PKM;Pyruvate kinase	yes	no	0	1	0	0	2	69.531	69.531	3	1.9112e-10	48208	C-DGP_45FS	110.32	92.861			70733000	229	2057	219	245;246	270;271	271	766			2
AEHISNYTALLLSR	Deamidation (N)	1587.83	0.825671	3471	Q9NPR2;H0YMR1;H0YLN3;H0YMD6	SEMA4B	Semaphorin-4B	yes	no	0	1	0	0	1	57.829	57.829	3	0.0093036	33297	C-DGP_65FS	66.059	54.585			33708000	232	3471	220	249	274	274	1334			1
AEPGTHLCIDVEDAMNITR	Deamidation (N)	2141.97	0.972154	2981	Q86WC4;A0A0A0MSP4	OSTM1	Osteopetrosis-associated transmembrane protein 1	yes	no	0	1	0	0	2	59.316	59.316	3	0.006624	34333	C-DGP_65FS	63.69	40.128			30861000	246	2981	234	263	288	288	1160			1
AEPPLNASASDQGEK	Deamidation (N)	1513.69	0.689631	553	A0A494C039;Q9Y4L1;A0A087X054	HYOU1	Hypoxia up-regulated protein 1	yes	no	0	1	0	0	2	15.354	15.354	2;3	7.1372e-12	9803	C-DGP_45FS	143.93	122.3			2264800000	247	553	235	264;265	289;290;291	291	195			2
AERKPNGGSGGASTSSSGTNLLFSSSATE	Acetyl (Protein N-term);Deamidation (N)	2799.28	0.279488	3750	Q9Y6Y8;A0A0C4DH82	SEC23IP	SEC23-interacting protein	yes	no	1	1	0	0	2	44.233	44.233	3	9.0989e-14	27859	C-DGP_45FS	106.63	87.256			29919000	253	3750	241	271	297	297	1416			1
AERNASHLVCSACFGPCAR	Deamidation (N)	2162.94	0.940811	3233	Q96HD1	CRELD1	Cysteine-rich with EGF-like domain protein 1	yes	yes	0	1	0	0	2	26.817	26.817	4	0.019091	13972	C-DGP_65FS	47.397	37.867			13830000	254	3233	242	272	298	298	1258			1
AFCHANCSGPAPAAKPDPDGGR	Deamidation (N)	2252.97	0.969134	3163	Q92791	LEPREL4	Synaptonemal complex protein SC65	yes	yes	0	1	0	0	0	10.526	10.526	3	7.8926e-06	3814	C-DGP_65FS	78.413	59.121			9645300	266	3163	254	285	313	313	1233			1
AFCHANCSGPAPAAKPDPDGGRADE	Deamidation (N)	2568.08	0.0757839	3163	Q92791	LEPREL4	Synaptonemal complex protein SC65	yes	yes	0	1	0	0	1	11.392	11.392	4	0.00011761	4293	C-DGP_65FS	73.831	65.331			33851000	267	3163	255	286	314	314	1233			1
AFCHANCSGPAPAAKPDPDGGRADEWACE	Deamidation (N)	3114.27	0.265452	3163	Q92791	LEPREL4	Synaptonemal complex protein SC65	yes	yes	0	1	0	0	2	25.413	25.413	4	9.6896e-06	15958	C-DGP_45FS	83.879	74.067			83842000	268	3163	256	287	315	315	1233			1
AFDLINYLGNENHTAPITE	Deamidation (N)	2132.01	0.00621417	3617	Q9UIQ6	LNPEP	Leucyl-cystinyl aminopeptidase;Leucyl-cystinyl aminopeptidase, pregnancy serum form	yes	yes	0	1	0	0	1	75.107	75.107	3	0.0091518	44078	C-DGP_65FS	54.281	42.905			189370000	273	3617	260	292	320	320	1382			1
AFIGCPPPPKTPNGNHTGGNIAR	2 Deamidation (N)	2374.15	0.148813	2104	P20023	CR2	Complement receptor type 2	yes	yes	0	2	0	0	1	25.513	25.513	3	0.0044642	13148	C-DGP_65FS	54.223	43.801			5592900	287	2104	274	307	337	337	818;819			1
AFLLSLAALRDNHTHSDIQVK	Deamidation (N)	2349.24	0.244093	2995	Q8IV08	PLD3	Phospholipase D3	yes	yes	0	1	0	0	1	55.377	55.377	3;4	2.5895e-10	34897	C-DGP_45FS	121.21	107.88			281120000	297	2995	283	318;319	349;350	350	1165			1
AFNQSSNYTTHK	Phospho (STY);2 Deamidation (N)	1478.57	0.571504	189	A0A0A0MR41;A6NNF4	ZNF726	Zinc finger protein 726	yes	no	0	2	0	1	0	65.209	65.209	3	0.018885	41025	C-DGP_45FS	48.004	25.086			100080000	302	189	288	324	355	355	64;65		12;13;291;292	1
AFNSTLPTMAQMEK	Oxidation (M);Deamidation (N)	1584.72	0.71638	2070	P16070;H0YDW7;H0YCV9;H0Y5E4;E9PKC6;H0YDX6;H0YD13;H0Y2P0;Q86UZ1	CD44	CD44 antigen	yes	no	0	1	1	0	1	39.729	39.729	3	0.0092882	25003	C-DGP_45FS	54.09	47.117			82661000	304	2070	290	326	357	357	791	292		1
AFNSTLPTMAQMEK	Deamidation (N)	1568.72	0.721465	2070	P16070;H0YDW7;H0YCV9;H0Y5E4;E9PKC6;H0YDX6;H0YD13;H0Y2P0;Q86UZ1	CD44	CD44 antigen	yes	no	0	1	0	0	1	51.484	51.484	2;3	0.0090233	32337	C-DGP_45FS	86.944	72.914			334540000	305	2070	290	327;328	358;359	358	791			1
AFTVDKDITLTNDKPATAIGVIGNFTDAER	Deamidation (N)	3193.61	0.614288	2214	P33176	KIF5B	Kinesin-1 heavy chain	yes	yes	0	1	0	0	2	69.191	69.191	4	3.5802e-09	43228	C-DGP_45FS	96.505	85.989			125180000	325	2214	309	349;350	382;383	382	891			2
AFVAIGDYNGHVGLGVK	Deamidation (N)	1716.88	0.88352	2067	P15880;H0YEN5;I3L404;E9PM36;E9PPT0;E9PMM9	RPS2	40S ribosomal protein S2	yes	no	0	1	0	0	0	52.95	52.95	3	0.0003272	30274	C-DGP_65FS	77.222	65.454			66470000	329	2067	312	354	388;389	388	790			2
AGAINATYKVDVIQR	Deamidation (N)	1618.87	0.86787	3042	Q8N441	FGFRL1	Fibroblast growth factor receptor-like 1	yes	yes	0	1	0	0	1	34.624	34.624	2	0.0049235	21796	C-DGP_45FS	79.492	67.878			18420000	341	3042	324	366	402	402	1179			0
AGAMTLCITNPLWVTK	Oxidation (M);Phospho (STY);Deamidation (N)	1871.86	0.856258	504	A0A3B3IRK5;Q9H2D1	SLC25A32	Mitochondrial folate transporter/carrier	yes	no	0	1	1	1	0	48.118	48.118	3	0.018482	27319	C-DGP_65FS	40.278	19.839			39082000	343	504	326	368	404	404	172	49	296	0
AGAPTSASGLNGHPTLSGGGDQRE	Deamidation (N)	2237.03	0.0308658	1023	E7EVA0;P27816;H7C4C5	MAP4	Microtubule-associated protein;Microtubule-associated protein 4	yes	no	0	1	0	0	1	19.074	19.074	3	2.0726e-05	9088	C-DGP_65FS	89.946	64.893			13295000	346	1023	328	371	407	407	344			1
AGGPTNSTTRPPSTPE	Deamidation (N)	1569.73	0.727079	15	A0A0C4DGU3;A0A075B6F6;A0A0S2Z6F0;A0A3B3IT72;A0A3B3IUB5;Q8TCT9	HM13	Minor histocompatibility antigen H13	yes	no	0	1	0	0	0	12.258	12.258	2	0.0091231	7841	C-DGP_45FS	83.204	57.545			9573700	367	15	349	392	428	428	6			1
AGMAIAMALTGGIGFIHHNCTPE	Deamidation (N)	2369.1	0.0966426	1328	P12268;H0Y4R1	IMPDH2	Inosine-5'-monophosphate dehydrogenase 2	yes	no	0	1	0	0	0	76.666	76.666	3	8.0635e-05	48365	C-DGP_45FS	74.364	65.544			32287000	397	1328	377	428	464	464	426			1
AGNHTSGAGLVQINK	Deamidation (N)	1466.75	0.747755	1154	H0YGE9;F5GX30;P20645;F5GXU0;F5H883	M6PR	Cation-dependent mannose-6-phosphate receptor	yes	no	0	1	0	0	0	17.884	17.884	2	6.8969e-56	11249	C-DGP_45FS	241.15	145.65			74782000	400	1154	380	431	467	467	377			1
AGNYSCSYR	Deamidation (N)	1077.42	0.418558	899	CON__Q2KJF1			yes	yes	0	1	0	0	0	10.131	10.131	2	0.0029841	6509	C-DGP_45FS	155.75	121.96		+	33103000	402	899	382	433	469	469	312			1
AGPNGTLFVADAYK	Deamidation (N)	1423.7	0.698345	1330	H0Y512;Q9HDC9	APMAP	Adipocyte plasma membrane-associated protein	yes	no	0	1	0	0	0	49.144	49.144	2	0.0052735	30931	C-DGP_45FS	110.66	88.916			60431000	405	1330	385	436	472	472	427			1
AGRNFTVACQHR	Deamidation (N)	1416.67	0.668065	1993	P08581;H7C174	MET	Hepatocyte growth factor receptor	yes	no	0	1	0	0	1	9.261	9.261	3	0.0044145	5950	C-DGP_45FS	85.522	67.927			49276000	409	1993	389	441	478	478	691			1
AGVRPSAGNVSTHPSLSQRPGGSTK	Deamidation (N)	2448.25	0.246947	1768	O43493	TGOLN2	Trans-Golgi network integral membrane protein 2	yes	yes	0	1	0	0	0	11.514	11.514	5	7.4159e-12	7302	C-DGP_45FS	116.72	101.24			81424000	433	1768	410	469	507	507	570			1
AHCVWLECPIPDAPVVTNVTVK	Deamidation (N)	2505.24	0.239602	2149	P26006	ITGA3	Integrin alpha-3;Integrin alpha-3 heavy chain;Integrin alpha-3 light chain	yes	yes	0	1	0	0	1	67.649	67.649	3	4.7888e-06	42713	C-DGP_45FS	88.755	83.049			2386000000	454	2149	429	501	554	554	849			1
AHPDNACSPIAPPPPAPVNGSVFIALLR	Deamidation (N)	2878.48	0.479983	1505	I3L1K4;I3L0V7;I3L2D4;I3L462;I3L0L6;Q9H6Y7	RNF167	E3 ubiquitin-protein ligase RNF167	yes	no	0	1	0	0	0	77.768	77.768	3	1.0488e-05	45623	C-DGP_65FS	78.991	71.959			22049000	486	1505	460	539	603	603	469			1
AHPLPVLHLANTTLSGNPAVR	Deamidation (N)	2178.19	0.190936	1788	O60476	MAN1A2	Mannosyl-oligosaccharide 1,2-alpha-mannosidase IB	yes	yes	0	1	0	0	0	51.402	51.402	3	0.0096701	29365	C-DGP_65FS	46.027	37.739			4325200	487	1788	461	540	604	604	573			0
AHSLFLDIHPVTGIPMNCSVK	Deamidation (N)	2336.17	0.165708	757	B7ZKQ9;F5H4X0;Q8WTV0	SCARB1	Scavenger receptor class B member 1	yes	no	0	1	0	0	0	62.71	62.71	3	0.011343	36438	C-DGP_65FS	45.047	31.175			10041000	497	757	468	551	617	617	252			1
AHVIVMAATNRPNSIDPALR	Deamidation (N)	2146.13	0.131706	2398	P55072	VCP	Transitional endoplasmic reticulum ATPase	yes	yes	0	1	0	0	0	35.778	35.778	4	5.5881e-06	22544	C-DGP_45FS	91.317	76.857			37137000	508	2398	477	563	631	631	968;969			1
AHVIVMAATNRPNSIDPALRR	Deamidation (N)	2302.23	0.232817	2398	P55072	VCP	Transitional endoplasmic reticulum ATPase	yes	yes	0	1	0	0	1	29.098	29.098	3;4	0.00013205	15297	C-DGP_65FS	72.421	64.031			103650000	510	2398	478	565;566	633;634	634	968;969			1
AIGGIDWDSHPFGYNLTLQAK	Deamidation (N)	2303.12	0.122247	69	Q14517;A0A087WVP1;D6RCE4	FAT1	Protocadherin Fat 1;Protocadherin Fat 1, nuclear form	yes	no	0	1	0	0	0	71.669	71.669	3	1.1231e-09	41895	C-DGP_65FS	132.74	108.94			57729000	539	69	505	595	665	665	22			1
AIGGIILTASHNPGGPNGDFGIK	Deamidation (N)	2206.14	0.138231	532	A0A3B3ITK7;P36871	PGM1	Phosphoglucomutase-1	yes	no	0	1	0	0	0	58.026	58.026	3	7.9988e-06	33275	C-DGP_65FS	78.975	66.127			49067000	541	532	506	597	667;668	667	190			2
AIGGIILTASHNPGGPNGDFGIK	Phospho (STY);Deamidation (N)	2286.1	0.104562	532	A0A3B3ITK7;P36871	PGM1	Phosphoglucomutase-1	yes	no	0	1	0	1	0	63.529	63.529	3	8.8161e-06	36850	C-DGP_65FS	81.683	69.249			52367000	543	532	506	599	670	670	190		39	1
AIHYALNCCGLAGGVEQFISDICPK	Deamidation (N)	2793.29	0.292442	440	A6NNI4;A0A2R8Y478;G8JLH6;P21926	CD9	Tetraspanin;CD9 antigen	yes	no	0	1	0	0	1	78.8	78.8	3	2.8956e-21	49607	C-DGP_45FS	153.14	140.71			286770000	554	440	516	610	681	681	150			1
AIIQGLMPDQNYTVQIIAYNKDKE	Oxidation (M);Deamidation (N)	2781.39	0.389497	2558	Q4G0W3;Q05707	COL14A1	Collagen alpha-1(XIV) chain	yes	no	0	1	1	0	2	61.601	61.601	3	8.704e-12	38907	C-DGP_45FS	126.45	111.86			207170000	560	2558	522	616	687	687	1034;1035	447		1
AIIQGLMPDQNYTVQIIAYNKDKE	Oxidation (M);2 Deamidation (N)	2782.37	0.373512	2558	Q4G0W3;Q05707	COL14A1	Collagen alpha-1(XIV) chain	yes	no	0	2	1	0	2	63.013	63.013	3	0.0003025	39605	C-DGP_45FS	65.779	53.699			45338000	561	2558	522	617	688	688	1034;1035	447		1
AIQLDGLNASQIR	Deamidation (N)	1398.75	0.746692	2058	P14625;Q96GW1;A0A1W2PRR1	HSP90B1	Endoplasmin	yes	no	0	1	0	0	0	49.352	49.352	2	0.00040008	31043	C-DGP_45FS	143.5	85.069			218470000	600	2058	557	658	733	733	769			1
AIQLDGLNASQIRE	Deamidation (N)	1527.79	0.789286	2058	P14625;Q96GW1;A0A1W2PRR1	HSP90B1	Endoplasmin	yes	no	0	1	0	0	1	49.885	49.885	3	0.0051715	28363	C-DGP_65FS	91.207	74.857			23353000	602	2058	558	660	735	735	769			1
AKASLNGADIYSGCCTLKIE	Deamidation (N)	2171.02	0.0238548	2060	P14866;M0QXS5;A0A3B3ITJ4;B4DVF8;M0R1W6	HNRNPL	Heterogeneous nuclear ribonucleoprotein L	yes	no	0	1	0	0	2	45.336	45.336	3	4.5281e-06	25669	C-DGP_65FS	103.73	84.974			137140000	631	2060	586	692;693	768;769	769	774			2
AKNITQIVGHSGCEAK	Deamidation (N)	1712.85	0.851568	38	A3KFI2;A3KFI3;A3KFI4;A3KFI5;A3KFI1;E5RFZ1;A0A087WTY6;P41271	NBL1	Neuroblastoma suppressor of tumorigenicity 1	yes	no	0	1	0	0	2	15.448	15.448	3	1.3547e-12	6817	C-DGP_65FS	166.04	142.58			31127000	643	38	598	705	781	781	17			1
AKPQGQWAEDVLGNKTWDR	Deamidation (N)	2199.07	0.0708801	328	A0A140T986;H0Y615;A0A1W2PRA6;Q96QC4;A0A0G2JK11;A0A140T9B8;A0A140T9I5;A0A140T9T9;A0A140T9P3;A0A1W2PPN1;Q29983;A0A140T9Z8	MICA	MHC class I polypeptide-related sequence A	yes	no	0	1	0	0	2	43.166	43.166	4	0.01137	24126	C-DGP_65FS	49.865	40.701			22453000	644	328	599	706	782	782	103			1
AKQVLFLDTVYGNCSTDFTVK	Deamidation (N)	2406.18	0.177713	877	CON__ENSEMBL:ENSBTAP00000032840			yes	yes	0	1	0	0	1	64.284	64.284	3	2.7676e-05	37618	C-DGP_65FS	79.467	70.758		+	30700000	646	877	601	708	784;785	785	283			2
ALAAAGYDVEKNNSR	Deamidation (N)	1578.76	0.763799	2075	P16403;P10412;P16402;Q02539;P22492	HIST1H1C;HIST1H1E;HIST1H1D;HIST1H1A;HIST1H1T	Histone H1.2;Histone H1.4;Histone H1.3;Histone H1.1;Histone H1t	yes	no	0	1	0	0	2	16.791	16.791	3	1.7018e-05	7924	C-DGP_65FS	136.17	110.04			777400000	658	2075	611	725;726	806;807;808;809	807	800			4
ALAGLVYNASGSE	Deamidation (N)	1251.6	0.598297	3611	Q9UHL4	DPP7	Dipeptidyl peptidase 2	yes	yes	0	1	0	0	0	53.072	53.072	2	0.0068565	33447	C-DGP_45FS	118.06	92.166			26951000	663	3611	616	731	814	814	1380			1
ALAGLVYNASGSEHCYDIYR	Deamidation (N)	2259.03	0.026632	3611	Q9UHL4	DPP7	Dipeptidyl peptidase 2	yes	yes	0	1	0	0	1	51.943	51.943	3	3.4698e-16	29578	C-DGP_65FS	153.21	129.17			2146500000	664	3611	617	732	815;816	815	1380			2
ALGDPAPTMHWVGPDDRLVGNSSR	Deamidation (N)	2548.21	0.21287	990	E7ENX6;Q6PJG9	LRFN4	Leucine-rich repeat and fibronectin type-III domain-containing protein 4	yes	no	0	1	0	0	1	48.099	48.099	4	1.9697e-06	27298	C-DGP_65FS	89.946	75.931			18443000	709	990	661	782	872	872	339			1
ALGFENATQALGR	Deamidation (N)	1347.68	0.678279	2576	Q08380;K7ESM3;K7EKQ5;K7EP36;K7ES75;K7EN99;K7ERZ6;K7EJD3	LGALS3BP	Galectin-3-binding protein	yes	no	0	1	0	0	1	50.207	50.207	3	0.00057454	28492	C-DGP_65FS	120.55	111.82			269010000	710	2576	662	783	873	873	1041			1
ALGVTALFDKHSNTTGITGQR	Deamidation (N)	2187.13	0.128395	873	CON__ENSEMBL:ENSBTAP00000018574			yes	yes	0	1	0	0	1	45.607	45.607	3	2.1713e-17	25696	C-DGP_65FS	162.33	141.1		+	22562000	716	873	668	789	879	879	278			1
ALKQYNSTGDYR	Deamidation (N)	1415.67	0.668108	121	A0A087WYV6;A0A087WZU5;O43657	TSPAN6	Tetraspanin-6	yes	no	0	1	0	0	1	11.033	11.033	3	0.0071457	4106	C-DGP_65FS	71.241	55.376			0	743	121	693	820	914	914	48			1
ALLAPGFGNASGNASER	2 Deamidation (N)	1632.77	0.774364	2196	P30989	NTSR1	Neurotensin receptor type 1	yes	yes	0	2	0	0	1	45.534	45.534	3	0.00078326	25651	C-DGP_65FS	66.289	48.216			44494000	745	2196	695	823	918	918	878;879			1
ALLNHLDVGVGRGNVTQHVQGHR	Deamidation (N)	2477.3	0.299986	965	E5RFZ8;E5RGA7;E5RJ40;E5RJG5;E5RIP4;Q15043	SLC39A14	Zinc transporter ZIP14	yes	no	0	1	0	0	1	28.301	28.301	3;5	5.5897e-17	17886	C-DGP_45FS	129.02	104.62			392300000	752	965	702	830;831	925;926	926	331			1
ALMNGSESR	Deamidation (N)	964.428	0.428395	165	A0A087X2B5;P35613;I3L192;A0A087WUV8;R4GMX5	BSG	Basigin	yes	no	0	1	0	0	1	11.796	11.796	2	0.030815	7479	C-DGP_45FS	126.52	71.973			204410000	771	165	721	850	946	946	57			1
ALNQEQVIAVHIDNGFMR	Deamidation (N)	2055.02	0.0207588	2337	P49915	GMPS	GMP synthase [glutamine-hydrolyzing]	yes	yes	0	1	0	0	1	58.477	58.477	3	0.00028106	34609	C-DGP_65FS	80.07	72.267			94926000	776	2337	725	857;858	953;954	954	944			2
ALSMGNATFYEVE	Deamidation (N)	1431.62	0.622797	2651	Q13753	LAMC2	Laminin subunit gamma-2	yes	yes	0	1	0	0	1	66.107	66.107	2	0.031113	41671	C-DGP_45FS	62.201	62.201			28170000	800	2651	749	884	981	981	1075			0
ALSPNTSCR	Deamidation (N)	1005.45	0.454944	2555	Q04912;J3KQS7	MST1R	Macrophage-stimulating protein receptor;Macrophage-stimulating protein receptor alpha chain;Macrophage-stimulating protein receptor beta chain	yes	no	0	1	0	0	0	9.8784	9.8784	2	0.0092172	6299	C-DGP_45FS	121.62	53.197			26227000	801	2555	750	885	982	982	1032			1
ALSQQNVSMDLATFMK	Deamidation (N)	1783.85	0.848457	1427	H3BMA1;H3BUX1;Q13421	MSLN	Mesothelin;Megakaryocyte-potentiating factor;Mesothelin, cleaved form	yes	no	0	1	0	0	0	72.576	72.576	3	8.3545e-06	45713	C-DGP_45FS	122.75	107.98			90761000	802	1427	751	886	983	983	451			1
ALVCSQPGLNCTVKNSTCLDDSWIHPR	2 Deamidation (N)	3129.43	0.431789	3220	Q96F46	IL17RA	Interleukin-17 receptor A	yes	yes	0	2	0	0	1	52.502	52.502	4	6.0046e-27	33143	C-DGP_45FS	150.91	137.86			84271000	818	3220	767	902	999	999	1255;1256			1
AMLVVNNSVLFPPSGNRSEFPDVK	2 Deamidation (N)	2618.3	0.305039	1420	H0YNA7;Q8TCT8	SPPL2A	Signal peptide peptidase-like 2A	yes	no	0	2	0	0	2	71.022	71.022	3	2.0059e-06	44997	C-DGP_45FS	91.128	77.397			180120000	845	1420	792	931	1028;1029	1029	445;446			2
AMLYHNQTAE	Deamidation (N)	1177.51	0.507373	3163	Q92791;K7ERA3	LEPREL4;P3H4	Synaptonemal complex protein SC65	yes	no	0	1	0	0	0	16.513	16.513	2	0.018946	10444	C-DGP_45FS	106.38	75.078			63786000	846	3163	793	932	1030	1030	1234			1
AMPFTVGDNQTYR	Deamidation (N)	1499.67	0.671479	3159	Q92729	PTPRU	Receptor-type tyrosine-protein phosphatase U	yes	yes	0	1	0	0	0	43.812	43.812	2	0.043229	27537	C-DGP_45FS	80.979	50.725			25187000	848	3159	795	934	1032	1032	1232			1
ANGTTVHVGIHPSK	Deamidation (N)	1417.73	0.731377	2439	P61254;J3QRI7;J3QQQ9;J3QQV1;E5RIT6;J3QRC4;Q9UNX3;J3KS10	RPL26;RPL26L1	60S ribosomal protein L26;60S ribosomal protein L26-like 1	yes	no	0	1	0	0	0	11.425	11.425	4	0.002473	7558	C-DGP_45FS	82.908	72.059			136190000	859	2439	806	945;946	1043;1044	1044	980			2
ANGTTVHVGIHPSKVVITR	Deamidation (N)	1986.1	0.101058	2439	P61254;E5RIT6;Q9UNX3	RPL26;RPL26L1	60S ribosomal protein L26;60S ribosomal protein L26-like 1	yes	no	0	1	0	0	1	23.569	23.569	3;5	4.0663e-06	15315	C-DGP_45FS	101.64	97.54			99196000	862	2439	807	951;952	1049;1050;1051	1049	980			3
ANIISCNYVGYENNSLK	Deamidation (N)	1958.9	0.904392	3787				yes	yes	0	1	0	0	1	38.534	38.534	3	0.0045688	21200	C-DGP_65FS	62.378	19.565	+		125780000	865	3787	810	955;956	1054;1055	1054	1425			1
ANIQFGDNGTTISAVSNK	Deamidation (N)	1836.89	0.885371	417	A0A1W2PPX5;A0A1W2PQR6;A0A1W2PQB7;A0A1W2PS43;A0A1W2PRS1;Q14108;A0A1W2PPU6;A0A1W2PS70;A0A1W2PNX7;A0A1W2PSE4	SCARB2	Lysosome membrane protein 2	yes	no	0	1	0	0	0	40.877	40.877	3	0.0017922	25714	C-DGP_45FS	62.304	45.62			89372000	866	417	811	957	1056	1056	138			1
ANIRNMSVIAHVDHGKSTLTDSLVCK	Deamidation (N)	2866.44	0.442946	2041	P13639	EEF2	Elongation factor 2	yes	yes	0	1	0	0	2	44.945	44.945	4	3.6492e-09	25300	C-DGP_65FS	105.17	98.667			16353000	868	2041	812	959	1058	1058	758;759			1
ANLTVVLLR	Deamidation (N)	998.612	0.612431	1958	P05362;K7EKL8	ICAM1	Intercellular adhesion molecule 1	yes	no	0	1	0	0	0	60.149	60.149	2	0.016367	37919	C-DGP_45FS	110.41	53.127			13982000	877	1958	821	969	1068	1068	652			1
ANNSWFQSILR	Deamidation (N)	1335.66	0.657149	3143	Q92542;H0Y6T7	NCSTN	Nicastrin	yes	no	0	1	0	0	0	72.141	72.141	2	0.0032861	45457	C-DGP_45FS	95.775	69.26			0	879	3143	823	971	1070	1070	1218			1
ANVTADGALAMEK	Deamidation (N)	1290.61	0.612567	2651	Q13753	LAMC2	Laminin subunit gamma-2	yes	yes	0	1	0	0	1	29.456	29.456	2	0.0031992	18563	C-DGP_45FS	85.845	44.418			0	892	2651	835	985	1087	1087	1076			1
ANYTILKGNE	Deamidation (N)	1122.56	0.555704	526	A0A3B3ISU0;Q02487	DSC2	Desmocollin-2	yes	no	0	1	0	0	1	28.135	28.135	2	0.0097569	17729	C-DGP_45FS	134.25	103.02			207420000	895	526	838	988	1090	1090	184;185			1
ANYTILKGNENGNFK	Deamidation (N)	1682.83	0.826399	526	A0A3B3ISU0;Q02487	DSC2	Desmocollin-2	yes	no	0	1	0	0	2	28.479	28.479	3	0.013577	14944	C-DGP_65FS	72.315	37.801			21274000	896	526	839	989	1091	1091	184;185			1
ANYTILKGNENGNFK	2 Deamidation (N)	1683.81	0.810415	526	A0A3B3ISU0;Q02487	DSC2	Desmocollin-2	yes	no	0	2	0	0	2	30.769	30.769	3	0.019992	16376	C-DGP_65FS	50.305	38.177			36945000	897	526	839	990	1092	1092	184;185			1
APDSNCSNLLITTR	Deamidation (N)	1561.74	0.740621	592	Q69YM1;A2RU67	DKFZp762C0813;KIAA1467	Uncharacterized protein KIAA1467	yes	no	0	1	0	0	0	36.158	36.158	2;3	5.6435e-05	22694	C-DGP_45FS	146.07	120.45			194110000	900	592	842	993;994	1096;1097	1096	208			2
AQALWKEPGSNVTMSVDAE	Oxidation (M);Deamidation (N)	2048.94	0.936086	2576	Q08380;K7ESM3;K7EKQ5;K7EP36;K7EJY8	LGALS3BP	Galectin-3-binding protein	yes	no	0	1	1	0	2	42.948	42.948	3	0.0024805	24013	C-DGP_65FS	54.974	33.306			103280000	936	2576	878	1033	1138	1138	1042	451		0
AQALWKEPGSNVTMSVDAE	Deamidation (N)	2032.94	0.941171	2576	Q08380;K7ESM3;K7EKQ5;K7EP36;K7EJY8	LGALS3BP	Galectin-3-binding protein	yes	no	0	1	0	0	2	50.923	50.923	3	0.0049699	29081	C-DGP_65FS	55.33	44.991			207420000	937	2576	878	1034	1139	1139	1042			0
AQLQQVEAALSGNGENE	Phospho (STY);Deamidation (N)	1837.77	0.773116	1860	O75940	SMNDC1	Survival of motor neuron-related-splicing factor 30	yes	yes	0	1	0	1	2	13.116	13.116	3	0.022312	5510	C-DGP_65FS	47.545	6.7437			6407300000	974	1860	915	1074	1186	1186	608		126	0
AREGSLPGNSTISIR	Deamidation (N)	1557.81	0.811084	221	A0A0A0MTS5;A0A0A6YYF2;A0A3B3ITG1;A0A0A0MSA0;Q16787	LAMA3	Laminin subunit alpha-3	yes	no	0	1	0	0	2	27.022	27.022	3	0.0065655	14018	C-DGP_65FS	79.652	64.49			14920000	1012	221	952	1114	1228	1228	71			1
ARNISGVVLADHSGAFHNK	Deamidation (N)	1993.01	0.0129713	3143	Q92542;H0Y6T7;H0Y3Z4;Q5T205	NCSTN	Nicastrin	yes	no	0	1	0	0	1	23.899	23.899	4	0.0023373	15054	C-DGP_45FS	59.585	44.972			23566000	1017	3143	957	1119	1233	1233	1219			1
ARVWNSTFIEDYR	Deamidation (N)	1656.79	0.78962	2149	P26006	ITGA3	Integrin alpha-3;Integrin alpha-3 heavy chain;Integrin alpha-3 light chain	yes	yes	0	1	0	0	2	49.532	49.532	3	0.013052	28224	C-DGP_65FS	80.469	61.873			103430000	1022	2149	962	1124	1238	1238	850			1
ASEGNITVTCR	Deamidation (N)	1207.55	0.550301	328	A0A140T986;H0Y615;A0A1W2PRA6;Q96QC4;A0A0G2JK11;A0A140T9B8;A0A140T9I5;A0A140T9T9;A0A140T9P3;A0A1W2PPN1;Q29983;A0A024RCL3;A0A140T8Z6;A0A140T9M1;A0A0G2JJ55	MICA	MHC class I polypeptide-related sequence A	yes	no	0	1	0	0	1	15.014	15.014	2	0.003578	9497	C-DGP_45FS	134.25	97.865			18609000	1037	328	976	1140	1256	1256	104			1
ASGAVGLSYGAHSNLCINQLVRNGNEAQK	Deamidation (N)	3028.48	0.47848	243	H7C4G6;A0A0S2Z4K7;A0A0A0MT83;P26440;A0A087WVD3;H0YN10	IVD	Isovaleryl-CoA dehydrogenase, mitochondrial	yes	no	0	1	0	0	2	43.953	43.953	4	0.025603	27715	C-DGP_45FS	40.819	28.265			13735000	1045	243	984	1149	1266	1266	77			1
ASGHPRPTISWNVNGTASEQDQDPQR	Deamidation (N)	2848.31	0.31246	2283	P43121	MCAM	Cell surface glycoprotein MUC18	yes	yes	0	1	0	0	1	27.011	27.011	3	9.2671e-34	16993	C-DGP_45FS	173.59	154.56			60289000	1048	2283	987	1152	1269	1269	914			1
ASILTGKYPHNHHVVNNTLE	2 Deamidation (N)	2245.11	0.112745	2065	P15586;H7C3P4;F6S8M0;F5H4C6	GNS	N-acetylglucosamine-6-sulfatase	yes	no	0	2	0	0	1	27.504	27.504	3	1.0809e-05	15834	C-DGP_45FS	89.846	59.694			89999000	1058	2065	997	1162;1163	1279;1280	1279	778;779			2
ASILTGKYPHNHHVVNNTLEGNCSSK	2 Deamidation (N)	2878.37	0.366804	2065	P15586;H7C3P4;F6S8M0;F5H4C6	GNS	N-acetylglucosamine-6-sulfatase	yes	no	0	2	0	0	2	18.449	18.449	4	3.6599e-14	8672	C-DGP_65FS	120.66	103.85			84413000	1059	2065	998	1164	1281	1281	778;779;780			1
ASPDGYDCYFDNVGGEFSNTVIGQMK	Deamidation (N)	2871.2	0.200375	1144	Q14914;F2Z3J9	PTGR1	Prostaglandin reductase 1	yes	no	0	1	0	0	1	74.085	74.085	3	5.5552e-05	46704	C-DGP_45FS	68.192	55.638			49881000	1076	1144	1015	1181	1299	1299	376			0
ASTCSFNPGVFVANLTEWKR	Deamidation (N)	2284.09	0.094652	2865	Q68CQ7	GLT8D1	Glycosyltransferase 8 domain-containing protein 1	yes	yes	0	1	0	0	2	77.533	77.533	3	0.018856	48900	C-DGP_45FS	56.529	48.139			29520000	1089	2865	1028	1194	1313	1313	1125			1
ASTDFLPGLNFSNCSR	Deamidation (N)	1785.8	0.799198	2633	Q13444	ADAM15	Disintegrin and metalloproteinase domain-containing protein 15	yes	yes	0	1	0	0	0	67.662	67.662	3	0.0011755	39468	C-DGP_65FS	68.978	60.159			25474000	1090	2633	1029	1195	1314	1314	1064;1065			0
ASTDFLPGLNFSNCSRR	2 Deamidation (N)	1942.88	0.884325	2633	Q13444	ADAM15	Disintegrin and metalloproteinase domain-containing protein 15	yes	yes	0	2	0	0	1	59.787	59.787	3	2.4717e-09	34565	C-DGP_65FS	138.57	121.63			44595000	1091	2633	1030	1196	1315;1316	1316	1064;1065			2
ASVSFLNFNLSNCER	Deamidation (N)	1757.8	0.804284	3418	Q9H5V8	CDCP1	CUB domain-containing protein 1	yes	yes	0	1	0	0	1	70.436	70.436	3	8.5654e-05	41060	C-DGP_65FS	131.35	98.157			240660000	1096	3418	1035	1201	1321	1321	1308			1
ASVSFLNFNLSNCERK	Deamidation (N)	1885.9	0.899247	3418	Q9H5V8	CDCP1	CUB domain-containing protein 1	yes	yes	0	1	0	0	2	59.254	59.254	3	5.3937e-05	34229	C-DGP_65FS	122.93	101.84			56005000	1097	3418	1036	1202	1322	1322	1308			1
ASVYQCTNGHLMCAGCFIHLLADAR	Deamidation (N)	2865.28	0.281894	1094	E9PJD7	CYHR1		yes	yes	0	1	0	0	0	73.21	73.21	4	1.0102e-05	42886	C-DGP_65FS	87.565	75.599			23348000	1105	1094	1043	1210	1330	1330	368			1
ASYPCMSLHGGIDQYDRDSIINDFKNGTCK	Deamidation (N)	3462.53	0.527874	285	A0A0C4DG89;Q7L014	DDX46	Probable ATP-dependent RNA helicase DDX46	yes	no	0	1	0	0	2	51.549	51.549	5	0.006842	29450	C-DGP_65FS	42.355	32.207			15017000	1110	285	1048	1215	1335	1335	93			1
ATDCRLHNVFNDFLMLSNTQFIE	Oxidation (M);3 Deamidation (N)	2803.25	0.246932	112	A0A087WYF6;E7ESD2;A0A0A0MR88;A0A096LPC5;Q9Y4E1;Q641Q2;Q5T1D7	FAM21A;FAM21C	WASH complex subunit FAM21C;WASH complex subunit FAM21A	yes	no	0	3	1	0	1	23.127	23.127	3	0.012142	14555	C-DGP_45FS	40.012	12.517			78212000	1127	112	1063	1232	1355	1355	39;40;41	14		1
ATFAGVQTEDWGQFMHICDIINTTQDGPKDAVK	Deamidation (N)	3693.71	0.707947	1510	I3L3M3;I3L4G0;I3L1G1;J3KQU4;I3L4I4;O75674;I3L367	TOM1L1	TOM1-like protein 1	yes	no	0	1	0	0	2	74.647	74.647	4	0.0029825	47052	C-DGP_45FS	50.322	37.977			85393000	1130	1510	1066	1235	1359	1359	470			1
ATFIKVPQNQNGK	Deamidation (N)	1444.77	0.767428	2097	P19338;H7BY16	NCL	Nucleolin	yes	no	0	1	0	0	1	22.459	22.459	3	0.024216	11144	C-DGP_65FS	56.205	51.051			18514000	1132	2097	1068	1237	1361	1361	814			1
ATNVINVTR	Deamidation (N)	987.535	0.534909	1198	H0YGW5;F5H7J9;O75581	LRP6	Low-density lipoprotein receptor-related protein 6	yes	no	0	1	0	0	0	21.67	21.67	2	0.031876	10714	C-DGP_65FS	56.258	37.164			5784700	1154	1198	1090	1259	1387	1387	399			0
ATVFANGSLLLTQVRPR	Deamidation (N)	1843.03	0.0315815	2624	Q13308;Q86X91;H7C5L0	PTK7	Inactive tyrosine-protein kinase 7	yes	no	0	1	0	0	0	63.889	63.889	3	3.1301e-16	40205	C-DGP_45FS	171.46	164.23			565650000	1171	2624	1107	1278	1407	1407	1054			1
ATVMVMVKGVNK	Oxidation (M);Deamidation (N)	1292.68	0.683229	378	H7C240;A0A1B0GV24;A0A1B0GWD6;A0A1B0GW13;A0A1B0GV60;A0A1B0GWJ8;H7C3E1;B7Z1I9;A0A1B0GTB0;A0A1B0GTU8;A0A1B0GVB9;A0A1B0GUT7;A0A1B0GVW0;A0A1C7CYW4;O75787	ATP6AP2	Renin receptor	yes	no	0	1	1	0	1	48.905	48.905	2	0.029393	30761	C-DGP_45FS	45.997	21.966			16711000	1176	378	1111	1283	1412	1412	127	39		0
ATVPNNKITVVGVGQVGMACAISILGK	Deamidation (N)	2697.46	0.455742	1972	P07195;A8MW50;A0A3B3IS95;C9J7H8;F5H793	LDHB	L-lactate dehydrogenase B chain;L-lactate dehydrogenase	yes	no	0	1	0	0	1	76.327	76.327	4	0.00060444	48144	C-DGP_45FS	61.488	58.608			48254000	1179	1972	1113	1287	1416	1416	673;674			1
AVAAAAAASAYNYAEQTMSHLPQVQSTTVTSHLNSTSVDPYDR	Deamidation (N)	4524.11	0.11395	3307	Q9BQ04	RBM4B	RNA-binding protein 4B	yes	yes	0	1	0	0	1	73.068	73.068	5	2.4117e-39	46051	C-DGP_45FS	130.52	122.21			48286000	1185	3307	1119	1293	1423	1423	1284			0
AVDYPPVANAGPNQVITLPQNSITLFGNQSTDDHGITSYE	Deamidation (N)	4244.02	0.0185764	988	E7EN73;Q8IZA0;B1AN15	KIAA0319L	Dyslexia-associated protein KIAA0319-like protein	yes	no	0	1	0	0	0	77.179	77.179	4	1.6313e-17	48610	C-DGP_45FS	117.8	114.73			329950000	1223	988	1157	1332	1466	1466	336			1
AVEQHNGKTIFAYFTGSK	Deamidation (N)	1997.98	0.984691	3312	Q9BRA2;I3L0K2;I3L3M7	TXNDC17	Thioredoxin domain-containing protein 17	yes	no	0	1	0	0	2	55.072	55.072	4	0.010272	34706	C-DGP_45FS	53.362	45.273			28522000	1226	3312	1160	1335	1469	1469	1287			1
AVLALYNSTR	Deamidation (N)	1107.59	0.592424	576	A0A499FJK2;P01137	TGFB1	Transforming growth factor beta-1;Latency-associated peptide	yes	no	0	1	0	0	0	39.003	39.003	2	0.0041575	24551	C-DGP_45FS	126.41	93.571			25045000	1252	576	1186	1362	1499	1499	203			1
AVLVNNITTGER	Deamidation (N)	1286.68	0.68303	3063	Q8NBJ4;C9JYM4	GOLM1	Golgi membrane protein 1	yes	no	0	1	0	0	1	33.288	33.288	2	0.0051459	20875	C-DGP_45FS	94.692	34.215			212410000	1271	3063	1205	1383	1521	1521	1186			1
AVPIWVTNQLQENR	Deamidation (N)	1667.86	0.863119	3748	Q9Y6X5	ENPP4	Bis(5'-adenosyl)-triphosphatase ENPP4	yes	yes	0	1	0	0	1	57.361	57.361	3	0.001482	33017	C-DGP_65FS	89.231	89.231			143950000	1282	3748	1215	1395	1535	1535	1414			1
AVQAISMFNGQLLFDRPMHVK	Deamidation (N)	2402.22	0.223892	151	A0A087X0X3;P52272;M0QZM1;M0R019;M0R2T0;M0QYQ7;M0R0N3	HNRNPM	Heterogeneous nuclear ribonucleoprotein M	yes	no	0	1	0	0	0	68.617	68.617	4	0.00070106	43652	C-DGP_45FS	68.411	55.139			93717000	1285	151	1217	1398;1399	1538;1539	1539	53			2
AVQALIDLHNHDLGENHHLR	Deamidation (N)	2302.16	0.156675	369	A0A0U1RRM4;P26599;A6NLN1;A0A0D9SF20	PTBP1	Polypyrimidine tract-binding protein 1	yes	no	0	1	0	0	1	31.84	31.84	4	7.2697e-05	17056	C-DGP_65FS	77.031	67.984			8827800	1287	369	1218	1401	1541	1541	122			1
AVQKINYTVPQSGTFK	Deamidation (N)	1780.94	0.93595	2918	Q6YHK3	CD109	CD109 antigen	yes	yes	0	1	0	0	1	31.738	31.738	3	0.039026	17030	C-DGP_65FS	44.691	34.035			5955800	1295	2918	1225	1409	1549	1549	1140			1
AVSSAVVGEPGITVTHLAVNRVPR	Deamidation (N)	2429.34	0.339056	2175	P29401;A0A0B4J1R6	TKT	Transketolase	yes	no	0	1	0	0	2	46.253	46.253	3	0.0017188	29075	C-DGP_45FS	66.644	59.07			44598000	1306	2175	1236	1421	1562	1562	868			1
AWIHNITHGSGPGAR	Deamidation (N)	1573.78	0.774973	3377	Q9GZX3	CHST6	Carbohydrate sulfotransferase 6	yes	yes	0	1	0	0	0	22.419	22.419	3	2.2786e-06	11162	C-DGP_65FS	137.8	124.38			20397000	1352	3377	1280	1473	1617	1617	1301			1
AYVKDHYSNGFCTVYAK	Deamidation (N)	2022.91	0.914562	2370	P52907	CAPZA1	F-actin-capping protein subunit alpha-1	yes	yes	0	1	0	0	1	25.565	25.565	3	0.014347	13108	C-DGP_65FS	51.495	41.299			10627000	1389	2370	1316	1510	1659	1659	949			1
CACHQLTIQATACTPGGQINPNSGYQYK	2 Deamidation (N)	3139.38	0.379753	1132	Q15047;E9PRF4	SETDB1	Histone-lysine N-methyltransferase SETDB1	yes	no	0	2	0	0	0	36.308	36.308	3	0.00043103	22900	C-DGP_45FS	47.507	35.427			0	1395	1132	1322	1516	1665	1665	373;374			1
CAPNFWNLTSGHGCQPCACHPSR	Deamidation (N)	2714.1	0.099513	2402	P55268	LAMB2	Laminin subunit beta-2	yes	yes	0	1	0	0	0	41.017	41.017	4	1.4496e-15	22803	C-DGP_65FS	136.64	119.92			36626000	1403	2402	1330	1528	1679;1680	1680	972			2
CAPVNISCYAK	Deamidation (N)	1282.57	0.568593	3124	Q8WWI5	SLC44A1	Choline transporter-like protein 1	yes	yes	0	1	0	0	0	33.191	33.191	2	0.022489	20868	C-DGP_45FS	103.55	87.197			33108000	1405	3124	1332	1530	1682;1683	1683	1210			2
CATVTENATGDLATSR	Deamidation (N)	1666.75	0.746828	1605	K7EM91;O43291;K7EKC8	SPINT2	Kunitz-type protease inhibitor 2	yes	no	0	1	0	0	1	23.629	23.629	3	0.00025958	14830	C-DGP_45FS	99.796	85.931			21588000	1408	1605	1335	1534	1687;1688	1687	489			2
CCGAANYTDWEK	Deamidation (N)	1474.55	0.549315	1220	F8VV56;F8W022;F8VWK8;P08962	CD63	Tetraspanin;CD63 antigen	yes	no	0	1	0	0	1	29.663	29.663	2	0.00079658	18650	C-DGP_45FS	130.63	107.2			36448000	1410	1220	1337	1537	1691	1691	402			1
CCGAANYTDWEKIPSMSK	Oxidation (M);Deamidation (N)	2133.88	0.880561	1220	F8VV56;F8W022;F8VWK8;P08962	CD63	Tetraspanin;CD63 antigen	yes	no	0	1	1	0	2	38.749	38.749	3	0.00029385	21279	C-DGP_65FS	100.27	93.234			292270000	1411	1220	1338	1538	1692	1692	402	118		1
CCGAANYTDWEKIPSMSK	Deamidation (N)	2117.89	0.885647	1220	F8VV56;F8W022;F8VWK8;P08962	CD63	Tetraspanin;CD63 antigen	yes	no	0	1	0	0	2	48.008	48.008	3	2.6739e-06	27133	C-DGP_65FS	129.11	118.77			332380000	1412	1220	1338	1539	1693	1693	402			1
CCGFTNYTDFEDSPYFKE	Deamidation (N)	2279.87	0.866351	1799	O60635	TSPAN1	Tetraspanin-1	yes	yes	0	1	0	0	2	66.594	66.594	3	0.00055826	38769	C-DGP_65FS	85.636	71.217			43923000	1413	1799	1339	1540	1694;1695	1695	578			2
CCLLPQANCSVHTAPPAEASMGTR	Deamidation (N)	2628.16	0.155297	3067	Q8NBP7	PCSK9	Proprotein convertase subtilisin/kexin type 9	yes	yes	0	1	0	0	1	38.194	38.194	3	1.165e-05	20972	C-DGP_65FS	85.932	72.34			21093000	1416	3067	1342	1543	1699	1699	1193			1
CCQGDWCNRNITAQLPTK	Deamidation (N)	2221.97	0.966691	2553	Q04771	ACVR1	Activin receptor type-1	yes	yes	0	1	0	0	1	35.2	35.2	3	0.00025407	19080	C-DGP_65FS	81.656	73.055			32033000	1421	2553	1347	1549	1705	1705	1030;1031			1
CDGWADCTDHSDELNCSCDAGHQFTCK	Deamidation (N)	3246.15	0.147781	3727	Q9Y5Y6	ST14	Suppressor of tumorigenicity 14 protein	yes	yes	0	1	0	0	1	30.055	30.055	3	6.9909e-27	18915	C-DGP_45FS	159.1	150.48			40044000	1428	3727	1354	1556	1713	1713	1407			1
CDKGFYLDGSDTIVCDSNSTWDPPVPK	Deamidation (N)	3073.33	0.332118	2064	P15529	CD46	Membrane cofactor protein	yes	yes	0	1	0	0	1	63.52	63.52	3	1.2185e-17	39973	C-DGP_45FS	124.17	116.97			333300000	1433	2064	1359	1561	1718	1718	775			1
CDNFSCAR	Deamidation (N)	1029.36	0.364414	2091	P18084;H7C5U2;V9GZ57	ITGB5	Integrin beta-5;Integrin beta	yes	no	0	1	0	0	0	11.031	11.031	2	0.039717	4128	C-DGP_65FS	143.94	89.418			14369000	1435	2091	1361	1563	1720	1720	808			1
CEICAPGFYGNALLPGNCTR	2 Deamidation (N)	2270.98	0.975859	1742	O15230	LAMA5	Laminin subunit alpha-5	yes	yes	0	2	0	0	1	64.455	64.455	3	0.0017289	37487	C-DGP_65FS	56.081	44.976			0	1452	1742	1377	1582	1742	1742	549;550			1
CFENNSCEIR	Deamidation (N)	1328.51	0.512535	1863	O76061;H0YB13	STC2	Stanniocalcin-2	yes	no	0	1	0	0	2	17.428	17.428	2	0.031236	11043	C-DGP_45FS	100.02	79.147			13322000	1460	1863	1385	1590	1750	1750	618			0
CFNNGTCVDQVGGYSCTCPPGFVGER	Deamidation (N)	2938.18	0.177882	2298	P46531	NOTCH1	Neurogenic locus notch homolog protein 1;Notch 1 extracellular truncation;Notch 1 intracellular domain	yes	yes	0	1	0	0	1	49.849	49.849	3	1.5766e-07	31416	C-DGP_45FS	94.542	87.893			26555000	1466	2298	1391	1596	1756	1756	924			1
CGHVLYADIKMENGK	Deamidation (N)	1734.81	0.806926	151	A0A087X0X3;P52272	HNRNPM	Heterogeneous nuclear ribonucleoprotein M	yes	no	0	1	0	0	2	26.198	26.198	3	0.00011175	13555	C-DGP_65FS	125.53	112.12			44262000	1479	151	1403	1611	1773	1773	54			1
CGLSQSQGNLSHVDWFSVHKE	Deamidation (N)	2415.09	0.0913576	2283	P43121	MCAM	Cell surface glycoprotein MUC18	yes	yes	0	1	0	0	1	47.242	47.242	4	3.1318e-06	29803	C-DGP_45FS	87.772	77.256			27944000	1482	2283	1406	1614	1776	1776	915			1
CGNMSEAFRE	Deamidation (N)	1200.45	0.453958	1994	P08582;C9JVN1	MFI2	Melanotransferrin	yes	no	0	1	0	0	2	24.244	24.244	2	0.002338	15252	C-DGP_45FS	133.57	121.71			11254000	1484	1994	1408	1616	1778	1778	696			1
CHAGYIGDNCNCSTDISTCR	Deamidation (N)	2360.89	0.887848	2091	P18084;H7C5U2;V9GZ57	ITGB5	Integrin beta-5;Integrin beta	yes	no	0	1	0	0	0	19.064	19.064	3	3.4465e-12	9037	C-DGP_65FS	141.6	132.78			147180000	1488	2091	1412	1621	1784;1785	1784	809			2
CHEGNGTFE	Deamidation (N)	1050.37	0.371274	1963	P05556	ITGB1	Integrin beta-1	yes	yes	0	1	0	0	1	10.897	10.897	2	0.03054	6941	C-DGP_45FS	136.11	65.201			392240000	1493	1963	1417	1626	1790	1790	657			1
CHMGYQGPLCTDCMDGYFSSLRNE	Oxidation (M);Deamidation (N)	2914.11	0.112505	622	A6PWM2;Q6UXH1	CRELD2	Cysteine-rich with EGF-like domain protein 2	yes	no	0	1	1	0	1	54.87	54.87	3	9.4475e-17	32000	C-DGP_45FS	147.93	140.56			136240000	1496	622	1420	1629;1630	1793;1794	1793	214	59;60		2
CHMGYQGPLCTDCMDGYFSSLRNE	Deamidation (N)	2898.12	0.11759	622	A6PWM2;Q6UXH1	CRELD2	Cysteine-rich with EGF-like domain protein 2	yes	no	0	1	0	0	1	61.665	61.665	3	8.5403e-42	38807	C-DGP_45FS	197.68	189.91			627830000	1497	622	1420	1631	1795	1795	214			1
CIAAANAPYNQTLTGYNDYIK	Deamidation (N)	2361.09	0.0947116	2533	Q01459	CTBS	Di-N-acetylchitobiase	yes	yes	0	1	0	0	0	55.082	55.082	3	5.1085e-05	34703	C-DGP_45FS	77.08	56.455			42543000	1502	2533	1425	1638	1802	1802	1016			1
CILSGIMSVNGK	Deamidation (N)	1278.63	0.631194	2339;2197	P50395;Q5SX87;G5E9U5;V9GYJ7;Q5SX90;P31150	GDI2;GDI1	Rab GDP dissociation inhibitor beta;Rab GDP dissociation inhibitor alpha	no	no	0	1	0	0	0	55.973	55.973	2	0.009177	35289	C-DGP_45FS	86.898	59.156			19865000	1515	2339;2197	1436	1652	1817	1817	880			0
CILSGIMSVNGKK	Deamidation (N)	1406.73	0.726157	2339;2197	P50395;Q5SX87;G5E9U5;V9GYJ7;Q5SX90;P31150	GDI2;GDI1	Rab GDP dissociation inhibitor beta;Rab GDP dissociation inhibitor alpha	no	no	0	1	0	0	1	45.004	45.004	3	0.012194	28382	C-DGP_45FS	88.021	58.213			13281000	1517	2339;2197	1437	1654	1819	1819	880			1
CIQAGPNCGWCTNSTFLQE	Deamidation (N)	2242.91	0.908173	1963	P05556;Q5T3E5;E9PQJ2;E7ERX5;Q5T3E6;E9PLR6;E7EQW5	ITGB1	Integrin beta-1;Integrin beta	yes	no	0	1	0	0	0	64.325	64.325	3	0.0087065	37424	C-DGP_65FS	47.904	39.413			380830000	1519	1963	1439	1656	1821	1821	658			1
CLALNVSLR	Deamidation (N)	1045.56	0.559015	1666	M0R1M1;Q9H9S5	FKRP	Fukutin-related protein	yes	no	0	1	0	0	0	50.169	50.169	2	0.014136	28580	C-DGP_65FS	71.692	17.143			0	1534	1666	1454	1671	1839	1839	506			1
CLGNCSQPDDPTK	Deamidation (N)	1491.6	0.596993	1965	P06213	INSR	Insulin receptor;Insulin receptor subunit alpha;Insulin receptor subunit beta	yes	yes	0	1	0	0	0	11.848	11.848	2	3.701e-06	7562	C-DGP_45FS	150.1	96.866			10516000	1539	1965	1459	1676	1844	1844	664			1
CLHNGTCVDLVGGFR	Deamidation (N)	1704.77	0.771209	3646	Q9UM47;M0R3C9	NOTCH3	Neurogenic locus notch homolog protein 3;Notch 3 extracellular truncation;Notch 3 intracellular domain	yes	no	0	1	0	0	0	42.019	42.019	3	4.1764e-05	23390	C-DGP_65FS	119.32	93.994			43845000	1541	3646	1461	1678	1846	1846	1388			1
CLLLHSGKPDNQTCHSLCR	Deamidation (N)	2296.05	0.0510894	2091	P18084;H7C5U2	ITGB5	Integrin beta-5;Integrin beta	yes	no	0	1	0	0	0	17.019	17.019	4	1.5522e-07	7819	C-DGP_65FS	128.79	94.291			35798000	1544	2091	1464	1681	1849;1850	1850	810			2
CLLLHSGKPDNQTCHSLCRDE	Deamidation (N)	2540.12	0.120626	2091	P18084;H7C5U2	ITGB5	Integrin beta-5;Integrin beta	yes	no	0	1	0	0	1	18.399	18.399	3	1.9227e-16	11591	C-DGP_45FS	153.25	136.09			54114000	1545	2091	1465	1682	1851	1851	810			1
CLPQAMNITCTGR	Deamidation (N)	1521.67	0.673804	1927	P00533;A0A1W2PRR9;Q504U8;E9PFD7	EGFR	Epidermal growth factor receptor;Receptor protein-tyrosine kinase	yes	no	0	1	0	0	0	39.055	39.055	3	0.033413	21590	C-DGP_65FS	40.83	28.41			8929800	1548	1927	1468	1686	1856	1856	632			1
CLPQAMNITCTGRGPDNCIQCAHYIDGPHCVK	Deamidation (N)	3743.62	0.619365	1927	P00533;A0A1W2PRR9;Q504U8;E9PFD7	EGFR	Epidermal growth factor receptor;Receptor protein-tyrosine kinase	yes	no	0	1	0	0	1	40.277	40.277	5	1.582e-41	25325	C-DGP_45FS	167.03	147.34			934240000	1549	1927	1469	1687	1857	1857	632			1
CLQHFYGPNHEHCFNR	Deamidation (N)	2115.88	0.879197	1993	P08581	MET	Hepatocyte growth factor receptor	yes	yes	0	1	0	0	1	15.562	15.562	5	0.015454	9872	C-DGP_45FS	41.838	36.409			11177000	1551	1993	1471	1689	1859	1859	692			1
CLSPDVTPCFCTINFTLE	Deamidation (N)	2173.94	0.937014	3510	Q9NV96	TMEM30A	Cell cycle control protein 50A	yes	yes	0	1	0	0	0	79.844	79.844	3	0.016633	46906	C-DGP_65FS	43.791	34.033			6771300	1553	3510	1473	1691	1861	1861	1348			0
CLSPDVTPCFCTINFTLEK	Deamidation (N)	2302.03	0.0319767	3510	Q9NV96	TMEM30A	Cell cycle control protein 50A	yes	yes	0	1	0	0	1	74.08	74.08	3	0.00024717	43364	C-DGP_65FS	85.937	77.945			29675000	1554	3510	1474	1692	1862	1862	1348			1
CMALAQLLVEQNFPAIAIHR	Deamidation (N)	2295.19	0.186778	1676	O00148	DDX39A	ATP-dependent RNA helicase DDX39A	yes	yes	0	1	0	0	1	78.524	78.524	3	3.8896e-05	49532	C-DGP_45FS	79.837	74.744			23338000	1561	1676	1481	1699	1869	1869	510			1
CNCSGPGIQE	Deamidation (N)	1121.41	0.411758	1742	O15230	LAMA5	Laminin subunit alpha-5	yes	yes	0	1	0	0	0	15.627	15.627	2	0.026086	9880	C-DGP_45FS	102.51	34.092			11929000	1576	1742	1495	1714	1885	1885	551			1
CNKTAGNDGKGTPVFTGE	Deamidation (N)	1852.83	0.826141	2027	P11717	IGF2R	Cation-independent mannose-6-phosphate receptor	yes	yes	0	1	0	0	2	16.397	16.397	3	0.00063454	7391	C-DGP_65FS	84.14	72.117			45122000	1578	2027	1497	1716	1887	1887	735			1
CNMINGTDGDSFHPLITKDE	Deamidation (N)	2263.97	0.972548	417	A0A1W2PPX5;A0A1W2PQR6;A0A1W2PQB7;A0A1W2PS43;A0A1W2PRS1;Q14108;A0A1W2PRF6	SCARB2	Lysosome membrane protein 2	yes	no	0	1	0	0	1	46.515	46.515	3	0.015415	26211	C-DGP_65FS	48.354	26.821			177480000	1580	417	1499	1718	1889	1889	139			1
CPIPDAPVVTNVTVK	Deamidation (N)	1609.84	0.838544	2149	P26006	ITGA3	Integrin alpha-3;Integrin alpha-3 heavy chain;Integrin alpha-3 light chain	yes	yes	0	1	0	0	0	51.054	51.054	2	0.0047423	32192	C-DGP_45FS	100.38	78.981			41403000	1583	2149	1502	1721	1892	1892	849			1
CPMAGISHTAWHSNRTLYE	Deamidation (N)	2230.99	0.988807	12	A0A0G2JH76;A0A024RCQ8;A0A140T8X7;Q9UMR5	hCG_1999928;PPT2	Lysosomal thioesterase PPT2	yes	no	0	1	0	0	1	33.433	33.433	4	0.0083313	18074	C-DGP_65FS	48.907	32.965			14326000	1585	12	1504	1723	1894	1894	5			0
CQEAINATCK	Deamidation (N)	1194.5	0.500908	2514	P78536	ADAM17	Disintegrin and metalloproteinase domain-containing protein 17	yes	yes	0	1	0	0	1	10.068	10.068	2	4.0022e-14	3482	C-DGP_65FS	199.46	168.17			43484000	1593	2514	1512	1731	1903	1903	1007			1
CQIQGMSVFTYVSINSENGYLYALR	2 Deamidation (N)	2914.35	0.351731	3570	Q9P2E7	PCDH10	Protocadherin-10	yes	yes	0	2	0	0	1	79.002	79.002	3	0.0096035	49806	C-DGP_45FS	48.182	35.531			27004000	1595	3570	1514	1733	1905	1905	1366;1367			1
CQPMEGTATCNGSGSDTCAQCAHFR	Deamidation (N)	2803.05	0.0513017	689	F8VYK4;B4DGQ7;P21860	ERBB3	Receptor tyrosine-protein kinase erbB-3	yes	no	0	1	0	0	1	18.105	18.105	3	0.00016666	11465	C-DGP_45FS	75.646	62.326			7579000	1598	689	1517	1736	1908	1908	237			1
CQSNTSLLLR	Deamidation (N)	1191.59	0.591772	2208	P32004	L1CAM	Neural cell adhesion molecule L1	yes	yes	0	1	0	0	0	34.346	34.346	2	0.0024514	18617	C-DGP_65FS	138.98	118.45			33636000	1599	2208	1518	1737	1909	1909	885			1
CRNYSLLIDQPDKCAK	Deamidation (N)	1980.94	0.939731	3542	Q9NY97	B3GNT2	N-acetyllactosaminide beta-1,3-N-acetylglucosaminyltransferase 2	yes	yes	0	1	0	0	2	27.388	27.388	3	0.0009987	17275	C-DGP_45FS	91.616	82.201			21399000	1603	3542	1522	1741	1913	1913	1355			1
CRPGSFGNATGSR	Deamidation (N)	1366.6	0.604796	2967	Q7Z7M0	MEGF8	Multiple epidermal growth factor-like domains protein 8	yes	yes	0	1	0	0	0	9.741	9.741	2	0.010046	6264	C-DGP_45FS	110.08	81.678			14597000	1604	2967	1523	1742	1914	1914	1154			1
CSMGQCVCEPGWTGPSCDCPLSNATCIDSNGGICNGR	Deamidation (N)	4134.58	0.582129	2072	P16144	ITGB4	Integrin beta-4	yes	yes	0	1	0	0	1	57.054	57.054	4	6.2029e-17	35933	C-DGP_45FS	116.16	111.63			67025000	1619	2072	1538	1757	1931	1931	794			1
CSNISIGDEVQFE	Deamidation (N)	1497.63	0.629339	1963	P05556	ITGB1	Integrin beta-1	yes	yes	0	1	0	0	1	58.685	58.685	2	0.014101	36920	C-DGP_45FS	125.22	91.35			190910000	1620	1963	1539	1758	1932	1932	659			1
CSSDMNGYCLHGQCIYLVDMSQNYCR	Deamidation (N)	3231.26	0.264665	1726	O14944	EREG	Proepiregulin;Epiregulin	yes	yes	0	1	0	0	0	58.397	58.397	3	1.1224e-13	36838	C-DGP_45FS	117	105.26			25714000	1624	1726	1542	1762	1936	1936	527			1
CSYFNITK	Deamidation (N)	1032.46	0.458632	1963	P05556	ITGB1	Integrin beta-1	yes	yes	0	1	0	0	0	36.86	36.86	2	6.7848e-05	20098	C-DGP_65FS	127.02	90.836			647580000	1635	1963	1552	1781	1957	1957	660			0
CSYFNITKVE	Deamidation (N)	1260.57	0.569639	1963	P05556	ITGB1	Integrin beta-1	yes	yes	0	1	0	0	1	51.203	51.203	2	1.4183e-08	32189	C-DGP_45FS	179.1	152.72			752610000	1636	1963	1553	1782	1958	1958	660			1
CSYFNITKVESR	Deamidation (N)	1503.7	0.702779	1963	P05556	ITGB1	Integrin beta-1	yes	yes	0	1	0	0	2	40.709	40.709	3	0.011022	22518	C-DGP_65FS	88.087	76.11			1983000000	1637	1963	1554	1783	1959;1960	1959	660			2
CSYVVTNGLGINVFKDPVADPNKR	Deamidation (N)	2663.34	0.337736	2285	P43490	NAMPT	Nicotinamide phosphoribosyltransferase	yes	yes	0	1	0	0	2	59.335	59.335	4	5.7012e-21	37373	C-DGP_45FS	152.88	142.48			227290000	1639	2285	1555	1785	1962	1962	921			1
CTGNLTNAENRNPSCE	Deamidation (N)	1836.74	0.736674	185	A0A3B3ISH2;A0A0A0MQY7;Q5VU97	CACHD1	VWFA and cache domain-containing protein 1	yes	no	0	1	0	0	2	12.83	12.83	2	6.7944e-83	8171	C-DGP_45FS	269.14	245.15			26284000	1643	185	1559	1789	1968	1968	62			1
CTLIDALNVTR	Deamidation (N)	1275.65	0.649287	2066	P15848;A0A2U3U034	ARSB	Arylsulfatase B	yes	no	0	1	0	0	0	60.1	60.1	2	0.0039186	37885	C-DGP_45FS	98.943	70.216			0	1645	2066	1561	1791	1972	1972	788			1
CTNSTSCMTVSCPR	Deamidation (N)	1660.63	0.631346	681	H0YNF6;B3KT51;E7EPS7;H0YNS4;Q9BRN9	TM2D3	TM2 domain-containing protein 3	yes	no	0	1	0	0	0	15.675	15.675	2	3.5101e-17	9905	C-DGP_45FS	189.13	169.37			36495000	1646	681	1562	1792	1973	1973	232			1
CTPACDPGYQPTPGGGCQDVDECRNR	Deamidation (N)	2967.16	0.164023	58	A0A087WUU1;F8WAA0;A0A0C4DH07;Q8N2S1	LTBP4	Latent-transforming growth factor beta-binding protein 4	yes	no	0	1	0	0	2	17.418	17.418	3	7.3871e-05	11010	C-DGP_45FS	83.245	67.546			19814000	1647	58	1563	1793	1974	1974	20			1
CVAGYHGVNCSEE	Deamidation (N)	1481.56	0.555128	2298	P46531	NOTCH1	Neurogenic locus notch homolog protein 1;Notch 1 extracellular truncation;Notch 1 intracellular domain	yes	yes	0	1	0	0	1	14.87	14.87	2	5.579e-07	9406	C-DGP_45FS	154.28	103.4			24835000	1654	2298	1570	1801	1983	1983	925			1
CVDPTEPHWNDTEPACK	Deamidation (N)	2055.83	0.83024	114	Q6UXD5;A0A087WYL5	SEZ6L2	Seizure 6-like protein 2	yes	no	0	1	0	0	2	25.937	25.937	3	0.00045505	13306	C-DGP_65FS	91.657	73.292			46286000	1656	114	1572	1803	1985	1985	43			1
CVSGTQVHMNNVTVTLHDATIQAYLSNSSFSR	2 Deamidation (N)	3538.65	0.645681	2024	P11279	LAMP1	Lysosome-associated membrane glycoprotein 1	yes	yes	0	2	0	0	0	67.739	67.739	4	3.9702e-61	42655	C-DGP_45FS	203.64	186.66			260770000	1666	2024	1582	1814	1996	1996	723;724;725			1
CVSGTQVHMNNVTVTLHDATIQAYLSNSSFSRGETR	2 Deamidation (N)	3981.86	0.858527	2024	P11279	LAMP1	Lysosome-associated membrane glycoprotein 1	yes	yes	0	2	0	0	2	62.727	62.727	5	7.1883e-51	39487	C-DGP_45FS	174.6	159.12			782650000	1667	2024	1583	1815	1997;1998	1997	723;724;725			2
CYNSTGVDYR	Deamidation (N)	1234.49	0.492452	249	A0A0A0MTJ5;Q01973	ROR1	Tyrosine-protein kinase transmembrane receptor;Tyrosine-protein kinase transmembrane receptor ROR1	yes	no	0	1	0	0	0	15.587	15.587	2	0.031091	9911	C-DGP_45FS	99.802	37.602			3362500	1680	249	1596	1829	2012	2012	81			1
DADACNATNWIE	Deamidation (N)	1379.53	0.529959	1736	O15118	NPC1	Niemann-Pick C1 protein	yes	yes	0	1	0	0	0	52.623	52.623	2	0.010547	33131	C-DGP_45FS	81.338	47.541			49199000	1695	1736	1611	1844	2028	2028	533			0
DAFLKNVTAQICIDKK	Deamidation (N)	1863.98	0.976434	149	A0A087X0S5;P12109	COL6A1	Collagen alpha-1(VI) chain	yes	no	0	1	0	0	2	52.698	52.698	3	0.0011806	30081	C-DGP_65FS	90.706	74.212			253930000	1705	149	1621	1856	2041	2041	51			1
DAGVVCTNETR	Deamidation (N)	1221.53	0.529565	2576	Q08380;K7ESM3;K7EKQ5;K7EP36;K7EJY8	LGALS3BP	Galectin-3-binding protein	yes	no	0	1	0	0	1	12.07	12.07	2	2.4055e-14	7685	C-DGP_45FS	155.84	115.84			3663500000	1713	2576	1629	1864	2049	2049	1043			0
DANGNSFATR	2 Deamidation (N)	1053.44	0.436317	2464	P62701;C9JEH7;P22090;Q8TD47	RPS4X;RPS4Y1;RPS4Y2	40S ribosomal protein S4, X isoform;40S ribosomal protein S4, Y isoform 1;40S ribosomal protein S4, Y isoform 2	yes	no	0	2	0	0	0	12.145	12.145	2	0.0069597	4800	C-DGP_65FS	106.42	71.599			6877500	1735	2464	1651	1892	2083	2083	987;988			1
DANGNSFATR	Deamidation (N)	1052.45	0.452301	2464	P62701;C9JEH7;P22090;Q8TD47	RPS4X;RPS4Y1;RPS4Y2	40S ribosomal protein S4, X isoform;40S ribosomal protein S4, Y isoform 1;40S ribosomal protein S4, Y isoform 2	yes	no	0	1	0	0	0	11.79	11.79	2	0.021741	4551	C-DGP_65FS	73.985	43.481			19059000	1736	2464	1651	1893	2084	2084	987;988			0
DAVLLVFANKQDLPNAMNAAEITDK	Deamidation (N)	2701.36	0.363282	2437	P84077;P61204	ARF1;ARF3	ADP-ribosylation factor 1;ADP-ribosylation factor 3	yes	no	0	1	0	0	2	73.127	73.127	3	1.3598e-09	46069	C-DGP_45FS	110.94	102.64			0	1755	2437	1670	1913	2109	2109	979			1
DAYNNTYACVR	Deamidation (N)	1346.56	0.556114	2065	P15586;H7C3P4;F6S8M0;H0YFA9	GNS	N-acetylglucosamine-6-sulfatase	yes	no	0	1	0	0	0	22.271	22.271	2	1.3129e-08	13958	C-DGP_45FS	175.51	145.26			961330000	1761	2065	1676	1919	2115;2116	2115	781			2
DCSANTTSCHILGWGK	Deamidation (N)	1806.77	0.766518	3168	Q92876	KLK6	Kallikrein-6	yes	yes	0	1	0	0	0	38.03	38.03	3	9.2184e-06	20852	C-DGP_65FS	121.31	99.854			212840000	1781	3168	1696	1940	2142;2143;2144	2143	1240			3
DCSCIPQNLSSGFGHATAGK	Deamidation (N)	2106.91	0.909888	3199	Q96BD0	SLCO4A1	Solute carrier organic anion transporter family member 4A1	yes	yes	0	1	0	0	0	42.206	42.206	3	1.1088e-05	26603	C-DGP_45FS	84.975	73.076			93291000	1782	3199	1697	1941	2145	2145	1254			1
DCVVNAAQIGSYVHVGKNCVIGR	Deamidation (N)	2516.23	0.226411	1452	I3L0U8;H3BR94;Q9BTE1	DCTN5	Dynactin subunit 5	yes	no	0	1	0	0	1	52.667	52.667	4	0.00016087	30152	C-DGP_65FS	69.922	55.153			20122000	1785	1452	1700	1945	2149	2149	459			1
DDAGNYTCIASNGPQGQIR	Deamidation (N)	2036.89	0.885781	2624	Q13308	PTK7	Inactive tyrosine-protein kinase 7	yes	yes	0	1	0	0	0	34.336	34.336	3	8.003e-08	18703	C-DGP_65FS	128.59	117.6			45243000	1787	2624	1702	1947	2151;2152;2153	2153	1055;1056			3
DDFFGHYACDQNGNKTCME	Deamidation (N)	2308.85	0.845967	2512	P78504	JAG1	Protein jagged-1	yes	yes	0	1	0	0	1	40.28	40.28	3	1.2237e-05	22282	C-DGP_65FS	106.16	91.901			104720000	1797	2512	1711	1957	2163	2163	1004;1005			1
DDFFGHYACDQNGNKTCME	2 Deamidation (N)	2309.83	0.829982	2512	P78504	JAG1	Protein jagged-1	yes	yes	0	2	0	0	1	42.708	42.708	3	0.0039	23802	C-DGP_65FS	61.648	52.365			40119000	1798	2512	1711	1958	2164	2164	1004;1005			1
DDLFNTNATIVATLTAACAQHCPE	Deamidation (N)	2633.17	0.173767	2264	P40926;G3XAL0	MDH2	Malate dehydrogenase, mitochondrial;Malate dehydrogenase	yes	no	0	1	0	0	0	77.524	77.524	3	1.0993e-08	48837	C-DGP_45FS	95.223	84.823			227150000	1803	2264	1716	1964	2170	2170	907			1
DFEDLYTPVNGSIVIVR	Deamidation (N)	1936.98	0.978209	1261	G3V0E5;P02786	TFRC	Transferrin receptor protein 1;Transferrin receptor protein 1, serum form	yes	no	0	1	0	0	1	75.879	75.879	3	2.0444e-06	47785	C-DGP_45FS	127.75	111.91			403250000	1828	1261	1740	1992	2200	2200	414			1
DFGNTSGR	Deamidation (N)	853.357	0.35661	2194	P30825	SLC7A1	High affinity cationic amino acid transporter 1	yes	yes	0	1	0	0	0	10.652	10.652	2	0.013762	3851	C-DGP_65FS	157.21	104.98			20487000	1832	2194	1744	1996	2205	2205	875			1
DFLCDFGYYRPENDSK	Deamidation (N)	2025.84	0.841457	3284	Q99523	SORT1	Sortilin	yes	yes	0	1	0	0	1	59.285	59.285	3	8.6223e-06	34246	C-DGP_65FS	130.06	118.61			133990000	1843	3284	1755	2008	2217	2217	1271			1
DFRDMNQTLGDNITVK	2 Deamidation (N)	1867.86	0.862192	1420	H0YNA7;Q8TCT8	SPPL2A	Signal peptide peptidase-like 2A	yes	no	0	2	0	0	1	51.839	51.839	3	0.028149	29650	C-DGP_65FS	47.754	29.616			13519000	1853	1420	1765	2018	2227	2227	447;448			1
DGDGNRTWGR	Deamidation (N)	1133.48	0.484998	960	E5RFL0;H0YC11;Q9UQ53;H0YC56	MGAT4B	Alpha-1,3-mannosyl-glycoprotein 4-beta-N-acetylglucosaminyltransferase B	yes	no	0	1	0	0	1	10.068	10.068	3	0.0092144	3510	C-DGP_65FS	80.706	53.402			8873000	1882	960	1792	2048	2258	2258	329			1
DGDVTVTNDGATILSMMDVDHQIAK	Deamidation (N)	2646.22	0.215297	2314	P48643;B7ZAR1;E9PCA1	CCT5	T-complex protein 1 subunit epsilon	yes	no	0	1	0	0	0	73.3	73.3	3	0.00038462	46182	C-DGP_45FS	59.789	48.167			0	1886	2314	1796	2053	2263	2263	931			1
DGKYSQVLANGLDNK	Deamidation (N)	1621.79	0.794765	2454	P62269;J3JS69	RPS18	40S ribosomal protein S18	yes	no	0	1	0	0	1	27.229	27.229	3	0.00048772	14138	C-DGP_65FS	97.45	84.617			34005000	1914	2454	1824	2083	2296	2296	982			1
DGRRDSSDTTPLLNGSSQDR	Phospho (STY);Deamidation (N)	2256.96	0.960811	1046	E9PCW1;B4DQA8	GOSR1	Golgi SNAP receptor complex member 1	yes	no	0	1	0	1	2	21.808	21.808	3	0.01708	10815	C-DGP_65FS	46.702	36.781			7129200	1936	1046	1844	2105	2321	2321	348		74;75	0
DGTLFAWGNGEKVNIISVTNK	Deamidation (N)	2263.15	0.148462	777	H7C5Q3;C9IZE1;Q9BY44	EIF2A	Eukaryotic translation initiation factor 2A;Eukaryotic translation initiation factor 2A, N-terminally processed	yes	no	0	1	0	0	2	72.075	72.075	3	0.0021864	42108	C-DGP_65FS	63.578	55.29			32849000	1954	777	1862	2123;2124	2340;2341	2340	257			0
DGTPLSDGQSNHTVSSK	Deamidation (N)	1729.78	0.775486	2624	Q13308;Q86X91	PTK7	Inactive tyrosine-protein kinase 7	yes	no	0	1	0	0	0	11.268	11.268	3	0.00016585	4291	C-DGP_65FS	84.375	74.795			251330000	1956	2624	1864	2126	2343;2344;2345	2345	1057			3
DGTPLSDGQSNHTVSSKER	Deamidation (N)	2014.92	0.91919	2624	Q13308;Q86X91	PTK7	Inactive tyrosine-protein kinase 7	yes	no	0	1	0	0	2	9.8618	9.8618	4	0.0001849	3392	C-DGP_65FS	77.391	64.45			33653000	1957	2624	1865	2127	2346	2346	1057			1
DIVGNLTELESE	Deamidation (N)	1318.61	0.614007	3171	Q92896;H3BM42	GLG1	Golgi apparatus protein 1	yes	no	0	1	0	0	2	76.7	76.7	2	0.015419	48393	C-DGP_45FS	99.802	67.868			99814000	2055	3171	1961	2230	2455	2455	1242			1
DIVNQVGDNR	2 Deamidation (N)	1130.52	0.520381	3070	Q8NCM8	DYNC2H1	Cytoplasmic dynein 2 heavy chain 1	yes	yes	0	2	0	0	0	9.967	9.967	2	0.042036	3436	C-DGP_65FS	77.058	29.991			55543000	2057	3070	1963	2232	2457	2457	1194;1195			1
DIVSSDFLSNMSMDFQNHLGSCQK	Oxidation (M);Deamidation (N)	2776.18	0.177866	1927	P00533	EGFR	Epidermal growth factor receptor	yes	yes	0	1	1	0	0	69.631	69.631	3	1.5399e-42	47550	C-DGP_45FS	202.43	174.71			118500000	2059	1927	1965	2234;2235	2459;2460	2460	633	195;196		2
DIVSSDFLSNMSMDFQNHLGSCQK	Deamidation (N)	2760.18	0.182951	1927	P00533	EGFR	Epidermal growth factor receptor	yes	yes	0	1	0	0	0	76.559	76.559	3	6.5356e-42	48222	C-DGP_45FS	191.99	171.92			397300000	2060	1927	1965	2236	2461	2461	633			1
DIYTFDGALNK	Deamidation (N)	1256.59	0.592483	442	A0A2R8Y484;Q08722	CD47	Leukocyte surface antigen CD47	yes	no	0	1	0	0	0	51.993	51.993	2	0.0041186	32709	C-DGP_45FS	124.92	87.373			81325000	2064	442	1969	2240	2465	2465	151			1
DIYTFDGALNKSTVPTDFSSAKIE	Deamidation (N)	2619.26	0.259194	442	A0A2R8Y484;Q08722	CD47	Leukocyte surface antigen CD47	yes	no	0	1	0	0	2	67.294	67.294	3	8.0148e-06	42350	C-DGP_45FS	90.912	69.514			107580000	2065	442	1970	2241	2466	2466	151			1
DKALMNGSESR	Deamidation (N)	1207.55	0.550301	165	A0A087X2B5;P35613;I3L192;A0A087WUV8;R4GMX5	BSG	Basigin	yes	no	0	1	0	0	2	9.6462	9.6462	2;3	3.2923e-17	6165	C-DGP_45FS	192.5	121.58			378100000	2068	165	1973	2245;2246	2470;2471	2470	57			1
DKLRPIIISMNYSLPLR	Deamidation (N)	2029.14	0.139417	2149	P26006	ITGA3	Integrin alpha-3;Integrin alpha-3 heavy chain;Integrin alpha-3 light chain	yes	yes	0	1	0	0	1	69.297	69.297	4	5.8281e-05	43667	C-DGP_45FS	92.977	87.267			50901000	2097	2149	2001	2276	2503	2503	851			1
DKLVYVHTNGPK	Deamidation (N)	1370.72	0.719415	1470	H7BXY3;Q7L2E3	DHX30	Putative ATP-dependent RNA helicase DHX30	yes	no	0	1	0	0	1	14.717	14.717	3	0.012289	9339	C-DGP_45FS	67.997	53.121			16480000	2098	1470	2002	2277	2504	2504	461			1
DKQPGNMAGNFNLSLQGCDQDAQSPGILR	Oxidation (M);Deamidation (N)	3147.43	0.43496	3418	Q9H5V8	CDCP1	CUB domain-containing protein 1	yes	yes	0	1	1	0	1	53.097	53.097	3	3.9069e-05	33491	C-DGP_45FS	77.731	65.241			44397000	2108	3418	2012	2290	2519	2519	1309;1310	536		1
DKQPGNMAGNFNLSLQGCDQDAQSPGILR	Deamidation (N)	3131.44	0.440045	3418	Q9H5V8	CDCP1	CUB domain-containing protein 1	yes	yes	0	1	0	0	1	59.3	59.3	3	1.398e-50	37312	C-DGP_45FS	197.73	186.08			726160000	2109	3418	2012	2291	2520	2520	1309;1310			1
DKQSPSQANGCSDHRPIDILE	Phospho (STY);Deamidation (N)	2447.04	0.0424318	3469	Q9NPI6;A0A087WVE6;A0A087WT55	DCP1A	mRNA-decapping enzyme 1A	yes	no	0	1	0	1	1	36.612	36.612	3	1.6014e-05	23077	C-DGP_45FS	90.694	69.13			28524000	2110	3469	2013	2292	2521	2521	1333		256	1
DKSYNVTSVLFR	Deamidation (N)	1428.72	0.724894	2518	X6R8F3;P80188	LCN2	Neutrophil gelatinase-associated lipocalin	yes	no	0	1	0	0	1	54.713	54.713	2	0.0080051	34430	C-DGP_45FS	133.07	89.557			108950000	2113	2518	2015	2295	2524	2524	1012			1
DLANMTGLLHLSLSR	Deamidation (N)	1640.86	0.855591	3328	Q9BTN0	LRFN3	Leucine-rich repeat and fibronectin type-III domain-containing protein 3	yes	yes	0	1	0	0	0	77.204	77.204	3	0.00026036	45298	C-DGP_65FS	92.063	50.022			6901600	2141	3328	2043	2330	2565	2565	1290			1
DLGNLTHLFLHGNR	Deamidation (N)	1606.82	0.821589	1486	H7C215;H7C0V4;Q9BZR6	RTN4R	Reticulon-4 receptor	yes	no	0	1	0	0	0	69.766	69.766	3	0.0032036	40725	C-DGP_65FS	70.963	49.09			6677300	2165	1486	2067	2354	2589	2589	466			1
DLGPTLANSTHHNVR	Deamidation (N)	1631.8	0.801582	331	A0A0G2JLB3;P04062;A0A0G2JNZ5;A0A0G2JNZ0	GBA	Glucosylceramidase	yes	no	0	1	0	0	0	18.042	18.042	2;3	5.7258e-58	11422	C-DGP_45FS	222.99	178.68			962730000	2166	331	2068	2355;2356	2590;2591	2591	106			1
DLLLAIVNCVR	Deamidation (N)	1285.71	0.706408	2034	P12429;D6RA82	ANXA3	Annexin A3;Annexin	yes	no	0	1	0	0	0	74.077	74.077	2	0.019322	46759	C-DGP_45FS	105.78	84.278			25559000	2193	2034	2095	2384	2621	2621	748			1
DLNGNVFQDAVFNQTVTVIER	Deamidation (N)	2379.17	0.170654	509	C9JY01;C9JBX5;C9J3L8;C9J5W0;A0A3B3IRT8;E9PAL7;C9IZQ1;P43307	SSR1	Translocon-associated protein subunit alpha	yes	no	0	1	0	0	1	79.047	79.047	3	0.00090138	49829	C-DGP_45FS	78.324	64.593			0	2199	509	2101	2390	2627	2627	174			1
DLNMNVNSFQRKFVNE	Oxidation (M);2 Deamidation (N)	1971.9	0.899641	494	A0A2R8YGN5;Q9HBG4	ATP6V0A4	V-type proton ATPase 116 kDa subunit a isoform 4	yes	no	0	2	1	0	2	35.737	35.737	3	0.026819	19486	C-DGP_65FS	40.801	12.712			31442000	2201	494	2103	2392	2629	2629	163;164	48		1
DLQANDTGR	Deamidation (N)	989.441	0.441402	2208	P32004	L1CAM	Neural cell adhesion molecule L1	yes	yes	0	1	0	0	0	9.4482	9.4482	2	0.031742	3064	C-DGP_65FS	60.436	13.369			59081000	2208	2208	2108	2399	2637	2637	886			0
DLQGNPIANATISVEGIDHDVTSAKDGDYWR	Deamidation (N)	3357.57	0.574942	2077	P16870	CPE	Carboxypeptidase E	yes	yes	0	1	0	0	2	74.289	74.289	4	1.7809e-28	46819	C-DGP_45FS	142.59	126.7			53742000	2210	2077	2110	2402	2640	2640	801			1
DLTQAKNGFSSVQATQLQTTQSVE	Deamidation (N)	2581.25	0.250755	1239	F8W726;Q14157	UBAP2L	Ubiquitin-associated protein 2-like	yes	no	0	1	0	0	1	47.659	47.659	3	8.2767e-11	30036	C-DGP_45FS	114.39	98.412			135320000	2229	1239	2129	2424;2425;2426	2663;2664;2665	2664	410			3
DLYTPVNGSIVIVR	Deamidation (N)	1545.84	0.840258	1261	G3V0E5;P02786	TFRC	Transferrin receptor protein 1;Transferrin receptor protein 1, serum form	yes	no	0	1	0	0	0	66.591	66.591	2	0.0047513	41904	C-DGP_45FS	112.13	85.611			183240000	2246	1261	2145	2446	2687	2687	414			1
DMNQTLGDNITVK	Oxidation (M);2 Deamidation (N)	1465.66	0.660639	1420	H0YNA7;Q8TCT8	SPPL2A	Signal peptide peptidase-like 2A	yes	no	0	2	1	0	0	32.906	32.906	2	0.0056247	20682	C-DGP_45FS	119.45	99.458			26874000	2262	1420	2159	2462	2707	2707	447;448	133		1
DMNQTLGDNITVK	Deamidation (N)	1448.68	0.681709	1420	H0YNA7;Q8TCT8	SPPL2A	Signal peptide peptidase-like 2A	yes	no	0	1	0	0	0	39.166	39.166	2	0.031131	24703	C-DGP_45FS	58.172	33.319			32785000	2263	1420	2159	2463	2708	2708	447;448			0
DMSDGFISNLTIQR	Oxidation (M);Deamidation (N)	1612.74	0.740286	2043	P13674	P4HA1	Prolyl 4-hydroxylase subunit alpha-1	yes	yes	0	1	1	0	0	61.864	61.864	3	0.00025524	38965	C-DGP_45FS	107.65	86.096			27219000	2265	2043	2161	2465	2710	2710	760	271		1
DMSDGFISNLTIQR	Deamidation (N)	1596.75	0.745372	2043	P13674	P4HA1	Prolyl 4-hydroxylase subunit alpha-1	yes	yes	0	1	0	0	0	70.145	70.145	3	0.0015029	44144	C-DGP_45FS	79.875	64.844			88591000	2266	2043	2161	2466	2711	2711	760			1
DMVLFHNLTQPR	Oxidation (M);Deamidation (N)	1486.72	0.723849	1414	J3KMZ9;H0YMD1;P01130	LDLR	Low-density lipoprotein receptor	yes	no	0	1	1	0	0	45.17	45.17	3	0.0088273	25355	C-DGP_65FS	60.157	47.596			17854000	2276	1414	2169	2477	2725	2725	441	132		1
DMVLFHNLTQPR	Deamidation (N)	1470.73	0.728934	1414	J3KMZ9;H0YMD1;P01130	LDLR	Low-density lipoprotein receptor	yes	no	0	1	0	0	0	58.807	58.807	3	0.001105	33878	C-DGP_65FS	92.925	69.689			87832000	2277	1414	2169	2478	2726	2726	441			1
DMVTYFMNLSQANAQGTPR	Deamidation (N)	2143.97	0.966674	3138	Q92485;F8VWW8	SMPDL3B	Acid sphingomyelinase-like phosphodiesterase 3b	yes	no	0	1	0	0	0	78.556	78.556	3	1.9497e-06	49529	C-DGP_45FS	116.13	106.15			43534000	2279	3138	2171	2480	2728	2728	1215			1
DNATLQATLHAAR	Deamidation (N)	1381.69	0.694991	1742	O15230	LAMA5	Laminin subunit alpha-5	yes	yes	0	1	0	0	0	27.565	27.565	2;3	1.407e-06	17376	C-DGP_45FS	158.4	135.68			142100000	2286	1742	2177	2487;2488	2736;2737;2738	2736	552			3
DNGKHALIIYDDLSK	Deamidation (N)	1701.86	0.857365	2144	P25705	ATP5A1	ATP synthase subunit alpha, mitochondrial	yes	yes	0	1	0	0	1	44.932	44.932	3	0.015372	25257	C-DGP_65FS	56.959	44.936			18862000	2293	2144	2183	2495	2745	2745	846			1
DNGQAPFTITPVFSDFPVHGMEPMNNATK	2 Deamidation (N)	3163.43	0.426687	1736	O15118	NPC1	Niemann-Pick C1 protein	yes	yes	0	2	0	0	1	76.94	76.94	3	0.026679	48535	C-DGP_45FS	41.734	26.572			36664000	2294	1736	2184	2496	2746	2746	534;535;536			1
DPASACDSINAWVKNETR	Deamidation (N)	2033.91	0.911268	846	C9JN98;P07093	SERPINE2	Glia-derived nexin	yes	no	0	1	0	0	2	49.964	49.964	3	0.0086144	28388	C-DGP_65FS	63.578	53.239			59896000	2317	846	2206	2521	2772	2772	267			1
DPIKYNDYLEVQE	Phospho (STY);Deamidation (N)	1705.71	0.712414	3595	Q9UEF7	KL	Klotho;Klotho peptide	yes	yes	0	1	0	1	2	17.069	17.069	2	0.020102	10807	C-DGP_45FS	43.282	6.9482			0	2322	3595	2211	2526	2777	2777	1373		364;365	1
DPNSGFVFNLNPLNSSQGYNVSGIGK	2 Deamidation (N)	2726.28	0.282389	2027	P11717	IGF2R	Cation-independent mannose-6-phosphate receptor	yes	yes	0	2	0	0	0	78.175	78.175	3	2.7407e-20	49257	C-DGP_45FS	130.43	130.43			271570000	2323	2027	2212	2527	2778	2778	736;737			0
DPYCGWDPGTHACAAATTIANR	Deamidation (N)	2405.02	0.0164781	3499	Q9NTN9	SEMA4G	Semaphorin-4G	yes	yes	0	1	0	0	0	42.762	42.762	3	8.8325e-11	23854	C-DGP_65FS	134.29	112.07			23377000	2325	3499	2214	2529	2780	2780	1345			1
DQANQTLARYRK	Phospho (STY);Deamidation (N)	1543.71	0.71442	3420	Q9H6N6	MYH16	Putative uncharacterized protein MYH16	yes	yes	0	1	0	1	2	26.802	26.802	2	0.02994	16879	C-DGP_45FS	42.19	8.2298			0	2328	3420	2217	2532	2783	2783	1319			1
DQFNSHIQLVRNGAK	Deamidation (N)	1726.88	0.875081	1121	E9PN76;Q8ND24	RNF214	RING finger protein 214	yes	no	0	1	0	0	1	25.267	25.267	4	0.0029691	12956	C-DGP_65FS	66.533	46.426			10170000	2337	1121	2226	2541	2792	2792	370			1
DQLCTALVNQLNKFADKE	Deamidation (N)	2107.03	0.0255694	2828	Q5T4S7	UBR4	E3 ubiquitin-protein ligase UBR4	yes	yes	0	1	0	0	2	71.124	71.124	3	0.0016461	41579	C-DGP_65FS	69.081	51.381			0	2345	2828	2234	2549	2801	2801	1119			1
DQLQDYRKNNTYLVK	Deamidation (N)	1897.95	0.953391	512	H0YMR0;A0A3B3IRW9;Q6P4E1	CASC4	Protein CASC4	yes	no	0	1	0	0	2	25.785	25.785	3;4	0.0075684	13304	C-DGP_65FS	67.136	40.107			92970000	2346	512	2235	2550;2551	2802;2803	2803	175;176			1
DQLSVLENGVDIVVGTPGRLDDLVSTGK	Deamidation (N)	2896.5	0.502946	168	A0A087X2G1;F1T0B3;Q92499	DDX1	ATP-dependent RNA helicase DDX1	yes	no	0	1	0	0	2	76.461	76.461	3	2.2419e-05	48232	C-DGP_45FS	88.014	82.048			35437000	2348	168	2237	2553	2805	2805	60			1
DSAQNSVIIVDKNGR	Deamidation (N)	1615.82	0.816563	1261	G3V0E5;P02786	TFRC	Transferrin receptor protein 1;Transferrin receptor protein 1, serum form	yes	no	0	1	0	0	1	21.974	21.974	2;3	0.0003042	10819	C-DGP_65FS	110.98	92.156			154890000	2393	1261	2281	2604;2605	2857;2858	2858	415			1
DSCQQGSNMTLIGENGHSTDTLTGSGFR	2 Deamidation (N)	2971.26	0.255993	3495	Q9NS15;H0YC99;H0YE75;E9PRF2	LTBP3	Latent-transforming growth factor beta-binding protein 3	yes	no	0	2	0	0	1	49.358	49.358	3	1.3669e-26	31345	C-DGP_45FS	151.31	141.33			111970000	2398	3495	2286	2610;2611	2863;2864	2864	1342;1343			2
DSLNSSHPISSSVQSSEQIEE	Deamidation (N)	2260	0.997894	3617	Q9UIQ6	LNPEP	Leucyl-cystinyl aminopeptidase;Leucyl-cystinyl aminopeptidase, pregnancy serum form	yes	yes	0	1	0	0	2	33.64	33.64	3	0.00087218	18165	C-DGP_65FS	74.698	52.045			62872000	2415	3617	2302	2631	2886	2886	1383			1
DSLSINATNIK	Deamidation (N)	1175.6	0.603382	1927	P00533;A0A1W2PRR9;Q504U8;E9PFD7	EGFR	Epidermal growth factor receptor;Receptor protein-tyrosine kinase	yes	no	0	1	0	0	0	35.605	35.605	2	0.00021554	22413	C-DGP_45FS	145.72	93.007			57185000	2416	1927	2303	2632	2887	2887	634			1
DSNGAILVYDITDEDSFQKVK	Deamidation (N)	2357.13	0.127452	3637	Q9UL25	RAB21	Ras-related protein Rab-21	yes	yes	0	1	0	0	2	67.468	67.468	3	0.00098308	39920	C-DGP_65FS	74.207	60.752			163800000	2422	3637	2308	2638;2639	2893;2894;2895	2895	1387			3
DSNNLCLHFNPR	Deamidation (N)	1486.66	0.662311	2000	P09382	LGALS1	Galectin-1	yes	yes	0	1	0	0	0	37.05	37.05	3	0.0017525	20331	C-DGP_65FS	87.568	75.545			33928000	2424	2000	2309	2642	2898	2898	705			1
DSPVLPVTLQCNLTSSSHTLTYSYWTK	Deamidation (N)	3098.49	0.490667	3600	Q9UFM8;Q9Y639;H3BQ94	DKFZp566H1924;NPTN	Neuroplastin	yes	no	0	1	0	0	0	74.474	74.474	3	3.0505e-34	46940	C-DGP_45FS	173.74	151.79			252120000	2427	3600	2312	2645	2902	2902	1375			1
DSVASNNKDQNSMK	2 Deamidation (N)	1538.65	0.651865	1178	F8WE42;F5H101;Q76FK4	NOL8	Nucleolar protein 8	yes	no	0	2	0	0	1	16.946	16.946	2	0.012969	7740	C-DGP_65FS	68.557	25.475			14840000	2444	1178	2329	2665	2923	2923	393;394;395			1
DTNGSQFFITTVK	Deamidation (N)	1457.7	0.703825	2129	P23284	PPIB	Peptidyl-prolyl cis-trans isomerase B	yes	yes	0	1	0	0	0	55.987	55.987	2	2.7402e-10	34884	C-DGP_45FS	166.65	137.92			175400000	2468	2129	2351	2693;2694	2959;2960	2959	840			2
DVNCSVMGPQEK	Deamidation (N)	1363.57	0.574801	2381	P53634	CTSC	Dipeptidyl peptidase 1;Dipeptidyl peptidase 1 exclusion domain chain;Dipeptidyl peptidase 1 heavy chain;Dipeptidyl peptidase 1 light chain	yes	yes	0	1	0	0	1	19.191	19.191	2;3	0.0024181	12032	C-DGP_45FS	115.89	82.662			1189500000	2538	2381	2420	2768;2769	3036;3037;3038	3036	952			2
DVNCSVMGPQEK	Oxidation (M);Deamidation (N)	1379.57	0.569716	2381	P53634	CTSC	Dipeptidyl peptidase 1;Dipeptidyl peptidase 1 exclusion domain chain;Dipeptidyl peptidase 1 heavy chain;Dipeptidyl peptidase 1 light chain	yes	yes	0	1	1	0	1	19.218	19.218	2	0.014804	12126	C-DGP_45FS	68.485	51.459			26886000	2539	2381	2420	2770	3039	3039	952	387		1
DVNCSVMGPQEKK	Deamidation (N)	1491.67	0.669764	2381	P53634	CTSC	Dipeptidyl peptidase 1;Dipeptidyl peptidase 1 exclusion domain chain;Dipeptidyl peptidase 1 heavy chain;Dipeptidyl peptidase 1 light chain	yes	yes	0	1	0	0	2	12.962	12.962	2	6.242e-16	8207	C-DGP_45FS	178.81	138.9			297650000	2540	2381	2421	2771	3040	3040	952			1
DVNCSVMGPQEKK	Oxidation (M);Deamidation (N)	1507.66	0.664679	2381	P53634	CTSC	Dipeptidyl peptidase 1;Dipeptidyl peptidase 1 exclusion domain chain;Dipeptidyl peptidase 1 heavy chain;Dipeptidyl peptidase 1 light chain	yes	yes	0	1	1	0	2	12.961	12.961	2	0.00046229	8248	C-DGP_45FS	126.71	79.448			24955000	2541	2381	2421	2772	3041	3041	952	387		1
DVQIIVFPEDGIHGFNFTR	Deamidation (N)	2204.09	0.0902186	2284	P43251;A0A2R8Y5J9;F8WCU5;C9JSN9	BTD	Biotinidase	yes	no	0	1	0	0	1	76.717	76.717	3	0.00044663	45008	C-DGP_65FS	75.589	58.837			10660000	2547	2284	2427	2778	3047	3047	917			1
DVRPINVSSHCPSAGTK	Deamidation (N)	1824.88	0.878846	1642	M0QXX2;Q9Y337	KLK5	Kallikrein-5	yes	no	0	1	0	0	0	15.159	15.159	3	7.2334e-12	6626	C-DGP_65FS	155.92	139.23			51163000	2553	1642	2433	2784	3053	3053	500			1
DVYRNHSIFLADINQE	Deamidation (N)	1933.92	0.917005	432	Q5T0S4;A0A286YFE3;A0A2C9F2P4;A0A286YFL8;A0A286YFF7;P50897;E9PIA8	PPT1	Palmitoyl-protein thioesterase 1	yes	no	0	1	0	0	1	55.888	55.888	3	0.01224	32124	C-DGP_65FS	56.514	42.407			76046000	2562	432	2442	2793	3062	3062	144			1
DVYRNHSIFLADINQER	Deamidation (N)	2090.02	0.0181163	432	Q5T0S4;A0A286YFE3;A0A2C9F2P4;A0A286YFL8;A0A286YFF7;P50897;E9PIA8	PPT1	Palmitoyl-protein thioesterase 1	yes	no	0	1	0	0	2	46.752	46.752	3;4	0.00037513	26314	C-DGP_65FS	101.54	88.879			734770000	2563	432	2443	2794;2795	3063;3064;3065	3064	144			2
DWMPNNHSVILIDDFESPQKLAE	Deamidation (N)	2698.26	0.258482	2772	Q495W5	FUT11	Alpha-(1,3)-fucosyltransferase 11	yes	yes	0	1	0	0	2	74.862	74.862	3	2.3177e-08	47190	C-DGP_45FS	102.21	87.62			79100000	2569	2772	2449	2801	3071	3071	1107;1108			1
DYALHWLVLGTHTSDEQNHLVVAR	Deamidation (N)	2774.38	0.377627	2749	Q16576;E9PC52;C9J7L0	RBBP7	Histone-binding protein RBBP7	yes	no	0	1	0	0	1	62.493	62.493	4;5	3.029e-22	39281	C-DGP_45FS	161.8	149.72			124240000	2577	2749	2456	2811;2812;2813	3084;3085;3086	3084	1096			2
DYGSQEDFTQVWNTTMK	Oxidation (M);Deamidation (N)	2065.86	0.857501	1799	O60635	TSPAN1	Tetraspanin-1	yes	yes	0	1	1	0	1	56.277	56.277	3	0.018799	32382	C-DGP_65FS	48.288	38.63			10993000	2583	1799	2462	2819	3092	3092	579	176		1
DYGSQEDFTQVWNTTMK	Deamidation (N)	2049.86	0.862586	1799	O60635	TSPAN1	Tetraspanin-1	yes	yes	0	1	0	0	1	67.569	67.569	3	2.7574e-11	39332	C-DGP_65FS	150.28	136.21			62185000	2584	1799	2462	2820	3093	3093	579			1
DYNSSREDSLQDAWDYVQAQVK	Deamidation (N)	2617.16	0.156854	1092	E9PJC7;P27701	CD82	Tetraspanin;CD82 antigen	yes	no	0	1	0	0	2	72.301	72.301	3	5.1322e-09	45572	C-DGP_45FS	128.29	114.23			36818000	2592	1092	2470	2828	3101	3101	365			1
EACQGTSPPVVSCYNASDHVYK	Deamidation (N)	2469.06	0.0576742	1887	O95274	LYPD3	Ly6/PLAUR domain-containing protein 3	yes	yes	0	1	0	0	1	29.727	29.727	3	0.0011174	15711	C-DGP_65FS	73.405	61.617			18922000	2615	1887	2493	2854	3131	3131	619			1
EADNHTAFIR	Deamidation (N)	1173.54	0.541451	1482	H7BZV0;Q92545	TMEM131	Transmembrane protein 131	yes	no	0	1	0	0	1	16.951	16.951	3	0.028148	10743	C-DGP_45FS	88.496	70.676			5145100	2619	1482	2497	2858	3135	3135	463			1
EAIQCVDNNQSVLVSAHTSAGK	Deamidation (N)	2328.1	0.101588	2275	P42285	SKIV2L2	Superkiller viralicidic activity 2-like 2	yes	yes	0	1	0	0	1	29.633	29.633	3	0.0018523	18681	C-DGP_45FS	51.777	36.849			0	2634	2275	2511	2874	3154	3154	912			1
EAIVNSCVFVHQTLHQANAR	Deamidation (N)	2294.12	0.122598	2674	Q14204;A0A2R8Y706;A0A2R8Y5T0;A0A2R8YFZ7;A0A2R8Y6H2	DYNC1H1	Cytoplasmic dynein 1 heavy chain 1	yes	no	0	1	0	0	1	37.199	37.199	4	4.1982e-07	20377	C-DGP_65FS	104.03	95.025			25328000	2639	2674	2515	2879	3159	3159	1082			1
EAQMIFLNCGHVCCCQQCCQPLR	Deamidation (N)	2969.2	0.199169	2910	Q6UWE0	LRSAM1	E3 ubiquitin-protein ligase LRSAM1	yes	yes	0	1	0	0	1	45.535	45.535	3	0.019974	28724	C-DGP_45FS	54.223	38.717			45078000	2650	2910	2526	2890	3170	3170	1138			1
EAVQTFNYLCDLIESNHPIVLGPNNTNLPK	Deamidation (N)	3410.68	0.681656	1349	H0Y8C6;O00410	IPO5	Importin-5	yes	no	0	1	0	0	2	78.522	78.522	4	7.1837e-06	49536	C-DGP_45FS	61.89	56.403			19177000	2663	1349	2539	2903	3183	3183	431			0
ECLKNVSCLWCNTNK	Deamidation (N)	1925.84	0.843388	642	A8MZH8;P53801	PTTG1IP	Pituitary tumor-transforming gene 1 protein-interacting protein	yes	no	0	1	0	0	2	42.459	42.459	3	0.00036791	23773	C-DGP_65FS	118.08	98.69			150040000	2670	642	2546	2910	3190	3190	220			1
EEAMLYHNQTAE	Oxidation (M);Deamidation (N)	1451.59	0.587474	3163	Q92791;K7ERA3	LEPREL4;P3H4	Synaptonemal complex protein SC65	yes	no	0	1	1	0	2	13.749	13.749	2	0.035806	8728	C-DGP_45FS	56.258	20.747			37990000	2685	3163	2561	2926	3207	3207	1234	518		1
EEAMLYHNQTAE	Deamidation (N)	1435.59	0.59256	3163	Q92791;K7ERA3	LEPREL4;P3H4	Synaptonemal complex protein SC65	yes	no	0	1	0	0	2	21.967	21.967	2	0.0036659	13816	C-DGP_45FS	128.27	93.883			22565000	2686	3163	2561	2927	3208	3208	1234			1
EEQFNSTYR	Deamidation (N)	1173.49	0.493832	876	CON__ENSEMBL:ENSBTAP00000024466;CON__ENSEMBL:ENSBTAP00000024462;A0A286YFJ8;P01861	IGHG4	Ig gamma-4 chain C region	yes	no	0	1	0	0	2	16.187	16.187	2	0.010457	10261	C-DGP_45FS	114.28	61.565		+	6419100	2692	876	2567	2933	3215	3215	282			1
EGDNITLK	Deamidation (N)	889.439	0.439277	1160	Q13740;F5GXJ9	ALCAM	CD166 antigen	yes	no	0	1	0	0	1	18.245	18.245	2	0.030549	8502	C-DGP_65FS	81.119	9.1694			296420000	2708	1160	2583	2953	3237	3237	382			1
EGFSANYSVLQSSVSEDFK	Deamidation (N)	2093.94	0.942945	1057	E9PEP6;O14786;Q5JWQ6;Q5JWQ4;E7EX60;Q5T7F0;H0Y4A0	NRP1	Neuropilin-1	yes	no	0	1	0	0	2	67.723	67.723	3	4.432e-05	39568	C-DGP_65FS	94.845	75.129			51954000	2714	1057	2588	2959	3245	3245	350			1
EGICNGFTALCPASDPKPNFTDCNR	Deamidation (N)	2841.22	0.215648	1716	O14672	ADAM10	Disintegrin and metalloproteinase domain-containing protein 10	yes	yes	0	1	0	0	1	51.689	51.689	3	4.5952e-12	32534	C-DGP_45FS	126.32	110.22			234390000	2724	1716	2597	2969	3255;3256	3255	521;522			2
EGICNGFTALCPASDPKPNFTDCNR	2 Deamidation (N)	2842.2	0.199664	1716	O14672	ADAM10	Disintegrin and metalloproteinase domain-containing protein 10	yes	yes	0	2	0	0	1	53.914	53.914	3	2.9054e-06	33444	C-DGP_45FS	87.952	72.672			109360000	2725	1716	2597	2970;2971	3257;3258	3257	521;522			2
EGNQDNKNVNVNK	Deamidation (N)	1472.69	0.685549	289	A0A0C4DGC9;Q8TDR2	STK35	Serine/threonine-protein kinase 35	yes	no	0	1	0	0	2	64.012	64.012	2	0.038413	37215	C-DGP_65FS	56.783	10.177			0	2730	289	2602	2977	3264	3264	94			1
EGNSTVDCLK	Deamidation (N)	1122.49	0.486304	582	A1A5B4	ANO9	Anoctamin-9	yes	yes	0	1	0	0	1	13.966	13.966	2	0.03547	8870	C-DGP_45FS	71.349	49.263			8209100	2731	582	2603	2978	3265	3265	205			1
EGSLPGNSTISIR	Deamidation (N)	1330.67	0.672859	221	A0A0A0MTS5;A0A0A6YYF2;A0A3B3ITG1;A0A0A0MSA0;Q16787	LAMA3	Laminin subunit alpha-3	yes	no	0	1	0	0	1	35.651	35.651	2	0.0024657	22473	C-DGP_45FS	107.06	55.788			56735000	2735	221	2607	2982	3269	3269	71			1
EHIIDTFVVESPNGK	Deamidation (N)	1684.83	0.830816	1794	Q5VUC6;O60551	NMT2	Glycylpeptide N-tetradecanoyltransferase;Glycylpeptide N-tetradecanoyltransferase 2	yes	no	0	1	0	0	2	44.635	44.635	3	0.0050128	25052	C-DGP_65FS	72.209	54.071			22064000	2758	1794	2629	3006	3295	3295	576			0
EIFVANGTQGK	Deamidation (N)	1163.58	0.582253	1889	O95297;Q9UEL6;F8WFC4	MPZL1	Myelin protein zero-like protein 1	yes	no	0	1	0	0	1	24.587	24.587	2	0.0017128	15403	C-DGP_45FS	118.18	45.693			152670000	2778	1889	2649	3029	3320	3320	620			1
EKICDYLFNVSDSSALNLAK	Deamidation (N)	2287.1	0.104214	2401	P55265;A0A3B3IRQ9;H0YCK3;A0A3B3ISX1;A0A3B3ITG9	ADAR	Double-stranded RNA-specific adenosine deaminase	yes	no	0	1	0	0	2	68.446	68.446	3	0.0027212	39864	C-DGP_65FS	69.986	55.677			77709000	2817	2401	2686	3071	3367	3367	971			1
ELAVPDGYTNR	Deamidation (N)	1234.58	0.582981	2149	P26006;D6R9X8	ITGA3	Integrin alpha-3;Integrin alpha-3 heavy chain;Integrin alpha-3 light chain	yes	no	0	1	0	0	1	29.602	29.602	2	0.0004938	18640	C-DGP_45FS	130.66	91.634			47726000	2840	2149	2709	3095	3392	3392	852			1
ELDLTCNITTDRADDVRPE	Deamidation (N)	2233.02	0.0168552	3566	Q9P2B2	PTGFRN	Prostaglandin F2 receptor negative regulator	yes	yes	0	1	0	0	2	44.141	44.141	3	8.4278e-07	24726	C-DGP_65FS	124.63	97.136			89893000	2843	3566	2712	3098	3395	3395	1362			1
ELGVVMYNCSCLAR	Deamidation (N)	1671.74	0.741883	2995	Q8IV08	PLD3	Phospholipase D3	yes	yes	0	1	0	0	1	51.54	51.54	2;3	0.0015206	32431	C-DGP_45FS	105.2	78.497			72039000	2853	2995	2721	3109;3110	3406;3407	3406	1166			1
ELLLDFANSSAE	Deamidation (N)	1308.61	0.608527	2981	Q86WC4	OSTM1	Osteopetrosis-associated transmembrane protein 1	yes	yes	0	1	0	0	1	75.159	75.159	2	0.0041562	47358	C-DGP_45FS	101.72	62.93			50853000	2860	2981	2728	3117	3414	3414	1161			1
ELQGSGVDYILNVTR	Phospho (STY);Deamidation (N)	1743.81	0.808045	3133	Q8WYL5	SSH1	Protein phosphatase Slingshot homolog 1	yes	yes	0	1	0	1	1	41.849	41.849	2	0.026345	26353	C-DGP_45FS	48.004	9.3698			26275000	2870	3133	2738	3128	3425	3425	1214		333	1
ELQYYVGQSFANAMYNACR	Deamidation (N)	2284.99	0.988138	1736	O15118	NPC1	Niemann-Pick C1 protein	yes	yes	0	1	0	0	1	68.297	68.297	3	7.3114e-06	43017	C-DGP_45FS	119.4	105.44			51165000	2877	1736	2744	3135	3432	3432	537			1
ENALVQMADGNQAQLAMSHLNGHK	Deamidation (N)	2577.21	0.206404	369	A0A0U1RRM4;P26599;A6NLN1;K7EK45;A0A0D9SF20	PTBP1	Polypyrimidine tract-binding protein 1	yes	no	0	1	0	0	1	50.916	50.916	3;4	2.7751e-41	31391	C-DGP_45FS	200.29	187.61			196150000	2908	369	2774	3166;3167	3463;3464	3463	123			2
ENALVQMADGNQAQLAMSHLNGHKLHGKPIR	Deamidation (N)	3378.7	0.703746	369	A0A0U1RRM4;P26599;A6NLN1;K7EK45;A0A0D9SF20	PTBP1	Polypyrimidine tract-binding protein 1	yes	no	0	1	0	0	2	45.222	45.222	6	0.0061007	28492	C-DGP_45FS	41.418	34.587			47010000	2909	369	2775	3168	3465	3465	123			1
ENDAVWLATQNHSTLVTER	Deamidation (N)	2184.04	0.0447249	293	J3QRU8;A0A0C4DGN6;Q9Y2X7;J3QLH1	GIT1	ARF GTPase-activating protein GIT1	yes	no	0	1	0	0	2	46.754	46.754	3	1.9174e-05	26405	C-DGP_65FS	113.54	97.907			53340000	2911	293	2776	3170	3468	3468	95			1
ENGMPMDIVNTSGR	Deamidation (N)	1520.66	0.659928	3600	Q9UFM8;Q9Y639;H3BU51	DKFZp566H1924;NPTN	Neuroplastin	yes	no	0	1	0	0	1	45.028	45.028	2	0.0005928	28324	C-DGP_45FS	117.86	101.23			33930000	2916	3600	2781	3175	3473	3473	1376;1377			1
ENQPVGSSVIFMNSTDLDTGFNGK	Deamidation (N)	2557.16	0.164248	69	Q14517;A0A087WVP1	FAT1	Protocadherin Fat 1;Protocadherin Fat 1, nuclear form	yes	no	0	1	0	0	1	69.992	69.992	3	1.4196e-20	40829	C-DGP_65FS	158.33	146.54			58055000	2921	69	2786	3180	3478	3478	23			1
ENTSDPSLVIAFGR	Deamidation (N)	1505.74	0.736187	2024	P11279	LAMP1	Lysosome-associated membrane glycoprotein 1	yes	yes	0	1	0	0	1	59.372	59.372	2	0.0015698	37374	C-DGP_45FS	103.76	57.788			164910000	2922	2024	2787	3181	3479	3479	726			1
ENVGIYNLSK	Deamidation (N)	1136.57	0.571354	74	A0A0G2JP90;A0A087WW46;J3KN36;A0A0G2JN29;A0A087X117;Q15155;P69849;Q5JPE7	NOMO1;NOMO3;NOMO2	Nodal modulator 1;Nodal modulator 3;Nodal modulator 2	yes	no	0	1	0	0	1	36.181	36.181	2	0.022951	22725	C-DGP_45FS	59.426	38.556			48457000	2923	74	2788	3182	3480	3480	28			0
EQINITLDHR	Deamidation (N)	1238.63	0.625515	2544	Q02809;Q5JXB7	PLOD1	Procollagen-lysine,2-oxoglutarate 5-dioxygenase 1	yes	no	0	1	0	0	1	29.034	29.034	3	0.012033	18728	C-DGP_45FS	56.225	18.204			1234200000	2934	2544	2799	3193	3491	3491	1020			0
EQYTIINR	Deamidation (N)	1036.52	0.518924	546	D6RH03;A0A494BZU0;P40189	IL6ST	Interleukin-6 receptor subunit beta	yes	no	0	1	0	0	1	25.684	25.684	2	0.016972	13189	C-DGP_65FS	94.006	48.054			13222000	2952	546	2817	3212	3511	3511	192			1
ERPTPSLNNNCTTSEDSLVLYNR	Deamidation (N)	2680.24	0.239872	1981	P07814;V9GYZ6	EPRS	Bifunctional glutamate/proline--tRNA ligase;Glutamate--tRNA ligase;Proline--tRNA ligase	yes	no	0	1	0	0	2	40.19	40.19	3	1.2377e-26	25369	C-DGP_45FS	166.27	158.24			36191000	2962	1981	2826	3223	3522	3522	685;686			1
ESNITVLIK	Deamidation (N)	1016.58	0.575377	3418	Q9H5V8	CDCP1	CUB domain-containing protein 1	yes	yes	0	1	0	0	1	45.306	45.306	2	0.029691	25398	C-DGP_65FS	75.043	23.708			453770000	2975	3418	2839	3236	3535	3535	1311			1
ESTGAQVQVAGDMLPNSTER	Deamidation (N)	2089.96	0.958612	1230;2724	F8VZX2;Q15366;H3BRU6;F8W0G4;F8VXH9;J3QT27;Q15365	PCBP2;PCBP3;PCBP1	Poly(rC)-binding protein 2;Poly(rC)-binding protein 1	no	no	0	1	0	0	2	41.47	41.47	3	0.00012119	23106	C-DGP_65FS	79.293	63.527			19065000	2985	1230;2724	2848	3246	3545	3545	408			1
ESVSVVLGQHFFNR	Deamidation (N)	1618.81	0.810355	874	CON__ENSEMBL:ENSBTAP00000023055			yes	yes	0	1	0	0	1	56.958	56.958	3	0.019112	35929	C-DGP_45FS	77.185	67.385		+	35594000	2991	874	2854	3252	3551	3551	279			1
ESWGQESNAGNQTVVR	Deamidation (N)	1761.79	0.791805	3542	Q9NY97	B3GNT2	N-acetyllactosaminide beta-1,3-N-acetylglucosaminyltransferase 2	yes	yes	0	1	0	0	2	23.526	23.526	2	4.5443e-18	14782	C-DGP_45FS	180.18	152.75			21225000	2992	3542	2855	3253	3552	3552	1356			1
ETLICLNGTRPSWNGETPSCMASCGGTIHNATLGR	2 Deamidation (N)	3819.71	0.707312	114	Q6UXD5;A0A087WYL5	SEZ6L2	Seizure 6-like protein 2	yes	no	0	2	0	0	2	55.238	55.238	4	3.9733e-35	34776	C-DGP_45FS	155.17	141.25			108450000	3010	114	2872	3271	3572	3572	44;45;46			1
ETLVTLFDNR	Deamidation (N)	1207.61	0.608468	395	H7C0Q8;A0A1B0GVW7;A0A1B0GUY6;A0A1B0GUZ8;P51788	CLCN2	Chloride channel protein 2	yes	no	0	1	0	0	1	62.576	62.576	2	0.00054965	39374	C-DGP_45FS	138.4	96.743			54251000	3011	395	2873	3272	3573	3573	134			1
EVKPTVQCICMNLQDHLNGLTETR	Deamidation (N)	2856.36	0.356833	3473	Q9NQ88;A0A0U1RQD1	TIGAR	Fructose-2,6-bisphosphatase TIGAR	yes	no	0	1	0	0	2	52.493	52.493	4	0.00036549	30036	C-DGP_65FS	70.316	61.971			16143000	3039	3473	2899	3302	3606	3606	1337;1338			1
EVLGMVLNYSR	Deamidation (N)	1280.64	0.643473	553	A0A494C039;Q9Y4L1;A0A087X054;E9PJ21;A0A087WWI4;K7EQK2;J3QL06;J3KTF1	HYOU1	Hypoxia up-regulated protein 1	yes	no	0	1	0	0	1	61.117	61.117	2	7.6677e-05	38512	C-DGP_45FS	143.37	92.028			44615000	3042	553	2902	3305	3609	3609	196			1
EVPISNGSGFVVAADGLIVTNAHVVADRR	Deamidation (N)	2963.55	0.546483	282	A0A0C4DG44;O43464	HTRA2	Serine protease HTRA2, mitochondrial	yes	no	0	1	0	0	2	72.764	72.764	4	2.4719e-18	46206	C-DGP_45FS	128.27	121.12			200810000	3050	282	2909	3313;3314	3618;3619	3619	92			2
EWLPLNR	Deamidation (N)	927.481	0.481417	1856	O75882	ATRN	Attractin	yes	yes	0	1	0	0	1	48.722	48.722	2	0.032227	30748	C-DGP_45FS	91.584	71.738			11589000	3066	1856	2925	3330	3636	3636	605			1
EYKNATYGYVLDDPDPDDGFNYK	Deamidation (N)	2699.16	0.155123	1779	O43852	CALU	Calumenin	yes	yes	0	1	0	0	2	52.834	52.834	3	5.9037e-06	30266	C-DGP_65FS	90.884	82.795			17097000	3072	1779	2931	3337	3644	3644	572			1
FAAYFQQGDMESNGKYITK	Deamidation (N)	2198	0.99902	255	P06744;A0A2U3TZU2;A0A0A0MTS2;K7EQ48;CON__Q3ZBD7	GPI	Glucose-6-phosphate isomerase	yes	no	0	1	0	0	2	42.846	42.846	3	4.5611e-07	26953	C-DGP_45FS	129.43	114.27			130360000	3087	255	2945	3353	3660	3660	82			1
FAGVFHVEKNGR	Deamidation (N)	1360.69	0.688784	2070	P16070;H0YDW7;H0YCV9;H0Y5E4;E9PKC6;H0YD13;Q86UZ1	CD44	CD44 antigen	yes	no	0	1	0	0	2	22.367	22.367	3	0.039364	14079	C-DGP_45FS	66.498	43.271			15083000	3096	2070	2954	3363	3670	3670	792			1
FAHTNVESLVNE	Deamidation (N)	1359.63	0.63066	2187	P30101	PDIA3	Protein disulfide-isomerase A3	yes	yes	0	1	0	0	1	40.141	40.141	2	0.017282	25310	C-DGP_45FS	77.379	55.293			18130000	3106	2187	2960	3376	3685	3685	871			0
FALAIVEALNGKE	Deamidation (N)	1374.74	0.739482	1601;1612	K7ELW0;Q99497;K7EN27	PARK7	Protein deglycase DJ-1	no	no	0	1	0	0	2	72.728	72.728	2	0.030835	45848	C-DGP_45FS	82.171	39.98			21766000	3110	1601;1612	2964	3380	3689	3689	488			1
FANEYPNITR	Deamidation (N)	1224.58	0.577502	1861	O75976	CPD	Carboxypeptidase D	yes	yes	0	1	0	0	1	31.025	31.025	2	0.011139	19461	C-DGP_45FS	131.5	90.475			110440000	3114	1861	2968	3384	3693	3693	609			1
FASFINKVR	Deamidation (N)	1081.59	0.59203	905	CON__Q9NSB4;Q9NSB4	KRT82	Keratin, type II cuticular Hb2	yes	no	0	1	0	0	1	34.211	34.211	2	0.0002585	21518	C-DGP_45FS	163.67	8.6726		+	59290000	3118	905	2972	3388	3697	3697	317			1
FASLSVYKPLAGNNSFYGSK	Deamidation (N)	2150.07	0.0684205	889	CON__P17690			yes	yes	0	1	0	0	0	53.792	53.792	3	4.3832e-07	30769	C-DGP_65FS	108.71	95.767		+	363710000	3119	889	2973	3389	3698;3699	3699	296			2
FAVALDSEQNNIHVK	Deamidation (N)	1684.84	0.842049	1685	O00267	SUPT5H	Transcription elongation factor SPT5	yes	yes	0	1	0	0	1	38.288	38.288	3	0.0020974	21097	C-DGP_65FS	80.371	65.339			18206000	3130	1685	2983	3401	3712	3712	513			1
FCNRSCEVPTR	Deamidation (N)	1425.61	0.612918	669	H3BLV0;B1AP13;H7BY55;P08174	CD55	Complement decay-accelerating factor	yes	no	0	1	0	0	2	10.792	10.792	3	0.019037	3963	C-DGP_65FS	85.554	62.178			14146000	3146	669	2999	3419	3731	3731	229			1
FCPFHNVTQHE	Deamidation (N)	1415.59	0.592834	1375	H0YEA7;Q9UJJ9	GNPTG	N-acetylglucosamine-1-phosphotransferase subunit gamma	yes	no	0	1	0	0	0	29.926	29.926	3	0.01993	15785	C-DGP_65FS	51.567	45.724			56903000	3148	1375	3001	3421	3733	3733	434			1
FDGNFNTNVSR	Deamidation (N)	1270.56	0.557829	185	A0A3B3ISH2;A0A0A0MQY7;Q5VU97	CACHD1	VWFA and cache domain-containing protein 1	yes	no	0	1	0	0	0	26.523	26.523	2	4.2681e-17	16667	C-DGP_45FS	192.64	140.64			61994000	3158	185	3011	3431	3744	3744	63			1
FDPVTGEVNSTYPR	Deamidation (N)	1581.73	0.731102	902	CON__Q3SZV7			yes	yes	0	1	0	0	1	40.144	40.144	2;3	0.00084986	22226	C-DGP_65FS	94.09	85.775		+	193300000	3170	902	3022	3444;3445	3759;3760	3760	314			2
FDSNNVVLIEDNGNPVGTR	Deamidation (N)	2059.98	0.981062	2889	Q6P1L8	MRPL14	39S ribosomal protein L14, mitochondrial	yes	yes	0	1	0	0	1	50.401	50.401	3	7.7507e-05	31790	C-DGP_45FS	81.643	65.337			20229000	3173	2889	3025	3448	3763	3763	1131			1
FENSISRLTE	Deamidation (N)	1195.57	0.572082	552	A0A494C037;E7EUS2;Q8TBZ0	CCDC110	Coiled-coil domain-containing protein 110	yes	no	0	1	0	0	2	9.3845	9.3845	2	0.039319	3067	C-DGP_65FS	64.42	11.254			0	3186	552	3038	3471	3817	3817	194			1
FFDYTTVLKPSLNFTATVK	Deamidation (N)	2192.14	0.140523	2918	Q6YHK3	CD109	CD109 antigen	yes	yes	0	1	0	0	0	74.976	74.976	3	0.010254	43906	C-DGP_65FS	46.962	37.798			101900000	3194	2918	3046	3479	3827	3827	1141			1
FFIINKENYTE	Deamidation (N)	1417.68	0.676547	3600	Q9UFM8;Q9Y639;H3BU51	DKFZp566H1924;NPTN	Neuroplastin	yes	no	0	1	0	0	2	50.864	50.864	2	0.0058897	32058	C-DGP_45FS	112.75	73.202			0	3199	3600	3051	3484	3832	3832	1378			1
FFNFSWR	Deamidation (N)	1003.46	0.455202	519	B4DKB2;A0A3B3ISF9;P42892	ECE1	Endothelin-converting enzyme 1	yes	no	0	1	0	0	0	69.888	69.888	2	0.02397	40766	C-DGP_65FS	153.67	106.63			191440000	3206	519	3057	3491	3839	3839	177			1
FFNGKEPSR	Deamidation (N)	1081.52	0.519259	2018	P11021	HSPA5	78 kDa glucose-regulated protein	yes	yes	0	1	0	0	2	12.723	12.723	3	0.026247	8013	C-DGP_45FS	81.338	57.909			28870000	3207	2018	3058	3492	3840	3840	712			1
FFNYTVR	Deamidation (N)	946.455	0.454868	1797	O60568;C9JIX5;C9JU11	PLOD3	Procollagen-lysine,2-oxoglutarate 5-dioxygenase 3	yes	no	0	1	0	0	0	39.643	39.643	2	0.00015429	21865	C-DGP_65FS	172.39	151.24			137290000	3209	1797	3060	3494	3842	3842	577			1
FFPASADRTVIDYNGER	Deamidation (N)	1957.92	0.917005	1973	P07237;H7BZ94;H0Y3Z3;I3L0S0	P4HB	Protein disulfide-isomerase	yes	no	0	1	0	0	2	43.02	43.02	3	0.024811	23865	C-DGP_65FS	58.246	41.561			22401000	3210	1973	3061	3495	3843	3843	676			1
FGNETWGVTK	Deamidation (N)	1138.53	0.529489	2165	P27797;K7EL50	CALR	Calreticulin	yes	no	0	1	0	0	1	33.95	33.95	2	0.018639	21316	C-DGP_45FS	85.733	50.438			30492000	3234	2165	3084	3519	3870	3870	865			0
FGNKTFPQR	Deamidation (N)	1094.55	0.550893	3611	Q9UHL4;R4GNE8;R4GMV4	DPP7	Dipeptidyl peptidase 2	yes	no	0	1	0	0	1	13.812	13.812	2;3	0.0034446	8893	C-DGP_45FS	98.009	81.443			121360000	3235	3611	3085	3520;3521	3871;3872;3873	3872	1381			2
FGNWSAQPSCK	Deamidation (N)	1281.54	0.544821	889	CON__P17690			yes	yes	0	1	0	0	0	27.142	27.142	2	7.8019e-08	17018	C-DGP_45FS	164.66	128.11		+	245220000	3240	889	3090	3526	3878	3878	297			1
FGPNCTHVCGCGQGAACDPVTGTCLCPPGR	Deamidation (N)	3263.31	0.313347	1820	O75095;H7C5N9	MEGF6	Multiple epidermal growth factor-like domains protein 6	yes	no	0	1	0	0	0	39.531	39.531	3	3.4288e-14	24866	C-DGP_45FS	106.65	98.967			19984000	3241	1820	3091	3527	3879	3879	585			1
FGVPPAGAGFAPTNK	Phospho (STY);Deamidation (N)	1510.69	0.685745	50	A0A087WUJ4;Q92618	ZNF516	Zinc finger protein 516	yes	no	0	1	0	1	0	50.188	50.188	2	0.0060894	28546	C-DGP_65FS	68.557	29.807			29272000	3253	50	3102	3540	3892	3892	19		286	1
FHCCGSNNSQDWR	Deamidation (N)	1667.62	0.620522	1093	E9PJC8;E9PLZ6;E9PRJ3;K4DIB7;K4DIA7;E9PMR4;P48509	CD151	Tetraspanin;CD151 antigen	yes	no	0	1	0	0	0	12.156	12.156	3	2.2292e-05	4739	C-DGP_65FS	142.1	120.85			2962400000	3257	1093	3106	3545	3897	3897	366;367			1
FHCCGSNNSQDWR	2 Deamidation (N)	1668.6	0.604538	1093	E9PJC8;E9PLZ6;E9PRJ3;K4DIB7;K4DIA7;E9PMR4;P48509	CD151	Tetraspanin;CD151 antigen	yes	no	0	2	0	0	0	13.345	13.345	3	0.00025965	5539	C-DGP_65FS	125.28	95.303			14105000	3258	1093	3106	3546	3898	3898	366;367			1
FHWGHSNGSAGSEHSINGR	Deamidation (N)	2036.88	0.883748	2132	P23470	PTPRG	Receptor-type tyrosine-protein phosphatase gamma	yes	yes	0	1	0	0	1	11.88	11.88	4	0.014805	4634	C-DGP_65FS	43.955	27.289			24129000	3277	2132	3125	3567	3919	3919	841;842			1
FHWGHSNGSAGSEHSINGR	2 Deamidation (N)	2037.87	0.867764	2132	P23470	PTPRG	Receptor-type tyrosine-protein phosphatase gamma	yes	yes	0	2	0	0	1	13.086	13.086	4	6.205e-06	5396	C-DGP_65FS	91.457	69.616			18254000	3278	2132	3125	3568	3920	3920	841;842			1
FINFFVGNTINSSYFPDHPLHSISVR	Deamidation (N)	3008.48	0.482092	1993	P08581	MET	Hepatocyte growth factor receptor	yes	yes	0	1	0	0	0	74.195	74.195	4	5.3138e-42	46748	C-DGP_45FS	186.62	169.09			154990000	3290	1993	3137	3581	3933	3933	693			1
FINYNQTVSR	Deamidation (N)	1241.6	0.604051	3053	Q8N766	EMC1	ER membrane protein complex subunit 1	yes	yes	0	1	0	0	0	26.677	26.677	2	0.0016647	16842	C-DGP_45FS	119.07	74.315			42143000	3293	3053	3140	3584	3936	3936	1182			0
FIVIHNGIITNYKDLK	Deamidation (N)	1888.05	0.0458346	2562	Q06210	GFPT1	Glutamine--fructose-6-phosphate aminotransferase [isomerizing] 1	yes	yes	0	1	0	0	1	47.934	47.934	4	0.024036	30199	C-DGP_45FS	40.962	29.847			38904000	3304	2562	3150	3597	3949	3949	1036			1
FKIGYSNNGSDWK	Deamidation (N)	1515.7	0.699408	1057	E9PEP6;O14786;Q5JWQ6;Q5JWQ4;E7EX60;Q5T7F0;V9GYL7	NRP1	Neuropilin-1	yes	no	0	1	0	0	1	33.825	33.825	3	0.015312	18311	C-DGP_65FS	99.941	85.932			142900000	3321	1057	3167	3615	3967	3967	351;352			0
FLDFPIGNTTGKENK	Deamidation (N)	1680.84	0.835901	1076	E9PH60;Q9UBV4	WNT16	Protein Wnt;Protein Wnt-16	yes	no	0	1	0	0	2	52.394	52.394	3	0.001802	33028	C-DGP_45FS	91.812	73.081			22889000	3345	1076	3191	3640	3995	3995	360			1
FLRFDPVTGEVNSTYPR	Deamidation (N)	1997.98	0.984691	902	CON__Q3SZV7			yes	yes	0	1	0	0	2	53.809	53.809	3	7.4431e-05	30865	C-DGP_65FS	118.31	106.16		+	10975000	3370	902	3216	3671	4034	4034	314			1
FLRYNCSIESPR	Deamidation (N)	1541.73	0.729662	1698	O00469;E7ETU9	PLOD2	Procollagen-lysine,2-oxoglutarate 5-dioxygenase 2	yes	no	0	1	0	0	2	29.15	29.15	3	0.011079	15348	C-DGP_65FS	88.021	66.463			20583000	3371	1698	3217	3672	4035	4035	514			1
FLRYNCSIR	Deamidation (N)	1228.6	0.602277	2544	Q02809	PLOD1	Procollagen-lysine,2-oxoglutarate 5-dioxygenase 1	yes	yes	0	1	0	0	1	24.742	24.742	3	0.0015204	15556	C-DGP_45FS	111.65	51.852			25812000	3372	2544	3218	3673	4036	4036	1021			1
FLSSSPHLPPSSYFNASGR	Deamidation (N)	2050.97	0.974854	1719	O14773;A0A2R8YGD1;A0A2R8YD45;A0A2R8Y7U1	TPP1	Tripeptidyl-peptidase 1	yes	no	0	1	0	0	0	48.239	48.239	3	1.7714e-06	27335	C-DGP_65FS	116.6	103.94			380620000	3379	1719	3225	3680;3681;3682	4043;4044;4045;4046;4047;4048	4045	523			6
FLSYNVTR	Deamidation (N)	999.503	0.502546	3065	Q8NBL1	POGLUT1	Protein O-glucosyltransferase 1	yes	yes	0	1	0	0	0	33.709	33.709	2	0.034915	21277	C-DGP_45FS	72.789	40.854			41512000	3381	3065	3227	3684	4050	4050	1189			0
FNAHGDANTIVCNSKDGGAWGTEQR	Deamidation (N)	2705.19	0.18884	2000	P09382	LGALS1	Galectin-1	yes	yes	0	1	0	0	2	26.826	26.826	3;4	1.456e-15	13333	C-DGP_65FS	136.71	125.87			34783000	3402	2000	3246	3705;3706	4071;4072	4071	706			2
FNLSVIEDPSMK	Deamidation (N)	1379.66	0.664268	1846	O75635	SERPINB7	Serpin B7	yes	yes	0	1	0	0	1	61.125	61.125	2	0.017461	38530	C-DGP_45FS	99.802	31.067			0	3417	1846	3261	3723	4090	4090	599			1
FNLTYVSHDGDDKKRPVIVHR	Deamidation (N)	2496.29	0.287355	2156	P26639	TARS	Threonine--tRNA ligase, cytoplasmic	yes	yes	0	1	0	0	2	20.942	20.942	3	0.0032017	13221	C-DGP_45FS	50.397	28.084			0	3419	2156	3263	3725	4092	4092	863			1
FNNSTVSSER	Deamidation (N)	1140.5	0.504731	897	CON__Q1RMK2			yes	yes	0	1	0	0	1	10.743	10.743	2	0.00020102	6879	C-DGP_45FS	154.49	120.69		+	28856000	3422	897	3266	3728	4095	4095	306			1
FNPNISWQPIPVHTVPITEDR	Deamidation (N)	2460.24	0.243759	753	B7Z7D2;E9PQY3;P11117;E9PKW9;E9PQW9;B7Z6U3;E9PP23;E9PHY0	ACP2	Lysosomal acid phosphatase	yes	no	0	1	0	0	1	67	67	3	5.5254e-10	42211	C-DGP_45FS	115.39	104.25			348290000	3423	753	3267	3729;3730	4096;4097	4096	249			1
FNTTVSCDQQGTNHR	Deamidation (N)	1764.75	0.74856	2027	P11717	IGF2R	Cation-independent mannose-6-phosphate receptor	yes	yes	0	1	0	0	0	10.895	10.895	3	4.67e-07	4020	C-DGP_65FS	146.96	126.86			2013800000	3429	2027	3273	3736	4103	4103	738;739			1
FNTTVSCDQQGTNHR	2 Deamidation (N)	1765.73	0.732575	2027	P11717	IGF2R	Cation-independent mannose-6-phosphate receptor	yes	yes	0	2	0	0	0	11.74	11.74	3	0.00026906	4412	C-DGP_65FS	104.55	81.093			86232000	3430	2027	3273	3737;3738	4104;4105	4104	738;739			2
FNTTVSCDQQGTNHRVQSSIAFLCGK	Deamidation (N)	2955.36	0.360339	2027	P11717	IGF2R	Cation-independent mannose-6-phosphate receptor	yes	yes	0	1	0	0	1	43.066	43.066	4	2.5068e-09	24015	C-DGP_65FS	104.58	90.176			95972000	3431	2027	3274	3739	4106	4106	738;739			1
FNTTVSCDQQGTNHRVQSSIAFLCGK	2 Deamidation (N)	2956.34	0.344354	2027	P11717	IGF2R	Cation-independent mannose-6-phosphate receptor	yes	yes	0	2	0	0	1	48.082	48.082	4	1.9945e-07	27271	C-DGP_65FS	92.147	79.09			30997000	3432	2027	3274	3740	4107	4107	738;739			1
FQQTATTTMVYQQGGNCIYTDSTE	Deamidation (N)	2744.16	0.158176	832	C9JIA8;Q2TAL8	QRICH1	Glutamine-rich protein 1	yes	no	0	1	0	0	0	48.616	48.616	3	0.0048733	30633	C-DGP_45FS	47.991	40.326			60280000	3463	832	3304	3776	4145	4145	264			1
FSADLGYNGTR	Deamidation (N)	1200.54	0.541116	3255	Q96NT5	SLC46A1	Proton-coupled folate transporter	yes	yes	0	1	0	0	0	31.639	31.639	2	3.2752e-08	19914	C-DGP_45FS	172.23	134.51			36368000	3485	3255	3326	3801	4171	4171	1262			1
FSNISPENHISLTNVVGHSLGCTWHSLR	Deamidation (N)	3162.53	0.530515	1841	O75569	PRKRA	Interferon-inducible double-stranded RNA-dependent protein kinase activator A	yes	yes	0	1	0	0	1	61.676	61.676	5	0.00026842	35744	C-DGP_65FS	64.377	54.048			4728000	3513	1841	3354	3833	4206	4206	596			1
FSNLMALKNHSR	2 Deamidation (N)	1418.7	0.697634	1729	O15015	ZNF646	Zinc finger protein 646	yes	yes	0	2	0	0	1	62.936	62.936	2	0.013004	39599	C-DGP_45FS	75.294	44.725			209130000	3514	1729	3355	3834	4207	4207	528;529			1
FSVVSDKNHMHFGAITCAMGIR	Deamidation (N)	2478.16	0.16064	3719	Q9Y5B9	SUPT16H	FACT complex subunit SPT16	yes	yes	0	1	0	0	1	51.971	51.971	4	0.0066167	29703	C-DGP_65FS	47.392	33.765			22260000	3535	3719	3374	3857	4234	4234	1401			1
FTFTSHTPGDHQICLHSNSTR	Deamidation (N)	2443.1	0.0975056	1240	F8W7F7;Q7Z7H5	TMED4	Transmembrane emp24 domain-containing protein 4	yes	no	0	1	0	0	0	26.523	26.523	4;5	3.5228e-35	16616	C-DGP_45FS	200.26	176.24			5385000000	3551	1240	3389	3875;3876	4258;4259	4258	412			1
FTFTSHTPGEHQICLHSNSTK	Deamidation (N)	2429.11	0.107008	3342	Q9BVK6	TMED9	Transmembrane emp24 domain-containing protein 9	yes	yes	0	1	0	0	1	25.365	25.365	5	1.1792e-35	15908	C-DGP_45FS	200.26	175.66			981480000	3552	3342	3390	3877	4260	4260	1291			1
FTIAATDDNHIFAWGNGGNGR	Deamidation (N)	2234.01	0.0140935	3095	Q8TD19	NEK9	Serine/threonine-protein kinase Nek9	yes	yes	0	1	0	0	0	61.46	61.46	3	0.00034491	35595	C-DGP_65FS	68.567	59.284			13045000	3555	3095	3393	3880	4264	4264	1207;1208			1
FTYARGWSCNLAFR	Deamidation (N)	1748.81	0.809309	3768				yes	yes	0	1	0	0	1	46.052	46.052	3	0.041859	29047	C-DGP_45FS	46.481	7.0564	+		26061000	3577	3768	3413	3908	4302	4302	1419			1
FVDITATNHTNE	Deamidation (N)	1361.61	0.609924	2235	P35754	GLRX	Glutaredoxin-1	yes	yes	0	1	0	0	0	29.435	29.435	2	0.028727	18579	C-DGP_45FS	91.095	17.847			17797000	3590	2235	3424	3921	4316	4316	897			1
FVFSLVDAMNGK	Deamidation (N)	1327.65	0.648224	2264	P40926;G3XAL0	MDH2	Malate dehydrogenase, mitochondrial;Malate dehydrogenase	yes	no	0	1	0	0	0	74.762	74.762	2	0.037379	47135	C-DGP_45FS	59.426	38.524			20422000	3596	2264	3429	3927	4324	4324	908			0
FVKNITSWK	Deamidation (N)	1122.61	0.607345	1621	K7EP71;Q7LGA3	HS2ST1	Heparan sulfate 2-O-sulfotransferase 1	yes	no	0	1	0	0	1	30.001	30.001	2	0.039422	18901	C-DGP_45FS	101.64	67.847			0	3608	1621	3441	3941	4339	4339	494			1
FVLQNASR	Deamidation (N)	934.487	0.48723	3537	Q9NXH8	TOR4A	Torsin-4A	yes	yes	0	1	0	0	0	24.753	24.753	2	0.039656	12772	C-DGP_65FS	65.252	32.412			64578000	3612	3537	3445	3945	4343	4343	1354			0
FYNQTWVHR	Deamidation (N)	1250.58	0.583256	317	A6NL68;A0A0D9SG74;A0A0D9SFK9;P11166	SLC2A1	Solute carrier family 2, facilitated glucose transporter member 1	yes	no	0	1	0	0	0	27.571	27.571	3	0.0003583	14284	C-DGP_65FS	140.5	120.74			1258700000	3645	317	3478	3983	4385;4386	4385	101			2
GACQPCPINCTHSCVDLDDKGCPAEQR	Deamidation (N)	3145.28	0.278007	1569	J3QLU9;P04626;B4DTR1;J3QRJ7	ERBB2	Receptor protein-tyrosine kinase;Receptor tyrosine-protein kinase erbB-2	yes	no	0	1	0	0	2	24.208	24.208	4	1.1651e-06	12277	C-DGP_65FS	91.813	83.05			18372000	3660	1569	3493	3998	4404;4405	4405	480			2
GADFLVTEVENGGSLGSK	Deamidation (N)	1779.85	0.852674	2057	P14618;B4DNK4;H3BTN5;H3BQ34	PKM	Pyruvate kinase PKM;Pyruvate kinase	yes	no	0	1	0	0	2	54.712	54.712	3	0.00020722	31378	C-DGP_65FS	98.062	83.134			259310000	3661	2057	3494	3999	4406	4406	767			1
GADPDCYDNRTSALSDKSCE	Deamidation (N)	2260.88	0.884855	872	CON__Q3MHN5;CON__ENSEMBL:ENSBTAP00000018229			yes	no	0	1	0	0	2	16.91	16.91	3	0.0038149	7701	C-DGP_65FS	66.536	57.327		+	58350000	3667	872	3499	4005	4412	4412	277			1
GAGNATLSPR	Deamidation (N)	943.472	0.472308	1518	I3L4B3;I3L2J7;I3L2P0;Q86XT9	TMEM219	Insulin-like growth factor-binding protein 3 receptor	yes	no	0	1	0	0	0	11.152	11.152	2	0.021741	7171	C-DGP_45FS	73.985	43.481			9773000	3679	1518	3511	4018	4428	4428	471			0
GAHNGQGLGNAFLSHISACDGIFHLTR	Deamidation (N)	2850.36	0.361994	1544	J3KQ32;Q9NTK5	OLA1	Obg-like ATPase 1	yes	no	0	1	0	0	0	68.494	68.494	4;5	7.5909e-47	43893	C-DGP_45FS	172.32	163.12			4317300000	3689	1544	3520	4032;4033;4034;4035	4448;4449;4450;4451;4452	4449	476;477			3
GAHNGQGLGNAFLSHISACDGIFHLTR	2 Deamidation (N)	2851.35	0.346009	1544	J3KQ32;Q9NTK5	OLA1	Obg-like ATPase 1	yes	no	0	2	0	0	0	71.52	71.52	5	0.00013684	41799	C-DGP_65FS	70.107	59.4			14148000	3690	1544	3520	4036	4453	4453	476;477			1
GALMANFLTQGQVCCNGTR	Deamidation (N)	2097.94	0.939414	2317	P49189	ALDH9A1	4-trimethylaminobutyraldehyde dehydrogenase	yes	yes	0	1	0	0	0	60.64	60.64	3	1.4403e-07	35524	C-DGP_65FS	123.4	110.93			135730000	3706	2317	3535	4053;4054	4470;4471	4471	938			2
GAQVNAVNQNGCTPLHYAASK	Deamidation (N)	2200.03	0.0331144	1853	O75832;B1AJY7	PSMD10	26S proteasome non-ATPase regulatory subunit 10	yes	no	0	1	0	0	0	25.4	25.4	3	0.011343	13081	C-DGP_65FS	45.047	36.228			5474000	3721	1853	3550	4073	4497	4497	602			1
GASNLTWR	Deamidation (N)	904.44	0.44028	2065	P15586;H7C3P4;F6S8M0;H0YFA9	GNS	N-acetylglucosamine-6-sulfatase	yes	no	0	1	0	0	0	26.01	26.01	2	0.019784	16296	C-DGP_45FS	154.35	62.444			1445600000	3724	2065	3553	4076	4502	4502	782			1
GASQLVGENR	Deamidation (N)	1030.5	0.504337	882	CON__P02676			yes	yes	0	1	0	0	1	12.626	12.626	2	0.015243	8044	C-DGP_45FS	123.35	58.701		+	15741000	3725	882	3554	4077	4503	4503	289			1
GAVLVCDMSSNFLSKPVDVSK	Deamidation (N)	2253.1	0.102105	3730	Q9Y617	PSAT1	Phosphoserine aminotransferase	yes	yes	0	1	0	0	0	61.208	61.208	3	9.8754e-06	35444	C-DGP_65FS	82.504	67.082			12309000	3738	3730	3565	4091	4517	4517	1408			1
GCGYLPGCPGSNGFHNNDTFHFLK	Deamidation (N)	2696.15	0.15364	2550	Q03405;M0R1I2;M0QYS6;M0R383;M0R0Y4;M0QYR6	PLAUR	Urokinase plasminogen activator surface receptor	yes	no	0	1	0	0	0	52.029	52.029	3;4	3.075e-06	32737	C-DGP_45FS	90.534	68.416			430870000	3752	2550	3579	4105;4106	4534;4535	4534	1026;1027;1028			1
GCGYLPGCPGSNGFHNNDTFHFLK	2 Deamidation (N)	2697.14	0.137656	2550	Q03405;M0R1I2;M0QYS6;M0R383;M0R0Y4;M0QYR6	PLAUR	Urokinase plasminogen activator surface receptor	yes	no	0	2	0	0	0	56.287	56.287	4	5.7844e-06	35429	C-DGP_45FS	81.144	73.697			284640000	3753	2550	3579	4107	4536	4536	1026;1027;1028			1
GCLLLSHLNE	Deamidation (N)	1155.56	0.559409	875	CON__ENSEMBL:ENSBTAP00000024146			yes	yes	0	1	0	0	0	49.776	49.776	2	0.029998	31380	C-DGP_45FS	54.712	24.1		+	0	3761	875	3587	4116	4547	4547	280			1
GCPEDAAVCAVDKNGSK	Deamidation (N)	1777.76	0.761098	2027	P11717	IGF2R	Cation-independent mannose-6-phosphate receptor	yes	yes	0	1	0	0	2	17.355	17.355	3	0.00037142	8050	C-DGP_65FS	103.5	90.082			99970000	3766	2027	3592	4121	4552	4552	740			1
GCSCFSDWQGPGCSVPVPANQSFWTREE	Deamidation (N)	3245.33	0.327718	1856	O75882	ATRN	Attractin	yes	yes	0	1	0	0	2	71.204	71.204	3	6.9127e-21	44843	C-DGP_45FS	137.32	126.99			115970000	3768	1856	3594	4123	4554	4554	606			1
GCVFIYCQVGEKPYWKDPNNDFR	Deamidation (N)	2892.3	0.29997	3312	Q9BRA2;I3L2R6	TXNDC17	Thioredoxin domain-containing protein 17	yes	no	0	1	0	0	2	52.356	52.356	4	0.019707	29985	C-DGP_65FS	44.953	32.151			9513500	3779	3312	3604	4139	4571	4571	1288			1
GDASLKMDKSDAVSHTGNYTCE	Deamidation (N)	2386.01	0.00530425	442	A0A2R8Y484;Q08722	CD47	Leukocyte surface antigen CD47	yes	no	0	1	0	0	2	18.176	18.176	4	0.012682	8513	C-DGP_65FS	47.688	35.56			45716000	3786	442	3611	4146	4579	4579	152			1
GDCPFQSNKTWQDCDYKDSAQAATGE	Deamidation (N)	2979.19	0.19233	880	CON__P01044-1;CON__Q2KJ62			yes	no	0	1	0	0	2	34.763	34.763	3	0.0083078	21915	C-DGP_45FS	54.235	47.123		+	18735000	3789	880	3614	4149	4582	4582	286			1
GDGAPGPNSTVLVHK	Deamidation (N)	1448.73	0.725957	2072	P16144	ITGB4	Integrin beta-4	yes	yes	0	1	0	0	0	19.377	19.377	3	0.00090402	9221	C-DGP_65FS	81.311	75.407			194340000	3795	2072	3620	4155	4588	4588	795			1
GDGAPGPNSTVLVHKK	Deamidation (N)	1576.82	0.82092	2072	P16144	ITGB4	Integrin beta-4	yes	yes	0	1	0	0	1	12.294	12.294	3	0.018346	4901	C-DGP_65FS	67.605	56.335			10839000	3796	2072	3621	4156	4589	4589	795			1
GDNITLK	Deamidation (N)	760.397	0.396684	1160	Q13740;F5GXJ9	ALCAM	CD166 antigen	yes	no	0	1	0	0	0	16.559	16.559	2	0.027371	7470	C-DGP_65FS	90.777	8.4716			242000000	3811	1160	3636	4171;4172	4604;4605	4605	382			0
GDSISVIGRNNSNNFDLNR	2 Deamidation (N)	2092.98	0.977374	1861	O75976	CPD	Carboxypeptidase D	yes	yes	0	2	0	0	1	39.301	39.301	3	0.0086333	21645	C-DGP_65FS	54.805	40.191			80351000	3818	1861	3643	4179	4613	4613	610;611;612;613			0
GDTVTLSCNYNSSNPSVTRYE	Deamidation (N)	2364.02	0.0175835	2107	P20273;M0R3H1	CD22	B-cell receptor CD22	yes	no	0	1	0	0	1	38.394	38.394	3	9.4749e-07	21162	C-DGP_65FS	102.37	93.157			13239000	3825	2107	3650	4186	4620	4620	822			1
GDVVVGIASSGLHSNGFSLVR	Deamidation (N)	2071.07	0.0698175	2120	P22102	GART	Trifunctional purine biosynthetic protein adenosine-3;Phosphoribosylamine--glycine ligase;Phosphoribosylformylglycinamidine cyclo-ligase;Phosphoribosylglycinamide formyltransferase	yes	yes	0	1	0	0	0	63.253	63.253	3	2.7718e-06	36666	C-DGP_65FS	90.22	77.183			102600000	3829	2120	3654	4190	4625	4625	830			1
GEWIKPGAIVIDCGINYVPDDKKPNGR	Deamidation (N)	3011.52	0.517491	500	V9GYY3;A0A384N5Y3;F5H2F4;P11586;V9GZ78	MTHFD1	C-1-tetrahydrofolate synthase, cytoplasmic;Methylenetetrahydrofolate dehydrogenase;Methenyltetrahydrofolate cyclohydrolase;Formyltetrahydrofolate synthetase;C-1-tetrahydrofolate synthase, cytoplasmic, N-terminally processed	yes	no	0	1	0	0	2	53.522	53.522	5	0.00092251	33774	C-DGP_45FS	52.329	43.934			43664000	3856	500	3680	4219	4656	4656	169			1
GFAFVQYVNER	Deamidation (N)	1329.64	0.635351	676;1281	B2R5W2;G3V4C1;G3V251;G3V4W0;B4DY08;G3V5X6;G3V3K6;B4DSU6;G3V4M8;G3V555;G3V575;G3V576;G3V2Q1;P07910	HNRNPC	Heterogeneous nuclear ribonucleoproteins C1/C2	no	no	0	1	0	0	1	56.19	56.19	2	0.0031419	35410	C-DGP_45FS	110.88	59.769			59238000	3860	676;1281	3684	4224	4661	4661	231			1
GFGFVTFENIDDAKDAMMAMNGK	Oxidation (M);Deamidation (N)	2525.09	0.0912825	2660	Q14011;K7ENX8;K7ELV6;K7EJV5;K7ELT6;K7EJV1;K7EMY9;K7EPM4;K7ER40;K7EQR7;D6W5Y5	CIRBP	Cold-inducible RNA-binding protein	yes	no	0	1	1	0	2	70.25	70.25	3	2.5626e-08	45321	C-DGP_45FS	103.26	85.169			174840000	3896	2660	3718	4271;4272	4715;4716;4717	4717	1077	469;470;471		3
GFGFVTFENIDDAKDAMMAMNGK	Deamidation (N)	2509.1	0.0963679	2660	Q14011;K7ENX8;K7ELV6;K7EJV5;K7ELT6;K7EJV1;K7EMY9;K7EPM4;K7ER40;K7EQR7;D6W5Y5	CIRBP	Cold-inducible RNA-binding protein	yes	no	0	1	0	0	2	76.043	76.043	3	4.4664e-10	47959	C-DGP_45FS	113.26	98.332			71055000	3898	2660	3718	4274	4719	4719	1077			1
GFHHDAFFSPSNSCLLFR	Deamidation (N)	2138.96	0.963244	1254	F8WDF8;H7BXF8;Q9BS91	SLC35A5	Probable UDP-sugar transporter protein SLC35A5	yes	no	0	1	0	0	0	58.569	58.569	3	7.3614e-05	33838	C-DGP_65FS	95.197	72.822			0	3909	1254	3727	4287	4733	4733	413			1
GFPKPAIQWTITGSGSVINQTEESPYINGR	Deamidation (N)	3247.61	0.614957	1160	Q13740;F5GXJ9;H7C543	ALCAM	CD166 antigen	yes	no	0	1	0	0	2	68.947	68.947	3	3.0793e-19	43420	C-DGP_45FS	133.2	122.87			100380000	3916	1160	3734	4295	4744	4744	383;384			1
GFPKPAIQWTITGSGSVINQTEESPYINGR	2 Deamidation (N)	3248.6	0.598972	1160	Q13740;F5GXJ9;H7C543	ALCAM	CD166 antigen	yes	no	0	2	0	0	2	70.058	70.058	3	1.7244e-22	44109	C-DGP_45FS	135.3	127.44			44356000	3917	1160	3734	4296	4745	4745	383;384			1
GFQHLLHTLNQPNHQLQLTTGNGLFINE	Deamidation (N)	3184.61	0.605395	891	CON__P34955			yes	yes	0	1	0	0	0	66.644	66.644	4	1.0556e-08	41972	C-DGP_45FS	99.135	85.071		+	172640000	3919	891	3736	4298	4747	4747	300			1
GFSTQVLLGDVYQSPCTMAQRPQNFNSSAR	Deamidation (N)	3359.57	0.566309	3723	Q9Y5L3	ENTPD2	Ectonucleoside triphosphate diphosphohydrolase 2	yes	yes	0	1	0	0	0	64.129	64.129	4	0.0011018	37287	C-DGP_65FS	62.374	51.27			10908000	3925	3723	3741	4305	4754	4754	1405;1406			1
GFVASSKPSNGCSE	Deamidation (N)	1426.6	0.603459	1326	H0Y498;Q9BZQ6	EDEM3	ER degradation-enhancing alpha-mannosidase-like protein 3	yes	no	0	1	0	0	0	12.737	12.737	2	0.022728	8142	C-DGP_45FS	85.355	53.034			5615000	3930	1326	3746	4310	4759	4759	425			1
GGFNFYAGLK	Phospho (STY);Deamidation (N)	1153.48	0.484526	2102	P19801	AOC1	Amiloride-sensitive amine oxidase [copper-containing]	yes	yes	0	1	0	1	0	23.127	23.127	2	0.026279	14514	C-DGP_45FS	46.994	27.48			59300000	3953	2102	3768	4334	4785	4785	817			1
GGGGGQDNGLEGLGNDSR	Deamidation (N)	1659.71	0.708469	1995	P08621	SNRNP70	U1 small nuclear ribonucleoprotein 70 kDa	yes	yes	0	1	0	0	1	21.515	21.515	2	0.0020647	13601	C-DGP_45FS	107.53	62.666			10638000	3957	1995	3772	4338	4789	4789	697			1
GGLKGQVYPWGNWFQPNRTNLWQGK	Deamidation (N)	2931.46	0.45688	568	C9JL30;A8MXB9;H7C3B2;A0A494C1B1;J3KQJ1;C9J660;F8WA42;Q8NBJ7	SUMF2	Sulfatase-modifying factor 2	yes	no	0	1	0	0	2	70.008	70.008	4	0.00068602	40853	C-DGP_65FS	64.749	55.037			31416000	3970	568	3784	4353	4805	4805	202			1
GGPPGQFHDNANGGQNGTVQE	2 Deamidation (N)	2081.87	0.867489	34	A0A087WTP3;Q92945;M0QYH3;M0QXW7;M0R0I5	KHSRP	Far upstream element-binding protein 2	yes	no	0	2	0	0	0	17.069	17.069	3	0.01532	7762	C-DGP_65FS	45.094	21.674			20534000	3984	34	3797	4369	4821	4821	13;14			1
GHCWGPGPTQCVNCSQFLR	Deamidation (N)	2260.96	0.956461	1569	J3QLU9;P04626;F5H1T4;B4DTR1	ERBB2	Receptor protein-tyrosine kinase;Receptor tyrosine-protein kinase erbB-2	yes	no	0	1	0	0	0	41.785	41.785	3	5.8752e-23	23242	C-DGP_65FS	178.12	159.34			77243000	4020	1569	3833	4410	4864	4864	481			1
GHHVSQEPWNSSITLTSQAGAVFQSFAK	Deamidation (N)	3014.45	0.452248	1674	O00115;K7ENE5	DNASE2	Deoxyribonuclease-2-alpha	yes	no	0	1	0	0	1	72.496	72.496	3;4	6.8286e-42	45626	C-DGP_45FS	179.44	161.8			374360000	4033	1674	3846	4425;4426	4879;4880	4879	507			1
GHLDNISNNLLIGAINIENGK	Deamidation (N)	2219.15	0.15461	3300	Q99798;A2A274	ACO2	Aconitate hydratase, mitochondrial	yes	no	0	1	0	0	1	67.22	67.22	3	1.5847e-05	42346	C-DGP_45FS	85.35	76.99			18199000	4042	3300	3855	4436	4890	4890	1280			1
GHLDNISNNLLIGAINIENGKANSVR	Deamidation (N)	2746.44	0.436204	3300	Q99798;A2A274	ACO2	Aconitate hydratase, mitochondrial	yes	no	0	1	0	0	2	60.571	60.571	4	4.2454e-13	35052	C-DGP_65FS	113.6	101.64			132980000	4044	3300	3856	4438	4892;4893	4893	1280			2
GHMLNCTCFGQGR	Deamidation (N)	1537.62	0.622437	1937	P02751	FN1	Fibronectin;Anastellin;Ugl-Y1;Ugl-Y2;Ugl-Y3	yes	yes	0	1	0	0	0	22.793	22.793	2	0.025855	14368	C-DGP_45FS	50.284	36.692			0	4047	1937	3859	4441	4896	4896	640			1
GHNESKADCLDMDPK	Deamidation (N)	1716.71	0.708334	1071	E9PGC5;Q5TG12;Q15262	PTPRK	Protein-tyrosine-phosphatase;Receptor-type tyrosine-protein phosphatase kappa	yes	no	0	1	0	0	2	11.909	11.909	3	0.0045256	4620	C-DGP_65FS	84.859	65.615			24483000	4048	1071	3860	4442	4897	4897	357			1
GHNGWVTQIATTPQFPDMILSASR	Deamidation (N)	2627.28	0.280221	2490	P63244;J3KPE3;D6RAC2;D6RHH4;D6REE5;D6RFZ9;E9PD14;D6RAU2;D6RBD0;D6RHJ5;D6RGK8;D6R909;D6RDI0	GNB2L1	Guanine nucleotide-binding protein subunit beta-2-like 1;Guanine nucleotide-binding protein subunit beta-2-like 1, N-terminally processed	yes	no	0	1	0	0	0	76.016	76.016	3	0.00069786	47958	C-DGP_45FS	54.755	46.786			112990000	4049	2490	3861	4443	4898	4898	998			0
GHTLTLNFTR	Deamidation (N)	1159.6	0.598572	2024	P11279	LAMP1	Lysosome-associated membrane glycoprotein 1	yes	yes	0	1	0	0	0	35.623	35.623	2;3	0.001549	22371	C-DGP_45FS	148.14	123.22			1041300000	4069	2024	3881	4466;4467	4924;4925	4924	727			1
GHTLTLNFTRNATR	2 Deamidation (N)	1602.81	0.811418	2024	P11279	LAMP1	Lysosome-associated membrane glycoprotein 1	yes	yes	0	2	0	0	1	31.829	31.829	4	0.016131	20096	C-DGP_45FS	47.621	35.829			5470000	4070	2024	3882	4468	4926	4926	727;728			0
GICNGFTALCPASDPKPNFTDCNR	Deamidation (N)	2712.17	0.173055	1716	O14672	ADAM10	Disintegrin and metalloproteinase domain-containing protein 10	yes	yes	0	1	0	0	0	50.145	50.145	3	3.4302e-06	31569	C-DGP_45FS	88.239	73.477			52994000	4086	1716	3898	4485	4943;4944	4943	521;522			2
GICNSSDVR	Deamidation (N)	1007.43	0.434208	1856	O75882	ATRN	Attractin	yes	yes	0	1	0	0	0	10.446	10.446	2	0.0092309	3696	C-DGP_65FS	122.13	83.89			103980000	4087	1856	3899	4486	4945	4945	607			1
GINASSMAWAR	Deamidation (N)	1163.54	0.539342	1742	O15230	LAMA5	Laminin subunit alpha-5	yes	yes	0	1	0	0	0	40.452	40.452	2	1.2231e-17	25476	C-DGP_45FS	202.28	127.17			117410000	4124	1742	3936	4527	4990	4990	553			1
GISYQMFGNHSK	Deamidation (N)	1368.61	0.613235	69	Q14517;A0A087WVP1	FAT1	Protocadherin Fat 1;Protocadherin Fat 1, nuclear form	yes	no	0	1	0	0	0	31.979	31.979	3	0.018215	17137	C-DGP_65FS	50.207	40.996			10964000	4135	69	3947	4538	5001	5001	24			1
GKDLDTDFTNNASQPETK	Deamidation (N)	1980.89	0.891244	1861	O75976;J3QRJ9	CPD	Carboxypeptidase D	yes	no	0	1	0	0	2	21.218	21.218	3	0.0090707	10400	C-DGP_65FS	63.392	49.56			27953000	4169	1861	3981	4573	5037	5037	614			1
GKNVVHQLSVTLEDLYNGATR	Deamidation (N)	2314.19	0.191724	2199	P31689	DNAJA1	DnaJ homolog subfamily A member 1	yes	yes	0	1	0	0	2	57.794	57.794	3	0.0021774	33274	C-DGP_65FS	63.69	50.263			14674000	4196	2199	4008	4603	5071	5071	881			0
GKVLSLPLNSSAVVNCSVHGLPTPALR	2 Deamidation (N)	2787.5	0.495299	93	A0A087WXM8;P50895	BCAM	Basal cell adhesion molecule	yes	no	0	2	0	0	1	66.558	66.558	4	3.5588e-06	41885	C-DGP_45FS	86.982	68.887			484650000	4209	93	4021	4617	5085	5085	32;33			1
GKVPLQSAHLYYNVTEK	Deamidation (N)	1947.01	0.0101773	2765	Q32P28	LEPRE1	Prolyl 3-hydroxylase 1	yes	yes	0	1	0	0	2	32.792	32.792	3	0.035455	20617	C-DGP_45FS	54.292	42.091			29854000	4210	2765	4022	4618	5086	5086	1104			1
GLCCHSECLGNCSQPDDPTK	Deamidation (N)	2334.9	0.89735	1965	P06213	INSR	Insulin receptor;Insulin receptor subunit alpha;Insulin receptor subunit beta	yes	yes	0	1	0	0	1	15.851	15.851	3	3.8718e-07	7061	C-DGP_65FS	116.13	107.09			24989000	4220	1965	4032	4631	5099	5099	664			1
GLCNMYNIQAYPTTVVFNQSNIHEYE	Oxidation (M);Deamidation (N)	3121.38	0.379737	3010	Q8IXB1	DNAJC10	DnaJ homolog subfamily C member 10	yes	yes	0	1	1	0	1	70.282	70.282	3	2.941e-05	44234	C-DGP_45FS	79.935	62.408			35834000	4223	3010	4035	4634	5102	5102	1170	509		1
GLCNMYNIQAYPTTVVFNQSNIHEYE	Deamidation (N)	3105.38	0.384822	3010	Q8IXB1	DNAJC10	DnaJ homolog subfamily C member 10	yes	yes	0	1	0	0	1	74.02	74.02	3	8.7314e-19	46636	C-DGP_45FS	134.47	107.04			439950000	4224	3010	4035	4635	5103	5103	1170			1
GLDNVVALDFDR	Deamidation (N)	1333.65	0.651395	530	A0A3B3IT64;P98164	LRP2	Low-density lipoprotein receptor-related protein 2	yes	no	0	1	0	0	0	43.706	43.706	2	0.01643	24466	C-DGP_65FS	74.941	28.939			65479000	4228	530	4039	4641	5109	5109	189			0
GLETLIDTNRTE	Phospho (STY);Deamidation (N)	1441.63	0.633769	3765				yes	no	0	1	0	1	2	10.987	10.987	2	0.043356	7069	C-DGP_45FS	56.81	10.353	+		47797000	4233	3765	4044	4646	5114	5114	1418			1
GLLNLTYYQQIQVQK	Deamidation (N)	1808.97	0.96725	3445	Q9HAT2	SIAE	Sialate O-acetylesterase	yes	yes	0	1	0	0	0	69.238	69.238	3	1.2908e-05	40493	C-DGP_65FS	128.31	117.86			113020000	4280	3445	4090	4697	5170	5170	1328			1
GLLNLTYYQQIQVQKK	Deamidation (N)	1937.06	0.0622129	3445	Q9HAT2	SIAE	Sialate O-acetylesterase	yes	yes	0	1	0	0	1	59.118	59.118	3	4.7244e-05	37305	C-DGP_45FS	128.96	118.59			518420000	4281	3445	4091	4698	5171	5171	1328			1
GLNLTEDTYKPR	Deamidation (N)	1406.7	0.704159	2576	Q08380	LGALS3BP	Galectin-3-binding protein	yes	yes	0	1	0	0	1	28.499	28.499	3	0.0020173	14904	C-DGP_65FS	99.215	77.915			184270000	4287	2576	4095	4714	5203	5203	1044			1
GLPSLTSVSWNISVPR	Deamidation (N)	1712.91	0.909735	3418	Q9H5V8	CDCP1	CUB domain-containing protein 1	yes	yes	0	1	0	0	0	75.155	75.155	3	0.00033956	47377	C-DGP_45FS	85.493	73.347			48630000	4291	3418	4099	4719	5208	5208	1312			1
GMCVTYHNGTGYCKCPE	Deamidation (N)	2033.77	0.773988	270	A0A0B4J2B3;A0A494C1U9;P0DPK3;A0A494C1K9;Q04721	NBPF14;NOTCH2	Neurogenic locus notch homolog protein 2;Notch 2 extracellular truncation;Notch 2 intracellular domain	yes	no	0	1	0	0	1	19.029	19.029	3	0.0095656	9032	C-DGP_65FS	56.817	37.264			49635000	4342	270	4148	4776	5271	5271	87			1
GNCLGSGVLNVSICK	Deamidation (N)	1577.75	0.754162	417	A0A1W2PPX5;A0A1W2PQR6;A0A1W2PQB7;A0A1W2PS43;A0A1W2PRS1;Q14108;A0A1W2PRF6;A0A1W2PPU6	SCARB2	Lysosome membrane protein 2	yes	no	0	1	0	0	0	51.425	51.425	3	0.0079411	32374	C-DGP_45FS	55.186	37.967			38985000	4364	417	4168	4799	5295	5295	140			1
GNDIELVSNSAALIQQATTVK	Deamidation (N)	2172.13	0.127392	463	A0A2R8Y5Y7;P32969;D6RAN4;H0Y9V9;H0Y9R4	RPL9	60S ribosomal protein L9	yes	no	0	1	0	0	1	67.796	67.796	3	0.00095948	42726	C-DGP_45FS	65.833	52.985			30999000	4365	463	4169	4800	5296	5296	157			1
GNITVTCR	Deamidation (N)	920.439	0.438566	328	A0A140T986;H0Y615;A0A1W2PRA6;Q96QC4;A0A0G2JK11;A0A140T9B8;A0A140T9I5;A0A140T9T9;A0A140T9P3;A0A1W2PPN1;Q29983;A0A024RCL3;A0A140T8Z6;A0A140T9M1;A0A0G2JJ55;F5H7Q8;A0A140T9M6;X6R344;A0A0G2JH58;A0A140T979;A0A140T9H4;A0A140T9D8;A0A0G2JHB5;A0A0G2JH91;Q29980	MICA;MICB	MHC class I polypeptide-related sequence A;MHC class I polypeptide-related sequence B	yes	no	0	1	0	0	0	12.311	12.311	2	1.6929e-05	7895	C-DGP_45FS	137.18	64.14			45792000	4377	328	4181	4812	5309	5309	104			0
GNLITDLNRMHR	Oxidation (M);2 Deamidation (N)	1456.71	0.709261	2756	Q1MSJ5	CSPP1	Centrosome and spindle pole-associated protein 1	yes	yes	0	2	1	0	1	20.169	20.169	2	0.038974	12754	C-DGP_45FS	47.198	9.8535			6825300	4378	2756	4182	4813	5310	5310	1100;1101	495		1
GNLQLLQNCLAVLNGDT	Deamidation (N)	1842.91	0.914562	203	A0A0A0MRI2;Q9UNH7	SNX6	Sorting nexin-6;Sorting nexin-6, N-terminally processed	yes	no	0	1	0	0	0	76.533	76.533	3	0.00031046	44869	C-DGP_65FS	77.42	70.53			25252000	4379	203	4183	4814	5311	5311	68			1
GNNQITCRNGQWSEPPK	2 Deamidation (N)	1986.89	0.885388	501	A0A3B3IS28;A0A3B3IRW0;A0A3B3ISW6;A0A3B3IS00;V9GYE7;A0A3B3IQ51;P36980	CFHR2	Complement factor H-related protein 2	yes	no	0	2	0	0	2	50.131	50.131	3	0.036964	28482	C-DGP_65FS	42.947	26.262			82479000	4381	501	4185	4816	5313	5313	170;171			1
GNPYSDLGNHTTCR	Deamidation (N)	1591.67	0.668518	2775	Q4KMQ2	ANO6	Anoctamin-6	yes	yes	0	1	0	0	0	16.327	16.327	3	0.0056218	10285	C-DGP_45FS	62.377	46.833			31189000	4385	2775	4189	4820	5319	5319	1110			1
GNRPVILTYHDIGMNHK	Deamidation (N)	1964.99	0.989065	3146	Q92597;E5RI76;E5RH82;E5RIR1;E5RGM5;E5RIV1;E5RIM2;E5RK17	NDRG1	Protein NDRG1	yes	no	0	1	0	0	0	30.002	30.002	4	0.00027891	19246	C-DGP_45FS	86.378	80.473			94995000	4388	3146	4191	4826;4827	5325;5326	5326	1225			2
GNYTCLFVTFPQGSR	Deamidation (N)	1746.8	0.803555	223	A0A0A0MSA9;A0A0C4DG49;P15151	PVR	Poliovirus receptor	yes	no	0	1	0	0	0	66.49	66.49	3	0.0084245	38666	C-DGP_65FS	54.237	43.132			26005000	4399	223	4200	4839	5340	5340	72			1
GPDTNTTIIQLQPLQEPE	Deamidation (N)	1993.98	0.984416	358	Q9UNN8;A0A0U1RQQ4	PROCR	Endothelial protein C receptor	yes	no	0	1	0	0	1	70.894	70.894	3	0.0017998	41371	C-DGP_65FS	68.845	57.991			93017000	4403	358	4204	4846	5348	5348	119			1
GPHLANSILFQSSGLTNGIIEEK	Deamidation (N)	2425.25	0.248904	3343	Q9BVP2	GNL3	Guanine nucleotide-binding protein-like 3	yes	yes	0	1	0	0	2	64.612	64.612	3	0.00027204	40724	C-DGP_45FS	68.88	53.626			0	4404	3343	4205	4847	5349	5349	1292			1
GPMNQCLVATGTHEPKNQSYMVR	Deamidation (N)	2618.2	0.203961	2550	Q03405	PLAUR	Urokinase plasminogen activator surface receptor	yes	yes	0	1	0	0	2	29.022	29.022	3	5.1169e-08	18241	C-DGP_45FS	96.718	82.235			18117000	4410	2550	4211	4854	5356	5356	1029			1
GPTNNTCVVR	Deamidation (N)	1117.52	0.518607	3106	Q8TEM1	NUP210	Nuclear pore membrane glycoprotein 210	yes	yes	0	1	0	0	0	11.115	11.115	2	0.00026564	7135	C-DGP_45FS	161.02	151.24			5293100	4416	3106	4217	4860	5363	5363	1209			1
GQEDHYNNLSASK	Deamidation (N)	1462.63	0.632451	886	CON__P08727;P08727	KRT19	Keratin, type I cytoskeletal 19	yes	no	0	1	0	0	1	10.149	10.149	2	0.00016188	6496	C-DGP_45FS	124.48	88.775		+	7691700	4424	886	4224	4870	5374	5374	292			0
GQNAHGEGYVNVTVKPEPR	Deamidation (N)	2052	0.0024662	988	E7EN73;Q8IZA0;B1AN15;H0Y4S8	KIAA0319L	Dyslexia-associated protein KIAA0319-like protein	yes	no	0	1	0	0	2	18.156	18.156	4	0.0081448	11471	C-DGP_45FS	54.637	38.694			23647000	4439	988	4239	4885	5389	5389	337			1
GQNMVCGGMGCNNDSLVQQIFNAAQLDNYTR	2 Oxidation (M);2 Deamidation (N)	3508.48	0.475187	1736	O15118;K7EQ23	NPC1	Niemann-Pick C1 protein	yes	no	0	2	2	0	0	79.099	79.099	3	0.011111	49896	C-DGP_45FS	61.89	52.007			15750000	4440	1736	4240	4886	5390	5390	538;539;540	166;167		1
GQNVTLTCR	Deamidation (N)	1048.5	0.497143	3427	Q9H7M9	C10orf54	Platelet receptor Gi24	yes	yes	0	1	0	0	0	13.782	13.782	2	7.3064e-14	8767	C-DGP_45FS	198.87	138.11			210500000	4441	3427	4241	4887	5391;5392	5392	1320			2
GQSYSVNVTFTSNIQSK	Deamidation (N)	1859.89	0.890122	986	G3V2V8;J3KMY5;H0YIZ1;G3V3E8;E7EMS2;G3V3D1;P61916	NPC2	Epididymal secretory protein E1	yes	no	0	1	0	0	0	46.603	46.603	3	0.0037583	29404	C-DGP_45FS	56.906	46.567			64224000	4447	986	4247	4894;4895	5399;5400	5400	335			1
GQVYPWGNWFQPNRTNLWQGK	Deamidation (N)	2576.23	0.234926	568	C9JL30;A8MXB9;H7C3B2;A0A494C1B1;J3KQJ1;C9J660;F8WA42;Q8NBJ7	SUMF2	Sulfatase-modifying factor 2	yes	no	0	1	0	0	1	74.107	74.107	3	1.4255e-07	43325	C-DGP_65FS	117.84	102.11			569610000	4459	568	4258	4908	5419	5419	202			1
GQYSLNFHNCNNSVPGKEHPFDITVMIR	Deamidation (N)	3274.53	0.528801	1663	M0R1G1;Q9NPR9	GPR108	Protein GPR108	yes	no	0	1	0	0	2	57.203	57.203	4	0.00057259	36060	C-DGP_45FS	68.43	49.563			47297000	4464	1663	4262	4914	5426	5426	504;505			1
GRDIYTFDGALNK	Deamidation (N)	1469.72	0.715058	442	A0A2R8Y484;Q08722	CD47	Leukocyte surface antigen CD47	yes	no	0	1	0	0	1	37.513	37.513	3	0.0056986	20532	C-DGP_65FS	76.588	54.356			77189000	4467	442	4265	4918	5430	5430	151			1
GRFTFTSHTPGDHQICLHSNSTR	Deamidation (N)	2656.22	0.22008	1240	F8W7F7;Q7Z7H5	TMED4	Transmembrane emp24 domain-containing protein 4	yes	no	0	1	0	0	1	21.876	21.876	4	5.5136e-17	10758	C-DGP_65FS	148.28	135.09			272740000	4468	1240	4266	4919	5431	5431	412			1
GRFTFTSHTPGEHQICLHSNSTK	Deamidation (N)	2642.23	0.229582	3342	Q9BVK6	TMED9	Transmembrane emp24 domain-containing protein 9	yes	yes	0	1	0	0	2	21.004	21.004	4;5	1.5451e-23	10278	C-DGP_65FS	141.45	123.04			131660000	4469	3342	4267	4920;4921	5432;5433	5433	1291			1
GRMNGFIDQIDGIVHFE	Deamidation (N)	1947.91	0.914897	928	D6RD63;D6RAX7;D6RFN0;Q9BT78	COPS4	COP9 signalosome complex subunit 4	yes	no	0	1	0	0	1	76.239	76.239	3	0.01466	44742	C-DGP_65FS	51.147	41.359			4516600	4478	928	4275	4930	5442	5442	325			1
GRNVTDPTCPSLSPGVSQCFPDCVCE	Deamidation (N)	2939.22	0.219413	2065	P15586;H7C3P4;F6S8M0;H0YFA9	GNS	N-acetylglucosamine-6-sulfatase	yes	no	0	1	0	0	1	51.889	51.889	3	1.7018e-05	32656	C-DGP_45FS	86.08	78.512			115850000	4479	2065	4276	4931	5443	5443	783			1
GRNVTDPTCPSLSPGVSQCFPDCVCEDAYNNTYACVR	2 Deamidation (N)	4267.77	0.764963	2065	P15586;H7C3P4;F6S8M0;H0YFA9	GNS	N-acetylglucosamine-6-sulfatase	yes	no	0	2	0	0	2	56.535	56.535	4	1.5325e-06	32481	C-DGP_65FS	87.368	75.307			53779000	4480	2065	4277	4932	5444	5444	781;783			1
GSDVIIMLVGNKTDLADKR	Deamidation (N)	2045.08	0.0826904	860	C9JU14;J3KR73;Q9NRW1;P20340	RAB6B;RAB6A	Ras-related protein Rab-6B;Ras-related protein Rab-6A	yes	no	0	1	0	0	2	57.471	57.471	4	0.032859	33140	C-DGP_65FS	43.208	37.086			9322100	4504	860	4297	4964	5479	5479	273			1
GSKVTTYCNE	Deamidation (N)	1158.49	0.486304	2381	P53634;H0YCY8	CTSC	Dipeptidyl peptidase 1;Dipeptidyl peptidase 1 exclusion domain chain;Dipeptidyl peptidase 1 heavy chain;Dipeptidyl peptidase 1 light chain	yes	no	0	1	0	0	1	9.9488	9.9488	2	0.017542	6363	C-DGP_45FS	90.906	61.529			33225000	4515	2381	4308	4975	5491	5491	953			0
GSLQPAPAQPPGDPAAQASVSNGEDAGGGAGR	Deamidation (N)	2887.33	0.333255	1455	H3BUM8;H3BRL3;O14562	UBFD1	Ubiquitin domain-containing protein UBFD1	yes	no	0	1	0	0	1	29.641	29.641	3	0.00058242	18677	C-DGP_45FS	67.353	58.367			13890000	4517	1455	4310	4977	5493	5493	460			1
GSLQPAPAQPPGDPAAQASVSNGEDAGGGAGRE	Deamidation (N)	3016.38	0.375848	1455	H3BUM8;H3BRL3;O14562	UBFD1	Ubiquitin domain-containing protein UBFD1	yes	no	0	1	0	0	2	30.077	30.077	3	9.1522e-11	18902	C-DGP_45FS	106.37	97.069			33566000	4518	1455	4311	4978	5494	5494	460			1
GSLSYLNVTR	Deamidation (N)	1109.57	0.571688	389	C9JH19;A0A1B0GW44;A0A1B0GVP3;A0A1B0GV23;A0A1B0GVD5;A0A1B0GWE8;A0A1B0GU92;A0A1B0GU03;P07339;H7C469;F8WD96	CTSD	Cathepsin D;Cathepsin D light chain;Cathepsin D heavy chain	yes	no	0	1	0	0	0	39.926	39.926	2	0.0033794	25218	C-DGP_45FS	131.5	46.292			1956800000	4520	389	4313	4980	5496;5497	5497	133			2
GSLSYLNVTRK	Deamidation (N)	1237.67	0.666651	389	C9JH19;A0A1B0GW44;A0A1B0GVP3;A0A1B0GV23;A0A1B0GVD5;A0A1B0GWE8;A0A1B0GU92;A0A1B0GU03;P07339;H7C469;F8WD96	CTSD	Cathepsin D;Cathepsin D light chain;Cathepsin D heavy chain	yes	no	0	1	0	0	1	29.41	29.41	2;3	0.00088399	18444	C-DGP_45FS	125.18	95.708			863600000	4521	389	4314	4981;4982	5498;5499	5498	133			1
GSTAHFSGFESCSNGVISNK	Deamidation (N)	2085.91	0.906183	3269	Q96S59	RANBP9	Ran-binding protein 9	yes	yes	0	1	0	0	1	30.907	30.907	3	0.0015142	16495	C-DGP_65FS	64.26	53.86			15442000	4533	3269	4325	4995	5513	5513	1268			1
GSVALVIHNITAQENGTYR	2 Deamidation (N)	2044.02	0.0225329	847	C9JNC3;H7BYC3;Q7KYR7	BTN2A1	Butyrophilin subfamily 2 member A1	yes	no	0	2	0	0	1	57.565	57.565	3	1.4472e-05	33156	C-DGP_65FS	99.273	82.966			16315000	4538	847	4329	5000	5518	5518	269;270			1
GTFLVTQAAAQALVSNGCR	Deamidation (N)	1963.98	0.97856	3140	Q92506	HSD17B8	Estradiol 17-beta-dehydrogenase 8	yes	yes	0	1	0	0	0	64.01	64.01	3	3.0263e-05	40357	C-DGP_45FS	83.614	78.642			32196000	4568	3140	4358	5033	5554	5554	1217			1
GVDSNMCCGTHVSNLSDLQVIK	Deamidation (N)	2434.09	0.0926795	798	C9J5N1;Q9BTE6;L7N2F4	PTGES3L-AARSD1;AARSD1	Alanyl-tRNA editing protein Aarsd1	yes	no	0	1	0	0	0	45.922	45.922	3	0.012807	28938	C-DGP_45FS	45.135	30.521			0	4626	798	4414	5093	5620	5620	260			1
GVGYTNASNNLFACLPCTACK	Deamidation (N)	2318.01	0.0129726	1682	O00220	TNFRSF10A	Tumor necrosis factor receptor superfamily member 10A	yes	yes	0	1	0	0	0	61.849	61.849	3	0.00019879	38889	C-DGP_45FS	72.801	58.639			32640000	4636	1682	4424	5104	5631	5631	512			1
GVHNASLALSASIGR	Deamidation (N)	1452.77	0.768491	1742	O15230	LAMA5	Laminin subunit alpha-5	yes	yes	0	1	0	0	0	35.209	35.209	3	6.6487e-05	19239	C-DGP_65FS	117.2	83.614			163130000	4638	1742	4426	5106	5633;5634	5633	554			2
GVITNGSKVEVE	Phospho (STY);Deamidation (N)	1311.6	0.595927	1429	H3BMS5;Q6ZVD8	PHLPP2	PH domain leucine-rich repeat-containing protein phosphatase 2	yes	no	0	1	0	1	2	16.86	16.86	2	0.021079	10690	C-DGP_45FS	70.816	27.733			219190000	4647	1429	4434	5115	5644	5644	453		104	0
GVPAAVPGQPAQLQLNATENDDRR	Deamidation (N)	2517.26	0.257177	3647	Q9UMF0	ICAM5	Intercellular adhesion molecule 5	yes	yes	0	1	0	0	2	40.87	40.87	3	7.204e-08	25724	C-DGP_45FS	95.206	86.386			57552000	4666	3647	4451	5134	5663	5663	1390			1
GVPLGPPENISATR	Deamidation (N)	1407.74	0.735793	1660	M0R0W6;P30530	AXL	Receptor protein-tyrosine kinase;Tyrosine-protein kinase receptor UFO	yes	no	0	1	0	0	1	40.555	40.555	2	0.040623	25417	C-DGP_45FS	90.653	65.799			298470000	4668	1660	4453	5136	5665	5665	503			1
GVSYCTGNSSECPPPGNAEDDTVCLDLGK	Deamidation (N)	3099.27	0.274345	2514	P78536	ADAM17	Disintegrin and metalloproteinase domain-containing protein 17	yes	yes	0	1	0	0	2	47.025	47.025	3	3.8122e-08	29524	C-DGP_45FS	93.278	84.803			55479000	4676	2514	4461	5144	5673	5673	1008			1
GVTNDLLSIQGNTGPSWINKTER	Deamidation (N)	2500.26	0.25578	1378	H0YEM3;Q7Z4H8	KDELC2	KDEL motif-containing protein 2	yes	no	0	1	0	0	2	59.16	59.16	3	6.2025e-42	37202	C-DGP_45FS	204.82	182.45			739100000	4680	1378	4465	5148	5678	5678	435			1
GVVDSDDLPLNVSR	Deamidation (N)	1485.73	0.731102	2058	P14625	HSP90B1	Endoplasmin	yes	yes	0	1	0	0	0	49.523	49.523	2	0.020109	31303	C-DGP_45FS	59.57	37.824			88618000	4685	2058	4470	5153	5683	5683	770			0
GWHILQNK	Deamidation (N)	995.519	0.518865	3618	Q9UJA9	ENPP5	Ectonucleotide pyrophosphatase/phosphodiesterase family member 5	yes	yes	0	1	0	0	0	27.499	27.499	2	0.013215	14382	C-DGP_65FS	102.98	86.425			6195200	4695	3618	4480	5164	5694	5694	1386			0
GWSGQTCNCSTGSLSDIQPCLR	Deamidation (N)	2484.05	0.0467919	2072	P16144	ITGB4	Integrin beta-4	yes	yes	0	1	0	0	0	48.141	48.141	3	3.5591e-09	30257	C-DGP_45FS	120.41	97.119			596200000	4703	2072	4488	5172	5704	5704	796			1
GWSGQTCNCSTGSLSDIQPCLRE	Deamidation (N)	2613.09	0.089385	2072	P16144	ITGB4	Integrin beta-4	yes	yes	0	1	0	0	1	48.615	48.615	3	8.8226e-08	30622	C-DGP_45FS	95.71	68.655			165500000	4704	2072	4489	5173	5705	5705	796			1
GYFYIPPLATHTICDRNHTWLPVSDDACYR	Deamidation (N)	3638.67	0.671108	2064	P15529	CD46	Membrane cofactor protein	yes	yes	0	1	0	0	1	70.742	70.742	4	7.7846e-29	41333	C-DGP_65FS	161.25	149.6			91082000	4722	2064	4507	5191	5724	5724	776			1
GYMVSCLVDHRGNITE	Oxidation (M);Deamidation (N)	1866.82	0.824033	3171	Q92896;H3BM42;H3BQU9	GLG1	Golgi apparatus protein 1	yes	no	0	1	1	0	1	36.305	36.305	3	0.00058251	19960	C-DGP_65FS	86.641	75.826			154440000	4738	3171	4523	5207;5208	5741;5742	5742	1243	519		2
GYMVSCLVDHRGNITE	Deamidation (N)	1850.83	0.829118	3171	Q92896;H3BM42;H3BQU9	GLG1	Golgi apparatus protein 1	yes	no	0	1	0	0	1	42.975	42.975	3	0.00061134	24038	C-DGP_65FS	87.447	49.081			1571400000	4739	3171	4523	5209	5743;5744;5745	5744	1243			3
GYNPVTKNVTVK	Deamidation (N)	1319.71	0.708516	1861	O75976;J3QQJ4	CPD	Carboxypeptidase D	yes	no	0	1	0	0	1	17.239	17.239	2	0.03209	10892	C-DGP_45FS	118.4	96.717			10421000	4741	1861	4525	5211	5747	5747	615			1
GYNPVTKNVTVKSE	Deamidation (N)	1535.78	0.783138	1861	O75976;J3QQJ4	CPD	Carboxypeptidase D	yes	no	0	1	0	0	2	17.867	17.867	3	0.0050202	8287	C-DGP_65FS	88.224	68.386			38432000	4742	1861	4526	5212	5748	5748	615			1
GYVNVTVKPEPR	Deamidation (N)	1358.72	0.719415	988	E7EN73;Q8IZA0;B1AN15;H0Y4S8	KIAA0319L	Dyslexia-associated protein KIAA0319-like protein	yes	no	0	1	0	0	1	22.567	22.567	3	0.0047679	14200	C-DGP_45FS	84.289	71.153			15999000	4752	988	4536	5222	5759	5759	337			1
GYYNQSEAGSHTWQR	Deamidation (N)	1783.76	0.755025	2190	P30483;P30488;P30479	HLA-B	HLA class I histocompatibility antigen, B-45 alpha chain;HLA class I histocompatibility antigen, B-50 alpha chain;HLA class I histocompatibility antigen, B-41 alpha chain	yes	no	0	1	0	0	1	18.143	18.143	3	0.0070446	11496	C-DGP_45FS	65.472	57.479			4682300	4757	2190	4541	5227	5765	5765	873			1
GYYNQSEDGSHTIQIMYGCDVGPDGR	Oxidation (M);Deamidation (N)	2935.2	0.202501	2045	P13746;A0A0G2JIF2;P30455;P30443;A0A0G2JI36;A0A1W2PQD0;A0A1W2PSE7;A0A0G2JL56	HLA-A	HLA class I histocompatibility antigen, A-11 alpha chain;HLA class I histocompatibility antigen, A-36 alpha chain;HLA class I histocompatibility antigen, A-1 alpha chain	yes	no	0	1	1	0	1	39.42	39.42	3	6.4989e-13	24775	C-DGP_45FS	109.26	88.825			98009000	4758	2045	4542	5228	5766	5766	764	272		1
GYYNQSEDGSHTIQIMYGCDVGPDGR	Deamidation (N)	2919.21	0.207586	2045	P13746;A0A0G2JIF2;P30455;P30443;A0A0G2JI36;A0A1W2PQD0;A0A1W2PSE7;A0A0G2JL56	HLA-A	HLA class I histocompatibility antigen, A-11 alpha chain;HLA class I histocompatibility antigen, A-36 alpha chain;HLA class I histocompatibility antigen, A-1 alpha chain	yes	no	0	1	0	0	1	47.184	47.184	3	9.4118e-42	29631	C-DGP_45FS	183.31	168.72			762450000	4759	2045	4542	5229	5767;5768	5767	764			2
HADPLHDLSFDNSDLVMLK	Deamidation (N)	2167.03	0.0255694	3033	Q8N201	INTS1	Integrator complex subunit 1	yes	yes	0	1	0	0	0	65.352	65.352	3	0.0033214	38044	C-DGP_65FS	73.983	64.453			0	4765	3033	4548	5235	5774	5774	1178			1
HAVYWNSSNQHLR	Deamidation (N)	1611.75	0.754237	2368	P52797	EFNA3	Ephrin-A3	yes	yes	0	1	0	0	0	16.608	16.608	3	2.8323e-05	10497	C-DGP_45FS	140.14	119.48			15514000	4804	2368	4587	5279	5819	5819	948			1
HCNGSDCQCDKATGQCLCLPNVIGQNCDR	Deamidation (N)	3437.37	0.373381	1300	P07942;G3XAI2	LAMB1	Laminin subunit beta-1	yes	no	0	1	0	0	1	40.774	40.774	3	2.6334e-27	25667	C-DGP_45FS	158.83	148.02			43717000	4816	1300	4599	5292	5833	5833	419			1
HDNTVITAVNNMTLK	Oxidation (M);3 Deamidation (N)	1688.79	0.792716	3125	Q8WWQ0	PHIP	PH-interacting protein	yes	yes	0	3	1	0	0	33.901	33.901	2	0.0092107	18378	C-DGP_65FS	66.595	8.9971			0	4834	3125	4617	5312	5853	5853	1211;1212;1213	514		1
HEDCANASLANLTCDQLADRR	2 Deamidation (N)	2431.05	0.0492348	1490	H7C249;P48029	SLC6A8	Sodium- and chloride-dependent creatine transporter 1	yes	no	0	2	0	0	2	39.15	39.15	3	8.9787e-07	24693	C-DGP_45FS	101.38	83.788			36142000	4847	1490	4630	5326	5867	5867	467;468			1
HERDAGVVCTNE	Deamidation (N)	1386.58	0.583392	2576	Q08380;K7ESM3;K7EKQ5;K7EP36;K7EJY8	LGALS3BP	Galectin-3-binding protein	yes	no	0	1	0	0	2	9.2152	9.2152	2	0.00071732	5931	C-DGP_45FS	140.09	106.71			36335000	4853	2576	4636	5332	5873	5873	1043			1
HFNYTSLIAFHCKR	Deamidation (N)	1793.87	0.867159	2027	P11717	IGF2R	Cation-independent mannose-6-phosphate receptor	yes	yes	0	1	0	0	1	44.545	44.545	4	0.00094989	28058	C-DGP_45FS	79.633	64.938			18109000	4883	2027	4663	5369	5918	5918	741			1
HGALNNTSTQK	Deamidation (N)	1170.56	0.562914	3797				yes	yes	0	1	0	0	0	12.447	12.447	2	0.013477	8054	C-DGP_45FS	80.438	80.438	+		3191400000	4895	3797	4675	5383	5932	5932	1429;1430			0
HGFDPQSPLCVHIMLSGTVTKVNETE	Deamidation (N)	2896.37	0.373529	1845	O75629;A0A3B3IRL2	CREG1	Protein CREG1	yes	no	0	1	0	0	2	61.028	61.028	4	0.0012181	38444	C-DGP_45FS	61.612	42.234			40503000	4908	1845	4688	5396	5945	5945	597			1
HGIILNSEIATNGETSDTLNNVGYQGPTK	Deamidation (N)	3043.47	0.473437	2764	Q32MZ4	LRRFIP1	Leucine-rich repeat flightless-interacting protein 1	yes	yes	0	1	0	0	2	48.252	48.252	3	8.8e-42	30393	C-DGP_45FS	181.77	169.69			69245000	4924	2764	4704	5413	5964;5965;5966	5964	1103			3
HGNLYDLKPLGLNDTIVSAGE	Deamidation (N)	2226.12	0.116827	2027	P11717	IGF2R	Cation-independent mannose-6-phosphate receptor	yes	yes	0	1	0	0	0	65.425	65.425	3	1.8038e-07	41173	C-DGP_45FS	111.95	92.4			816200000	4946	2027	4722	5440	5998	5998	742			1
HGNWTQLPECR	Deamidation (N)	1397.61	0.614632	889	CON__P17690			yes	yes	0	1	0	0	1	24.99	24.99	3	0.017346	15744	C-DGP_45FS	53.567	37.189		+	0	4948	889	4724	5442	6000	6000	298			1
HGPYVVTSNMTLR	Deamidation (N)	1474.72	0.723849	3406	Q9H3G5;C9J6L4;C9JI22;C9JLV0	CPVL	Probable serine carboxypeptidase CPVL	yes	no	0	1	0	0	0	32.644	32.644	2	0.0078495	20565	C-DGP_45FS	115.57	84.08			15789000	4950	3406	4726	5444	6002	6002	1305			1
HGVYNPNKIFGVTTLDIVR	Deamidation (N)	2143.14	0.142589	2264	P40926;G3XAL0	MDH2	Malate dehydrogenase, mitochondrial;Malate dehydrogenase	yes	no	0	1	0	0	1	59.282	59.282	3	0.0049075	34259	C-DGP_65FS	60.034	50.751			30260000	4962	2264	4737	5459	6018	6018	909			1
HHDYYITSTSNGSLE	Deamidation (N)	1723.73	0.732559	2525	P98172	EFNB1	Ephrin-B1	yes	yes	0	1	0	0	0	26.643	26.643	3	0.0057646	13834	C-DGP_65FS	59.898	50.802			34807000	4967	2525	4742	5466	6025	6025	1013			0
HHQHHHQQQHHQQQQQQPPPPPIPANGQQASSQNE	Deamidation (N)	4068.86	0.857314	779	C9IZL7;Q15233;C9JYS8;C9JJ13;C9J4X2	NONO	Non-POU domain-containing octamer-binding protein	yes	no	0	1	0	0	0	9.4766	9.4766	5	3.4196e-07	6089	C-DGP_45FS	83.975	69.922			25859000	4980	779	4755	5481	6040	6040	258			1
HHVELDQQNGEVDGHTICQHCYR	Deamidation (N)	2832.21	0.209258	2949	Q7Z3K3	POGZ	Pogo transposable element with ZNF domain	yes	yes	0	1	0	0	2	15.514	15.514	5	7.3698e-05	6924	C-DGP_65FS	72.644	64.778			4389700	4983	2949	4757	5484	6043	6043	1150			1
HIADLAGNSEVILPVPAFNVINGGSHAGNK	Deamidation (N)	3011.55	0.546483	1968	P06733;A0A2R8Y6G6;K7EM90;A0A2R8YEM5	ENO1	Alpha-enolase;Enolase	yes	no	0	1	0	0	1	72.092	72.092	4	5.6477e-20	45297	C-DGP_45FS	132.78	126.41			1830900000	4991	1968	4764	5493;5494	6054;6055	6054	667			2
HIAQLAGNSDLILPVPAFNVINGGSHAGNK	Deamidation (N)	3024.58	0.578118	1998	P09104	ENO2	Gamma-enolase	yes	yes	0	1	0	0	0	72.599	72.599	4	4.8581e-09	45756	C-DGP_45FS	92.901	81.998			51715000	4994	1998	4766	5498	6060	6060	703			1
HIYWTDSGNKTISVATVDGGR	Deamidation (N)	2277.1	0.102574	1124	H0YEA5;H0YEV6;E9PP15;Q14114	LRP8	Low-density lipoprotein receptor-related protein 8	yes	no	0	1	0	0	1	38.89	38.89	4	0.00048301	21436	C-DGP_65FS	64.2	48.778			33397000	5037	1124	4807	5547	6120	6120	372			1
HKEDLHNANDCDVQNLNQE	Deamidation (N)	2292.97	0.966551	1423	H3BLV9;Q96SB4;D6RBF8	SRPK1	SRSF protein kinase 1	yes	no	0	1	0	0	2	12.396	12.396	4	0.0058551	4961	C-DGP_65FS	58.024	49.167			13210000	5048	1423	4817	5561	6136	6136	450			1
HKLTVMYSQINGASR	Deamidation (N)	1704.86	0.861739	2677	Q14258;A0A3B3IUA7	TRIM25	E3 ubiquitin/ISG15 ligase TRIM25	yes	no	0	1	0	0	1	21.728	21.728	3	3.2411e-06	10691	C-DGP_65FS	141.82	99.499			117850000	5054	2677	4822	5569	6147	6147	1084			1
HLASLYANNHPSMHMGQPSCPNKSDE	Deamidation (N)	2922.25	0.248345	1861	O75976	CPD	Carboxypeptidase D	yes	yes	0	1	0	0	1	22.23	22.23	4	1.035e-13	11032	C-DGP_65FS	117.21	106.08			44664000	5069	1861	4837	5584	6162	6162	616			1
HLDLIYNFGCHLTDDYRPGVDPALSDPVLAR	Deamidation (N)	3539.71	0.714353	3596	Q9UER7	DAXX	Death domain-associated protein 6	yes	yes	0	1	0	0	0	71.104	71.104	4	4.4217e-06	44797	C-DGP_45FS	84.515	69.226			119020000	5074	3596	4842	5591	6170	6170	1374			1
HLITQDGQNSTLTIHNCSQDLDE	2 Deamidation (N)	2640.16	0.160953	3025	Q8N0Z9	VSIG10	V-set and immunoglobulin domain-containing protein 10	yes	yes	0	2	0	0	0	36.658	36.658	3	3.3772e-14	23067	C-DGP_45FS	134.9	116.18			54835000	5104	3025	4872	5631	6214	6214	1172;1173			1
HLLENSTASVSE	Deamidation (N)	1286.6	0.599025	519	B4DKB2;A0A3B3ISF9;P42892;E9PJG1	ECE1	Endothelin-converting enzyme 1	yes	no	0	1	0	0	1	22.978	22.978	2	1.9492e-05	14489	C-DGP_45FS	152.34	99.174			47828000	5109	519	4877	5636	6220	6220	178			1
HLNDTFSAR	Deamidation (N)	1060.49	0.493772	897	CON__Q1RMK2			yes	yes	0	1	0	0	0	14.735	14.735	2	0.0096552	6445	C-DGP_65FS	120.15	20.235		+	18228000	5116	897	4884	5643	6227	6227	307			1
HLNGTITAK	Deamidation (N)	954.513	0.513445	2918	Q6YHK3	CD109	CD109 antigen	yes	yes	0	1	0	0	0	9.5514	9.5514	2	8.3914e-10	3226	C-DGP_65FS	148.52	76.384			190020000	5117	2918	4885	5644	6228	6228	1142			0
HLNSTDDADRIPFQEDWMK	Deamidation (N)	2318.03	0.0273603	303	A0A0C4DGX7;H7C2T5;Q9Y2G5	POFUT2	GDP-fucose protein O-fucosyltransferase 2	yes	no	0	1	0	0	2	51.862	51.862	3	5.5776e-12	29568	C-DGP_65FS	153.36	126.94			91126000	5121	303	4889	5648	6233	6233	97			1
HMSLALNR	Deamidation (N)	941.475	0.475285	541	A0A3B3IUC4;P06280;V9GYN5	GLA	Alpha-galactosidase A	yes	no	0	1	0	0	0	20.231	20.231	2	2.2869e-40	9859	C-DGP_65FS	198.73	110			133000000	5179	541	4946	5711	6303	6303	191			0
HMSLALNRTGR	Deamidation (N)	1255.65	0.645539	541	A0A3B3IUC4;P06280;V9GYN5	GLA	Alpha-galactosidase A	yes	no	0	1	0	0	1	15.236	15.236	3	0.0010568	6668	C-DGP_65FS	114.86	97.426			49600000	5180	541	4947	5712	6304	6304	191			1
HNITMCPLCDKTCSYWK	Deamidation (N)	2213.94	0.936637	1122	H0YDD9;E9PNA7;Q5XXA6	ANO1	Anoctamin;Anoctamin-1	yes	no	0	1	0	0	1	38.541	38.541	3	0.00016014	21252	C-DGP_65FS	91.371	76.281			11488000	5193	1122	4960	5725	6320	6320	371			1
HNNDTQHIWE	2 Deamidation (N)	1294.52	0.521444	2058	P14625;Q96GW1;A0A1W2PRR1	HSP90B1	Endoplasmin	yes	no	0	2	0	0	0	24.399	24.399	2	0.0043454	15299	C-DGP_45FS	113.71	62.276			158940000	5197	2058	4964	5729	6324	6324	771;772			1
HNNDTQHIWE	Deamidation (N)	1293.54	0.537428	2058	P14625;Q96GW1;A0A1W2PRR1	HSP90B1	Endoplasmin	yes	no	0	1	0	0	0	19.093	19.093	3	0.0066184	8991	C-DGP_65FS	73.067	57.177			209320000	5198	2058	4964	5730	6325	6325	771;772			1
HNNDTQHIWESDSNE	2 Deamidation (N)	1826.7	0.697964	2058	P14625;Q96GW1;A0A1W2PRR1	HSP90B1	Endoplasmin	yes	no	0	2	0	0	1	23.331	23.331	2;3	0.00051305	14718	C-DGP_45FS	110.31	86.319			32826000	5199	2058	4965	5731;5732	6326;6327	6326	771;772			2
HNSTIDVGGQK	Deamidation (N)	1155.55	0.552015	3042	Q8N441	FGFRL1	Fibroblast growth factor receptor-like 1	yes	yes	0	1	0	0	0	9.1555	9.1555	2	1.7304e-72	2930	C-DGP_65FS	243.53	127.16			0	5206	3042	4971	5740	6335	6335	1180			1
HPDAVAWANLTNAIR	Deamidation (N)	1648.83	0.832153	3082	Q8NHP8;H0YIX0	PLBD2	Putative phospholipase B-like 2;Putative phospholipase B-like 2 32 kDa form;Putative phospholipase B-like 2 45 kDa form	yes	no	0	1	0	0	0	59.846	59.846	3	0.0013416	37658	C-DGP_45FS	80.706	69.601			52098000	5209	3082	4974	5744;5745	6339;6340	6339	1200			1
HPDAVAWANLTNAIRE	Deamidation (N)	1777.87	0.874746	3082	Q8NHP8;H0YIX0	PLBD2	Putative phospholipase B-like 2;Putative phospholipase B-like 2 32 kDa form;Putative phospholipase B-like 2 45 kDa form	yes	no	0	1	0	0	1	61.553	61.553	3	8.7456e-06	38722	C-DGP_45FS	136.39	125.54			82162000	5210	3082	4975	5746	6341	6341	1200			1
HPGNFSSLSCDYFAVNQSR	2 Deamidation (N)	2186.93	0.932732	1996	P08648	ITGA5	Integrin alpha-5;Integrin alpha-5 heavy chain;Integrin alpha-5 light chain	yes	yes	0	2	0	0	0	52.508	52.508	3	0.00081328	33047	C-DGP_45FS	69.256	60.437			103210000	5214	1996	4979	5750	6345	6345	698;699			1
HPGSFDVVHVKDANGNSFATR	Deamidation (N)	2255.07	0.0719427	2464	P62701;C9JEH7;P22090	RPS4X;RPS4Y1	40S ribosomal protein S4, X isoform;40S ribosomal protein S4, Y isoform 1	yes	no	0	1	0	0	1	27.842	27.842	4	0.009281	14551	C-DGP_65FS	46.209	37.559			11162000	5216	2464	4981	5752	6347	6347	987;988			1
HQFAVGEDSGRNLSAPVTLNLR	Deamidation (N)	2381.21	0.208771	1707	O00754;M0QZ24	MAN2B1	Lysosomal alpha-mannosidase;Lysosomal alpha-mannosidase A peptide;Lysosomal alpha-mannosidase B peptide;Lysosomal alpha-mannosidase C peptide;Lysosomal alpha-mannosidase D peptide;Lysosomal alpha-mannosidase E peptide	yes	no	0	1	0	0	2	47.025	47.025	3;4	3.7442e-07	26582	C-DGP_65FS	108.96	101.42			90735000	5230	1707	4995	5768;5769	6363;6364	6364	516			2
HQINLIKVDDNKK	Deamidation (N)	1564.86	0.857306	2143	P25398	RPS12	40S ribosomal protein S12	yes	yes	0	1	0	0	2	14.536	14.536	4	0.010004	9599	C-DGP_45FS	66.393	57.596			26143000	5244	2143	5003	5806;5807	6420;6421	6421	844			2
HQVVSSDFNSDTHSSTFDAGAGIALNDHFVK	Deamidation (N)	3303.51	0.506863	1947	P04406;E7EUT5	GAPDH	Glyceraldehyde-3-phosphate dehydrogenase	yes	no	0	1	0	0	0	47.801	47.801	4	8.3272e-50	30120	C-DGP_45FS	181.97	150.79			9508500000	5254	1947	5012	5838	6467;6468	6467	646			2
HSAPGLLSMANSGPSTNGCQFFITCSK	Deamidation (N)	2869.28	0.283334	851	O43447;C9JQD4;H0YEL5	PPIH	Peptidyl-prolyl cis-trans isomerase H;Peptidyl-prolyl cis-trans isomerase	yes	no	0	1	0	0	0	62.243	62.243	3	5.2383e-19	39209	C-DGP_45FS	134.03	118.98			61077000	5268	851	5025	5855	6488	6488	271			1
HSDCAFMVDNEAIYDICR	Deamidation (N)	2215.9	0.897274	2499;1190;2500	F5H5D3;Q9BQE3;F8VVB9;F8VQQ4;P68363;C9JDS9;P68366	TUBA1C;TUBA1B;TUBA1A;TUBA4A	Tubulin alpha-1C chain;Tubulin alpha-1B chain;Tubulin alpha-4A chain	no	no	0	1	0	0	1	54.188	54.188	3	0.0022797	31111	C-DGP_65FS	60.528	51.245			0	5274	1190;2499;2500	5028	5865	6500	6500	397			1
HSDCLACLHFNHSGICE	Deamidation (N)	2056.82	0.818964	1569	J3QLU9;P04626;F5H1T4	ERBB2	Receptor protein-tyrosine kinase;Receptor tyrosine-protein kinase erbB-2	yes	no	0	1	0	0	0	37.887	37.887	3	6.9396e-06	20749	C-DGP_65FS	119.47	86.773			70431000	5278	1569	5030	5869	6506	6506	482			1
HSTINIVDIYPMMCHILGLKPHPNNGTFGHTK	Deamidation (N)	3642.79	0.789783	3748	Q9Y6X5	ENPP4	Bis(5'-adenosyl)-triphosphatase ENPP4	yes	yes	0	1	0	0	0	72.408	72.408	6	3.956e-09	45585	C-DGP_45FS	104.29	96.798			80806000	5319	3748	5070	5916	6558	6558	1415			1
HSVLWNAMIHPLCNMTLK	Deamidation (N)	2165.06	0.0584066	3445	Q9HAT2	SIAE	Sialate O-acetylesterase	yes	yes	0	1	0	0	0	67.091	67.091	3	9.0577e-10	39050	C-DGP_65FS	144.68	135.16			64331000	5325	3445	5076	5922	6565	6565	1329			1
HSVVVPYEPPEVGSDCTTIHYNYMCNSSCMGGMNR	Deamidation (N)	4048.66	0.661684	25	E9PFT5;A0A087WXZ1;A0A087WT22;E7ESS1;A0A087X1Q1;E7EQX7;J3KP33;A0A087WZU8;A0A0U1RQC9;P04637	TP53	Cellular tumor antigen p53	yes	no	0	1	0	0	2	50.445	50.445	4	0.00041599	31815	C-DGP_45FS	65.577	60.622			32430000	5330	25	5081	5928	6572	6572	9			1
HTFTNHMVFQFDCTNTLNDQTLE	Deamidation (N)	2813.21	0.206129	3735	Q9Y678	COPG1	Coatomer subunit gamma-1	yes	yes	0	1	0	0	0	61.411	61.411	3	0.010327	38811	C-DGP_45FS	44.632	30.568			56091000	5343	3735	5092	5941;5942	6586;6587	6587	1412;1413			2
HTGPGILSMANAGPNTNGSQFFICTAK	Deamidation (N)	2791.31	0.305784	2480	P62937;F8WE65;C9J5S7	PPIA	Peptidyl-prolyl cis-trans isomerase A;Peptidyl-prolyl cis-trans isomerase A, N-terminally processed;Peptidyl-prolyl cis-trans isomerase	yes	no	0	1	0	0	0	63.995	63.995	3	2.9975e-60	40246	C-DGP_45FS	210.32	190.12			2657200000	5345	2480	5093	5944;5945;5946;5947	6589;6590;6591;6592	6590	994;995			4
HTGPGILSMANAGPNTNGSQFFICTAK	Oxidation (M);Deamidation (N)	2807.3	0.300698	2480	P62937;F8WE65;C9J5S7	PPIA	Peptidyl-prolyl cis-trans isomerase A;Peptidyl-prolyl cis-trans isomerase A, N-terminally processed;Peptidyl-prolyl cis-trans isomerase	yes	no	0	1	1	0	0	53.893	53.893	3	2.3687e-22	30886	C-DGP_65FS	147.26	133.85			62550000	5346	2480	5093	5948	6593;6594	6594	994;995	428		2
HTGPGILSMANAGPNTNGSQFFICTAKTE	Oxidation (M);Deamidation (N)	3037.39	0.39097	2480	P62937;F8WE65;C9J5S7	PPIA	Peptidyl-prolyl cis-trans isomerase A;Peptidyl-prolyl cis-trans isomerase A, N-terminally processed;Peptidyl-prolyl cis-trans isomerase	yes	no	0	1	1	0	1	54.912	54.912	3	1.4681e-13	34590	C-DGP_45FS	112.11	93.391			26218000	5348	2480	5094	5950	6596	6596	994;995	428		1
HTGPGILSMANAGPNTNGSQFFICTAKTE	Deamidation (N)	3021.4	0.396055	2480	P62937;F8WE65;C9J5S7	PPIA	Peptidyl-prolyl cis-trans isomerase A;Peptidyl-prolyl cis-trans isomerase A, N-terminally processed;Peptidyl-prolyl cis-trans isomerase	yes	no	0	1	0	0	1	64.608	64.608	3	3.7522e-42	40641	C-DGP_45FS	178.95	160.54			391390000	5350	2480	5094	5953	6599	6599	994;995			1
HTGPGILSMANAGPNTNGSQFFICTAKTE	2 Deamidation (N)	3022.38	0.380071	2480	P62937;F8WE65;C9J5S7	PPIA	Peptidyl-prolyl cis-trans isomerase A;Peptidyl-prolyl cis-trans isomerase A, N-terminally processed;Peptidyl-prolyl cis-trans isomerase	yes	no	0	2	0	0	1	64.6	64.6	4	0.00065253	40728	C-DGP_45FS	52.721	45.768			54885000	5351	2480	5094	5954	6600	6600	994;995			0
HTGPGILSMANAGPNTNGSQFFICTAKTEWLDGK	Oxidation (M);Deamidation (N)	3636.7	0.697717	2480	P62937	PPIA	Peptidyl-prolyl cis-trans isomerase A;Peptidyl-prolyl cis-trans isomerase A, N-terminally processed	yes	yes	0	1	1	0	2	67.382	67.382	4	1.4663e-34	42447	C-DGP_45FS	151.73	133.96			130020000	5353	2480	5095	5956	6602	6602	994;995	428		1
HTGPGILSMANAGPNTNGSQFFICTAKTEWLDGK	Deamidation (N)	3620.7	0.702802	2480	P62937	PPIA	Peptidyl-prolyl cis-trans isomerase A;Peptidyl-prolyl cis-trans isomerase A, N-terminally processed	yes	yes	0	1	0	0	2	72.11	72.11	4	1.3081e-124	45643	C-DGP_45FS	271.47	257.12			1680700000	5355	2480	5095	5958;5959	6604;6605	6605	994;995			2
HVDAHATLNDGVVVQVMGLLSNNNQALRR	Deamidation (N)	3141.61	0.610163	2622	Q13283;E5RIZ6;E5RH42;E5RJU8	G3BP1	Ras GTPase-activating protein-binding protein 1	yes	no	0	1	0	0	1	73.27	73.27	5	1.1627e-18	46763	C-DGP_45FS	123.53	116.52			127470000	5396	2622	5134	6004;6005	6657;6658	6658	1052			2
HVFPHNHTADIQSE	Deamidation (N)	1631.73	0.732833	1993	P08581;C9JKM5	MET	Hepatocyte growth factor receptor	yes	no	0	1	0	0	0	11.661	11.661	3	0.00032071	7620	C-DGP_45FS	103.88	76.019			250320000	5409	1993	5146	6020	6674;6675	6675	694			2
HVGPGVLSMANAGPNTNGSQFFICTIK	Deamidation (N)	2817.36	0.357819	2188	P30405;H0Y548	PPIF	Peptidyl-prolyl cis-trans isomerase F, mitochondrial;Peptidyl-prolyl cis-trans isomerase	yes	no	0	1	0	0	0	69.24	69.24	3	1.2893e-21	43620	C-DGP_45FS	139.47	128.24			45045000	5416	2188	5153	6031	6688	6688	872			1
HVGPGVLSMANAGPNTNGSQFFICTIKTDWLDGK	Deamidation (N)	3632.74	0.739188	2188	P30405	PPIF	Peptidyl-prolyl cis-trans isomerase F, mitochondrial	yes	yes	0	1	0	0	1	76.384	76.384	4	1.4379e-50	48162	C-DGP_45FS	177.78	166.92			75658000	5417	2188	5154	6032	6689	6689	872			1
HWGLSNDLDGCRPCDCDLGGALNNSCFAE	Deamidation (N)	3310.32	0.317229	1300	P07942;G3XAI2;E7EPA6	LAMB1	Laminin subunit beta-1	yes	no	0	1	0	0	0	60.804	60.804	3	1.4862e-28	38278	C-DGP_45FS	162.91	151.91			428480000	5456	1300	5192	6076	6745	6745	420			1
HYAHTDCPGHADYVKNMITGTAPLDGCILVVAANDGPMPQTR	Deamidation (N)	4564.1	0.103208	2324	P49411	TUFM	Elongation factor Tu, mitochondrial	yes	yes	0	1	0	0	1	63.436	63.436	5	2.6199e-09	39986	C-DGP_45FS	86.944	79.449			79560000	5462	2324	5198	6085	6755	6755	941			1
HYFQNTQGLIFVVDSNDRER	Deamidation (N)	2438.16	0.161486	2437;2092;2522	P84077;P61204;F5H423;F5H0C7;P18085;C9JAK5;C9JPM4;P84085;C9J1Z8	ARF1;ARF3;ARF4;ARF5	ADP-ribosylation factor 1;ADP-ribosylation factor 3;ADP-ribosylation factor 4;ADP-ribosylation factor 5	no	no	0	1	0	0	2	56.55	56.55	4	0.00036794	35610	C-DGP_45FS	74.776	60.76			32593000	5467	2437;2092;2522	5202	6093	6767;6768	6768	812			2
HYGPGWVSMANAGKDTNGSQFFITTVK	Oxidation (M);Deamidation (N)	2929.37	0.370493	2129	P23284	PPIB	Peptidyl-prolyl cis-trans isomerase B	yes	yes	0	1	1	0	1	52.249	52.249	4	0.00032217	32909	C-DGP_45FS	69.152	50.271			26594000	5472	2129	5207	6100	6775	6775	840	307		1
HYGPGWVSMANAGKDTNGSQFFITTVK	Deamidation (N)	2913.38	0.375578	2129	P23284	PPIB	Peptidyl-prolyl cis-trans isomerase B	yes	yes	0	1	0	0	1	59.241	59.241	3	5.5971e-50	37744	C-DGP_45FS	194.19	176.66			189300000	5473	2129	5207	6101;6102	6776;6777	6777	840			2
IAALVIDNGSGMCK	Oxidation (M);Deamidation (N)	1464.7	0.69525	2491	P63261;I3L3I0;I3L1U9;I3L4N8;I3L3R2;K7EM38;J3KT65	ACTG1	Actin, cytoplasmic 2;Actin, cytoplasmic 2, N-terminally processed	yes	no	0	1	1	0	0	36.768	36.768	2;3	0.0045602	23102	C-DGP_45FS	110.86	84.918			92123000	5502	2491	5234	6140;6141	6816;6817	6816	999	433		2
IAALVIDNGSGMCK	Deamidation (N)	1448.7	0.700336	2491	P63261;I3L3I0;I3L1U9;I3L4N8;I3L3R2;K7EM38;J3KT65	ACTG1	Actin, cytoplasmic 2;Actin, cytoplasmic 2, N-terminally processed	yes	no	0	1	0	0	0	44.075	44.075	2	2.7693e-17	27520	C-DGP_45FS	189.72	170.98			1319200000	5504	2491	5234	6144;6145	6821;6822;6823	6821	999			3
IAALVIDNGSGMCKAGFAGDDAPR	Phospho (STY);Deamidation (N)	2486.1	0.0971099	2491	P63261;I3L3I0;I3L1U9;I3L4N8;I3L3R2;K7EM38;J3KT65	ACTG1	Actin, cytoplasmic 2;Actin, cytoplasmic 2, N-terminally processed	yes	no	0	1	0	1	1	58.255	58.255	4	0.0095279	36742	C-DGP_45FS	42.325	33.831			25718000	5505	2491	5235	6146	6824	6824	999		158	1
IALVLFGTDGTDNPLSGGDQYQNITVHR	Deamidation (N)	3001.48	0.478129	2037	P13010;C9JZ81	XRCC5	X-ray repair cross-complementing protein 5	yes	no	0	1	0	0	0	74.247	74.247	3	0.0083166	46801	C-DGP_45FS	44.811	38.162			0	5534	2037	5262	6177	6858	6858	750			1
IAPASNVSHTVVLRPLK	Deamidation (N)	1802.04	0.0414179	1091	E9PJ35;E9PQI4;P43308	SSR2	Translocon-associated protein subunit beta	yes	no	0	1	0	0	0	33.417	33.417	3;4	5.3077e-09	18006	C-DGP_65FS	142.1	121.66			140370000	5547	1091	5273	6191;6192	6875;6876	6876	364			1
IAQVATISANGDKE	Deamidation (N)	1416.71	0.709638	2017	P10809;E7EXB4;E7ESH4	HSPD1	60 kDa heat shock protein, mitochondrial	yes	no	0	1	0	0	1	23.11	23.11	2	0.012498	14637	C-DGP_45FS	73.951	58.94			23532000	5556	2017	5280	6202	6886	6886	711			1
IAVAAQNCYK	Deamidation (N)	1137.55	0.548844	2418	P60174	TPI1	Triosephosphate isomerase	yes	yes	0	1	0	0	0	16.429	16.429	2	0.015089	10459	C-DGP_45FS	86.953	70.751			3234600	5567	2418	5290	6213;6214	6897;6898	6898	978			1
IAVNAVLTVADMERR	Deamidation (N)	1657.88	0.88214	2314	P48643;B7ZAR1;E9PCA1;E7ENZ3	CCT5	T-complex protein 1 subunit epsilon	yes	no	0	1	0	0	2	59.374	59.374	3	0.0042773	37432	C-DGP_45FS	85.493	68.241			21554000	5571	2314	5293	6220	6906	6906	932			1
ICAPGFYGNALLPGNCTR	Deamidation (N)	1980.92	0.918602	1742	O15230	LAMA5	Laminin subunit alpha-5	yes	yes	0	1	0	0	0	62.099	62.099	3	0.0059815	39134	C-DGP_45FS	51.089	40.892			30799000	5579	1742	5300	6228	6915	6915	549;550			1
ICTQCPGSVQNLSK	Deamidation (N)	1591.73	0.733427	2909	Q6UW56	ATRAID	All-trans retinoic acid-induced differentiation factor	yes	yes	0	1	0	0	0	22.319	22.319	3	0.00039916	11075	C-DGP_65FS	92.65	80.484			31613000	5599	2909	5320	6249	6939	6939	1136			1
IDFQTSGPIFNASVHSDTPSVIR	Deamidation (N)	2488.22	0.223418	3566	Q9P2B2	PTGFRN	Prostaglandin F2 receptor negative regulator	yes	yes	0	1	0	0	0	61.346	61.346	3	3.9892e-07	35594	C-DGP_65FS	91.729	80.924			5680200	5608	3566	5329	6260	6950	6950	1363			1
IDGGPVILLQAGTPHNLTCR	Deamidation (N)	2132.1	0.104823	706	B4DN67;Q96J84	KIRREL	Kin of IRRE-like protein 1	yes	no	0	1	0	0	0	59.22	59.22	3	0.0006485	34149	C-DGP_65FS	65.184	56.252			114320000	5611	706	5332	6263	6953	6953	240			1
IEAYNICHLNYFTFSPIYDK	Deamidation (N)	2508.17	0.167148	435	A0A2R8Y211;A0A2R8YE79;A0A2R8YCE9;A0A2R8Y4U7;E9PFW2;A0A2R8Y524;A0A2R8YEC9;O00462;A0A2R8Y7A7;A0A2R8Y7N1	MANBA	Beta-mannosidase	yes	no	0	1	0	0	1	74.453	74.453	3	0.010222	43612	C-DGP_65FS	50.397	42.951			10744000	5637	435	5358	6291	6981	6981	146			1
IFDVRNGGQILIADLR	Deamidation (N)	1799.99	0.989382	2404	P55735;A8MXL6;E7ERC8	SEC13	Protein SEC13 homolog	yes	no	0	1	0	0	1	68.499	68.499	3	0.0043872	39917	C-DGP_65FS	65.716	47.352			19195000	5677	2404	5397	6335	7026	7026	974			1
IFNSTDYPASQR	Deamidation (N)	1398.64	0.641559	3170	Q92887	ABCC2	Canalicular multispecific organic anion transporter 1	yes	yes	0	1	0	0	0	26.387	26.387	2	0.0088645	16580	C-DGP_45FS	120.09	81.068			18722000	5685	3170	5405	6343	7034	7034	1241			1
IFSLDEDVLPKPSFHHHSFWVNISNCSPTSGK	Deamidation (N)	3682.75	0.751467	3418	Q9H5V8	CDCP1	CUB domain-containing protein 1	yes	yes	0	1	0	0	1	64.907	64.907	4	3.1096e-06	37640	C-DGP_65FS	78.159	61.883			50908000	5693	3418	5413	6352	7043	7043	1313			1
IFSLHGFSNATQITSSK	Deamidation (N)	1837.92	0.921028	3373	Q9C0K1	SLC39A8	Zinc transporter ZIP8	yes	yes	0	1	0	0	0	50.969	50.969	3	3.6075e-09	29082	C-DGP_65FS	139.5	121.4			36654000	5694	3373	5414	6353	7044;7045	7045	1300			2
IFVANGTQGK	Deamidation (N)	1034.54	0.53966	1889	O95297;Q9UEL6;F8WFC4	MPZL1	Myelin protein zero-like protein 1	yes	no	0	1	0	0	0	18.33	18.33	2	2.236e-06	11547	C-DGP_45FS	176.09	94.79			42127000	5697	1889	5417	6356	7048	7048	620			1
IFYLPAYNCTLRPVSQSAIIMTCPDCPSTSPYDLSNPR	Oxidation (M);Deamidation (N)	4421.05	0.0476501	904	CON__Q58D62			yes	yes	0	1	1	0	0	72.736	72.736	4	3.9093e-05	45832	C-DGP_45FS	71.285	58.118		+	101770000	5704	904	5423	6363	7055	7055	316	90		1
IFYLPAYNCTLRPVSQSAIIMTCPDCPSTSPYDLSNPR	Deamidation (N)	4405.05	0.0527355	904	CON__Q58D62			yes	yes	0	1	0	0	0	74.713	74.713	4	7.5747e-11	47093	C-DGP_45FS	98.342	87.788		+	239210000	5705	904	5423	6364	7056	7056	316			1
IGGDAGTSLNSNDYGYGGQKRPLEDGDQPDAK	Deamidation (N)	3295.49	0.486521	1055	Q96AE4;E9PEB5	FUBP1	Far upstream element-binding protein 1	yes	no	0	1	0	0	2	25.758	25.758	4	0.019093	13283	C-DGP_65FS	41.734	35.893			10208000	5718	1055	5434	6377	7069	7069	349			1
IGNVSTSHLLILDDSVEME	Deamidation (N)	2072	0.998352	1950	P04843;B7Z4L4	RPN1	Dolichyl-diphosphooligosaccharide--protein glycosyltransferase subunit 1	yes	no	0	1	0	0	1	72.945	72.945	3	0.00023007	42674	C-DGP_65FS	88.551	61.402			69538000	5730	1950	5446	6390;6391	7082;7083	7082	649			1
IGPGEPLELLCNVSGALPPAGR	Deamidation (N)	2217.15	0.146353	3184	Q969P0	IGSF8	Immunoglobulin superfamily member 8	yes	yes	0	1	0	0	2	79.479	79.479	3	0.00024407	50117	C-DGP_45FS	76.78	63.743			155600000	5732	3184	5448	6393	7085	7085	1248			1
IGTFCSNGTVSR	Deamidation (N)	1298.59	0.5925	3418	Q9H5V8	CDCP1	CUB domain-containing protein 1	yes	yes	0	1	0	0	0	21.783	21.783	2	0.0016339	13529	C-DGP_45FS	134.68	106.93			843710000	5740	3418	5456	6401;6402	7094;7095	7094	1314			2
IGYSNNGSDWK	Deamidation (N)	1240.54	0.536031	1057	E9PEP6;O14786;Q5JWQ6;Q5JWQ4;E7EX60;Q5T7F0;V9GYL7	NRP1	Neuropilin-1	yes	no	0	1	0	0	0	23.23	23.23	2	0.00033108	14554	C-DGP_45FS	143.7	102.93			477810000	5750	1057	5466	6412	7106	7106	351;352			1
IHKGFQHLLHTLNQPNHQLQLTTGNGLFINE	Deamidation (N)	3562.84	0.843334	891	CON__P34955			yes	yes	0	1	0	0	1	55.505	55.505	5	4.5466e-07	31911	C-DGP_65FS	89.968	84.797		+	116870000	5758	891	5474	6420	7114;7115	7115	300			2
IHKGFQHLLHTLNQPNHQLQLTTGNGLFINESAK	Deamidation (N)	3849.01	0.00743901	891	CON__P34955			yes	yes	0	1	0	0	2	49.949	49.949	5	0.00069149	31481	C-DGP_45FS	55.033	50.411		+	54085000	5759	891	5475	6421	7116	7116	300			1
IIFANVSVR	Deamidation (N)	1018.58	0.581131	1136	E9PSI1;E9PNW2;E9PJC4;E9PQY7;E9PS99;E9PL78;E9PJM1;G3V1B9;E9PMQ9;O15321	TM9SF1	Transmembrane 9 superfamily member 1	yes	no	0	1	0	0	0	49.285	49.285	2	0.0074528	28025	C-DGP_65FS	107.29	37.027			74322000	5805	1136	5519	6474	7171	7171	375			0
IIHGSESMDSGISLDNSYKMDYPE	Deamidation (N)	2688.16	0.157113	632	C9JXR7;A8MVM1;P42574	CASP3	Caspase-3;Caspase-3 subunit p17;Caspase-3 subunit p12	yes	no	0	1	0	0	2	48.916	48.916	3	0.0033114	30780	C-DGP_45FS	53.779	40.048			19152000	5817	632	5530	6489	7188	7188	216			0
IINDNATYCR	Deamidation (N)	1239.56	0.555386	565	A0A494C128;O00567;Q5JXT2	NOP56	Nucleolar protein 56	yes	no	0	1	0	0	0	14.872	14.872	2	9.8038e-22	9441	C-DGP_45FS	175.44	77.647			40595000	5831	565	5544	6503	7202	7202	201			0
IKDHIQNGKLDLTK	Deamidation (N)	1622.9	0.89917	3482	Q9NR30	DDX21	Nucleolar RNA helicase 2	yes	yes	0	1	0	0	2	14.826	14.826	3	0.021657	6439	C-DGP_65FS	70.47	52.981			7801500	5866	3482	5579	6541	7247	7247	1340			1
ILAMTNLVSAYQNNDITEFEK	Deamidation (N)	2414.17	0.167542	693	B4DIH5;P61201	COPS2	COP9 signalosome complex subunit 2	yes	no	0	1	0	0	2	73.707	73.707	3	8.3965e-05	43167	C-DGP_65FS	79.293	65.866			12852000	5899	693	5612	6577	7289	7289	239			1
ILAPAYFILGGNQSGEGCVITR	Deamidation (N)	2336.18	0.183467	384	A0A1B0GUE3;A0A1B0GUG1;A0A1B0GUW4;E7EMM4;A0A1B0GW68;A0A1B0GUA4;A0A1B0GTM3;A0A1B0GTZ5;A0A1B0GUH5;Q13510;A0A1B0GV06;A0A1B0GTP7;A0A1B0GUB3;A0A1B0GVG2	ASAH1	Acid ceramidase;Acid ceramidase subunit alpha;Acid ceramidase subunit beta	yes	no	0	1	0	0	1	77.343	77.343	3	5.6141e-17	48755	C-DGP_45FS	150.98	136.97			46436000	5900	384	5613	6578	7290	7290	128			1
ILCIYDINR	Phospho (STY);Deamidation (N)	1259.56	0.562125	479	A0A2R8YCL4			yes	yes	0	1	0	1	0	13.518	13.518	3	0.018031	8563	C-DGP_45FS	56.563	28.821			20915000	5902	479	5615	6580	7292	7292	161		349	1
ILHVDNHIGISIAGLTADAR	Deamidation (N)	2086.12	0.117102	2145	P25786;F5GX11;B4DEV8	PSMA1	Proteasome subunit alpha type-1;Proteasome subunit alpha type	yes	no	0	1	0	0	0	60.214	60.214	3	0.0016868	34848	C-DGP_65FS	60.602	48.956			13657000	5929	2145	5640	6611	7328	7328	847			1
ILLTCSLNDSATEVTGHR	Deamidation (N)	1986.97	0.968055	165	A0A087X2B5;P35613;I3L192;A0A2R8YDZ0	BSG	Basigin	yes	no	0	1	0	0	1	44.145	44.145	3;4	6.4481e-16	26754	C-DGP_45FS	166.62	141.83			80699000	5947	165	5657	6629;6630	7348;7349	7348	58			1
ILNAHMDSLQWIDQNSALLQR	Deamidation (N)	2466.23	0.232542	2247	P37198;M0QXN5	NUP62	Nuclear pore glycoprotein p62	yes	no	0	1	0	0	0	67.418	67.418	3	0.0027657	39300	C-DGP_65FS	54.834	40.525			4521000	5952	2247	5661	6635	7354	7354	900			1
ILNSLSLCYHNK	2 Deamidation (N)	1462.71	0.712615	1018	J3QLD5;E7EUN9;Q9NX74;H3BRI6;H3BSF3;I3L0K0;H3BMK6;H3BTR3;I3L1K5;H3BQX4;H3BM64;I3L4H0;I3L4Y9	DUS2	tRNA-dihydrouridine(20) synthase [NAD(P)+]-like	yes	no	0	2	0	0	0	62.171	62.171	2	0.016461	36083	C-DGP_65FS	47.187	19.883			0	5957	1018	5666	6640	7359	7359	342;343			1
ILNSSAVLVK	Deamidation (N)	1043.62	0.622661	2208	P32004	L1CAM	Neural cell adhesion molecule L1	yes	yes	0	1	0	0	0	37.548	37.548	2	0.015687	20666	C-DGP_65FS	83.623	34.298			43350000	5959	2208	5668	6642	7361	7361	887			0
ILNVTLVPYGNAQEQNVSGR	2 Deamidation (N)	2173.1	0.101512	2038	P13284	IFI30	Gamma-interferon-inducible lysosomal thiol reductase	yes	yes	0	2	0	0	1	62.003	62.003	3;4	7.8472e-21	35859	C-DGP_65FS	169.28	154.71			1928300000	5961	2038	5670	6644;6645	7363;7364;7365	7363	751;752;753			2
ILNVTLVPYGNAQEQNVSGR	3 Deamidation (N)	2174.09	0.0855271	2038	P13284	IFI30	Gamma-interferon-inducible lysosomal thiol reductase	yes	yes	0	3	0	0	1	63.739	63.739	3	5.2951e-08	37214	C-DGP_65FS	126.4	116.74			51325000	5962	2038	5670	6646;6647	7366;7367	7366	751;752;753			1
ILNVTLVPYGNAQEQNVSGRWE	2 Deamidation (N)	2488.22	0.223418	2038	P13284	IFI30	Gamma-interferon-inducible lysosomal thiol reductase	yes	yes	0	2	0	0	2	71.5	71.5	3	3.6067e-17	44998	C-DGP_45FS	154.34	142.81			204210000	5963	2038	5671	6648	7368	7368	751;752;753			1
ILTNNSQTPILSPQEVVSCSQYAQGCE	Deamidation (N)	3023.39	0.385216	2381	P53634	CTSC	Dipeptidyl peptidase 1;Dipeptidyl peptidase 1 exclusion domain chain;Dipeptidyl peptidase 1 heavy chain;Dipeptidyl peptidase 1 light chain	yes	yes	0	1	0	0	1	69.178	69.178	3	1.5034e-17	43499	C-DGP_45FS	121.62	109.13			1026800000	5984	2381	5692	6670	7392	7392	954;955			1
ILTNNSQTPILSPQEVVSCSQYAQGCEGGFPYLIAGK	Deamidation (N)	4026.93	0.934318	2381	P53634	CTSC	Dipeptidyl peptidase 1;Dipeptidyl peptidase 1 exclusion domain chain;Dipeptidyl peptidase 1 heavy chain;Dipeptidyl peptidase 1 light chain	yes	yes	0	1	0	0	2	76.94	76.94	4	2.5252e-32	48447	C-DGP_45FS	141.9	132.3			1590100000	5985	2381	5693	6671	7393	7393	954;955			1
IMQVNGWDMTMVTHDQAR	Deamidation (N)	2132.94	0.944165	1725	O14907	TAX1BP3	Tax1-binding protein 3	yes	yes	0	1	0	0	0	56.081	56.081	3	0.00019967	35354	C-DGP_45FS	77.39	64.461			35528000	6016	1725	5721	6705	7427	7427	526			1
INATDADEPNTLNSK	Deamidation (N)	1602.74	0.73731	2664	Q14126;J3KSI6	DSG2	Desmoglein-2	yes	no	0	1	0	0	1	18.311	18.311	2	1.6074e-55	11606	C-DGP_45FS	243.4	190.91			67640000	6029	2664	5731	6718	7440;7441	7440	1078;1079			2
INGSANFSFNDEEMK	Deamidation (N)	1702.71	0.714466	2918	Q6YHK3	CD109	CD109 antigen	yes	yes	0	1	0	0	2	43.055	43.055	2	6.6848e-08	27128	C-DGP_45FS	158.42	123.66			18478000	6034	2918	5736	6723	7447	7447	1143			1
INMAHLCIVGSHAVNGVAK	Oxidation (M);Deamidation (N)	2007	0.00300025	1096	E9PK47;P06737	PYGL	Alpha-1,4 glucan phosphorylase;Glycogen phosphorylase, liver form	yes	no	0	1	1	0	0	25.804	25.804	4	0.00025601	16245	C-DGP_45FS	73.11	62.476			36391000	6044	1096	5746	6733	7457	7457	369	102		1
INMAHLCIVGSHAVNGVAK	Deamidation (N)	1991.01	0.00808563	1096	E9PK47;P06737	PYGL	Alpha-1,4 glucan phosphorylase;Glycogen phosphorylase, liver form	yes	no	0	1	0	0	0	38.912	38.912	3;4	3.7064e-40	20689	C-DGP_65FS	188.96	172.08			1517400000	6046	1096	5746	6735;6736;6737;6738;6739;6740;6741	7459;7460;7461;7462;7463;7464;7465	7465	369			4
INMAHLCVIGSHAVNGVAR	Oxidation (M);Deamidation (N)	2035.01	0.00914826	2022	P11216	PYGB	Glycogen phosphorylase, brain form	yes	yes	0	1	1	0	0	26.564	26.564	4	0.00012903	16729	C-DGP_45FS	75.97	60.716			35229000	6047	2022	5747	6742	7466	7466	722	252		1
INMAHLCVIGSHAVNGVAR	Deamidation (N)	2019.01	0.0142336	2022	P11216	PYGB	Glycogen phosphorylase, brain form	yes	yes	0	1	0	0	0	39.552	39.552	3;4	8.2272e-11	25551	C-DGP_45FS	146.81	128.05			676000000	6048	2022	5747	6743;6744;6745	7467;7468;7469	7468	722			3
INSLNLTE	Deamidation (N)	903.455	0.454927	2126	P23229	ITGA6	Integrin alpha-6;Integrin alpha-6 heavy chain;Integrin alpha-6 light chain;Processed integrin alpha-6	yes	yes	0	1	0	0	0	41.292	41.292	2	0.0037888	22941	C-DGP_65FS	112.59	15.519			53295000	6057	2126	5754	6754	7478	7478	837			0
INSTTHPGADLRE	Deamidation (N)	1410.67	0.673921	878	CON__P00735			yes	yes	0	1	0	0	1	12.636	12.636	3	0.016192	5084	C-DGP_65FS	84.365	43.868		+	27768000	6060	878	5757	6757	7481	7481	284			1
INYTDPFSNQTVK	2 Deamidation (N)	1527.71	0.709304	3430	Q9H813	TMEM206	Transmembrane protein 206	yes	yes	0	2	0	0	0	48.043	48.043	2	0.0093935	30336	C-DGP_45FS	65.232	44.945			47521000	6065	3430	5762	6762	7486	7486	1325;1326			0
IQCTLSNPLFNTTSSIILTTCIPSSGHSR	Deamidation (N)	3205.57	0.574748	666	P19256;B1AMW1	CD58	Lymphocyte function-associated antigen 3	yes	no	0	1	0	0	0	76.187	76.187	4	1.0503e-05	48014	C-DGP_45FS	83.165	72.888			115660000	6084	666	5781	6781	7506	7506	226;227			1
IQGQLNGSAGPGHSE	Deamidation (N)	1451.66	0.664085	2967	Q7Z7M0	MEGF8	Multiple epidermal growth factor-like domains protein 8	yes	yes	0	1	0	0	0	12.653	12.653	2	1.6033e-13	8056	C-DGP_45FS	177.57	103.59			36424000	6097	2967	5794	6794	7519	7519	1155			1
IQNGAQGIR	Deamidation (N)	956.504	0.503943	1316	P31943;G8JLB6;E9PCY7;D6RBM0;D6RFM3;D6RIT2;D6RIU0;D6RDU3;D6RIH9;D6RJ04;E7EN40;D6R9T0;D6RAM1;E7EQJ0;D6RDL0;D6RF17	HNRNPH1	Heterogeneous nuclear ribonucleoprotein H;Heterogeneous nuclear ribonucleoprotein H, N-terminally processed	yes	no	0	1	0	0	0	10.264	10.264	2	0.0053714	3549	C-DGP_65FS	149.4	41.655			16602000	6108	1316	5804	6807;6808	7532;7533	7532	424			1
IQTLSAIDTIKINGDLQITK	Deamidation (N)	2185.22	0.220564	2771	Q3ZCW2	LGALSL	Galectin-related protein	yes	yes	0	1	0	0	1	66.651	66.651	3	0.033561	38803	C-DGP_65FS	43.164	35.172			15362000	6125	2771	5820	6826	7551	7551	1106			1
IQVNCPPAVTENKTVTATFGYPFR	Deamidation (N)	2710.34	0.342487	360	A0A0U1RQT9;C9JYN0;Q16563	SYPL1	Synaptophysin-like protein 1	yes	no	0	1	0	0	2	60.342	60.342	3	7.9816e-08	37997	C-DGP_45FS	93.966	74.418			23566000	6134	360	5829	6835	7560	7560	121			1
ISELPSIVQDLANGNITWADVEAR	Deamidation (N)	2611.31	0.312961	2270	P41250	GARS	Glycine--tRNA ligase	yes	yes	0	1	0	0	2	79.346	79.346	3	2.1336e-15	49997	C-DGP_45FS	140.48	126.63			55117000	6180	2270	5874	6883	7613	7613	910;911			1
ISRDNILCK	Deamidation (N)	1118.58	0.575393	458	A0A2R8YFA1;A0A2R8YE59;A0A2R8Y5H3;A0A2U3TZL3;A0A2R8Y7Q9;A0A2R8YEK8;A0A2R8YE18;A0A2R8Y5S9;A0A2R8Y7C5;Q9Y5P4;H0Y9J1	COL4A3BP	Collagen type IV alpha-3-binding protein	yes	no	0	1	0	0	1	14.443	14.443	3	0.035556	9183	C-DGP_45FS	46.462	18.257			0	6203	458	5896	6908	7642	7642	154			1
ISSDCNHLLWNYKLNLTTDPK	Deamidation (N)	2532.23	0.231874	3171	Q92896;H3BM42;H3BQU9;H3BRD8	GLG1	Golgi apparatus protein 1	yes	no	0	1	0	0	1	55.597	55.597	3	3.3146e-06	34996	C-DGP_45FS	91.583	69.718			130130000	6206	3171	5899	6911	7645	7645	1244			1
ISSDCNHLLWNYKLNLTTDPKFE	Deamidation (N)	2808.34	0.342881	3171	Q92896;H3BM42;H3BQU9;H3BRD8	GLG1	Golgi apparatus protein 1	yes	no	0	1	0	0	2	64.743	64.743	3	1.537e-20	40763	C-DGP_45FS	157.83	142.7			246930000	6207	3171	5900	6912	7646	7646	1244			1
ISVQVHNATCTVR	Deamidation (N)	1484.74	0.740561	1080	Q12866;E9PHX8;A0A087WZQ5	MERTK	Tyrosine-protein kinase Mer;Receptor protein-tyrosine kinase	yes	no	0	1	0	0	0	18.484	18.484	3	0.018908	8680	C-DGP_65FS	48.112	34.432			17097000	6228	1080	5921	6938	7678	7678	361			1
ITDQEASENHVAATGSHLCVLR	Deamidation (N)	2408.14	0.139036	3290	Q99575	POP1	Ribonucleases P/MRP protein subunit POP1	yes	yes	0	1	0	0	2	27.503	27.503	4	0.001339	14335	C-DGP_65FS	62.19	54.293			43697000	6241	3290	5933	6952	7692	7692	1276			1
ITFDDHKNGSCGVSYIAQEPGNYE	Deamidation (N)	2701.16	0.160225	1830	O75369;E7EN95	FLNB	Filamin-B	yes	no	0	1	0	0	2	43.568	43.568	3	0.00015982	27015	C-DGP_45FS	77.576	57.377			75695000	6248	1830	5940	6959;6960	7703;7704	7703	591			2
ITFKPIAPSGQNATCTR	Deamidation (N)	1861.94	0.935632	3259	Q96QE2	SLC2A13	Proton myo-inositol cotransporter	yes	yes	0	1	0	0	0	30.606	30.606	3	7.2926e-05	16325	C-DGP_65FS	91.401	80.546			67931000	6249	3259	5941	6961	7705	7705	1263			1
ITNLINSTR	Deamidation (N)	1031.56	0.561123	1222	F8VVI6;F8W111;P14384	CPM	Carboxypeptidase M	yes	no	0	1	0	0	0	27.437	27.437	2	0.042792	17279	C-DGP_45FS	93.938	35.123			12128000	6273	1222	5963	6985	7730	7730	406			1
ITNLRVNLTR	Deamidation (N)	1199.7	0.69862	2402	P55268;F5H520	LAMB2	Laminin subunit beta-2	yes	no	0	1	0	0	1	29.7	29.7	3	0.001302	15685	C-DGP_65FS	112.13	60.684			15719000	6274	2402	5964	6986	7731	7731	973			1
ITNQKTVPNIFVNK	2 Deamidation (N)	1616.88	0.877372	423	H0YBI6;A0A1W2PR67;H0YBQ0;Q86VQ6	TXNRD3	Thioredoxin reductase 3	yes	no	0	2	0	0	1	41.617	41.617	2	0.04392	26196	C-DGP_45FS	50.353	18.932			65855000	6275	423	5965	6987	7732	7732				1
ITVHGNGSWPCRPPGDLINPLNLTLSDPGDRPSSPQR	2 Deamidation (N)	4021.97	0.970461	2149	P26006	ITGA3	Integrin alpha-3;Integrin alpha-3 heavy chain;Integrin alpha-3 light chain	yes	yes	0	2	0	0	0	66.356	66.356	5	2.3094e-11	41758	C-DGP_45FS	100.28	95.79			158980000	6283	2149	5973	6995	7740	7740	853;854			1
ITVHGNGSWPCRPPGDLINPLNLTLSDPGDRPSSPQRR	2 Deamidation (N)	4178.07	0.0715722	2149	P26006	ITGA3	Integrin alpha-3;Integrin alpha-3 heavy chain;Integrin alpha-3 light chain	yes	yes	0	2	0	0	1	61.615	61.615	5	0.0092312	38808	C-DGP_45FS	56.313	47.259			39409000	6284	2149	5974	6996	7741	7741	853;854			1
IVADKDYSVTANSK	Deamidation (N)	1510.75	0.751503	1972	P07195;A8MW50;A0A3B3IS95;C9J7H8;F5H793	LDHB	L-lactate dehydrogenase B chain;L-lactate dehydrogenase	yes	no	0	1	0	0	1	13.508	13.508	2	5.6315e-11	8584	C-DGP_45FS	174.73	128.73			13276000	6297	1972	5985	7012	7762	7762	675			1
IVADKDYSVTANSKIVVVTAGVR	Deamidation (N)	2405.32	0.31659	1972	P07195;A8MW50;A0A3B3IS95;C9J7H8;F5H793	LDHB	L-lactate dehydrogenase B chain;L-lactate dehydrogenase	yes	no	0	1	0	0	2	42.44	42.44	3	5.1223e-15	23668	C-DGP_65FS	135.62	114.99			24144000	6298	1972	5986	7013	7763	7763	675			1
IVDVNLTSEGK	Deamidation (N)	1174.61	0.608133	2834	Q5TB53;Q9HD45	TM9SF3	Transmembrane 9 superfamily member 3	yes	no	0	1	0	0	1	31.338	31.338	2	1.2112e-07	19756	C-DGP_45FS	171.56	125.14			365940000	6314	2834	6002	7031	7781	7781	1120			1
IVGYLNEEGVLDQNR	Deamidation (N)	1718.85	0.847529	1186	J3KT11;F5H386;P22079	LPO	Lactoperoxidase	yes	no	0	1	0	0	2	63.048	63.048	2	0.010479	39739	C-DGP_45FS	65.719	30.832			0	6330	1186	6018	7047	7798	7798	396			1
IVLIDDFSNKEHLK	Deamidation (N)	1670.89	0.887937	1038	E9PBY3;H0YAH3;Q86SF2	GALNT7	Polypeptide N-acetylgalactosaminyltransferase;N-acetylgalactosaminyltransferase 7	yes	no	0	1	0	0	2	39.987	39.987	3	0.01584	22095	C-DGP_65FS	62.924	10.369			56692000	6351	1038	6038	7072	7830	7830	346			0
IVQTYHVNMAGTNPYTTITPQEINGKWDHVR	Deamidation (N)	3583.75	0.751801	2035	P12814;H9KV75	ACTN1	Alpha-actinin-1	yes	no	0	1	0	0	2	50.478	50.478	4	1.6877e-14	31831	C-DGP_45FS	113.47	97.579			21470000	6365	2035	6052	7087	7846	7846	749			1
IVSGKDYNVTANSKLVIITAGAR	Deamidation (N)	2390.32	0.316924	1919	P00338;F5GXY2;F5GYU2;F5GXH2	LDHA	L-lactate dehydrogenase A chain	yes	no	0	1	0	0	2	43.811	43.811	4	0.0044296	24576	C-DGP_65FS	53.779	45.69			19656000	6368	1919	6054	7090	7849	7849	631			0
IVSPEPGGAVGPNLTCR	Deamidation (N)	1723.86	0.856319	114	Q6UXD5;A0A087WYL5;H3BN26	SEZ6L2	Seizure 6-like protein 2	yes	no	0	1	0	0	1	38.009	38.009	3	0.00012624	20865	C-DGP_65FS	99.915	87.082			69118000	6372	114	6058	7094	7853	7853	47			1
IVTCQLQDADGKFLSNDTVQLNVK	Deamidation (N)	2706.35	0.353445	2107	P20273;A0A087WZQ4	CD22	B-cell receptor CD22	yes	no	0	1	0	0	1	55.473	55.473	3	3.1918e-12	34942	C-DGP_45FS	121.47	102.09			52864000	6376	2107	6062	7098	7857	7857	823			1
IVTPEEYYNVTVQ	Deamidation (N)	1554.75	0.745355	1845	O75629	CREG1	Protein CREG1	yes	yes	0	1	0	0	2	59.882	59.882	2	0.011396	37631	C-DGP_45FS	96.034	78.169			310660000	6377	1845	6063	7099	7858	7858	598			1
IVVNVSDTNDHAPWFTASSYK	Deamidation (N)	2351.11	0.106991	69	Q14517;A0A087WVP1	FAT1	Protocadherin Fat 1;Protocadherin Fat 1, nuclear form	yes	no	0	1	0	0	0	56.117	56.117	3	2.6707e-19	32329	C-DGP_65FS	148.91	125.35			87775000	6384	69	6070	7106	7865	7865	25			0
IVVSLVNGRPGAMNFSYSPLLR	Deamidation (N)	2390.28	0.278036	1742	O15230	LAMA5	Laminin subunit alpha-5	yes	yes	0	1	0	0	0	72.396	72.396	3	1.3515e-09	42349	C-DGP_65FS	123.41	103.32			8126100	6386	1742	6072	7108	7867	7867	555;556			1
IVVSLVNGRPGAMNFSYSPLLR	2 Deamidation (N)	2391.26	0.262052	1742	O15230	LAMA5	Laminin subunit alpha-5	yes	yes	0	2	0	0	0	74.09	74.09	3	0.013441	43416	C-DGP_65FS	45.369	27.122			6825500	6387	1742	6072	7109	7868	7868	555;556			1
IVVVWVGTNNHGHTAEQVTGGIK	Deamidation (N)	2416.25	0.249907	2715	Q15102;M0R389;M0QZT2	PAFAH1B3	Platelet-activating factor acetylhydrolase IB subunit gamma	yes	no	0	1	0	0	1	44.133	44.133	3;4	7.6024e-06	23988	C-DGP_65FS	86.557	64.57			651830000	6393	2715	6077	7115;7116	7880;7881	7880	1088;1089			2
IYHPNINSNGSICLDILR	Deamidation (N)	2099.05	0.0469736	109	D6RFM0;D6RAH7;H9KV45;A0A0A0MQU3;A0A087WY85;Q9Y2X8;P62837;P61077;D6RAW0;D6RA11;A0A087WW00;C9J9H9;P51668	UBE2D2;UBE2D3;UBE2D4;UBE2D1	Ubiquitin-conjugating enzyme E2 D4;Ubiquitin-conjugating enzyme E2 D2;Ubiquitin-conjugating enzyme E2 D3;Ubiquitin-conjugating enzyme E2 D1	yes	no	0	1	0	0	0	60.551	60.551	3	3.4593e-12	35230	C-DGP_65FS	156.67	137.12			46753000	6418	109	6100	7145;7146	7911;7912	7912	36;37			2
IYPQTIQHNPNGR	Deamidation (N)	1537.76	0.763739	2232	P35606	COPB2	Coatomer subunit beta'	yes	yes	0	1	0	0	0	12.91	12.91	3	0.010395	5299	C-DGP_65FS	57.175	47.387			3122100	6429	2232	6111	7158	7925	7925	894			1
KADIFINGSQLGEDFIQLHK	Deamidation (N)	2273.17	0.169197	3669	Q9Y251	HPSE	Heparanase;Heparanase 8 kDa subunit;Heparanase 50 kDa subunit	yes	yes	0	1	0	0	2	67.882	67.882	3	6.6967e-06	42732	C-DGP_45FS	98.443	89.949			104960000	6449	3669	6131	7180	7951	7951	1397			1
KAHVLAASVEQATQNFLE	Deamidation (N)	1956	0.995256	2152	P26232;C9IZ88	CTNNA2	Catenin alpha-2	yes	no	0	1	0	0	2	57.035	57.035	3	2.3278e-05	35949	C-DGP_45FS	119.56	103.13			135340000	6464	2152	6146	7198	7970	7970	862			1
KATFIKVPQNQNGK	Deamidation (N)	1572.86	0.862391	2097	P19338;H7BY16	NCL	Nucleolin	yes	no	0	1	0	0	2	14.186	14.186	3	0.0067232	6061	C-DGP_65FS	85.271	72.171			33591000	6489	2097	6171	7223	7995	7995	814			1
KAVLVNNITTGER	Deamidation (N)	1414.78	0.777993	3063	Q8NBJ4;C9JYM4	GOLM1	Golgi membrane protein 1	yes	no	0	1	0	0	2	22.991	22.991	2	0.029249	14405	C-DGP_45FS	83.045	55.032			262750000	6491	3063	6173	7225	7997	7997	1186			1
KCLANGSWTDMDTPSR	Deamidation (N)	1838.79	0.792733	329	F8WAS6;F8WF38;C9J342;F8WAV2;C9JZG6;F8WDC0;A0A140TA42;A0A140T9S4;A0A0G2JKF9;Q9UBS5	GABBR1	Gamma-aminobutyric acid type B receptor subunit 1	yes	no	0	1	0	0	1	31.191	31.191	3	0.01757	16600	C-DGP_65FS	68.257	52.118			8598600	6499	329	6181	7234	8006	8006	105			1
KCLNCSETMVDGE	Deamidation (N)	1542.6	0.600029	906	CON__Q9TRI1			yes	yes	0	1	0	0	2	19.924	19.924	2	0.0059531	12586	C-DGP_45FS	115.7	80.979		+	9972000	6500	906	6182	7235	8007	8007	318			1
KCNGGAINCTNVQISDSPFR	Deamidation (N)	2238.02	0.0157498	3404	Q9H2U2	PPA2	Inorganic pyrophosphatase 2, mitochondrial	yes	yes	0	1	0	0	1	39.643	39.643	3	2.4425e-06	21962	C-DGP_65FS	114.4	81.585			11708000	6505	3404	6185	7240	8013	8013	1304			1
KCSNISIGDE	Deamidation (N)	1122.49	0.486304	1963	P05556	ITGB1	Integrin beta-1	yes	yes	0	1	0	0	1	18.274	18.274	2	0.0057028	11544	C-DGP_45FS	102.55	32.107			16228000	6506	1963	6186	7241	8014	8014	659			1
KCSNISIGDEVQFE	Deamidation (N)	1625.72	0.724302	1963	P05556	ITGB1	Integrin beta-1	yes	yes	0	1	0	0	2	47.014	47.014	2	1.8733e-07	29541	C-DGP_45FS	159.94	123.25			913310000	6507	1963	6187	7242	8015;8016	8015	659			2
KDAALNAIQTGLYIGWR	Phospho (STY);Deamidation (N)	1969.97	0.966277	598	F8W8N9;A6H8Z2	FAM221B	Protein FAM221B	yes	no	0	1	0	1	1	41.867	41.867	2	0.012934	26383	C-DGP_45FS	46.643	12.312			214970000	6510	598	6189	7245	8019	8019	210		297	0
KDFEDLYTPVNGSIVIVR	Deamidation (N)	2065.07	0.0731715	1261	G3V0E5;P02786	TFRC	Transferrin receptor protein 1;Transferrin receptor protein 1, serum form	yes	no	0	1	0	0	2	65.199	65.199	3	0.00020489	41017	C-DGP_45FS	99.891	83.585			259000000	6518	1261	6197	7253	8027	8027	414			1
KDYGSQEDFTQVWNTTMK	Deamidation (N)	2177.96	0.957549	1799	O60635	TSPAN1	Tetraspanin-1	yes	yes	0	1	0	0	2	54.038	54.038	3	3.7081e-06	30964	C-DGP_65FS	126.8	112.19			94925000	6553	1799	6229	7300	8078	8078	579			1
KENGMPMDIVNTSGR	2 Deamidation (N)	1649.74	0.738906	3600	Q9UFM8;Q9Y639;H3BU51	DKFZp566H1924;NPTN	Neuroplastin	yes	no	0	2	0	0	2	37.779	37.779	3	0.043503	20714	C-DGP_65FS	43.297	26.613			7871000	6565	3600	6241	7313	8094	8094	1376;1377			1
KEPLSDPVGTCYLSTDNFTR	Deamidation (N)	2300.06	0.0630771	1996	P08648	ITGA5	Integrin alpha-5;Integrin alpha-5 heavy chain;Integrin alpha-5 light chain	yes	yes	0	1	0	0	2	50.328	50.328	3	0.00012077	28559	C-DGP_65FS	79.341	69.859			191880000	6566	1996	6242	7314	8095	8095	700			1
KGCLLLSHLNE	Deamidation (N)	1283.65	0.654372	875	CON__ENSEMBL:ENSBTAP00000024146			yes	yes	0	1	0	0	1	37.109	37.109	2	0.00017961	23287	C-DGP_45FS	135.16	107.08		+	212360000	6614	875	6290	7369	8156	8156	280			1
KGDVAFVKDQTVIQNTDGNNNE	Deamidation (N)	2406.13	0.129911	896	CON__Q29443;CON__Q0IIK2			yes	no	0	1	0	0	2	29.978	29.978	3	0.016662	18766	C-DGP_45FS	53.059	46.832		+	33745000	6623	896	6298	7378	8167	8167	305			1
KGDVVHCWYTGTLQDGTVFDTNIQTSAK	Deamidation (N)	3141.47	0.471329	2529	Q00688	FKBP3	Peptidyl-prolyl cis-trans isomerase FKBP3	yes	yes	0	1	0	0	1	55.613	55.613	3	0.00031937	35057	C-DGP_45FS	51.621	40.914			0	6625	2529	6300	7381	8170	8170	1014			1
KGDVVIVLTGWRPGSGFTNTMR	Deamidation (N)	2391.24	0.2369	2057	P14618;B4DNK4;H3BR70	PKM	Pyruvate kinase PKM;Pyruvate kinase	yes	no	0	1	0	0	1	62.683	62.683	4	0.0016606	36583	C-DGP_65FS	52.483	45.819			115400000	6630	2057	6302	7391	8182	8182	768			1
KGSFVGNISK	Deamidation (N)	1036.56	0.55531	3721	Q9Y5H2;Q9Y5H3	PCDHGA11;PCDHGA10	Protocadherin gamma-A11;Protocadherin gamma-A10	yes	no	0	1	0	0	1	15.991	15.991	2	0.019393	7166	C-DGP_65FS	82.008	23.778			10299000	6664	3721	6336	7425	8218	8218	1404			1
KGTDVNVFNTILTTR	Deamidation (N)	1678.89	0.889	1943	P04083	ANXA1	Annexin A1	yes	yes	0	1	0	0	1	62.524	62.524	3	0.00012629	36311	C-DGP_65FS	128.71	116.32			12441000	6671	1943	6342	7434	8228	8228	644			1
KGYFYIPPLATHTICDRNHTWLPVSDDACYR	Deamidation (N)	3766.77	0.766071	2064	P15529	CD46	Membrane cofactor protein	yes	yes	0	1	0	0	2	63.294	63.294	5	2.3772e-06	36709	C-DGP_65FS	79.365	68.122			113490000	6690	2064	6359	7455	8250	8250	776			1
KHHDYYITSTSNGSLE	Deamidation (N)	1851.83	0.827522	2525	P98172	EFNB1	Ephrin-B1	yes	yes	0	1	0	0	1	20.389	20.389	3	0.020188	12812	C-DGP_45FS	66.059	42.578			38186000	6702	2525	6371	7467	8262	8262	1013			1
KHTNMNLTQLK	Deamidation (N)	1327.69	0.69182	347	A0A0J9YYJ1;J3QT77;A0A0J9YYG4;A0A0J9YXF2;Q15165	PON2	Serum paraoxonase/arylesterase 2	yes	no	0	1	0	0	1	15.327	15.327	2	9.9756e-10	9705	C-DGP_45FS	176.95	99.216			27214000	6714	347	6383	7481	8277	8277	116			1
KILHVDNHIGISIAGLTADAR	Deamidation (N)	2214.21	0.212065	2145	P25786;F5GX11;B4DEV8	PSMA1	Proteasome subunit alpha type-1;Proteasome subunit alpha type	yes	no	0	1	0	0	1	52.951	52.951	3	0.0046386	30345	C-DGP_65FS	65.454	61.472			8284600	6744	2145	6412	7514	8317	8317	847			1
KIYIPLNK	Deamidation (N)	988.596	0.595718	3143	Q92542;Q5T209;Q5T211;Q5T210	NCSTN	Nicastrin	yes	no	0	1	0	0	1	31.024	31.024	2	0.031316	16500	C-DGP_65FS	80.462	41.644			12464000	6768	3143	6436	7540	8344	8344	1220			1
KKPTPIQLNPAPDGSAVNGTSSAETNLE	Deamidation (N)	2836.41	0.409046	2542	Q02750	MAP2K1	Dual specificity mitogen-activated protein kinase kinase 1	yes	yes	0	1	0	0	2	37.062	37.062	3	0.0084078	23387	C-DGP_45FS	53.659	39.075			25723000	6778	2542	6445	7551	8356	8356	1019			1
KLCPDCPLLAPLNDSR	Deamidation (N)	1868.91	0.912454	888	CON__P12763			yes	yes	0	1	0	0	1	53.877	53.877	2	0.0013588	31021	C-DGP_65FS	87.498	70.131		+	22772000	6790	888	6457	7563	8368	8368	294			1
KLCPDCPLLAPLNDSRVVHAVE	Deamidation (N)	2503.26	0.256314	888	CON__P12763			yes	yes	0	1	0	0	2	59.533	59.533	4	0.017307	37481	C-DGP_45FS	46.178	28.809		+	263890000	6791	888	6458	7564	8369	8369	294			1
KLGDCISEDSYPDGNITWYR	Deamidation (N)	2389.05	0.0532407	1160	Q13740;F5GXJ9	ALCAM	CD166 antigen	yes	no	0	1	0	0	2	52.251	52.251	3	6.4441e-06	29785	C-DGP_65FS	99.059	80.521			558680000	6802	1160	6469	7577	8384	8384	385			1
KLGNMTVTVK	Deamidation (N)	1090.61	0.605631	3676	Q9Y2C2	UST	Uronyl 2-sulfotransferase	yes	yes	0	1	0	0	1	22.274	22.274	2	0.026882	11064	C-DGP_65FS	54.419	21.527			5736300	6804	3676	6471	7579	8386	8386	1399			0
KLHVGYLQPLVAVQVSFAPNNTGK	Deamidation (N)	2580.41	0.406408	2388	P54709	ATP1B3	Sodium/potassium-transporting ATPase subunit beta-3	yes	yes	0	1	0	0	1	65.721	65.721	4	0.0011345	41445	C-DGP_45FS	53.444	50.347			30099000	6806	2388	6473	7581	8388	8388	957			1
KLLLSINVTNTR	Deamidation (N)	1371.81	0.808564	2149	P26006;H0YA49	ITGA3	Integrin alpha-3;Integrin alpha-3 heavy chain;Integrin alpha-3 light chain	yes	no	0	1	0	0	1	46.258	46.258	2	2.6042e-09	29059	C-DGP_45FS	166.87	142.53			195680000	6814	2149	6480	7589	8396	8396	855			1
KLNCQVIGASVDSHFCHLAWVNTPK	Deamidation (N)	2881.4	0.400353	2567	Q06830;A0A0A0MSI0	PRDX1	Peroxiredoxin-1	yes	no	0	1	0	0	1	53.222	53.222	4;5	3.3241e-17	28865	C-DGP_65FS	146.25	132.4			977010000	6831	2567	6491	7610;7611	8425;8426	8426	1037;1038			2
KLNVTTAWK	Deamidation (N)	1060.59	0.591695	3364	Q9BZM5;C9JAK3;Q6H3X3	ULBP2;RAET1G	NKG2D ligand 2;Retinoic acid early transcript 1G protein	yes	no	0	1	0	0	1	27.96	27.96	2	0.030178	14650	C-DGP_65FS	52.126	17.814			79743000	6834	3364	6494	7615	8430	8430	1296			0
KNDENITLE	Deamidation (N)	1075.5	0.503334	2246	P37173	TGFBR2	TGF-beta receptor type-2	yes	yes	0	1	0	0	2	21.854	21.854	2	0.014279	13771	C-DGP_45FS	107.01	46.326			14111000	6878	2246	6537	7663	8481	8481	899			1
KNGGLGHMNIALLSDLTK	Deamidation (N)	1882	0.998232	2182	P30048	PRDX3	Thioredoxin-dependent peroxide reductase, mitochondrial	yes	yes	0	1	0	0	1	63.831	63.831	4	5.141e-07	40616	C-DGP_45FS	123.02	106.49			240110000	6884	2182	6541	7670;7671;7672	8489;8490;8491	8490	870			3
KNGNYCVLQMDQSYKPDENE	Deamidation (N)	2432.03	0.0260397	2202	P31939;H7C1S2	ATIC	Bifunctional purine biosynthesis protein PURH;Phosphoribosylaminoimidazolecarboxamide formyltransferase;IMP cyclohydrolase	yes	no	0	1	0	0	2	37.911	37.911	3	0.024759	20872	C-DGP_65FS	53.453	38.993			7575800	6886	2202	6543	7674	8493	8493	882;883			1
KNITDLVEGAK	Deamidation (N)	1187.64	0.639768	1632	K7ESF5;Q8IWA5	SLC44A2	Choline transporter-like protein 2	yes	no	0	1	0	0	2	32.274	32.274	2	0.023103	20271	C-DGP_45FS	98.048	39.068			58152000	6890	1632	6547	7678	8497	8497	497			1
KNSTAYFR	Deamidation (N)	986.482	0.482145	3065	Q8NBL1	POGLUT1	Protein O-glucosyltransferase 1	yes	yes	0	1	0	0	1	11.78	11.78	2	0.0045987	4571	C-DGP_65FS	153.78	107.35			13540000	6900	3065	6556	7688	8507	8507	1190			1
KPNGGSGGASTSSSGTNLLFSSSATE	Deamidation (N)	2401.09	0.0881059	3750	Q9Y6Y8;A0A0C4DH82	SEC23IP	SEC23-interacting protein	yes	no	0	1	0	0	0	44.877	44.877	3	3.2646e-05	27932	C-DGP_45FS	83.701	67.727			34640000	6928	3750	6582	7720;7721	8543;8544	8544	1416			2
KQCFYQSAPANASLETE	Deamidation (N)	1943.86	0.857107	1623	K7ER03;K7ES06;K7ERK5;K7EQ63;Q13445	TMED1	Transmembrane emp24 domain-containing protein 1	yes	no	0	1	0	0	2	33.249	33.249	3	0.035182	17941	C-DGP_65FS	54.393	42.434			10992000	6944	1623	6597	7738	8565	8565	496			1
KQLVLNLTGNTLCAGGASDEK	Deamidation (N)	2189.1	0.099797	1704	O00592	PODXL	Podocalyxin	yes	yes	0	1	0	0	2	47.061	47.061	3	0.0072032	26596	C-DGP_65FS	61.537	52.718			30832000	6963	1704	6615	7758	8590;8591	8590	515			2
KQNNGAFNE	Deamidation (N)	1021.45	0.446488	1261	G3V0E5;P02786	TFRC	Transferrin receptor protein 1;Transferrin receptor protein 1, serum form	yes	no	0	1	0	0	1	9.9455	9.9455	2	0.0010211	6332	C-DGP_45FS	151.29	43.634			562590000	6967	1261	6619	7763	8596	8596	416;417;418			1
KQNNGAFNE	2 Deamidation (N)	1022.43	0.430503	1261	G3V0E5;P02786	TFRC	Transferrin receptor protein 1;Transferrin receptor protein 1, serum form	yes	no	0	2	0	0	1	10.704	10.704	2	0.00090728	6816	C-DGP_45FS	137.18	36.437			469850000	6968	1261	6619	7764	8597	8597	416;417;418			1
KQYDSFTFTASKNGTYK	Deamidation (N)	1985.94	0.937072	256	A0A0A6YYA0;Q9Y3B3	TMED7-TICAM2;TMED7	Transmembrane emp24 domain-containing protein 7	yes	no	0	1	0	0	2	25.526	25.526	3	2.5218e-09	16080	C-DGP_45FS	148.25	127.92			26240000	6980	256	6631	7776	8609	8609	85			1
KRYNLTSQDVGSGTSNNSQACAQFLE	Deamidation (N)	2875.3	0.304263	1719	O14773;A0A2R8YGD1;A0A2R8YD45	TPP1	Tripeptidyl-peptidase 1	yes	no	0	1	0	0	2	37.785	37.785	3	5.5085e-08	23829	C-DGP_45FS	99.999	84.837			23060000	6989	1719	6640	7785	8619	8619	524;525			1
KRYNLTSQDVGSGTSNNSQACAQFLE	2 Deamidation (N)	2876.29	0.288279	1719	O14773;A0A2R8YGD1;A0A2R8YD45	TPP1	Tripeptidyl-peptidase 1	yes	no	0	2	0	0	2	39.071	39.071	3;4	1.172e-33	24536	C-DGP_45FS	171.78	144.28			3149700000	6990	1719	6640	7786;7787	8620;8621;8622	8620	524;525			3
KTCDWLPKPNMSASCK	Deamidation (N)	1922.87	0.868875	1978	P07602;C9JIZ6	PSAP	Prosaposin;Saposin-A;Saposin-B-Val;Saposin-B;Saposin-C;Saposin-D	yes	no	0	1	0	0	1	30.161	30.161	3;4	0.0020843	18958	C-DGP_45FS	66.738	57.454			94214000	7018	1978	6668	7820;7821	8656;8657	8657	681			1
KTCDWLPKPNMSASCKE	Deamidation (N)	2051.91	0.911468	1978	P07602;C9JIZ6	PSAP	Prosaposin;Saposin-A;Saposin-B-Val;Saposin-B;Saposin-C;Saposin-D	yes	no	0	1	0	0	2	30.77	30.77	3;4	0.0002407	16288	C-DGP_65FS	111.62	95.631			131590000	7019	1978	6669	7822;7823	8658;8659	8659	681			2
KTFLHYDCGNK	Deamidation (N)	1382.63	0.628885	3364	Q9BZM5;Q5VY80	ULBP2;RAET1L	NKG2D ligand 2;Retinoic acid early transcript 1L protein	yes	no	0	1	0	0	1	12.885	12.885	3	0.013729	5258	C-DGP_65FS	52.247	28.217			0	7025	3364	6675	7830	8667	8667	1297			1
KTLTNQTEAE	Deamidation (N)	1134.54	0.540448	1749	O15460	P4HA2	Prolyl 4-hydroxylase subunit alpha-2	yes	yes	0	1	0	0	2	9.5685	9.5685	2	0.0014056	6140	C-DGP_45FS	145.17	81.607			116860000	7046	1749	6696	7863	8709	8709	566			1
KTMFNSTDIK	Deamidation (N)	1184.57	0.574725	549	H7C1G1;H7C0B3;A0A494BZZ8;Q96K49	TMEM87B	Transmembrane protein 87B	yes	no	0	1	0	0	1	23.022	23.022	2	0.00013784	14453	C-DGP_45FS	157.38	110.31			47914000	7049	549	6699	7866	8712	8712	193			1
KVCGLNVSDRCDFIR	Deamidation (N)	1838.88	0.876737	1212	F8VTU4;F8VWW9;F8VR99;Q6J4K2	SLC8B1	Sodium/potassium/calcium exchanger 6, mitochondrial	yes	no	0	1	0	0	2	32.635	32.635	4	0.0066004	20560	C-DGP_45FS	65.038	49.446			22097000	7073	1212	6723	7894	8742	8742	400			1
KVSCPIMPCSNATVPDGECCPR	Deamidation (N)	2535.07	0.0684553	898	CON__Q28194;P07996	THBS1	Thrombospondin-1	yes	no	0	1	0	0	2	31.783	31.783	3	2.9124e-07	19965	C-DGP_45FS	111.67	88.77		+	159250000	7127	898	6776	7951	8803	8803	308			1
KWGHNITE	Deamidation (N)	984.466	0.466495	3234	Q96HE7	ERO1L	ERO1-like protein alpha	yes	yes	0	1	0	0	1	12.101	12.101	2	0.01419	7687	C-DGP_45FS	105.04	16.306			63297000	7156	3234	6805	7983	8838	8838	1259			1
KYQTLNCSVNVNCVNIR	Deamidation (N)	2082	0.998643	2126	P23229;H7BZ97	ITGA6	Integrin alpha-6;Integrin alpha-6 heavy chain;Integrin alpha-6 light chain;Processed integrin alpha-6	yes	no	0	1	0	0	1	35.692	35.692	3	0.00050513	19336	C-DGP_65FS	108.34	90.279			497330000	7179	2126	6825	8008	8868	8868	838;839			1
KYQTLNCSVNVNCVNIR	2 Deamidation (N)	2082.98	0.982659	2126	P23229;H7BZ97	ITGA6	Integrin alpha-6;Integrin alpha-6 heavy chain;Integrin alpha-6 light chain;Processed integrin alpha-6	yes	no	0	2	0	0	1	37.701	37.701	3	0.00012628	20671	C-DGP_65FS	81.656	61.565			16964000	7180	2126	6825	8009	8869	8869	838;839			1
LAALNLSGSRLDE	Deamidation (N)	1358.7	0.704159	2649	Q13641	TPBG	Trophoblast glycoprotein	yes	yes	0	1	0	0	1	48.966	48.966	2	0.039627	30802	C-DGP_45FS	104.82	59.456			123810000	7198	2649	6842	8027	8888	8888	1071			1
LAALNLSGSRLDEVR	Deamidation (N)	1613.87	0.873684	2649	Q13641	TPBG	Trophoblast glycoprotein	yes	yes	0	1	0	0	2	46.105	46.105	3	3.81e-05	26017	C-DGP_65FS	94.09	54.665			0	7199	2649	6843	8028	8889	8889	1071			1
LAASPPGGVRPGGNFTLTCRAE	Deamidation (N)	2228.1	0.1008	3647	Q9UMF0	ICAM5	Intercellular adhesion molecule 5	yes	yes	0	1	0	0	1	39.416	39.416	3	5.9716e-06	21794	C-DGP_65FS	87.772	63.731			18565000	7202	3647	6846	8031	8893	8893	1391			1
LAEALTTSQNK	Deamidation (N)	1175.6	0.603382	903	CON__Q3T052			yes	yes	0	1	0	0	1	15.949	15.949	2	0.02419	10137	C-DGP_45FS	118.71	56.712		+	5445200	7219	903	6863	8049	8916	8916	315			1
LAEEVNLNGSGK	Deamidation (N)	1230.61	0.609196	2348	P50991	CCT4	T-complex protein 1 subunit delta	yes	yes	0	1	0	0	2	22.424	22.424	2	0.0043764	14098	C-DGP_45FS	126.39	76.965			13908000	7220	2348	6864	8050	8917	8917	945			1
LAETMNNIDR	Oxidation (M);2 Deamidation (N)	1193.52	0.523417	17	A0A075B6Q2;S4R347;Q5T0N5	FNBP1L	Formin-binding protein 1-like	yes	no	0	2	1	0	1	43.885	43.885	2	0.037987	27567	C-DGP_45FS	50.703	8.6287			131430000	7222	17	6866	8052	8919	8919	7;8	1		1
LAFQNMNGSEYFVK	Deamidation (N)	1647.76	0.760294	1427	H3BMA1;H3BUX1;Q13421	MSLN	Mesothelin;Megakaryocyte-potentiating factor;Mesothelin, cleaved form	yes	no	0	1	0	0	1	57.557	57.557	2	2.4698e-10	36296	C-DGP_45FS	164.65	129			125100000	7228	1427	6872	8058	8926	8926	452			1
LAGGTNFSDTVQADPQTVTR	Deamidation (N)	2077.99	0.991627	3143	Q92542;H0Y6T7	NCSTN	Nicastrin	yes	no	0	1	0	0	0	37.501	37.501	3	1.0138e-08	20531	C-DGP_65FS	123.42	104			86564000	7231	3143	6875	8061	8930	8930	1221			1
LANYTGGIYAE	Deamidation (N)	1171.54	0.539719	3586	Q9UBR2	CTSZ	Cathepsin Z	yes	yes	0	1	0	0	0	43.919	43.919	2	0.032496	27713	C-DGP_45FS	60.118	31.944			244930000	7266	3586	6910	8101	8970	8970	1372			0
LAQANGWGVMVSHR	Oxidation (M);Deamidation (N)	1541.74	0.740896	1968	P06733;A0A2R8Y6G6	ENO1	Alpha-enolase	yes	no	0	1	1	0	0	27.333	27.333	3	0.0023053	17168	C-DGP_45FS	73.887	47.158			43403000	7271	1968	6914	8106	8976	8976	668	217		1
LAQANGWGVMVSHR	Deamidation (N)	1525.75	0.745981	1968	P06733;A0A2R8Y6G6	ENO1	Alpha-enolase	yes	no	0	1	0	0	0	37.37	37.37	3	0.0021168	20139	C-DGP_65FS	76.01	67.6			1056800000	7273	1968	6914	8109;8110	8980;8981;8982	8981	668			3
LATPTYGDLNHLVSATMSGVTTSLR	Deamidation (N)	2605.31	0.305767	268	A0A0B4J269;Q13509;G3V2A3	TUBB3	Tubulin beta-3 chain	yes	no	0	1	0	0	0	69.913	69.913	3	0.014327	44375	C-DGP_45FS	41.087	12.104			201590000	7315	268	6956	8153	9030	9030	86			1
LAVFHDETEIQNQTDLLSLSGK	Deamidation (N)	2458.22	0.222749	236	J3KR24;A0A0A0MSX9;P41252	IARS	Isoleucine--tRNA ligase, cytoplasmic	yes	no	0	1	0	0	2	62.458	62.458	3	0.015096	36296	C-DGP_65FS	54.223	41.56			6393900	7325	236	6963	8163	9041	9041	75			1
LAVPDGYTNR	Deamidation (N)	1105.54	0.540388	2149	P26006;D6R9X8	ITGA3	Integrin alpha-3;Integrin alpha-3 heavy chain;Integrin alpha-3 light chain	yes	no	0	1	0	0	0	27.451	27.451	2	0.031091	17251	C-DGP_45FS	99.802	64.994			86189000	7330	2149	6968	8168	9046	9046	852			1
LCDFGSASHVADNDITPYLVSR	Phospho (STY);Deamidation (N)	2517.09	0.0883194	1372	H0YDJ3;Q13523	PRPF4B	Serine/threonine-protein kinase PRP4 homolog	yes	no	0	1	0	1	0	55.712	55.712	3	0.00022739	32076	C-DGP_65FS	67.227	55.978			7625800	7345	1372	6983	8183	9061	9061	433		355	1
LCFAYNQSAGNPNYR	Deamidation (N)	1774.77	0.773318	2149	P26006	ITGA3	Integrin alpha-3;Integrin alpha-3 heavy chain;Integrin alpha-3 light chain	yes	yes	0	1	0	0	0	37.26	37.26	3	7.2223e-05	20365	C-DGP_65FS	116.71	106.08			145330000	7350	2149	6988	8188	9066	9066	856			1
LCFAYNQSAGNPNYRR	Deamidation (N)	1930.87	0.874429	2149	P26006	ITGA3	Integrin alpha-3;Integrin alpha-3 heavy chain;Integrin alpha-3 light chain	yes	yes	0	1	0	0	1	28.965	28.965	3	0.016374	18269	C-DGP_45FS	69.261	51.344			48437000	7351	2149	6989	8189	9067	9067	856			1
LCGNNNVTYISSCHMR	Deamidation (N)	1925.82	0.818236	1904	O95633	FSTL3	Follistatin-related protein 3	yes	yes	0	1	0	0	0	26.578	26.578	3	4.6777e-06	13737	C-DGP_65FS	128.85	104.56			50242000	7355	1904	6992	8193	9071	9071	626			1
LCHTHGWNETSE	Deamidation (N)	1470.58	0.583392	3171	Q92896;H3BM42	GLG1	Golgi apparatus protein 1	yes	no	0	1	0	0	1	11.66	11.66	2	1.3968e-12	7387	C-DGP_45FS	189.18	88.073			320800000	7358	3171	6995	8196	9074	9074	1245			1
LCLNNDTK	2 Deamidation (N)	978.433	0.432811	2194	P30825	SLC7A1	High affinity cationic amino acid transporter 1	yes	yes	0	2	0	0	0	17.059	17.059	2	0.03582	7840	C-DGP_65FS	89.046	17.331			30369000	7364	2194	7001	8203	9081	9081	876;877			1
LCLNNDTK	Deamidation (N)	977.449	0.448796	2194	P30825	SLC7A1	High affinity cationic amino acid transporter 1	yes	yes	0	1	0	0	0	14.812	14.812	2	3.527e-08	6296	C-DGP_65FS	133.81	60.774			0	7365	2194	7001	8204;8205	9082;9083	9082	876;877			2
LCLNNDTKE	Deamidation (N)	1106.49	0.491389	2194	P30825	SLC7A1	High affinity cationic amino acid transporter 1	yes	yes	0	1	0	0	1	16.346	16.346	2	0.022026	10333	C-DGP_45FS	78.516	23.967			10681000	7366	2194	7002	8206	9084	9084	876;877			1
LCPDCPLLAPLNDSR	Deamidation (N)	1740.82	0.817491	888	CON__P12763			yes	yes	0	1	0	0	0	64.032	64.032	2;3	0.00095051	40314	C-DGP_45FS	80.534	71.933		+	120700000	7369	888	7005	8209;8210	9087;9088	9087	294			1
LCPDCPLLAPLNDSRVVHAVE	Deamidation (N)	2375.16	0.161351	888	CON__P12763			yes	yes	0	1	0	0	1	68.14	68.14	3	0.00091309	42789	C-DGP_45FS	66.448	58.359		+	849320000	7370	888	7006	8211	9089;9090	9089	294			2
LCPGFFFGNVSLCCDVR	Deamidation (N)	2047.9	0.895424	1736	O15118	NPC1	Niemann-Pick C1 protein	yes	yes	0	1	0	0	0	77.146	77.146	3	5.6969e-05	48633	C-DGP_45FS	102.78	82.126			53467000	7371	1736	7007	8212	9091	9091	541			1
LCPQDNGTACGSR	Deamidation (N)	1435.58	0.582012	2650	Q13751	LAMB3	Laminin subunit beta-3	yes	yes	0	1	0	0	0	9.1457	9.1457	2	1.0081e-15	5880	C-DGP_45FS	164.43	121.34			28011000	7372	2650	7008	8213	9092	9092	1073			0
LDGSAQVTSHDASTNGLINFIK	Deamidation (N)	2288.13	0.128455	255	P06744;A0A2U3TZU2;A0A0A0MTS2;K7EQ48	GPI	Glucose-6-phosphate isomerase	yes	no	0	1	0	0	0	56.913	56.913	3	5.2963e-14	32720	C-DGP_65FS	148.38	91.661			72927000	7396	255	7030	8239	9121	9121	83			1
LDGSTECCNNHSLTDVCFSYR	Deamidation (N)	2535.01	0.0100721	1766	O43462	MBTPS2	Membrane-bound transcription factor site-2 protease	yes	yes	0	1	0	0	1	41.346	41.346	3	0.0010035	23032	C-DGP_65FS	65.25	52.695			7787100	7397	1766	7031	8240	9122	9122	567;568			1
LDLTCNITTDRADDVRPE	Deamidation (N)	2103.97	0.974262	3566	Q9P2B2	PTGFRN	Prostaglandin F2 receptor negative regulator	yes	yes	0	1	0	0	1	41.028	41.028	3	5.5803e-09	22756	C-DGP_65FS	136.26	90.398			411020000	7417	3566	7051	8264	9147	9147	1362			1
LDNLQYRK	Deamidation (N)	1049.55	0.550559	3402	Q9H2K8;Q7L7X3;Q9UL54	TAOK3;TAOK1;TAOK2	Serine/threonine-protein kinase TAO3;Serine/threonine-protein kinase TAO1;Serine/threonine-protein kinase TAO2	yes	no	0	1	0	0	1	35.749	35.749	2	0.042044	22477	C-DGP_45FS	50.966	9.9412			26904000	7419	3402	7053	8266	9149	9149	1303			0
LDTLNEDSYKDSTLIMQLLR	Deamidation (N)	2368.18	0.183192	2446;2159	P27348;P61981;Q04917	YWHAQ;YWHAG;YWHAH	14-3-3 protein theta;14-3-3 protein gamma;14-3-3 protein gamma, N-terminally processed;14-3-3 protein eta	no	no	0	1	0	0	2	78.212	78.212	3	4.5187e-09	49334	C-DGP_45FS	134.26	105.12			16400000	7438	2159;2446	7072	8285	9169	9169	864			1
LEDKQPGNMAGNFNLSLQGCDQDAQSPGILR	Deamidation (N)	3373.57	0.566703	3418	Q9H5V8	CDCP1	CUB domain-containing protein 1	yes	yes	0	1	0	0	2	58.971	58.971	3;4	6.2799e-50	37121	C-DGP_45FS	189.63	176.86			284190000	7462	3418	7095	8309;8310	9194;9195	9194	1309;1310			2
LFENTSAPYQLQTFVLPATPPQLVSPR	Deamidation (N)	3014.58	0.575324	1958	P05362	ICAM1	Intercellular adhesion molecule 1	yes	yes	0	1	0	0	1	79.517	79.517	3	2.5329e-08	50118	C-DGP_45FS	94.834	86.1			185700000	7503	1958	7136	8354	9241	9241	653			1
LFFHCSQYNGNLQDLK	Deamidation (N)	1983.91	0.914897	1840	O75534;E9PLD4	CSDE1	Cold shock domain-containing protein E1	yes	no	0	1	0	0	0	47.702	47.702	3	0.0083003	27028	C-DGP_65FS	50.608	39.754			10150000	7505	1840	7137	8356	9243	9243	595			1
LFGDKSLTFNETYQDISE	Deamidation (N)	2106.96	0.963346	1932	P01008	SERPINC1	Antithrombin-III	yes	yes	0	1	0	0	2	64.381	64.381	3	0.0063653	37384	C-DGP_65FS	66.809	50.503			32150000	7510	1932	7142	8361	9248	9248	638			1
LFGHAVSENGASVEDPMNISIIVTDQNDHKPK	Deamidation (N)	3462.67	0.672548	2121	P22223	CDH3	Cadherin-3	yes	yes	0	1	0	0	2	57.054	57.054	4	1.0245e-09	35963	C-DGP_45FS	100.66	88.819			42252000	7512	2121	7144	8363	9250	9250	832;833			1
LFGHAVSENGASVEDPMNISIIVTDQNDHKPK	2 Deamidation (N)	3463.66	0.656563	2121	P22223	CDH3	Cadherin-3	yes	yes	0	2	0	0	2	59.429	59.429	4	2.8048e-20	37419	C-DGP_45FS	121.7	112.23			133280000	7513	2121	7144	8364	9251	9251	832;833			1
LFIPNITVNNSGSYTCHANNSVTGCNR	3 Deamidation (N)	3012.33	0.334183	2044	P13688	CEACAM1	Carcinoembryonic antigen-related cell adhesion molecule 1	yes	yes	0	3	0	0	0	58.584	58.584	3	1.9741e-05	36987	C-DGP_45FS	77.693	62.688			23069000	7521	2044	7152	8372	9260	9260	761;762;763			1
LFLIGNDSYPIPIALKK	Deamidation (N)	1902.09	0.0866367	3510	Q9NV96	TMEM30A	Cell cycle control protein 50A	yes	yes	0	1	0	0	1	75.215	75.215	3	0.0089385	47390	C-DGP_45FS	70.784	51.951			183550000	7522	3510	7153	8373	9261	9261	1349			1
LFLNSTTGASNGAYSSQVMQGMGVSAAQATYSGLE	Deamidation (N)	3498.59	0.591914	2366	P52597	HNRNPF	Heterogeneous nuclear ribonucleoprotein F;Heterogeneous nuclear ribonucleoprotein F, N-terminally processed	yes	yes	0	1	0	0	0	76.73	76.73	4	0.0027488	48377	C-DGP_45FS	51.425	43.456			80630000	7527	2366	7158	8378	9267	9267	946			1
LFQLGNCTFPHLRPE	Deamidation (N)	1828.89	0.893039	5	A0A1B0GWI2;A0A0A0MRU5;A0A024R644;O75503;A0A1B0GW94;A0A1B0GVJ0;A0A1B0GU22;A0A087WZY0;A0A1B0GTR6;A0A1B0GWJ7;A0A1C7CYZ2;A0A1B0GTV7;A0A1B0GUE8;A0A1B0GV94	CLN5	Ceroid-lipofuscinosis neuronal protein 5	yes	no	0	1	0	0	0	61.421	61.421	3	0.016444	38661	C-DGP_45FS	47.545	38.263			152720000	7539	5	7168	8392	9281	9281	0			0
LFQNCSELFK	Deamidation (N)	1285.6	0.601274	3066	Q8NBN3	TMEM87A	Transmembrane protein 87A	yes	yes	0	1	0	0	1	50.292	50.292	2	0.041544	31629	C-DGP_45FS	112.84	58.293			246620000	7540	3066	7169	8393	9282	9282	1192			1
LFSTCVTNGPFIMSSNSASAANGNDSKK	2 Deamidation (N)	2906.31	0.306237	369	A0A0U1RRM4;P26599;K7EKJ7;K7EKX4	PTBP1	Polypyrimidine tract-binding protein 1	yes	no	0	2	0	0	1	53.552	53.552	3	6.219e-22	33780	C-DGP_45FS	138.02	119.73			33170000	7547	369	7176	8400	9289	9289	124;125			1
LFVIGGARQGGVNTDKVQCFDPK	Phospho (STY);Deamidation (N)	2586.23	0.230173	277	A0A0C4DFW7;Q6PF15	KLHL35	Kelch-like protein 35	yes	no	0	1	0	1	2	57.111	57.111	3	0.022364	36027	C-DGP_45FS	64.705	28.451			24948000	7557	277	7186	8410	9301	9301	90		295	1
LFVNISKNITVE	2 Deamidation (N)	1377.74	0.739147	435	A0A2R8Y211;A0A2R8YE79;A0A2R8YCE9;A0A2R8Y4U7;E9PFW2;A0A2R8Y524;A0A2R8YEC9;O00462;A0A2R8Y7A7;A0A2R8Y7N1	MANBA	Beta-mannosidase	yes	no	0	2	0	0	1	66.729	66.729	2	0.0022187	41995	C-DGP_45FS	109.79	53.06			78051000	7558	435	7187	8411	9302	9302	147;148			1
LGAIAQVHAENGDIIAQEQTR	Deamidation (N)	2234.13	0.129123	2673	Q14195	DPYSL3	Dihydropyrimidinase-related protein 3	yes	yes	0	1	0	0	2	38.303	38.303	3	0.0021862	21041	C-DGP_65FS	68.88	55.454			18209000	7564	2673	7193	8418	9309	9309	1081			1
LGAINSTLSNQSKE	2 Deamidation (N)	1462.72	0.715118	2823	Q5T1H5;Q86YB8	ERO1LB	ERO1-like protein beta	yes	no	0	2	0	0	1	28.435	28.435	2	2.175e-05	17895	C-DGP_45FS	136.96	100.53			40299000	7565	2823	7194	8419	9310	9310	1115;1116			1
LGDCISEDSYPDGNITWYR	Deamidation (N)	2260.96	0.958278	1160	Q13740;F5GXJ9	ALCAM	CD166 antigen	yes	no	0	1	0	0	1	58.883	58.883	3	8.6299e-07	33943	C-DGP_65FS	120.24	107.58			173590000	7570	1160	7199	8426	9317	9317	385			1
LGDCISEDSYPDGNITWYRNGK	2 Deamidation (N)	2561.1	0.101647	1160	Q13740;F5GXJ9	ALCAM	CD166 antigen	yes	no	0	2	0	0	2	49.332	49.332	3	1.2747e-05	31074	C-DGP_45FS	80.67	68.817			48405000	7571	1160	7200	8427	9318	9318	385;386			1
LGDVEVNAGQNATFQCIATGR	Deamidation (N)	2221.04	0.0433447	1071	E9PGC5;Q5TG12;Q15262	PTPRK	Protein-tyrosine-phosphatase;Receptor-type tyrosine-protein phosphatase kappa	yes	no	0	1	0	0	1	51.123	51.123	3	3.6913e-07	32257	C-DGP_45FS	112.53	79.553			54692000	7573	1071	7202	8429	9320;9321	9321	358			2
LGDVYVNDAFGTAHR	Deamidation (N)	1634.77	0.768884	1928	P00558;P07205	PGK1;PGK2	Phosphoglycerate kinase 1;Phosphoglycerate kinase 2	yes	no	0	1	0	0	0	37.692	37.692	3	0.0052472	20707	C-DGP_65FS	60.474	39.521			9746700	7576	1928	7204	8432	9324	9324	637			1
LGERPPEDNQSFQYDHE	Deamidation (N)	2060.87	0.871177	2723	Q15293	RCN1	Reticulocalbin-1	yes	yes	0	1	0	0	2	25.321	25.321	3	0.0085708	12825	C-DGP_65FS	58.159	48.501			11135000	7579	2723	7206	8435	9327	9327	1092			0
LGGWNITGPWAK	Deamidation (N)	1299.66	0.661172	519	B4DKB2;A0A3B3ISF9;P42892	ECE1	Endothelin-converting enzyme 1	yes	no	0	1	0	0	0	67.24	67.24	2	0.0059407	42292	C-DGP_45FS	125.97	96.496			242230000	7586	519	7213	8442	9335	9335	179			1
LGLLMVILSVIFMNGNK	Phospho (STY);Deamidation (N)	1942.01	0.00727929	135	A0A087X070;G5E9N2;Q12816	TRO	Trophinin	yes	no	0	1	0	1	0	59.259	59.259	3	0.01065	37369	C-DGP_45FS	49.482	15.179			40563000	7612	135	7239	8470	9365	9365	49;50		6	1
LGNGINIIVATPGR	Deamidation (N)	1394.79	0.788163	3514	Q9NVP1	DDX18	ATP-dependent RNA helicase DDX18	yes	yes	0	1	0	0	0	57.823	57.823	2	0.0010687	36414	C-DGP_45FS	126.71	107.36			44090000	7616	3514	7242	8474	9369	9369	1352			1
LGQAPANWYNDTYPLSPPQR	Deamidation (N)	2288.09	0.0861958	1611	K7EN15;Q8WVQ1	CANT1	Soluble calcium-activated nucleotidase 1	yes	no	0	1	0	0	0	59.688	59.688	3	0.00040967	37427	C-DGP_45FS	70.114	62.668			67092000	7626	1611	7252	8485	9380;9381	9380	492			2
LGSFDGLVNLTFIHLQHNQLKE	Deamidation (N)	2523.31	0.312173	895	CON__Q05443			yes	yes	0	1	0	0	1	75.108	75.108	4	4.1772e-08	44036	C-DGP_65FS	106.86	99.587		+	22920000	7631	895	7257	8490	9386	9386	304			1
LGSMQVMNK	Deamidation (N)	1007.48	0.477987	664	B1AMP9;Q8IWU5	SULF2	Extracellular sulfatase Sulf-2	yes	no	0	1	0	0	0	22.142	22.142	2	0.0093341	13981	C-DGP_45FS	120.62	77.497			10734000	7633	664	7259	8492	9388	9388	223			1
LGVFADFGNHTK	Deamidation (N)	1305.64	0.635351	505	A0A3B3IRW2;A0A3B3IRK6;Q13724	MOGS	Mannosyl-oligosaccharide glucosidase	yes	no	0	1	0	0	0	43.82	43.82	3	0.00055345	27550	C-DGP_45FS	113.38	90.153			82344000	7647	505	7272	8509	9413	9413	173			1
LGVIEDHSNR	Deamidation (N)	1139.56	0.557101	2058	P14625;Q58FF3	HSP90B1;HSP90B2P	Endoplasmin;Putative endoplasmin-like protein	yes	no	0	1	0	0	1	13.123	13.123	2;3	3.8723e-09	8389	C-DGP_45FS	150.36	150.36			390410000	7652	2058	7276	8515;8516	9419;9420	9419	773			1
LGVTVYQSPHSGSFTITGNNSNFAQR	Deamidation (N)	2782.33	0.331071	2208	P32004;E7EVM4;E7EPI4	L1CAM	Neural cell adhesion molecule L1	yes	no	0	1	0	0	0	48.715	48.715	3	6.0516e-09	30715	C-DGP_45FS	101.85	89.172			34850000	7656	2208	7280	8520	9425	9425	888			1
LGVVMYNCSCLAR	Deamidation (N)	1542.7	0.69929	2995	Q8IV08	PLD3	Phospholipase D3	yes	yes	0	1	0	0	0	47.293	47.293	2	0.007586	29738	C-DGP_45FS	116.23	63.443			94574000	7657	2995	7281	8521	9426	9426	1166			1
LHCATGINLANEQDSCATPRGDNTSLE	Deamidation (N)	2944.29	0.292712	871	CON__ENSEMBL:ENSBTAP00000016046			yes	yes	0	1	0	0	2	33.145	33.145	3	1.0429e-20	20830	C-DGP_45FS	137.16	122.63		+	91745000	7668	871	7292	8532	9438	9438	276			1
LHHFNSSHLE	Deamidation (N)	1220.56	0.557435	2884	Q6NSJ0	KIAA1161	Uncharacterized family 31 glucosidase KIAA1161	yes	yes	0	1	0	0	0	11.444	11.444	3	0.0048566	7284	C-DGP_45FS	77.744	58.137			21202000	7686	2884	7310	8551	9457	9457	1128			1
LHRLNASIADLQSQLR	Deamidation (N)	1835	0.00134399	1742	O15230	LAMA5	Laminin subunit alpha-5	yes	yes	0	1	0	0	1	45.978	45.978	4	9.2923e-05	28976	C-DGP_45FS	108.58	74.894			30771000	7718	1742	7342	8587	9496	9496	557			1
LHSIPAPANSTK	Deamidation (N)	1235.65	0.651001	3296	Q99650;H0Y9E3	OSMR	Oncostatin-M-specific receptor subunit beta	yes	no	0	1	0	0	0	12.636	12.636	2	0.00035072	5040	C-DGP_65FS	145.89	91.337			30984000	7721	3296	7345	8590	9499	9499	1277			1
LHVGYLQPLVAVQVSFAPNNTGK	Deamidation (N)	2452.31	0.311445	2388	P54709	ATP1B3	Sodium/potassium-transporting ATPase subunit beta-3	yes	yes	0	1	0	0	0	73.373	73.373	3	4.7687e-16	42938	C-DGP_65FS	140.95	133.74			127100000	7724	2388	7348	8593	9502;9503	9503	957			2
LHVTLYNCSFGR	Deamidation (N)	1466.7	0.697634	1730	O15031	PLXNB2	Plexin-B2	yes	yes	0	1	0	0	0	42.855	42.855	3	0.00030095	27001	C-DGP_45FS	124.42	112.04			24758000	7725	1730	7349	8594	9504	9504	530			1
LIDNNKTE	Deamidation (N)	946.461	0.460741	1978;345	P07602;C9JIZ6;A0A0J9YXB8	PSAP	Prosaposin;Saposin-A;Saposin-B-Val;Saposin-B;Saposin-C;Saposin-D	no	no	0	1	0	0	1	9.1928	9.1928	2	0.038045	5986	C-DGP_45FS	77.058	19.594			255610000	7752	1978;345	7375	8625	9542	9542	112;113			0
LIDNNKTE	2 Deamidation (N)	947.445	0.444756	1978;345	P07602;C9JIZ6;A0A0J9YXB8	PSAP	Prosaposin;Saposin-A;Saposin-B-Val;Saposin-B;Saposin-C;Saposin-D	no	no	0	2	0	0	1	10.652	10.652	2	0.01511	3810	C-DGP_65FS	89.142	25.841			495160000	7753	1978;345	7375	8626	9543	9543	112;113			1
LIDRVDDIYRNTSWDNAGFK	Deamidation (N)	2398.16	0.155338	2514	P78536;E7EUI5	ADAM17	Disintegrin and metalloproteinase domain-containing protein 17	yes	no	0	1	0	0	2	52.983	52.983	3	0.022108	30371	C-DGP_65FS	54.834	34.68			14243000	7755	2514	7377	8628	9545	9545	1009			1
LIGCQITQGNDSLVWR	Deamidation (N)	1859.92	0.919982	3055	Q8N8Z6	DCBLD1	Discoidin, CUB and LCCL domain-containing protein 1	yes	yes	0	1	0	0	0	58.981	58.981	3	0.029838	34100	C-DGP_65FS	46.89	35.628			0	7764	3055	7384	8639	9563	9563	1183			1
LIKSDQVNGVLVLSLLDK	Deamidation (N)	1954.13	0.135044	2887	Q6NZI2	PTRF	Polymerase I and transcript release factor	yes	yes	0	1	0	0	1	75.3	75.3	3	0.014521	44138	C-DGP_65FS	58.672	52.256			6287600	7781	2887	7401	8656	9580	9580	1130			0
LINLPEDYSSLINQASNFSCPK	Deamidation (N)	2510.2	0.199905	3006	Q8IWV8	UBR2	E3 ubiquitin-protein ligase UBR2	yes	yes	0	1	0	0	1	71.494	71.494	3	0.015984	45019	C-DGP_45FS	47.047	10.524			74961000	7798	3006	7418	8674	9601	9601	1169			1
LIQPLPLERDCSANTTSCHILGWGK	Deamidation (N)	2866.41	0.410583	3168	Q92876	KLK6	Kallikrein-6	yes	yes	0	1	0	0	2	58.404	58.404	4	6.2143e-11	33660	C-DGP_65FS	109.64	94.825			559270000	7808	3168	7428	8684	9613	9613	1240			1
LIRGPGENGDDS	Deamidation (N)	1229.55	0.552409	2878	Q6IBS0	TWF2	Twinfilin-2	yes	yes	0	1	0	0	2	12.691	12.691	2	0.012447	8080	C-DGP_45FS	105.86	65.595			10720000	7810	2878	7430	8686	9615	9615	1127			1
LKAINDTAAR	Deamidation (N)	1072.59	0.587673	526	A0A3B3ISU0;Q02487	DSC2	Desmocollin-2	yes	no	0	1	0	0	1	10.482	10.482	2	0.0078322	3760	C-DGP_65FS	139.74	71.759			46941000	7831	526	7449	8707	9638	9638	186			1
LKELPGVCNE	Deamidation (N)	1158.56	0.559075	968	E5RGB0;E5RH61;E5RJZ5;E7ERK6;E7ETB4;H0YLK8;P10909	CLU	Clusterin;Clusterin beta chain;Clusterin alpha chain	yes	no	0	1	0	0	2	27.873	27.873	2	0.012817	17566	C-DGP_45FS	90.827	60.14			0	7846	968	7464	8723	9654	9654	332			1
LKNGETYNGHLVSCDNWMNINLR	2 Deamidation (N)	2749.26	0.258834	1637	M0QXB0;U3KQK1;V9GZ56;Q9Y4Z0	LSM4	U6 snRNA-associated Sm-like protein LSm4	yes	no	0	2	0	0	2	53.937	53.937	3	4.1381e-05	33992	C-DGP_45FS	85.932	72.84			27193000	7863	1637	7481	8741	9673	9673	498;499			0
LKNGTQVHGTITGVDVSMNTHLK	Deamidation (N)	2450.26	0.258757	2457	P62314	SNRPD1	Small nuclear ribonucleoprotein Sm D1	yes	yes	0	1	0	0	1	31.276	31.276	4	1.0124e-08	20622	C-DGP_45FS	93.416	85.229			150020000	7865	2457	7482	8743;8744	9675;9676	9676	983			2
LKPWNGSHR	Deamidation (N)	1094.56	0.562127	960	E5RFL0;H0YC11;Q9UQ53	MGAT4B	Alpha-1,3-mannosyl-glycoprotein 4-beta-N-acetylglucosaminyltransferase B	yes	no	0	1	0	0	0	10.176	10.176	3	0.023122	3567	C-DGP_65FS	65.305	50.154			0	7872	960	7489	8751	9683	9683	330			1
LLEDENAINAK	2 Deamidation (N)	1230.6	0.597963	201	A0A0A0MRH6;Q5JRA6	MIA3	Melanoma inhibitory activity protein 3	yes	no	0	2	0	0	2	21.819	21.819	2	0.026811	13746	C-DGP_45FS	71.223	8.4001			16898000	7921	201	7538	8801	9736	9736	66;67			1
LLIAGTNSSDLQQILSLLE	Deamidation (N)	2028.1	0.0990519	1169	F5GZS6;J3KPF3;P08195	SLC3A2	4F2 cell-surface antigen heavy chain	yes	no	0	1	0	0	0	81.06	81.06	3	0.0030961	47625	C-DGP_65FS	57.52	43.864			6161400	7950	1169	7564	8831	9770	9770	387			1
LLISDDCFVLDNGLCGK	Deamidation (N)	1938.91	0.9067	2257	P40121;H7C0X8	CAPG	Macrophage-capping protein	yes	no	0	1	0	0	0	72.236	72.236	3	0.003904	45548	C-DGP_45FS	57.973	42.818			43796000	7962	2257	7575	8843	9785	9785	905			1
LLLSINVTNTR	Deamidation (N)	1243.71	0.713601	2149	P26006;H0YA49	ITGA3	Integrin alpha-3;Integrin alpha-3 heavy chain;Integrin alpha-3 light chain	yes	no	0	1	0	0	0	57.288	57.288	2	9.0484e-18	36059	C-DGP_45FS	203.29	88.391			204020000	7992	2149	7604	8873	9816	9816	855			1
LLLVDFSSQALFQDKNSSQVLGEK	Deamidation (N)	2666.38	0.380312	3732	Q9Y653;H3BSJ6	GPR56;ADGRG1	G-protein coupled receptor 56;GPR56 N-terminal fragment;GPR56 C-terminal fragment	yes	no	0	1	0	0	2	74.715	74.715	3	2.5767e-15	47089	C-DGP_45FS	138.66	116.8			68648000	7993	3732	7605	8874	9817	9817	1410			1
LLNATHQIGCQSSISGDTGVIHVVE	Deamidation (N)	2635.29	0.29118	3143	Q92542;Q5T209;Q5T211;Q5T210	NCSTN	Nicastrin	yes	no	0	1	0	0	0	52.599	52.599	3	2.7069e-11	33119	C-DGP_45FS	111.11	101.05			125690000	7999	3143	7610	8884	9827	9827	1222			1
LLNCTAPGPDAAAR	Deamidation (N)	1426.69	0.687463	1472	H7BYB7;Q8N697	SLC15A4	Solute carrier family 15 member 4	yes	no	0	1	0	0	0	24.074	24.074	2	0.013508	15115	C-DGP_45FS	90.05	32.452			98333000	8000	1472	7611	8885	9828	9828	462			1
LLNGSQR	Deamidation (N)	787.419	0.418816	2765	Q32P28;H7C2W6	LEPRE1	Prolyl 3-hydroxylase 1	yes	no	0	1	0	0	0	10.301	10.301	2	0.010718	3641	C-DGP_65FS	159.19	34.819			30892000	8001	2765	7612	8886	9829	9829	1105			1
LLNINPNKTSASGSCGAHLVTLE	Deamidation (N)	2396.2	0.200574	2024	P11279	LAMP1	Lysosome-associated membrane glycoprotein 1	yes	yes	0	1	0	0	1	49.505	49.505	3	6.5679e-09	31155	C-DGP_45FS	102.9	58.084			114810000	8002	2024	7613	8887	9830	9830	729			1
LLNTTDVYLLPSLNPDGFER	Deamidation (N)	2277.15	0.152878	1861	O75976	CPD	Carboxypeptidase D	yes	yes	0	1	0	0	1	78.557	78.557	3	8.1658e-06	49519	C-DGP_45FS	102.07	79.632			210540000	8004	1861	7615	8889	9832	9832	617			1
LLQDFFNGKELNK	Deamidation (N)	1565.81	0.808958	2020;2082	P11142;E9PKE3;E9PNE6;A8K7Q2;E9PN89;P17066	HSPA8;HSPA6	Heat shock cognate 71 kDa protein;Heat shock 70 kDa protein 6	no	no	0	1	0	0	2	54.125	54.125	3	0.03271	31048	C-DGP_65FS	66.393	51.761			11415000	8010	2020;2082	7621	8896	9840	9840	721			1
LLYRADAQANME	Phospho (STY);Deamidation (N)	1474.62	0.616345	3788				yes	yes	0	1	0	1	1	55.037	55.037	3	0.024906	31535	C-DGP_65FS	46.706	23.985	+		243390000	8076	3788	7687	8965	9914	9914	1426			1
LMGFVDDQQTFFCGNVAHQQLIQITSASVR	Oxidation (M);Deamidation (N)	3426.63	0.63366	2747	Q16531;F5GY55	DDB1	DNA damage-binding protein 1	yes	no	0	1	1	0	0	71.86	71.86	4	0.0017977	45282	C-DGP_45FS	46.048	36.251			81563000	8089	2747	7698	8979	9928	9928	1095	492		0
LMNCGGFGMEATLLLVVGYSHSK	Deamidation (N)	2484.19	0.185123	3576	Q9P2U7	SLC17A7	Vesicular glutamate transporter 1	yes	yes	0	1	0	0	1	72.977	72.977	3	0.035047	45985	C-DGP_45FS	40.81	12.608			61170000	8095	3576	7703	8986	9935	9935	1369			1
LMSQTGHLGLANASAPSGEQLLR	Oxidation (M);Deamidation (N)	2367.19	0.185258	1742	O15230	LAMA5	Laminin subunit alpha-5	yes	yes	0	1	1	0	1	44.03	44.03	3	0.021417	24715	C-DGP_65FS	44.052	34.956			7754700	8103	1742	7710	8994	9943	9943	558	168		1
LMTYSHDNIICGITSVSFSK	Deamidation (N)	2273.07	0.070805	2473	P62873;B3KVK2	GNB1	Guanine nucleotide-binding protein G(I)/G(S)/G(T) subunit beta-1	yes	no	0	1	0	0	0	62.302	62.302	3	0.036222	36162	C-DGP_65FS	40.381	31.991			0	8111	2473	7715	9002	9952	9952	991			1
LNASIADLQSQLR	Deamidation (N)	1428.76	0.757257	1742	O15230	LAMA5	Laminin subunit alpha-5	yes	yes	0	1	0	0	0	55.01	55.01	3	0.00020854	31587	C-DGP_65FS	124.12	85.485			16731000	8126	1742	7727	9017	9968	9968	557			1
LNCQVIGASVDSHFCHLAWVNTPK	Deamidation (N)	2753.31	0.30539	2567	Q06830;A0A0A0MSI0	PRDX1	Peroxiredoxin-1	yes	no	0	1	0	0	0	58.193	58.193	3;4	1.4863e-16	36905	C-DGP_45FS	147.26	131.17			775130000	8128	2567	7728	9020;9021;9022;9023	9971;9972;9973;9974;9975	9972	1037;1038			5
LNCQVIGASVDSHFCHLAWVNTPKK	Deamidation (N)	2881.4	0.400353	2567	Q06830;A0A0A0MSI0	PRDX1	Peroxiredoxin-1	yes	no	0	1	0	0	1	53.554	53.554	4	0.0012118	33749	C-DGP_45FS	50.189	31.942			93101000	8130	2567	7729	9025	9977	9977	1037;1038			1
LNDTLKKQLNE	2 Deamidation (N)	1316.68	0.682361	1484	H7C005;Q96M89	CCDC138	Coiled-coil domain-containing protein 138	yes	no	0	2	0	0	2	10.946	10.946	2	0.035595	7014	C-DGP_45FS	64.42	26.693			33395000	8132	1484	7731	9027	9979	9979	464;465			1
LNISDVNDNAPR	2 Deamidation (N)	1328.62	0.620823	3720	Q9Y5F6	PCDHGC5	Protocadherin gamma-C5	yes	yes	0	2	0	0	0	26.828	26.828	2	0.0078702	16831	C-DGP_45FS	98.033	62.492			125090000	8142	3720	7741	9038	9990	9990	1402;1403			1
LNITQEGPKDGK	Deamidation (N)	1299.67	0.667045	2809	Q5NDL2	EOGT	EGF domain-specific O-linked N-acetylglucosamine transferase	yes	yes	0	1	0	0	2	14.029	14.029	3	0.0069918	5961	C-DGP_65FS	94.191	65.865			10483000	8143	2809	7742	9039	9991	9991	1114			1
LNKANLTWSVK	Deamidation (N)	1273.7	0.703037	1707	O00754	MAN2B1	Lysosomal alpha-mannosidase;Lysosomal alpha-mannosidase A peptide;Lysosomal alpha-mannosidase B peptide;Lysosomal alpha-mannosidase C peptide;Lysosomal alpha-mannosidase D peptide;Lysosomal alpha-mannosidase E peptide	yes	yes	0	1	0	0	1	31.886	31.886	3	0.0062558	17037	C-DGP_65FS	85.813	70.183			68419000	8145	1707	7744	9041	9993	9993	517			1
LNNLVLFDKATYDKLCK	Deamidation (N)	2055.07	0.071063	2470	P62851	RPS25	40S ribosomal protein S25	yes	yes	0	1	0	0	2	54.169	54.169	4	0.0017147	31103	C-DGP_65FS	70.96	61.172			15241000	8160	2470	7758	9057	10009	10009	989;990			1
LNSTHCQDINE	Deamidation (N)	1330.55	0.545944	3495	Q9NS15;E9PKW1	LTBP3	Latent-transforming growth factor beta-binding protein 3	yes	no	0	1	0	0	0	10.809	10.809	2	0.012289	6903	C-DGP_45FS	113.18	54.58			255980000	8173	3495	7769	9071	10025	10025	1344			1
LNSTISANSTNADTCTPK	Deamidation (N)	1894.86	0.857835	1225	F8VX04;Q9H2H9	SLC38A1	Sodium-coupled neutral amino acid transporter 1	yes	no	0	1	0	0	0	17.786	17.786	3	0.00079893	8263	C-DGP_65FS	69.188	52.444			25963000	8174	1225	7770	9072	10026	10026	407			1
LNSVQSSERPLFLVHPIEGSTTVFHSLASR	Deamidation (N)	3308.72	0.715339	354	A0A0U1RQF0;P49327	FASN	Fatty acid synthase;[Acyl-carrier-protein] S-acetyltransferase;[Acyl-carrier-protein] S-malonyltransferase;3-oxoacyl-[acyl-carrier-protein] synthase;3-oxoacyl-[acyl-carrier-protein] reductase;3-hydroxyacyl-[acyl-carrier-protein] dehydratase;Enoyl-[acyl-carrier-protein] reductase;Oleoyl-[acyl-carrier-protein] hydrolase	yes	no	0	1	0	0	2	64.272	64.272	5	0.00040379	37321	C-DGP_65FS	61.499	51.351			64379000	8176	354	7771	9074	10029	10029	118			1
LQATDGHDRPLTNCSIINSGK	2 Deamidation (N)	2298.09	0.0910232	2288	P45877	PPIC	Peptidyl-prolyl cis-trans isomerase C	yes	yes	0	2	0	0	0	26.442	26.442	3	0.0010139	13655	C-DGP_65FS	62.966	41.367			33353000	8217	2288	7812	9117	10076	10076	922;923			1
LQATDGHDRPLTNCSIINSGK	Deamidation (N)	2297.11	0.107008	2288	P45877	PPIC	Peptidyl-prolyl cis-trans isomerase C	yes	yes	0	1	0	0	0	27.022	27.022	3	0.0010435	14057	C-DGP_65FS	61.767	49.286			12773000	8218	2288	7812	9118	10077	10077	922;923			1
LQFQVLVQHPQNE	Deamidation (N)	1579.8	0.799456	3418	Q9H5V8	CDCP1	CUB domain-containing protein 1	yes	yes	0	1	0	0	0	52.118	52.118	2;3	0.00054302	29735	C-DGP_65FS	104.59	93.959			134080000	8238	3418	7832	9138;9139	10097;10098;10099	10097	1315			3
LQFQVLVQHPQNESNK	Deamidation (N)	1908.97	0.969375	3418	Q9H5V8	CDCP1	CUB domain-containing protein 1	yes	yes	0	1	0	0	1	41.29	41.29	3	9.898e-07	22973	C-DGP_65FS	142.45	117.91			185840000	8239	3418	7833	9140	10100	10100	1315			1
LQGLQKNMTR	Deamidation (N)	1188.63	0.628492	2692	Q14697	GANAB	Neutral alpha-glucosidase AB	yes	yes	0	1	0	0	1	12.963	12.963	2	0.0048461	8231	C-DGP_45FS	148.94	83.906			31481000	8244	2692	7838	9145	10105	10105	1086			1
LQLENTKQHVPIISE	Deamidation (N)	1748.93	0.930864	3757				yes	no	0	1	0	0	2	28.143	28.143	3	0.043237	14722	C-DGP_65FS	57.804	6.593	+		38305000	8256	3757	7850	9157	10117	10117	1417			1
LQNITTDTR	Deamidation (N)	1061.54	0.535303	1342	H0Y7Z9;H0Y6Z7;P10586	PTPRF	Receptor-type tyrosine-protein phosphatase F	yes	no	0	1	0	0	0	14.593	14.593	2	0.0060297	9215	C-DGP_45FS	147.19	95.398			447660000	8266	1342	7860	9167	10128	10128	429			1
LQQDVLQFQKNQTNLER	Deamidation (N)	2102.08	0.0756311	3063	Q8NBJ4	GOLM1	Golgi membrane protein 1	yes	yes	0	1	0	0	2	37.604	37.604	3	2.9232e-12	23636	C-DGP_45FS	163.02	120.68			658910000	8275	3063	7869	9176	10138	10138	1187			1
LQQHTHEKPCNTSFSYLVASAIPSQDLYFGSFCPGGSIK	Deamidation (N)	4372.06	0.0568929	3418	Q9H5V8	CDCP1	CUB domain-containing protein 1	yes	yes	0	1	0	0	1	73.789	73.789	5	2.7231e-44	46484	C-DGP_45FS	162.86	151.99			528520000	8276	3418	7870	9177	10139	10139	1316			1
LQYYVGQSFANAMYNACR	Deamidation (N)	2155.95	0.945545	1736	O15118	NPC1	Niemann-Pick C1 protein	yes	yes	0	1	0	0	0	63.129	63.129	3	0.00066947	39748	C-DGP_45FS	70.96	58.88			85747000	8292	1736	7885	9198	10165	10165	537			1
LQYYVGQSFANAMYNACRDVEAPSSNDK	Deamidation (N)	3198.4	0.402263	1736	O15118	NPC1	Niemann-Pick C1 protein	yes	yes	0	1	0	0	2	65.298	65.298	3	1.8699e-17	41148	C-DGP_45FS	126.75	112.16			55496000	8293	1736	7886	9199	10166	10166	537			1
LRANQSWEDSNTDLVPAPAVR	Deamidation (N)	2339.15	0.150587	3304	Q99988;A0A0A0MTT8	GDF15	Growth/differentiation factor 15	yes	no	0	1	0	0	2	46.204	46.204	3	3.1178e-08	26004	C-DGP_65FS	125.23	116.4			153480000	8294	3304	7887	9200;9201	10167;10168	10168	1283			1
LRDAGVLNDTLVIFTSDNGIPFPSGR	Deamidation (N)	2774.42	0.423908	1530	I3NI22;P51688	SGSH	N-sulphoglucosamine sulphohydrolase	yes	no	0	1	0	0	1	79.173	79.173	3	2.0749e-17	49923	C-DGP_45FS	121.23	105.83			35446000	8297	1530	7890	9205	10172	10172	473			1
LRDAVLLLFANKQDLPNAMAISE	Oxidation (M);Deamidation (N)	2558.34	0.341424	2092	P18085;C9JAK5;U3KQF2	ARF4	ADP-ribosylation factor 4	yes	no	0	1	1	0	2	72.732	72.732	3	0.0048291	45825	C-DGP_45FS	49.902	42.28			57212000	8300	2092	7892	9208	10175	10175	813	295		0
LRDCVSNGSLGCPVR	Deamidation (N)	1689.79	0.792673	1580	K4DI83;Q9HCN3	TMEM8A	Transmembrane protein 8A	yes	no	0	1	0	0	1	21.543	21.543	3	0.0015565	10650	C-DGP_65FS	84.508	70.544			12559000	8305	1580	7896	9214	10181	10181	483			1
LRKQNNGAFNE	2 Deamidation (N)	1291.62	0.615678	1261	G3V0E5;P02786	TFRC	Transferrin receptor protein 1;Transferrin receptor protein 1, serum form	yes	no	0	2	0	0	2	9.3629	9.3629	2	0.00070398	6028	C-DGP_45FS	126.24	75.176			9280400	8316	1261	7907	9226	10193	10193	416;417;418			1
LRNATASLWSGPGLEDR	Deamidation (N)	1842.92	0.922425	2650	Q13751	LAMB3	Laminin subunit beta-3	yes	yes	0	1	0	0	2	45.401	45.401	3	0.0039503	25446	C-DGP_65FS	73.953	59.912			36797000	8318	2650	7909	9228	10195	10195	1074			1
LRPHFLDVCDPDWSKINCSDGYIE	Deamidation (N)	2936.31	0.310929	1710	O14494	PPAP2A	Lipid phosphate phosphohydrolase 1	yes	yes	0	1	0	0	1	62.606	62.606	4	1.0493e-05	39455	C-DGP_45FS	79.347	70.358			45178000	8322	1710	7913	9232	10200	10200	520			1
LRPIIISMNYSLPLR	Deamidation (N)	1786.02	0.0175113	2149	P26006	ITGA3	Integrin alpha-3;Integrin alpha-3 heavy chain;Integrin alpha-3 light chain	yes	yes	0	1	0	0	0	72.132	72.132	3	0.00019648	45446	C-DGP_45FS	104.95	95.033			33340000	8323	2149	7914	9233	10201	10201	851			1
LSAAHTLVMKINATDADEPNTLNSK	Oxidation (M);Deamidation (N)	2670.32	0.31706	2664	Q14126;J3KSI6	DSG2	Desmoglein-2	yes	no	0	1	1	0	2	35.026	35.026	3;4	1.3763e-20	22348	C-DGP_45FS	152.07	134.28			55417000	8329	2664	7920	9239;9240;9241	10207;10208;10209	10208	1078;1079	472		3
LSAAHTLVMKINATDADEPNTLNSK	Deamidation (N)	2654.32	0.322145	2664	Q14126;J3KSI6	DSG2	Desmoglein-2	yes	no	0	1	0	0	2	40.781	40.781	3	2.635e-121	25606	C-DGP_45FS	280.55	265.23			554750000	8331	2664	7920	9243	10211	10211	1078;1079			1
LSAAHTLVMKINATDADEPNTLNSK	2 Deamidation (N)	2655.31	0.306161	2664	Q14126;J3KSI6	DSG2	Desmoglein-2	yes	no	0	2	0	0	2	41.736	41.736	3	1.1582e-06	26313	C-DGP_45FS	102.16	92.041			0	8332	2664	7920	9244	10212	10212	1078;1079			1
LSCAFKTENQTR	Deamidation (N)	1454.68	0.682378	1970	P06756	ITGAV	Integrin alpha-V;Integrin alpha-V heavy chain;Integrin alpha-V light chain	yes	yes	0	1	0	0	2	12.138	12.138	3	0.0025336	4740	C-DGP_65FS	120.55	91.647			230410000	8348	1970	7934	9261	10231	10231	670			1
LSDTANYTCVAK	Deamidation (N)	1342.61	0.607481	153	D6RE16;E0CX15;A0A087X152;O95185;Q8IZJ1	UNC5C;UNC5B	Netrin receptor UNC5C;Netrin receptor UNC5B	yes	no	0	1	0	0	0	20.591	20.591	2	0.00035072	12939	C-DGP_45FS	145.89	64.292			79379000	8359	153	7945	9272	10242	10242	56			1
LSEYNATAIKSPTNTVTVQGLK	Deamidation (N)	2335.23	0.227106	654	B1AKC9;P29323	EPHB2	Receptor protein-tyrosine kinase;Ephrin type-B receptor 2	yes	no	0	1	0	0	2	42.377	42.377	3	2.9167e-07	23630	C-DGP_65FS	111.66	96.768			30819000	8366	654	7952	9279	10250	10250	221			1
LSLNNGSITHLVIRPNGR	Deamidation (N)	1961.08	0.0806569	1159	F5GXG4;Q96HS1	PGAM5	Serine/threonine-protein phosphatase PGAM5, mitochondrial	yes	no	0	1	0	0	0	45.383	45.383	4	0.00097365	25573	C-DGP_65FS	73.464	63.884			37520000	8392	1159	7977	9306	10280	10280	381			1
LSLQEGDLNGQK	Phospho (STY);Deamidation (N)	1381.61	0.61264	2547	Q02952	AKAP12	A-kinase anchor protein 12	yes	yes	0	1	0	1	1	35.415	35.415	2	0.030487	22331	C-DGP_45FS	51.359	28.332			13379000	8393	2547	7978	9307	10281	10281	1023		163	1
LSMGPIQANHTGTGLLLTLQPE	Deamidation (N)	2291.18	0.183133	331	A0A0G2JLB3;P04062;A0A0G2JNZ5	GBA	Glucosylceramidase	yes	no	0	1	0	0	0	75.674	75.674	3	0.0034734	47672	C-DGP_45FS	49.559	35.967			189740000	8398	331	7983	9312	10286	10286	107			1
LSMGPIQANHTGTGLLLTLQPEQK	Deamidation (N)	2547.34	0.336673	331	A0A0G2JLB3;P04062;A0A0G2JNZ5	GBA	Glucosylceramidase	yes	no	0	1	0	0	1	67.561	67.561	3	2.766e-21	42513	C-DGP_45FS	158.77	138.87			170140000	8399	331	7984	9313	10287	10287	107			1
LSQDFMILWLHGENGTGPAK	Deamidation (N)	2214.08	0.0779393	2798	Q5JS37	NHLRC3	NHL repeat-containing protein 3	yes	yes	0	1	0	0	1	73.723	73.723	3	9.2317e-06	46490	C-DGP_45FS	90.22	75.292			56505000	8407	2798	7992	9321	10295	10295	1112			1
LSRDNATLQATLHAAR	Deamidation (N)	1737.91	0.912195	1742	O15230	LAMA5	Laminin subunit alpha-5	yes	yes	0	1	0	0	1	24.766	24.766	3	9.1326e-05	15647	C-DGP_45FS	113.47	102.99			29987000	8415	1742	7999	9329	10303	10303	552			0
LSWAKPQPLNE	Deamidation (N)	1282.66	0.655752	2693	Q14703	MBTPS1	Membrane-bound transcription factor site-1 protease	yes	yes	0	1	0	0	0	41.531	41.531	2	0.018795	26161	C-DGP_45FS	106.16	79.368			22764000	8444	2693	8028	9359	10333	10333	1087			1
LTCAVILGNQSQE	Deamidation (N)	1432.69	0.686794	1958	P05362;E7ESS4	ICAM1	Intercellular adhesion molecule 1	yes	no	0	1	0	0	0	46.689	46.689	2	0.015468	29393	C-DGP_45FS	94.409	74.202			33854000	8451	1958	8035	9367	10341	10341	654			1
LTDLLIQQNHIGSVIK	Deamidation (N)	1792.01	0.00944906	3565	Q9P287	BCCIP	BRCA2 and CDKN1A-interacting protein	yes	yes	0	1	0	0	0	54.366	54.366	3	0.0049381	31209	C-DGP_65FS	57.973	46.858			27787000	8468	3565	8049	9387	10363	10363	1361			1
LTFNNPTTEFRYK	2 Phospho (STY);Deamidation (N)	1790.73	0.731783	2548	Q03111	MLLT1	Protein ENL	yes	yes	0	1	0	2	2	16.952	16.952	3	0.018951	7703	C-DGP_65FS	54.7	18.415			240000000	8477	2548	8058	9398	10374	10374	1024;1025		320;321;360	1
LTHGASANWTIQYNDPTQE	Deamidation (N)	2145.96	0.960327	90	A0A087WXI5;P12830	CDH1	Cadherin-1;E-Cad/CTF1;E-Cad/CTF2;E-Cad/CTF3	yes	no	0	1	0	0	0	42.872	42.872	3	1.1532e-06	24163	C-DGP_65FS	118.24	91.457			789720000	8489	90	8069	9411	10387;10388	10388	30			2
LTINQWISNK	Deamidation (N)	1216.65	0.645187	894	CON__P41361			yes	yes	0	1	0	0	0	53.458	53.458	2	0.03158	33640	C-DGP_45FS	58.699	35.986		+	54159000	8500	894	8080	9424	10401	10401	301;302			0
LTINQWISNKTE	Deamidation (N)	1446.74	0.735459	894	CON__P41361			yes	yes	0	1	0	0	1	55.191	55.191	2	5.28e-12	34736	C-DGP_45FS	181.53	143.83		+	67566000	8501	894	8081	9425	10402	10402	301;302			1
LTINQWISNKTEGR	2 Deamidation (N)	1660.84	0.842049	894	CON__P41361			yes	yes	0	2	0	0	2	42.009	42.009	3	0.0088536	23377	C-DGP_65FS	64.394	45.981		+	14239000	8502	894	8082	9426	10403	10403	301;302			1
LTINQWISNKTEGR	Deamidation (N)	1659.86	0.858034	894	CON__P41361			yes	yes	0	1	0	0	2	47.534	47.534	2;3	0.0020462	26947	C-DGP_65FS	105.03	78.059		+	13131000000	8503	894	8082	9427;9428	10404;10405;10406	10404	301;302			2
LTIVNSSVLDRPR	Deamidation (N)	1469.82	0.820192	3157	Q92673	SORL1	Sortilin-related receptor	yes	yes	0	1	0	0	0	40.703	40.703	3	4.2338e-05	22536	C-DGP_65FS	135.6	115.22			124120000	8505	3157	8084	9430	10408	10408	1229			1
LTQVPDDLPTNITVLNLTHNQLR	2 Deamidation (N)	2616.38	0.375895	924	D6RA51;O15455	TLR3	Toll-like receptor 3	yes	no	0	2	0	0	0	73.723	73.723	3	1.691e-09	46500	C-DGP_45FS	105.16	94.554			39622000	8531	924	8109	9459	10440	10440	323;324			1
LTTPTYGDLNHLVSATMSGVTTCLR	Deamidation (N)	2708.32	0.314951	2501;1977;3338;1946	P04350;M0R2D3;P07437;Q5JP53;Q5ST81;P68371;Q9BVA1;Q13885	TUBB4A;TUBB;TUBB4B;TUBB2B;TUBB2A	Tubulin beta-4A chain;Tubulin beta chain;Tubulin beta-4B chain;Tubulin beta-2B chain;Tubulin beta-2A chain	no	no	0	1	0	0	0	69.319	69.319	3	2.0135e-06	43603	C-DGP_45FS	90.468	79.565			501750000	8546	1946;1977;2501;3338	8123	9476	10458	10458	645			1
LTVMYSQINGASR	Deamidation (N)	1439.71	0.707864	2677	Q14258;A0A3B3IUA7	TRIM25	E3 ubiquitin/ISG15 ligase TRIM25	yes	no	0	1	0	0	0	38.251	38.251	2	3.3471e-12	24063	C-DGP_45FS	177.57	107.47			35780000	8554	2677	8129	9487	10471	10471	1084			1
LTYTSNDSALFILPDEGK	Deamidation (N)	1983.97	0.967703	907;870	CON__Q9TTE1;CON__REFSEQ:XP_001252647;CON__A2I7N3			no	no	0	1	0	0	1	70.136	70.136	3	0.00086034	44117	C-DGP_45FS	74.732	62.25		+	163510000	8563	907;870	8138	9496	10480	10480	274			1
LVDDTNTTR	Deamidation (N)	1034.49	0.488018	3076	Q8NFM7	IL17RD	Interleukin-17 receptor D	yes	yes	0	1	0	0	0	9.5715	9.5715	2	0.026179	3183	C-DGP_65FS	78.334	23.809			14464000	8579	3076	8154	9513	10499	10499	1198			0
LVGGPVAGGDPNQTIR	Deamidation (N)	1550.81	0.80527	1742	O15230	LAMA5	Laminin subunit alpha-5	yes	yes	0	1	0	0	0	29.875	29.875	2	0.0028642	18771	C-DGP_45FS	92.925	66.882			60177000	8594	1742	8169	9531	10518	10518	559			1
LVGVLVHSGQASGGHYYSYIIQRNGGDGER	Deamidation (N)	3189.56	0.559173	3178	Q93008	USP9X	Probable ubiquitin carboxyl-terminal hydrolase FAF-X	yes	yes	0	1	0	0	2	41.446	41.446	4	2.7359e-28	26127	C-DGP_45FS	159.66	142.13			48907000	8603	3178	8178	9543	10530	10530	1246			1
LVHNVHNHITNDK	Deamidation (N)	1540.77	0.774639	280	A0A0C4DFZ6;Q9H972	C14orf93	Uncharacterized protein C14orf93	yes	no	0	1	0	0	0	58.717	58.717	2	0.019857	33984	C-DGP_65FS	66.299	12.524			232740000	8609	280	8184	9549	10536	10536	91			0
LVIHSLDYSDQGNYSCVASTE	Deamidation (N)	2358.03	0.0321709	2208	P32004;H0Y5C3	L1CAM	Neural cell adhesion molecule L1	yes	no	0	1	0	0	0	48.635	48.635	3	0.0025536	27607	C-DGP_65FS	55.688	42.651			17048000	8613	2208	8188	9553	10540	10540	889			1
LVINGNPITIFQERDPSK	Deamidation (N)	2041.08	0.0844049	1947	P04406	GAPDH	Glyceraldehyde-3-phosphate dehydrogenase	yes	yes	0	1	0	0	2	63.968	63.968	3	0.00059939	37155	C-DGP_65FS	84.829	60.036			25083000	8617	1947	8192	9558	10546	10546	647			1
LVLGTHTSDEQNHLVIASVQLPNDDAQFDASHYDSE	Deamidation (N)	3965.82	0.819148	2583	Q09028;E9PND5;C9JPP3;E9PNS6	RBBP4	Histone-binding protein RBBP4	yes	no	0	1	0	0	1	62.087	62.087	4	6.2812e-11	39166	C-DGP_45FS	98.636	88.925			87372000	8624	2583	8198	9566	10556	10556	1046			1
LVMGVPWYGYDYTCLNLSEDHVCTIAK	Deamidation (N)	3204.46	0.460629	2533	Q01459	CTBS	Di-N-acetylchitobiase	yes	yes	0	1	0	0	1	75.521	75.521	3	1.1375e-17	47625	C-DGP_45FS	124.89	107.39			39871000	8644	2533	8218	9586	10576	10576	1017			1
LVNIYTFNHTVTR	Deamidation (N)	1577.82	0.820192	816	E9PMC3;F5H8L4;C9JBG5;Q8NBJ9	SIDT2	SID1 transmembrane family member 2	yes	no	0	1	0	0	0	47.158	47.158	3	0.0075894	26774	C-DGP_65FS	61.11	34.569			40872000	8649	816	8223	9591	10581	10581	262			1
LVQLFPNDTSLK	Deamidation (N)	1374.74	0.739482	2596	Q12797	ASPH	Aspartyl/asparaginyl beta-hydroxylase	yes	yes	0	1	0	0	0	59.828	59.828	2	0.0017876	37715	C-DGP_45FS	94.692	24.868			0	8671	2596	8244	9614	10610	10610	1048			1
LVQLFPNDTSLKNDLGVGYLLIGDNDNAK	Deamidation (N)	3146.61	0.61356	2596	Q12797	ASPH	Aspartyl/asparaginyl beta-hydroxylase	yes	yes	0	1	0	0	1	79.176	79.176	4	0.0013718	49904	C-DGP_45FS	51.963	45.529			38669000	8672	2596	8245	9615	10611	10611	1048;1049			1
LVQLFPNDTSLKNDLGVGYLLIGDNDNAKK	Deamidation (N)	3274.71	0.708523	2596	Q12797	ASPH	Aspartyl/asparaginyl beta-hydroxylase	yes	yes	0	1	0	0	2	76.496	76.496	4	0.00012044	48226	C-DGP_45FS	76.294	58.046			93174000	8673	2596	8246	9616	10612	10612	1048;1049			1
LVSNSAALIQQATTVKNKDIR	Deamidation (N)	2270.26	0.259409	463	A0A2R8Y5Y7;P32969;D6RAN4;H0Y9V9;H0Y9R4	RPL9	60S ribosomal protein L9	yes	no	0	1	0	0	2	37.527	37.527	4	1.118e-08	23635	C-DGP_45FS	123.53	110.68			121620000	8691	463	8263	9636	10633	10633	157;158			1
LWKPWLSNE	Deamidation (N)	1172.59	0.58661	3138	Q92485;Q5T0Y8	SMPDL3B	Acid sphingomyelinase-like phosphodiesterase 3b	yes	no	0	1	0	0	0	57.65	57.65	2	0.014153	36275	C-DGP_45FS	113.62	76.431			126130000	8722	3138	8294	9668	10667	10667	1216			1
LWMHTDPVSQKNESVR	Deamidation (N)	1926.93	0.925796	3143	Q92542;H0Y6T7;Q5T209;H0Y3Z4;Q5T205	NCSTN	Nicastrin	yes	no	0	1	0	0	2	23.864	23.864	3	0.0040003	12048	C-DGP_65FS	77.746	66.908			17810000	8725	3143	8297	9671	10670	10670	1223			1
LYANHTSLPASAR	Deamidation (N)	1400.7	0.704828	3485	Q9NRB3	CHST12	Carbohydrate sulfotransferase 12	yes	yes	0	1	0	0	0	17.599	17.599	3	0.031027	8180	C-DGP_65FS	48.527	36.364			0	8732	3485	8304	9678	10677	10677	1341			1
LYFGYSLLGAHPILNQTIGR	Deamidation (N)	2233.19	0.189539	745	B7Z4T2;B7Z3R9;E9PDB7;Q8TE99	PXYLP1	2-phosphoxylose phosphatase 1	yes	no	0	1	0	0	0	75.039	75.039	3	1.5022e-05	43980	C-DGP_65FS	81.967	72.87			11603000	8739	745	8310	9685	10684	10684	246			1
LYNITVLAIDKDDR	Deamidation (N)	1648.87	0.867201	2684	Q14574	DSC3	Desmocollin-3	yes	yes	0	1	0	0	1	56.605	56.605	3	0.00082605	32623	C-DGP_65FS	95.651	75.188			13828000	8756	2684	8327	9703	10702	10702	1085			1
LYQTLADLNNIK	Phospho (STY);Deamidation (N)	1485.71	0.711626	2635	Q13474	DRP2	Dystrophin-related protein 2	yes	yes	0	1	0	1	0	39.902	39.902	2	0.006049	22071	C-DGP_65FS	80.438	26.47			7085500	8758	2635	8329	9705	10704	10704	1067;1068		323	1
MANNTKELE	Deamidation (N)	1049.47	0.469925	2823	Q5T1H5;Q86YB8	ERO1LB	ERO1-like protein beta	yes	no	0	1	0	0	2	11.683	11.683	2	0.025205	7492	C-DGP_45FS	99.136	44.349			11100000	8795	2823	8365	9743	10744	10744	1117			1
MAQPVDPAHNVSR	Deamidation (N)	1421.67	0.672147	3355	Q9BY76	ANGPTL4	Angiopoietin-related protein 4	yes	yes	0	1	0	0	0	14.785	14.785	3	0.01143	6385	C-DGP_65FS	55.724	43.809			32048000	8800	3355	8370	9748	10749	10749	1295			1
MATSGQQNNIGMVVIR	Deamidation (N)	1718.84	0.844374	1171	Q49AN9;F5H013;P62308	SNRPG	Small nuclear ribonucleoprotein G	yes	no	0	1	0	0	0	46.172	46.172	2	1.6798e-05	29113	C-DGP_45FS	137.89	115.02			16752000	8809	1171	8376	9759	10761	10761	391;392			1
MCLNRTSQE	Deamidation (N)	1138.47	0.474693	384	A0A1B0GUE3;A0A1B0GUG1;A0A1B0GUW4;E7EMM4;A0A1B0GW68;A0A1B0GUA4;A0A1B0GTM3;A0A1B0GTZ5;A0A1B0GUH5;Q13510;A0A1B0GV06;A0A1B0GTP7	ASAH1	Acid ceramidase;Acid ceramidase subunit alpha;Acid ceramidase subunit beta	yes	no	0	1	0	0	1	12.584	12.584	2	0.029882	7968	C-DGP_45FS	136.8	98.005			392470000	8822	384	8389	9773	10775	10775	129			1
MCLNRTSQE	Oxidation (M);Deamidation (N)	1154.47	0.469608	384	A0A1B0GUE3;A0A1B0GUG1;A0A1B0GUW4;E7EMM4;A0A1B0GW68;A0A1B0GUA4;A0A1B0GTM3;A0A1B0GTZ5;A0A1B0GUH5;Q13510;A0A1B0GV06;A0A1B0GTP7	ASAH1	Acid ceramidase;Acid ceramidase subunit alpha;Acid ceramidase subunit beta	yes	no	0	1	1	0	1	12.579	12.579	2	0.016907	5048	C-DGP_65FS	102.46	65.444			18566000	8823	384	8389	9774	10776	10776	129	40		1
MDAPFWCNQGAACFFEGIDDVHWKE	Deamidation (N)	3030.24	0.241135	5	A0A1B0GWI2;A0A0A0MRU5;A0A024R644;O75503;A0A1B0GW94;A0A1B0GVJ0;A0A1B0GU22;A0A087WZY0;A0A1B0GTR6;A0A1B0GWJ7;A0A1C7CYZ2;A0A1B0GTV7;A0A1B0GUE8;A0A1B0GV94	CLN5	Ceroid-lipofuscinosis neuronal protein 5	yes	no	0	1	0	0	2	78.383	78.383	3	0.0088327	49437	C-DGP_45FS	55.358	46.508			19930000	8828	5	8394	9780	10783	10783	1			1
MDKNASTFEDVTQVSSAYQK	Deamidation (N)	2249.02	0.0157926	2676	Q14247	CTTN	Src substrate cortactin	yes	yes	0	1	0	0	2	41.008	41.008	3	0.00012119	22988	C-DGP_65FS	79.293	62.986			41829000	8841	2676	8404	9794;9795;9796	10797;10798;10799	10798	1083			3
MDKSDAVSHTGNYTCE	Oxidation (M);Deamidation (N)	1830.7	0.703643	442	A0A2R8Y484;Q08722	CD47	Leukocyte surface antigen CD47	yes	no	0	1	1	0	1	10.068	10.068	3	0.0010275	3504	C-DGP_65FS	79.022	60.919			16259000	8842	442	8405	9797	10800	10800	152	44		1
MDKSDAVSHTGNYTCE	Deamidation (N)	1814.71	0.708728	442	A0A2R8Y484;Q08722	CD47	Leukocyte surface antigen CD47	yes	no	0	1	0	0	1	11.541	11.541	3	0.00025467	4484	C-DGP_65FS	101.39	59.742			282550000	8843	442	8405	9798	10801;10802	10802	152			2
MENDLPQKIQCTLSNPLFNTTSSIILTTCIPSSGHSR	Deamidation (N)	4161.02	0.0180645	666	P19256;B1AMW1	CD58	Lymphocyte function-associated antigen 3	yes	no	0	1	0	0	2	77.751	77.751	4	0.0045769	49007	C-DGP_45FS	41.673	37.48			58176000	8864	666	8424	9820	10827	10827	226;227			0
MESPNITDTMK	Oxidation (M);Deamidation (N)	1282.54	0.542104	666	P19256;B1AMW1;H0YDI1	CD58	Lymphocyte function-associated antigen 3	yes	no	0	1	1	0	1	18.492	18.492	2	0.0046257	11721	C-DGP_45FS	85.377	65.591			11001000	8865	666	8425	9821	10828	10828	228	65		0
MFSNCSK	Deamidation (N)	873.336	0.336074	2514	P78536	ADAM17	Disintegrin and metalloproteinase domain-containing protein 17	yes	yes	0	1	0	0	0	10.792	10.792	2	0.0094886	3966	C-DGP_65FS	110.34	86.542			77585000	8885	2514	8443	9844	10851	10851	1010			0
MGGYYCNVCDCVVKDSINFLDHINGK	Deamidation (N)	3078.33	0.334383	3254	Q96NC0;R4GMX9;R4GNG8	ZMAT2	Zinc finger matrin-type protein 2	yes	no	0	1	0	0	1	75.468	75.468	4	2.2753e-13	47581	C-DGP_45FS	112.88	101.46			77900000	8892	3254	8450	9851	10858	10858	1261			1
MGHNYTFTVQAR	Deamidation (N)	1424.65	0.650684	3157	Q92673;E9PS32;E9PP43;E9PPB3;E9PKB0	SORL1	Sortilin-related receptor	yes	no	0	1	0	0	0	25.637	25.637	3	0.0027442	16086	C-DGP_45FS	80.014	71.418			38338000	8897	3157	8453	9857	10865	10865	1230			1
MHIFQNGSLVIHDVAPE	Deamidation (N)	1906.92	0.924733	2624	Q13308	PTK7	Inactive tyrosine-protein kinase 7	yes	yes	0	1	0	0	0	58.219	58.219	3	0.022043	36727	C-DGP_45FS	41.386	30.532			15362000	8914	2624	8470	9874	10882	10882	1058			1
MHIFQNGSLVIHDVAPEDSGR	Deamidation (N)	2322.11	0.106279	2624	Q13308	PTK7	Inactive tyrosine-protein kinase 7	yes	yes	0	1	0	0	1	50.327	50.327	3	2.9048e-12	31652	C-DGP_45FS	143.95	131.1			203260000	8915	2624	8471	9875	10883	10883	1058			1
MHIFQNGSLVIHDVAPEDSGRYTCIAGNSCNIK	Deamidation (N)	3703.72	0.718135	2624	Q13308	PTK7	Inactive tyrosine-protein kinase 7	yes	yes	0	1	0	0	2	52.75	52.75	5	5.6522e-29	33193	C-DGP_45FS	136.02	125.77			377460000	8916	2624	8472	9876	10884	10884	1058			1
MHLSNTLLDGEMIIDRVNGQAVPR	Deamidation (N)	2679.35	0.347255	1814	O60942	RNGTT	mRNA-capping enzyme;Polynucleotide 5'-triphosphatase;mRNA guanylyltransferase	yes	yes	0	1	0	0	2	64.04	64.04	3	5.7072e-07	40380	C-DGP_45FS	92.29	72.215			19240000	8920	1814	8476	9881	10889	10889	580			1
MILIQDGSQNTNVDKPLR	Deamidation (N)	2042.05	0.0466392	34	A0A087WTP3;Q92945;M0QYH3;M0R0I5	KHSRP	Far upstream element-binding protein 2	yes	no	0	1	0	0	0	37.284	37.284	3	0.037603	20449	C-DGP_65FS	42.338	24.968			0	8936	34	8488	9899	10908	10908	15			1
MKTNMSLGLILTR	Deamidation (N)	1477.8	0.799656	2086	P17301;E9PB77;E7EMF1;E7ESP4;D6RG08	ITGA2	Integrin alpha-2	yes	no	0	1	0	0	1	58.25	58.25	3	0.003106	33575	C-DGP_65FS	85.837	54.609			91088000	8965	2086	8515	9929	10939	10939	802			1
MLMAHAVTQLANRTPGK	Deamidation (N)	1838.95	0.949508	2509	P78371;F5GWF6	CCT2	T-complex protein 1 subunit beta	yes	no	0	1	0	0	1	28.898	28.898	3	0.042629	15184	C-DGP_65FS	42.813	31.959			4299100	8991	2509	8537	9958	10968	10968	1003			1
MLNHTIAIR	Deamidation (N)	1068.58	0.574999	69	Q14517;A0A087WVP1	FAT1	Protocadherin Fat 1;Protocadherin Fat 1, nuclear form	yes	no	0	1	0	0	0	25.299	25.299	2	0.043171	13061	C-DGP_65FS	51.346	26.423			7550500	8993	69	8539	9960	10970	10970	26			0
MLNTSALLK	Deamidation (N)	990.542	0.541968	890	CON__P17697			yes	yes	0	1	0	0	0	46.984	46.984	2	0.018255	26500	C-DGP_65FS	107.66	40.983		+	52902000	8994	890	8540	9961	10971	10971	299			1
MLSAFNATSGK	Deamidation (N)	1126.53	0.53286	592	Q69YM1;A2RU67	DKFZp762C0813;KIAA1467	Uncharacterized protein KIAA1467	yes	no	0	1	0	0	0	31.984	31.984	2	0.011148	17136	C-DGP_65FS	85.533	50.725			12491000	9000	592	8545	9967	10977	10977	209			0
MNFTGGDTCHK	Deamidation (N)	1267.5	0.496157	2027	P11717	IGF2R	Cation-independent mannose-6-phosphate receptor	yes	yes	0	1	0	0	0	12.688	12.688	2;3	0.0059719	8030	C-DGP_45FS	107.06	57.242			591550000	9034	2027	8573	10010;10011	11024;11025	11024	743			1
MNFTGGDTCHK	Oxidation (M);Deamidation (N)	1283.49	0.491071	2027	P11717	IGF2R	Cation-independent mannose-6-phosphate receptor	yes	yes	0	1	1	0	0	12.704	12.704	3	0.01149	5114	C-DGP_65FS	59.265	47.496			24320000	9035	2027	8573	10012	11026	11026	743	257		1
MNLASSFVNGFVNAAFGQDK	Deamidation (N)	2116.99	0.98879	2617	Q13200	PSMD2	26S proteasome non-ATPase regulatory subunit 2	yes	yes	0	1	0	0	0	75.628	75.628	3	0.021916	44337	C-DGP_65FS	43.534	33.477			0	9039	2617	8576	10016	11030	11030	1051			1
MNSTINIHR	Deamidation (N)	1085.53	0.528778	979	E5RK99;Q96CG8	CTHRC1	Collagen triple helix repeat-containing protein 1	yes	no	0	1	0	0	0	14.995	14.995	3	0.011219	6500	C-DGP_65FS	64.42	56.2			57030000	9045	979	8581	10022	11036	11036	333			1
MPSTPQQLQNLTEDIRE	Deamidation (N)	1999.95	0.95207	1300	P07942;G3XAI2	LAMB1	Laminin subunit beta-1	yes	no	0	1	0	0	2	62.96	62.96	3	0.037712	36522	C-DGP_65FS	53.453	41.933			10739000	9059	1300	8593	10037	11051	11051	421			1
MSVEADINGLRR	Deamidation (N)	1360.68	0.676898	886	CON__P08727;P08727;K7EMS3;C9JM50;CON__P02533;CON__Q9QWL7;P02533;CON__Q6IFX2	KRT19;KRT14	Keratin, type I cytoskeletal 19;Keratin, type I cytoskeletal 14	yes	no	0	1	0	0	2	27.262	27.262	3	0.01666	14158	C-DGP_65FS	81.525	57.801		+	23174000	9109	886	8636	10094	11119	11119	293			1
MSVINFECNKTAGNDGK	Deamidation (N)	1884.83	0.834598	2027	P11717	IGF2R	Cation-independent mannose-6-phosphate receptor	yes	yes	0	1	0	0	2	32.925	32.925	3	5.9618e-11	17675	C-DGP_65FS	153.95	136.88			82390000	9110	2027	8637	10095	11120	11120	735			1
MSVLSGIGSVSHHVVSGPSSQVLNGIVAE	Deamidation (N)	2847.44	0.443657	3151	Q92616	GCN1L1	Translational activator GCN1	yes	yes	0	1	0	0	0	64.947	64.947	3	0.0067798	40949	C-DGP_45FS	45.596	27.348			16412000	9114	3151	8641	10099	11124	11124	1226			1
MTDVDRNGTTAYE	Deamidation (N)	1472.61	0.608938	2070	P16070;H0YD17;H0YES0	CD44	CD44 antigen	yes	no	0	1	0	0	1	16.417	16.417	2	0.0074208	10403	C-DGP_45FS	94.767	65.024			0	9123	2070	8648	10109	11134	11134	793			1
MTTLEKVINE	Oxidation (M);Deamidation (N)	1193.59	0.584955	553	A0A494C039;Q9Y4L1;A0A087X054	HYOU1	Hypoxia up-regulated protein 1	yes	no	0	1	1	0	2	34.8	34.8	2	0.00045313	21592	C-DGP_45FS	129.39	87.94			70434000	9133	553	8657	10119;10120	11146;11147	11146	197	54		2
MTTLEKVINE	Deamidation (N)	1177.59	0.59004	553	A0A494C039;Q9Y4L1;A0A087X054	HYOU1	Hypoxia up-regulated protein 1	yes	no	0	1	0	0	2	43.266	43.266	2	0.0023171	27162	C-DGP_45FS	133.75	89.375			1317900000	9134	553	8657	10121	11148	11148	197			1
MVGSMVGVYNGK	Deamidation (N)	1241.58	0.57843	271	K7EM56;A0A0B4J2B4;S4R417;K7ELC2;P62841;K7EQJ5;S4R456;K7EJ78	RPS15	40S ribosomal protein S15	yes	no	0	1	0	0	0	33.878	33.878	2	0.0058919	20922	C-DGP_45FS	126.07	85.08			111930000	9149	271	8671	10136;10137	11163;11164	11163	88			2
MVGSMVGVYNGKTFNQVEIKPE	Deamidation (N)	2427.18	0.181418	271	K7EM56;A0A0B4J2B4;S4R417;K7ELC2;P62841	RPS15	40S ribosomal protein S15	yes	no	0	1	0	0	2	53.976	53.976	3	0.00040648	30905	C-DGP_65FS	75.611	67.424			150600000	9150	271	8672	10138	11165	11165	88			1
MVLWNDSVVR	Deamidation (N)	1218.61	0.606693	3705	Q9Y487	ATP6V0A2	V-type proton ATPase 116 kDa subunit a isoform 2	yes	yes	0	1	0	0	0	56.739	56.739	2	0.04263	32590	C-DGP_65FS	93.551	58.256			118480000	9162	3705	8684	10152	11179	11179	1400			1
MVNHSLHPTEPVK	Deamidation (N)	1488.74	0.739499	773	C9JX27;C9JD65;C9IYZ9;C9JKV7;C9JDK4;C9JXG2;Q7Z3C6	ATG9A	Autophagy-related protein 9A	yes	no	0	1	0	0	1	10.981	10.981	4	0.015497	7030	C-DGP_45FS	49.62	35.189			44516000	9165	773	8687	10155	11182	11182	256			1
MVSCLVDHRGNITE	Deamidation (N)	1630.74	0.744326	1450	H3BQT1	GLG1		yes	yes	0	1	0	0	1	34.833	34.833	2;3	8.8381e-11	24037	C-DGP_65FS	173.04	125.1			125830000	9169	1450	8691	10160;10161	11190;11191	11190	457			1
MVVNEGSDGGQSVYHVHLHVLGGR	Deamidation (N)	2547.23	0.228854	2332	P49773	HINT1	Histidine triad nucleotide-binding protein 1	yes	yes	0	1	0	0	1	39.134	39.134	5	0.0053325	24711	C-DGP_45FS	45.88	40.1			21030000	9183	2332	8704	10176	11206	11206	943			1
MYPIDFEKDDDSNFHMDFIVAASNLR	Deamidation (N)	3090.37	0.373923	2123	P22314;Q5JRR6	UBA1	Ubiquitin-like modifier-activating enzyme 1	yes	no	0	1	0	0	2	74.641	74.641	3	0.01579	47008	C-DGP_45FS	49.186	36.247			200660000	9202	2123	8720	10196	11229	11229	834			1
NACEPIVPPPVKDNSSGTFIVLIR	Deamidation (N)	2623.37	0.367973	809	C9J8T4;C9JYN7;O43567;C9JRV0;F8WDJ5;C9J383	RNF13	E3 ubiquitin-protein ligase RNF13	yes	no	0	1	0	0	2	70.929	70.929	3	0.014734	41426	C-DGP_65FS	50.426	45.977			12458000	9210	809	8727	10205	11238	11238	261			1
NAFLNLVQCIQNKPLYFADR	Deamidation (N)	2424.23	0.226001	1975	P07355;H0YM50	ANXA2	Annexin A2;Annexin	yes	no	0	1	0	0	0	78.729	78.729	3	7.8016e-07	45671	C-DGP_65FS	102.33	87.398			32795000	9218	1975	8734	10215;10216	11248;11249;11250	11249	679			3
NAFMMLIHADQDR	Deamidation (N)	1561.7	0.701733	2380	P53618;E9PP73	COPB1	Coatomer subunit beta	yes	no	0	1	0	0	0	64.829	64.829	3	0.0021016	34870	C-DGP_65FS	79.466	59.085			24736000	9223	2380	8737	10226;10227	11261;11262	11261	950			2
NAHSTAIAGLTFLHREPLLVTNGADNALR	Deamidation (N)	3072.61	0.61048	244	A0A0A0MTB8;Q8NI36	WDR36	WD repeat-containing protein 36	yes	no	0	1	0	0	2	59.83	59.83	4	2.1012e-50	34587	C-DGP_65FS	192.35	174.84			219350000	9232	244	8745	10236	11272	11272	78			1
NALVQMADGNQAQLAMSHLNGHK	Deamidation (N)	2448.16	0.163811	369	A0A0U1RRM4;P26599;A6NLN1;K7EK45;A0A0D9SF20	PTBP1	Polypyrimidine tract-binding protein 1	yes	no	0	1	0	0	0	47.233	47.233	3;4	1.2531e-05	29789	C-DGP_45FS	81.89	70.149			54374000	9250	369	8762	10254;10255	11292;11293	11293	123			2
NALVQMADGNQAQLAMSHLNGHKLHGKPIR	Deamidation (N)	3249.66	0.661152	369	A0A0U1RRM4;P26599;A6NLN1;K7EK45;A0A0D9SF20	PTBP1	Polypyrimidine tract-binding protein 1	yes	no	0	1	0	0	1	41.637	41.637	6	2.3752e-06	26280	C-DGP_45FS	80.847	72.23			30435000	9251	369	8763	10256	11294	11294	123			1
NALWHTGNTSGQVR	Deamidation (N)	1540.74	0.738253	898	CON__Q28194			yes	yes	0	1	0	0	0	20.025	20.025	3	0.0003782	9671	C-DGP_65FS	95.651	74.698		+	71231000	9252	898	8764	10257	11295	11295	309			1
NAVHVLVDNNGQGLGQALVQFK	Deamidation (N)	2321.21	0.212793	3500	Q9NTZ6	RBM12	RNA-binding protein 12	yes	yes	0	1	0	0	0	59.686	59.686	3	0.0074571	37623	C-DGP_45FS	46.353	37.858			0	9265	3500	8777	10270	11308	11308	1346;1347			1
NCIVLIDSTPYR	Deamidation (N)	1450.71	0.712615	2450	P62241;Q5JR95	RPS8	40S ribosomal protein S8	yes	no	0	1	0	0	0	60.327	60.327	2	0.014377	38032	C-DGP_45FS	109.42	95.455			29637000	9280	2450	8790	10286	11326	11326	981			1
NDNAPYITAPSNTSHK	Deamidation (N)	1729.79	0.790742	2572	Q08174	PCDH1	Protocadherin-1	yes	yes	0	1	0	0	0	18.536	18.536	3	0.00063922	11634	C-DGP_45FS	77.506	65.36			113610000	9304	2572	8814	10310	11351	11351	1039			1
NDTKEDVFVHQTAIK	Deamidation (N)	1744.86	0.863179	2495;3685	P67809;P16989;Q9Y2T7	YBX1;YBX3;YBX2	Nuclease-sensitive element-binding protein 1;Y-box-binding protein 3;Y-box-binding protein 2	no	no	0	1	0	0	2	26.198	26.198	3	0.00056118	13434	C-DGP_65FS	115.56	99.759			32754000	9310	2495;3685	8818	10317	11360	11360	1000			1
NDVITCFANFE	Deamidation (N)	1329.55	0.554717	413	A0A1W2PP35;Q00839;Q5RI18;A0A1W2PPS1;A0A1X7SBS1;A0A1W2PPL4;A0A1W2PPH7;A0A1W2PQ74;A0A1W2PQL0;A0A1W2PP34;A0A1W2PRZ7	HNRNPU	Heterogeneous nuclear ribonucleoprotein U	yes	no	0	1	0	0	0	78.574	78.574	2	0.040281	49526	C-DGP_45FS	91.867	52.562			38519000	9314	413	8821	10321	11364	11364	137			1
NFIFSFRNTQE	Phospho (STY);Deamidation (N)	1482.62	0.61806	2946	Q7Z2Y8	GVINP1	Interferon-induced very large GTPase 1	yes	yes	0	1	0	1	1	9.3806	9.3806	2	0.024804	6024	C-DGP_45FS	57.96	18.938			16743000	9341	2946	8848	10348	11392	11392	1148;1149		208	1
NFIINMTCR	Deamidation (N)	1168.54	0.536899	681	H0YNF6;B3KT51;E7EPS7;H0YNS4;Q9BRN9	TM2D3	TM2 domain-containing protein 3	yes	no	0	1	0	0	0	52.819	52.819	2	0.0094988	33251	C-DGP_45FS	132.08	97.996			28927000	9342	681	8849	10349	11393	11393	233			1
NFKDITDLINNTFIRTE	Deamidation (N)	2054.03	0.032035	3284	Q99523;A0A0J9YVX1;A0A0J9YX61	SORT1	Sortilin	yes	no	0	1	0	0	2	78.779	78.779	3	2.7112e-08	46233	C-DGP_65FS	138.05	118			22503000	9348	3284	8855	10357	11403	11403	1272			1
NFVAFVDKCCAADDKE	Deamidation (N)	1888.8	0.797149	883	CON__P02769			yes	yes	0	1	0	0	2	49.336	49.336	3	0.012966	31448	C-DGP_65FS	65.949	55.668		+	42942000	9362	883	8868	10372;10373	11421;11422	11422	290			2
NFYISHSPNSTAGPSCTLLE	Deamidation (N)	2194.98	0.984099	1979	P07686	HEXB	Beta-hexosaminidase subunit beta;Beta-hexosaminidase subunit beta chain B;Beta-hexosaminidase subunit beta chain A	yes	yes	0	1	0	0	0	53.557	53.557	3	0.0018452	30617	C-DGP_65FS	60.062	50.274			220110000	9368	1979	8873	10379	11429	11429	682;683			1
NFYISHSPNSTAGPSCTLLE	2 Deamidation (N)	2195.97	0.968114	1979	P07686	HEXB	Beta-hexosaminidase subunit beta;Beta-hexosaminidase subunit beta chain B;Beta-hexosaminidase subunit beta chain A	yes	yes	0	2	0	0	0	63.359	63.359	3	0.020984	36811	C-DGP_65FS	43.12	26.626			7600400	9369	1979	8873	10380	11430	11430	682;683			1
NFYISHSPNSTAGPSCTLLEE	Deamidation (N)	2324.03	0.0266916	1979	P07686	HEXB	Beta-hexosaminidase subunit beta;Beta-hexosaminidase subunit beta chain B;Beta-hexosaminidase subunit beta chain A	yes	yes	0	1	0	0	1	54.036	54.036	3	9.0286e-05	30920	C-DGP_65FS	83.666	70.436			562930000	9370	1979	8874	10381	11431	11431	682;683			1
NFYISHSPNSTAGPSCTLLEE	2 Deamidation (N)	2325.01	0.0107072	1979	P07686	HEXB	Beta-hexosaminidase subunit beta;Beta-hexosaminidase subunit beta chain B;Beta-hexosaminidase subunit beta chain A	yes	yes	0	2	0	0	1	63.434	63.434	3	0.00087567	36802	C-DGP_65FS	60.334	40.944			23110000	9371	1979	8874	10382	11432	11432	682;683			1
NGADYAVYINTAQEFDGSDSGARPDEAVSWGK	Deamidation (N)	3390.49	0.491272	2322	P49366	DHPS	Deoxyhypusine synthase	yes	yes	0	1	0	0	2	68.483	68.483	3	1.8975e-40	43078	C-DGP_45FS	164.6	147.62			45899000	9373	2322	8875	10384	11434	11434	940			1
NGAGLHTASSCFWDSSTDGSCTVR	Deamidation (N)	2573.05	0.0547141	2488	P63172	DYNLT1	Dynein light chain Tctex-type 1	yes	yes	0	1	0	0	0	43.975	43.975	3	1.8949e-06	24629	C-DGP_65FS	90.1	82.478			26443000	9375	2488	8876	10386	11436	11436	997			1
NGAPVNASASCHVLPTGDLLLVGTQQLGE	Deamidation (N)	2918.44	0.444386	3471	Q9NPR2;H0YN49;H0YMZ3	SEMA4B	Semaphorin-4B	yes	no	0	1	0	0	0	75.262	75.262	3	0.0002745	47422	C-DGP_45FS	68.942	36.901			107340000	9377	3471	8878	10388	11438	11438	1335;1336			1
NGAPVNASASCHVLPTGDLLLVGTQQLGE	2 Deamidation (N)	2919.43	0.428401	3471	Q9NPR2;H0YN49;H0YMZ3	SEMA4B	Semaphorin-4B	yes	no	0	2	0	0	0	78.763	78.763	3	1.004e-05	49615	C-DGP_45FS	79.407	68.303			177440000	9378	3471	8878	10389	11439	11439	1335;1336			1
NGASVEDPMNISIIVTDQNDHKPK	Oxidation (M);Deamidation (N)	2638.25	0.25446	2121	P22223	CDH3	Cadherin-3	yes	yes	0	1	1	0	1	40.042	40.042	4	1.0293e-05	25392	C-DGP_45FS	82.216	66.32			150450000	9379	2121	8879	10390;10391	11440;11441	11440	832;833	300		1
NGASVEDPMNISIIVTDQNDHKPK	2 Deamidation (N)	2623.24	0.243561	2121	P22223	CDH3	Cadherin-3	yes	yes	0	2	0	0	1	59.515	59.515	4	1.2158e-16	37460	C-DGP_45FS	144.27	130.81			336140000	9380	2121	8879	10392	11442	11442	832;833			1
NGASVEDPMNISIIVTDQNDHKPK	Deamidation (N)	2622.26	0.259545	2121	P22223	CDH3	Cadherin-3	yes	yes	0	1	0	0	1	52.629	52.629	4	0.00022732	30057	C-DGP_65FS	67.992	55.438			115350000	9381	2121	8879	10393	11443	11443	832;833			1
NGDYLCVKVDRTPK	Deamidation (N)	1664.82	0.819205	2406	P55884	EIF3B	Eukaryotic translation initiation factor 3 subunit B	yes	yes	0	1	0	0	2	25.969	25.969	3	0.031661	16395	C-DGP_45FS	63.727	43.064			7934700	9385	2406	8883	10397	11447	11447	975			1
NGECHSAVIQAVEDLDLSK	Deamidation (N)	2084.97	0.968448	1848	O75691	UTP20	Small subunit processome component 20 homolog	yes	yes	0	1	0	0	2	67.709	67.709	3	0.002437	39418	C-DGP_65FS	75.215	59.272			44750000	9386	1848	8884	10398	11448	11448	601			0
NGEDLGVAFWISKDSLADR	Deamidation (N)	2093.01	0.00654853	1451	H3BQZ7;Q1KMD3	HNRNPUL2-BSCL2;HNRNPUL2	Heterogeneous nuclear ribonucleoprotein U-like protein 2	yes	no	0	1	0	0	2	74.53	74.53	3	5.6742e-07	46966	C-DGP_45FS	128.05	113.57			73996000	9387	1451	8885	10399	11449	11449	458			1
NGETYNGHLVSCDNWMNINLR	Oxidation (M);Deamidation (N)	2523.09	0.0907056	1637	M0QXB0;U3KQK1;V9GZ56;Q9Y4Z0	LSM4	U6 snRNA-associated Sm-like protein LSm4	yes	no	0	1	1	0	1	52.95	52.95	3	1.7907e-05	30258	C-DGP_65FS	83.063	69.636			16284000	9389	1637	8886	10401	11451	11451	498;499	157		1
NGETYNGHLVSCDNWMNINLR	Oxidation (M);2 Deamidation (N)	2524.07	0.0747212	1637	M0QXB0;U3KQK1;V9GZ56;Q9Y4Z0	LSM4	U6 snRNA-associated Sm-like protein LSm4	yes	no	0	2	1	0	1	56.937	56.937	3	0.027844	32830	C-DGP_65FS	43.598	30.75			10377000	9391	1637	8886	10403	11453	11453	498;499	157		1
NGETYNGHLVSCDNWMNINLR	Deamidation (N)	2507.1	0.095791	1637	M0QXB0;U3KQK1;V9GZ56;Q9Y4Z0	LSM4	U6 snRNA-associated Sm-like protein LSm4	yes	no	0	1	0	0	1	62.688	62.688	3	5.9708e-83	36983	C-DGP_65FS	252.77	214.32			287170000	9392	1637	8886	10404;10405	11454;11455	11455	498;499			2
NGETYNGHLVSCDNWMNINLR	2 Deamidation (N)	2508.08	0.0798066	1637	M0QXB0;U3KQK1;V9GZ56;Q9Y4Z0	LSM4	U6 snRNA-associated Sm-like protein LSm4	yes	no	0	2	0	0	1	66.802	66.802	3	1.8423e-05	39703	C-DGP_65FS	84.499	75.998			55200000	9393	1637	8886	10406;10407	11456;11457	11457	498;499			2
NGGLCHASNGSCSCGLGWTGR	2 Deamidation (N)	2208.87	0.873519	1820	O75095;H7C5N9	MEGF6	Multiple epidermal growth factor-like domains protein 6	yes	no	0	2	0	0	0	33.575	33.575	3	6.8317e-06	18150	C-DGP_65FS	87.772	78.841			13808000	9394	1820	8887	10408	11458	11458	586;587			1
NGGLGHMNIALLSDLTK	Deamidation (N)	1753.9	0.903269	2182	P30048	PRDX3	Thioredoxin-dependent peroxide reductase, mitochondrial	yes	yes	0	1	0	0	0	74.282	74.282	3	5.2459e-05	43995	C-DGP_65FS	107.5	90.244			48089000	9396	2182	8888	10410;10411	11461;11462	11462	870			2
NGHIFTVNDQFTSK	Deamidation (N)	1607.76	0.757985	2647	Q13618;A0A087WTG3	CUL3	Cullin-3	yes	no	0	1	0	0	0	41.648	41.648	3	0.0011503	23182	C-DGP_65FS	83.877	69.847			22457000	9398	2647	8890	10413	11464	11464	1070			1
NGHIIVVDNK	Deamidation (N)	1108.59	0.587673	3368	Q9C040;A0A0J9YY97;A0A1W2PPI7;O75382	TRIM2;TRIM3	Tripartite motif-containing protein 2;Tripartite motif-containing protein 3	yes	no	0	1	0	0	0	19.873	19.873	3	0.031583	12580	C-DGP_45FS	40.727	21.485			5318500	9400	3368	8891	10415	11466	11466	1298			0
NGHTDVADVLLQAGADLEHE	Deamidation (N)	2103.97	0.970891	3008;1413	H0YM23;O75179;A0A1W2PQ15;Q8IWZ3	ANKRD17;ANKHD1	Ankyrin repeat domain-containing protein 17;Ankyrin repeat and KH domain-containing protein 1	no	no	0	1	0	0	1	77.541	77.541	3	2.9204e-05	48904	C-DGP_45FS	83.229	66.736			21578000	9401	1413;3008	8892	10416	11467	11467	440			1
NGIDILVGTPGR	Deamidation (N)	1211.65	0.651001	3482;3309	Q9NR30;Q9BQ39;A0A087WVC1	DDX21;DDX50	Nucleolar RNA helicase 2;ATP-dependent RNA helicase DDX50	no	no	0	1	0	0	0	61.055	61.055	2	0.037953	38445	C-DGP_45FS	87.942	53.756			18994000	9403	3482;3309	8894	10418	11469	11469	1285			1
NGIIFGNIVYDVSGAASDR	Deamidation (N)	1967.96	0.95887	2380	P53618	COPB1	Coatomer subunit beta	yes	yes	0	1	0	0	0	78.273	78.273	3	0.0023985	49336	C-DGP_45FS	59.585	44.392			16838000	9405	2380	8895	10420	11471	11471	951			1
NGIRVDIGDTIIYLVH	Deamidation (N)	1797.96	0.962499	3574	Q9P2J5	LARS	Leucine--tRNA ligase, cytoplasmic	yes	yes	0	1	0	0	1	79.67	79.67	3	0.015794	46799	C-DGP_65FS	63.894	47.15			30534000	9408	3574	8897	10423	11474	11474	1368			0
NGIYNITVLASDQGGR	Deamidation (N)	1677.83	0.832213	526	A0A3B3ISU0;Q02487	DSC2	Desmocollin-2	yes	no	0	1	0	0	0	59.693	59.693	3	0.00095518	34506	C-DGP_65FS	74.786	62.87			38396000	9409	526	8898	10424	11475	11475	187;188			1
NGIYNITVLASDQGGR	2 Deamidation (N)	1678.82	0.816229	526	A0A3B3ISU0;Q02487	DSC2	Desmocollin-2	yes	no	0	2	0	0	0	67.378	67.378	3	0.0019706	40464	C-DGP_65FS	70.529	55.842			21534000	9410	526	8898	10425;10426	11476;11477	11477	187;188			2
NGLITMQSHVIR	Deamidation (N)	1368.72	0.718369	2594	Q12789	GTF3C1	General transcription factor 3C polypeptide 1	yes	yes	0	1	0	0	0	31.758	31.758	3	0.029232	16982	C-DGP_65FS	44.616	22.945			13595000	9411	2594	8899	10427	11478	11478	1047			0
NGLLALMHHSNHVDSSR	Deamidation (N)	1887.9	0.900978	3659	Q9UPU5;A0A0U1RQI9	USP24	Ubiquitin carboxyl-terminal hydrolase 24	yes	no	0	1	0	0	0	36.183	36.183	4	0.030404	22763	C-DGP_45FS	45.257	34.918			15446000	9412	3659	8900	10428	11479	11479	1395			1
NGMPMDIVNTSGR	Deamidation (N)	1391.62	0.617335	3600	Q9UFM8;Q9Y639;H3BU51	DKFZp566H1924;NPTN	Neuroplastin	yes	no	0	1	0	0	0	43.989	43.989	2	0.0060563	27614	C-DGP_45FS	120.06	96.742			54894000	9417	3600	8904	10433	11484	11484	1376;1377			1
NGMTLLMMGSADALPEEPSAK	Deamidation (N)	2162.99	0.989778	2387	P54578	USP14	Ubiquitin carboxyl-terminal hydrolase 14	yes	yes	0	1	0	0	2	76.94	76.94	3	0.0080912	48517	C-DGP_45FS	60.991	47.76			59607000	9418	2387	8905	10434	11485	11485	956			1
NGNHVANSPVSIMVVQSE	Deamidation (N)	1881.89	0.889076	1830	O75369;E7EN95	FLNB	Filamin-B	yes	no	0	1	0	0	0	56.693	56.693	3	0.0042286	31578	C-DGP_65FS	55.782	44.168			50499000	9421	1830	8908	10437;10438	11488;11489	11488	592;593			2
NGNITVIQAHR	Deamidation (N)	1222.64	0.641833	2086	P17301;E9PB77;E7EMF1;E7ESP4	ITGA2	Integrin alpha-2	yes	no	0	1	0	0	0	17.048	17.048	3	0.0082503	7780	C-DGP_65FS	64.82	51.864			153420000	9422	2086	8909	10439	11490	11490	803;804			1
NGNITVIQAHR	2 Deamidation (N)	1223.63	0.625849	2086	P17301;E9PB77;E7EMF1;E7ESP4	ITGA2	Integrin alpha-2	yes	no	0	2	0	0	0	23.465	23.465	3	0.0074732	11808	C-DGP_65FS	73.885	61.503			6878600	9423	2086	8909	10440	11491	11491	803;804			1
NGNYCVLQMDQSYKPDENEVR	Deamidation (N)	2559.1	0.100602	2202	P31939;H7C1S2	ATIC	Bifunctional purine biosynthesis protein PURH;Phosphoribosylaminoimidazolecarboxamide formyltransferase;IMP cyclohydrolase	yes	no	0	1	0	0	2	42.071	42.071	3	5.0752e-27	26511	C-DGP_45FS	187.47	168.18			60355000	9426	2202	8911	10443	11495	11495	882;883			1
NGQLAASVETAGDSE	Deamidation (N)	1448.63	0.626696	2752	Q16658;C9JPH9;C9JFC0;A0A0A0MSB2	FSCN1	Fascin	yes	no	0	1	0	0	1	35.244	35.244	2	0.017542	22147	C-DGP_45FS	93.096	72.225			35211000	9428	2752	8912	10445	11497	11497	1097			1
NGRDPGEARPDITHQSLLMLMDSPLNR	Deamidation (N)	3033.48	0.476037	68	A0A087WVM7;V9GYP5;A0A087WWQ2;Q92979	EMG1	Ribosomal RNA small subunit methyltransferase NEP1	yes	no	0	1	0	0	2	69.362	69.362	4	1.1283e-18	43708	C-DGP_45FS	133.95	109.05			40509000	9431	68	8915	10448	11500	11500	21			1
NGRVEIIANDQGNR	Deamidation (N)	1555.77	0.770281	2018	P11021	HSPA5	78 kDa glucose-regulated protein	yes	yes	0	1	0	0	2	19.112	19.112	3	0.0070217	8261	C-DGP_65FS	84.753	55.21			136810000	9433	2018	8916	10450;10451	11504;11505	11504	713;714			2
NGRVEIIANDQGNR	2 Deamidation (N)	1556.75	0.754297	2018	P11021	HSPA5	78 kDa glucose-regulated protein	yes	yes	0	2	0	0	2	21.384	21.384	3	0.0031303	10826	C-DGP_65FS	78.401	67.455			25235000	9434	2018	8916	10452;10453;10454	11506;11507;11508	11507	713;714			3
NGTLSVSDTTVGSK	Deamidation (N)	1365.66	0.662354	3320	Q9BSC4	NOL10	Nucleolar protein 10	yes	yes	0	1	0	0	0	26.215	26.215	2	0.0083562	16522	C-DGP_45FS	96.103	50.966			8566200	9437	3320	8918	10457	11511	11511	1289			1
NGTQVHGTITGVDVSMNTHLK	Oxidation (M);Deamidation (N)	2225.07	0.0746449	2457	P62314	SNRPD1	Small nuclear ribonucleoprotein Sm D1	yes	yes	0	1	1	0	0	27.701	27.701	4	0.0087101	17435	C-DGP_45FS	44.499	35.68			27098000	9438	2457	8919	10458	11512	11512	983	422		1
NGTQVHGTITGVDVSMNTHLK	Deamidation (N)	2209.08	0.0797302	2457	P62314	SNRPD1	Small nuclear ribonucleoprotein Sm D1	yes	yes	0	1	0	0	0	37.443	37.443	3	6.3146e-07	23576	C-DGP_45FS	96.738	87.208			35038000	9440	2457	8919	10460	11514	11514	983			1
NGTVTAANASTLNDGAAALVLMTADAAKR	Deamidation (N)	2788.4	0.402521	2140	P24752	ACAT1	Acetyl-CoA acetyltransferase, mitochondrial	yes	yes	0	1	0	0	1	76.707	76.707	4	1.7649e-10	48359	C-DGP_45FS	105.95	95.19			74109000	9442	2140	8921	10462	11516	11516	843			1
NGVDIVVGTPGRLDDLVSTGK	Deamidation (N)	2112.11	0.106263	168	A0A087X2G1;F1T0B3;Q92499	DDX1	ATP-dependent RNA helicase DDX1	yes	no	0	1	0	0	1	66.499	66.499	3	2.7243e-09	38747	C-DGP_65FS	132.48	116.25			62653000	9444	168	8922	10464	11519	11519	60			1
NGVDIVVGTPGRLDDLVSTGKLNLSQVR	Deamidation (N)	2922.58	0.577449	168	A0A087X2G1;F1T0B3;Q92499	DDX1	ATP-dependent RNA helicase DDX1	yes	no	0	1	0	0	2	72.554	72.554	4	4.5634e-10	45735	C-DGP_45FS	106.28	99.914			41956000	9446	168	8923	10466	11521	11521	60			1
NGWGVMVSHR	Deamidation (N)	1142.53	0.529112	1998	P09104;F5H0C8	ENO2	Gamma-enolase;Enolase	yes	no	0	1	0	0	0	35.211	35.211	3	0.0040173	22114	C-DGP_45FS	81.771	68.179			24741000	9449	1998	8925	10469	11524	11524	704			1
NGYGFINRNDTKE	Deamidation (N)	1527.7	0.695385	2495;3685	P67809;P16989;C9J5V9;Q9Y2T7	YBX1;YBX3;YBX2	Nuclease-sensitive element-binding protein 1;Y-box-binding protein 3;Y-box-binding protein 2	no	no	0	1	0	0	2	26.848	26.848	2	0.024229	16929	C-DGP_45FS	85.813	44.149			9505000	9450	2495;3685	8926	10470	11525	11525	1000;1001			1
NGYYLATAADDSSVK	Deamidation (N)	1574.71	0.710032	3648	Q9UMS4	PRPF19	Pre-mRNA-processing factor 19	yes	yes	0	1	0	0	0	41.041	41.041	2	0.018498	25848	C-DGP_45FS	82.543	67.229			54284000	9452	3648	8927	10472	11527	11527	1393			1
NHGVLHTSVVLLTE	Deamidation (N)	1518.8	0.804207	1773	O43747;H3BNR4	AP1G1	AP-1 complex subunit gamma-1	yes	no	0	1	0	0	0	55.34	55.34	3	0.010181	31816	C-DGP_65FS	54.524	33.667			7323400	9456	1773	8931	10476	11531	11531	571			1
NHSEGGGVIVNNTE	Phospho (STY);Deamidation (N)	1506.6	0.598781	1606	K7ENL2;K7EMC9;Q969T9;K7EJ75	WBP2	WW domain-binding protein 2	yes	no	0	1	0	1	1	22.34	22.34	2	0.0040141	14046	C-DGP_45FS	75.294	18.731			65022000	9472	1606	8947	10494	11549	11549	491		114	1
NHTALTVVMASK	Deamidation (N)	1271.65	0.654372	2120	P22102	GART	Trifunctional purine biosynthetic protein adenosine-3;Phosphoribosylamine--glycine ligase;Phosphoribosylformylglycinamidine cyclo-ligase;Phosphoribosylglycinamide formyltransferase	yes	yes	0	1	0	0	0	34.867	34.867	2	0.00072594	18904	C-DGP_65FS	142.19	65.001			12270000	9475	2120	8948	10498	11556	11556	831			1
NIETNYTR	Deamidation (N)	1010.47	0.466889	5	A0A1B0GWI2;A0A0A0MRU5;A0A024R644;O75503	CLN5	Ceroid-lipofuscinosis neuronal protein 5	yes	no	0	1	0	0	1	14.516	14.516	2	0.029165	6202	C-DGP_65FS	86.833	35.867			207570000	9493	5	8966	10517	11576	11576	2			0
NILPRQTDEE	Phospho (STY);Deamidation (N)	1294.54	0.544226	3370	Q9C0D0	PHACTR1	Phosphatase and actin regulator 1	yes	yes	0	1	0	1	2	23.354	23.354	2	0.025031	14652	C-DGP_45FS	71.221	32.073			26489000	9512	3370	8985	10536	11596	11596	1299		336	1
NIMLKSFQSANIIE	Phospho (STY);2 Deamidation (N)	1688.77	0.77324	495	A0A2R8YH03;Q5VWN6	FAM208B	Protein FAM208B	yes	no	0	2	0	1	1	54.71	54.71	2	0.016275	34479	C-DGP_45FS	47.938	24.794			0	9516	495	8989	10540	11600	11600	165;166		38	1
NINGTDPIQK	Deamidation (N)	1099.55	0.550953	2775	Q4KMQ2	ANO6	Anoctamin-6	yes	yes	0	1	0	0	0	16.591	16.591	2	0.023237	10468	C-DGP_45FS	104.06	32.179			39314000	9517	2775	8990	10541	11601	11601	1111			1
NITIVTGAPR	Deamidation (N)	1041.58	0.581859	2149	P26006	ITGA3	Integrin alpha-3;Integrin alpha-3 heavy chain;Integrin alpha-3 light chain	yes	yes	0	1	0	0	0	35.412	35.412	2	0.032301	22310	C-DGP_45FS	57.59	22.294			4836400	9529	2149	9002	10554	11617	11617	857			0
NIVGSIGSVLLSANR	Phospho (STY);Deamidation (N)	1579.8	0.797087	2952	Q7Z443	PKD1L3	Polycystic kidney disease protein 1-like 3	yes	yes	0	1	0	1	0	31.867	31.867	2	0.024059	17079	C-DGP_65FS	47.559	8.9917			8058000	9533	2952	9006	10558	11622	11622	1151		210	1
NKANIQFGDNGTTISAVSNK	Deamidation (N)	2079.02	0.0232612	417	A0A1W2PPX5;A0A1W2PQR6;A0A1W2PQB7;A0A1W2PS43;A0A1W2PRS1;Q14108;A0A1W2PPU6;A0A1W2PS70;A0A1W2PNX7;A0A1W2PSE4	SCARB2	Lysosome membrane protein 2	yes	no	0	1	0	0	1	31.489	31.489	3	1.1646e-20	16795	C-DGP_65FS	164.59	154.68			584720000	9536	417	9009	10561	11625	11625	138			1
NKDIVTVANAVFVKNASE	Deamidation (N)	1919	6.5851e-06	846	C9JN98;P07093	SERPINE2	Glia-derived nexin	yes	no	0	1	0	0	2	52.424	52.424	3	0.0065968	33056	C-DGP_45FS	66.325	56.128			36780000	9538	846	9011	10563	11627	11627	268			1
NKGCSSSTSVFVTLDNNVVNGSSPAIR	Deamidation (N)	2810.35	0.350485	898	CON__Q28194			yes	yes	0	1	0	0	1	54.86	54.86	3	1.9005e-21	34519	C-DGP_45FS	142.65	130.89		+	108600000	9546	898	9019	10572	11636	11636	310			1
NKYHVLHINTTK	Deamidation (N)	1467.78	0.783412	1621	K7EP71;Q7LGA3	HS2ST1	Heparan sulfate 2-O-sulfotransferase 1	yes	no	0	1	0	0	1	11.251	11.251	4	0.0022661	7155	C-DGP_45FS	83.204	51.136			266580000	9569	1621	9042	10597	11664	11664	495			1
NLCNNTGDPEMCPE	Deamidation (N)	1650.6	0.596007	2909	Q6UW56	ATRAID	All-trans retinoic acid-induced differentiation factor	yes	yes	0	1	0	0	1	29.807	29.807	2	2.9989e-06	18756	C-DGP_45FS	150.35	124.73			21485000	9575	2909	9048	10603	11670	11670	1137			1
NLLRNHIIK	Deamidation (N)	1120.67	0.671677	1351	H0Y9D7;S4R3C6;H0Y8L3;Q15582	TGFBI	Transforming growth factor-beta-induced protein ig-h3	yes	no	0	1	0	0	1	15.429	15.429	3	0.0086794	9799	C-DGP_45FS	81.548	26.566			8956400	9616	1351	9087	10645	11716	11716	432			1
NLNNSQSDVVSFR	Deamidation (N)	1479.7	0.695385	1996	P08648	ITGA5	Integrin alpha-5;Integrin alpha-5 heavy chain;Integrin alpha-5 light chain	yes	yes	0	1	0	0	0	33.495	33.495	2	3.7047e-22	21103	C-DGP_45FS	198.62	124.25			221550000	9628	1996	9099	10658	11730	11730	701			1
NLRGYYNQSE	Deamidation (N)	1243.55	0.54693	2190;373	A0A140T9H5;P10321;A0A140T9U8;A2AEA2;O19617;A0A140T921;P30505;P30460;A0A140T937;A0A1W2PPR8;A0A1W2PRZ0;Q31612;P01889;Q04826;P30508;P30486;P30480;Q31610;Q29960;A0A140TA05;A0A140T9E1;A0A140T912;A0A140T9L3;A0A140T930;A0A140T9Z4;A0A140T9W2;A0A140TA12;A0A140TA21;A0A140T9M0;F8W9Z8;F6U0H7;A0A140T9M5;A0A140T9T1;P04222;P30499;P30510;A0A140T9D4;A0A140TA03;A0A140T9U0;P30483;P30488;P30493;P30685;P30479;P30462;…	HLA-C;HLA-B	HLA class I histocompatibility antigen, Cw-7 alpha chain;HLA class I histocompatibility antigen, Cw-8 alpha chain;HLA class I histocompatibility antigen, B-8 alpha chain;HLA class I histocompatibility antigen, B-73 alpha chain;HLA class I histocompatibility antigen, B-7 alpha chain;HLA class I histocompatibility antigen, B-40 alpha chain;HLA class I histocompatibility antigen, Cw-12 alpha chain;H…	no	no	0	1	0	0	1	17.508	17.508	2	0.023038	11050	C-DGP_45FS	118.74	80.583			18558000	9640	373;2190	9110	10670	11742	11742	126;873			1
NLRGYYNQSEDGSHTLQR	Deamidation (N)	2137.98	0.977708	373	A0A140T9H5;P10321;A0A140T9U8;A2AEA2;O19617;A0A140T921;A0A140TA05;A0A140T9E1;A0A140T9L3	HLA-C	HLA class I histocompatibility antigen, Cw-7 alpha chain	yes	no	0	1	0	0	2	16.86	16.86	3	0.010863	10696	C-DGP_45FS	62.658	43.899			6550100	9641	373	9111	10671	11743	11743	126			1
NLTFQDLHLHHGGHQAANTSHDLAQR	Deamidation (N)	2918.39	0.392048	3427	Q9H7M9	C10orf54	Platelet receptor Gi24	yes	yes	0	1	0	0	0	22.211	22.211	4	3.4833e-22	14020	C-DGP_45FS	148.28	127.62			14716000	9645	3427	9115	10675	11747	11747	1321;1322			1
NLTLRPAGPEHSGLYSCCAHSAFGQACSSQNFTLSIADE	Deamidation (N)	4253.88	0.88409	2624	Q13308;Q86X91	PTK7	Inactive tyrosine-protein kinase 7	yes	no	0	1	0	0	1	57.426	57.426	4	1.5565e-70	36153	C-DGP_45FS	199.21	180.37			125180000	9647	2624	9117	10677	11749	11749	1059			1
NLVLKDMSDGFISNLTIQR	Deamidation (N)	2164.12	0.119804	2043	P13674	P4HA1	Prolyl 4-hydroxylase subunit alpha-1	yes	yes	0	1	0	0	1	73.635	73.635	3;4	9.0957e-17	46373	C-DGP_45FS	168.27	149.48			881130000	9655	2043	9125	10685;10686	11757;11758	11757	760			2
NMDPLNDNVATLLHQSSDRFVAE	Deamidation (N)	2586.2	0.20203	2231	P35580	MYH10	Myosin-10	yes	yes	0	1	0	0	1	71.078	71.078	3	0.0006388	44780	C-DGP_45FS	58.904	42.371			0	9669	2231	9137	10701	11773	11773	893			1
NMQFIHNGTYICDVK	Deamidation (N)	1839.83	0.82839	1889	O95297;Q9UEL6	MPZL1	Myelin protein zero-like protein 1	yes	no	0	1	0	0	0	42.007	42.007	3	0.0025507	23409	C-DGP_65FS	69.485	47.33			31229000	9677	1889	9145	10709	11782	11782	621			1
NMQIANHTLK	Deamidation (N)	1169.59	0.586292	231	J3KSQ5;F6X3S4;A0A0A0MSN4;P12821	ACE	Angiotensin-converting enzyme;Angiotensin-converting enzyme, soluble form	yes	no	0	1	0	0	0	17.188	17.188	3	0.015222	7912	C-DGP_65FS	58.699	45.494			10387000	9678	231	9146	10710	11783	11783	74			1
NMSVIAHVDHGK	Deamidation (N)	1307.63	0.62922	2041	P13639	EEF2	Elongation factor 2	yes	yes	0	1	0	0	0	24.236	24.236	3	0.00086087	12234	C-DGP_65FS	101.39	85.5			46660000	9682	2041	9148	10722;10723	11800;11801	11800	759			2
NMSVIAHVDHGKSTLTDSLVCK	Deamidation (N)	2412.18	0.17773	2041	P13639	EEF2	Elongation factor 2	yes	yes	0	1	0	0	1	42.348	42.348	3;4	1.5401e-09	25666	C-DGP_45FS	128.98	97.159			330680000	9684	2041	9149	10729;10730;10731	11807;11808;11809	11807	759			3
NNASTDYDLSDK	Deamidation (N)	1342.55	0.552469	2255	P39023;G5E9G0;B5MCW2	RPL3	60S ribosomal protein L3	yes	no	0	1	0	0	0	19.722	19.722	2	0.020496	12430	C-DGP_45FS	99.343	58.991			29861000	9688	2255	9151	10738	11820	11820	903			1
NNGLPLMIQALTESQNEE	2 Deamidation (N)	2001.92	0.920101	3056	Q8NA31	CCDC79	Telomere repeats-binding bouquet formation protein 1	yes	yes	0	2	0	0	2	14.039	14.039	3	0.042586	5957	C-DGP_65FS	40.493	11.153			40771000	9693	3056	9156	10743	11825	11825	1184;1185			1
NNHTASILDR	2 Deamidation (N)	1141.54	0.536365	1220	F8VV56;F8W022;F8VWK8;P08962	CD63	Tetraspanin;CD63 antigen	yes	no	0	2	0	0	0	20.9	20.9	2;3	0.0014983	13133	C-DGP_45FS	103.34	86.566			58712000	9695	1220	9158	10745;10746	11827;11828	11827	403;404			2
NNHTASILDR	Deamidation (N)	1140.55	0.55235	1220	F8VV56;F8W022;F8VWK8;P08962	CD63	Tetraspanin;CD63 antigen	yes	no	0	1	0	0	0	14.91	14.91	2;3	1.9041e-82	6482	C-DGP_65FS	253.29	253.29			340350000	9696	1220	9158	10747;10748	11829;11830	11830	403;404			1
NNKTVFK	2 Deamidation (N)	851.439	0.438883	384	A0A1B0GUE3;A0A1B0GUG1;A0A1B0GUW4;E7EMM4;A0A1B0GW68;A0A1B0GUA4;A0A1B0GTM3;A0A1B0GTZ5;A0A1B0GUH5;Q13510;A0A1B0GUB3;A0A1B0GVG2;A0A1B0GUJ3	ASAH1	Acid ceramidase;Acid ceramidase subunit alpha;Acid ceramidase subunit beta	yes	no	0	2	0	0	1	11.777	11.777	2	0.0053526	4534	C-DGP_65FS	149.4	38.365			21243000	9699	384	9161	10751	11833	11833	130;131			1
NNPAIVIIGNNGQIHYDHQNDGASQALASCQR	Deamidation (N)	3475.63	0.628726	2320	P49257	LMAN1	Protein ERGIC-53	yes	yes	0	1	0	0	0	43.284	43.284	4	4.5948e-29	27258	C-DGP_45FS	146.94	137.23			76205000	9703	2320	9164	10755	11837	11837	939			1
NNTQVLINCR	Deamidation (N)	1231.6	0.59792	2458	P62316;K7ERG4	SNRPD2	Small nuclear ribonucleoprotein Sm D2	yes	no	0	1	0	0	0	26.482	26.482	2	0.0013837	15517	C-DGP_45FS	149.82	110.79			31469000	9711	2458	9171	10763;10764	11845;11846	11845	984;985			2
NNVITIDLVQNSSQK	Deamidation (N)	1672.86	0.863179	732	P16422;B5MCA4	EPCAM	Epithelial cell adhesion molecule	yes	no	0	1	0	0	0	51.736	51.736	3	0.0091448	29488	C-DGP_65FS	52.823	39.723			31859000	9716	732	9176	10769	11852	11852	245			1
NNVITLNITGK	Deamidation (N)	1186.66	0.655752	2073	P16278;E7EQ29	GLB1	Beta-galactosidase	yes	no	0	1	0	0	0	47.719	47.719	2	0.0026678	26925	C-DGP_65FS	129.38	105.23			685750000	9717	2073	9177	10770	11853	11853	797;798;799			1
NPNGTVTVISR	Deamidation (N)	1157.6	0.604051	2720	Q15223	PVRL1	Nectin-1	yes	yes	0	1	0	0	0	20.779	20.779	2	0.00065999	10143	C-DGP_65FS	137.95	107.79			23280000	9732	2720	9192	10785	11868	11868	1090			1
NPVGLIGAENATGETDPSHSK	Deamidation (N)	2093.99	0.986541	2284	P43251	BTD	Biotinidase	yes	yes	0	1	0	0	2	31.563	31.563	3	1.8702e-44	19870	C-DGP_45FS	217.33	201.94			33813000	9735	2284	9195	10788	11871	11871	918			1
NQDECVIALHDCNGDVNR	Deamidation (N)	2128.89	0.890215	1239	F8W726;Q14157;Q5VU77;Q5VU81;Q5VU80;Q5VU79;Q5VU78	UBAP2L	Ubiquitin-associated protein 2-like	yes	no	0	1	0	0	1	26.816	26.816	3	4.1804e-05	13799	C-DGP_65FS	111.92	99.622			79551000	9743	1239	9202	10796	11880	11880	411			1
NQFVAVTSTNAAK	Deamidation (N)	1350.68	0.677944	407;2673	A0A1C7CYX9;Q16555;H0YBT4;E9PD68;Q14194;Q14195	DPYSL2;DPYSL3;CRMP1	Dihydropyrimidinase-related protein 2;Dihydropyrimidinase-related protein 1;Dihydropyrimidinase-related protein 3	no	no	0	1	0	0	0	24.487	24.487	2	0.021337	15453	C-DGP_45FS	65.232	45.445			6523500	9749	407;2673	9207	10802	11886	11886	136			0
NQGAGWWHNVSARDPAFSAR	Deamidation (N)	2227.03	0.0307466	2967	Q7Z7M0	MEGF8	Multiple epidermal growth factor-like domains protein 8	yes	yes	0	1	0	0	1	43.147	43.147	4	0.00060362	24066	C-DGP_65FS	65.784	56.368			81155000	9750	2967	9208	10803	11887	11887	1156			1
NQGGYGGSSSSSSYGSGR	Deamidation (N)	1694.68	0.676835	1237;446	A0A2R8Y4L2;F8W6I7;P09651	HNRNPA1	Heterogeneous nuclear ribonucleoprotein A1;Heterogeneous nuclear ribonucleoprotein A1, N-terminally processed	no	no	0	1	0	0	0	10.47	10.47	2	1.2879e-05	6732	C-DGP_45FS	126.63	91.409			11659000	9755	446;1237	9211	10808	11892	11892	153			1
NQKPSQVNGAPGSPTEPAGQK	Phospho (STY);Deamidation (N)	2171.98	0.984841	3310	Q9BQG0;I3L1L3	MYBBP1A	Myb-binding protein 1A	yes	no	0	1	0	1	1	9.8423	9.8423	3	5.256e-06	3338	C-DGP_65FS	92.886	72.911			25345000	9766	3310	9222	10820	11907	11907	1286		244	1
NQLTPLSLPPR	Phospho (STY);Deamidation (N)	1315.65	0.653717	1067	E9PFQ4;Q86SQ0;E9PDY7;G5E9V3;A0A1W2PQ63	PHLDB2	Pleckstrin homology-like domain family B member 2	yes	no	0	1	0	1	0	37.741	37.741	2	0.014395	23823	C-DGP_45FS	70.919	13.872			8927000	9770	1067	9226	10824	11912	11912	356		76;301	1
NQSQVVLVE	Phospho (STY);Deamidation (N)	1095.48	0.48492	333	A0A0G2JNU3;A6H8Y1	BDP1	Transcription factor TFIIIB component B'' homolog	yes	no	0	1	0	1	0	37.004	37.004	2	0.040327	23417	C-DGP_45FS	42.109	8.3124			53201000	9777	333	9233	10831	11919	11919	109		23	0
NQVNVTCQVR	Deamidation (N)	1217.58	0.58227	1448	H3BQ21;Q5TFQ8;P78324;H3BSK5	SIRPB1;SIRPA	Signal-regulatory protein beta-1 isoform 3;Tyrosine-protein phosphatase non-receptor type substrate 1	yes	no	0	1	0	0	0	14.197	14.197	2	0.00026564	9001	C-DGP_45FS	161.02	97.541			29164000	9783	1448	9238	10837	11926	11926	455			1
NRDGGTFISDADDVVSAMIVK	Deamidation (N)	2210.05	0.0525124	3272	Q96ST2	IWS1	Protein IWS1 homolog	yes	yes	0	1	0	0	1	78.044	78.044	3	0.019542	45443	C-DGP_65FS	46.578	30.986			20389000	9789	3272	9242	10843;10844	11932;11933	11932	1269			2
NRVPDSCCINVTVGCGINFNEK	Deamidation (N)	2553.14	0.141027	1220	F8VV56;F8W022;F8VWK8;P08962	CD63	Tetraspanin;CD63 antigen	yes	no	0	1	0	0	2	48.873	48.873	3;4	2.2271e-12	30577	C-DGP_45FS	143.58	122.95			1414500000	9807	1220	9260	10864;10865;10866	11957;11958;11959;11960	11958	405			3
NSFFLNVNSQVTTVCQALAKDPK	Deamidation (N)	2581.28	0.284638	432	Q5T0S4;A0A286YFE3;A0A2C9F2P4;A0A286YFL8;A0A286YFF7;P50897;E9PK48	PPT1	Palmitoyl-protein thioesterase 1	yes	no	0	1	0	0	1	75.027	75.027	3	1.6499e-08	47289	C-DGP_45FS	97.059	83.585			80395000	9818	432	9270	10878	11972	11972	145			1
NSGLPHNSSANSTE	2 Deamidation (N)	1415.58	0.580081	3027	Q8N131	TMEM123	Porimin	yes	yes	0	2	0	0	0	10.188	10.188	2	0.020787	6511	C-DGP_45FS	74.094	30.459			52211000	9820	3027	9272	10880	11974	11974	1176;1177			1
NSNSNVIQVDQSGLGLPSR	Deamidation (N)	1984.98	0.981396	519	B4DKB2;A0A3B3ISF9;P42892	ECE1	Endothelin-converting enzyme 1	yes	no	0	1	0	0	0	48.374	48.374	3	0.0028644	30459	C-DGP_45FS	58.206	48.418			41664000	9831	519	9283	10891	11985	11985	180			1
NSNSNVIQVDQSGLGLPSRDYYLNKTE	2 Deamidation (N)	3012.43	0.431238	519	B4DKB2;A0A3B3ISF9;P42892	ECE1	Endothelin-converting enzyme 1	yes	no	0	2	0	0	2	55.225	55.225	3	5.1221e-42	34767	C-DGP_45FS	184.76	172.45			98708000	9832	519	9284	10892	11986	11986	180;181			1
NSSYVHGGLDSNGKPADAVYGQK	Deamidation (N)	2364.1	0.0982171	2622	Q13283;E5RIZ6;E5RH42;E5RJU8;E5RIF8;E5RI46	G3BP1	Ras GTPase-activating protein-binding protein 1	yes	no	0	1	0	0	0	20.25	20.25	4	0.0019757	9802	C-DGP_65FS	59.814	45.2			42486000	9848	2622	9300	10909	12010	12010	1053			1
NSTTGTAAIVNALNIPNE	Phospho (STY);Deamidation (N)	1879.86	0.856452	3796				yes	yes	0	1	0	1	0	46.857	46.857	2	0.026774	26485	C-DGP_65FS	43.897	12.466	+		20278000	9850	3796	9302	10911	12012	12012	1427;1428		285	1
NSVCHTATVIANSFMHCGTTSDQFLR	Deamidation (N)	2954.31	0.310946	76	A0A087WW66;Q99460	PSMD1	26S proteasome non-ATPase regulatory subunit 1	yes	no	0	1	0	0	0	72.513	72.513	4	1.5844e-17	45679	C-DGP_45FS	123.53	108.27			64478000	9853	76	9304	10914	12015	12015	29			1
NSVCHTATVIANSFMHCGTTSDQFLRDNLE	Deamidation (N)	3425.51	0.507473	76	A0A087WW66;Q99460	PSMD1	26S proteasome non-ATPase regulatory subunit 1	yes	no	0	1	0	0	1	74.549	74.549	4	2.2677e-20	46986	C-DGP_45FS	134.14	112.67			192190000	9855	76	9305	10916	12017	12017	29			1
NSVSQISVLSGGK	Deamidation (N)	1275.67	0.667045	1737	O15143	ARPC1B	Actin-related protein 2/3 complex subunit 1B	yes	yes	0	1	0	0	0	42.873	42.873	2	0.0087105	27063	C-DGP_45FS	113.42	90.706			11411000	9859	1737	9307	10920	12021	12021	547			1
NSVVISNGDINLSLRK	Deamidation (N)	1728.94	0.937012	1522	I3L369;P38432	COIL	Coilin	yes	no	0	1	0	0	1	42.832	42.832	3	0.01921	23938	C-DGP_65FS	42.913	35.132			6431200	9863	1522	9310	10924	12025	12025	472			0
NTAFNLTCQAVGPPEPVNIFWVQNSSR	2 Deamidation (N)	3047.44	0.44472	1080	Q12866;E9PHX8	MERTK	Tyrosine-protein kinase Mer;Receptor protein-tyrosine kinase	yes	no	0	2	0	0	1	78.767	78.767	3	3.6678e-13	49649	C-DGP_45FS	113.64	102.63			46132000	9869	1080	9316	10930	12032	12032	362;363			1
NTNENPQECFNASK	Deamidation (N)	1652.67	0.673663	2631	Q13433	SLC39A6	Zinc transporter ZIP6	yes	yes	0	1	0	0	2	15.649	15.649	2	3.3861e-30	9978	C-DGP_45FS	207.88	170.81			50050000	9893	2631	9339	10954	12058	12058	1062			1
NTNTINNGTQQQAQSMTTTIKPGDDWKK	Deamidation (N)	3120.48	0.478205	2151	P26196;Q8IV96	DDX6	Probable ATP-dependent RNA helicase DDX6	yes	no	0	1	0	0	1	28.596	28.596	4	5.7916e-09	17994	C-DGP_45FS	93.446	87.351			49084000	9896	2151	9341	10957	12062	12062	861			1
NVASVCLQIGYPTVASVPHSIINGYKR	Deamidation (N)	2943.53	0.527662	1217	F8VU65;P05388;F8VW21;F8VWS0;F8VZS0;F8W1K8	RPLP0	60S acidic ribosomal protein P0	yes	no	0	1	0	0	1	62.553	62.553	4	3.8897e-09	39532	C-DGP_45FS	100.27	91.872			568250000	9905	1217	9350	10967	12072;12073	12073	401			2
NVFGVCHIFASFNDTFVHVTDLSGK	Deamidation (N)	2811.33	0.33265	474	P62263;A0A2R8Y811;E5RH77	RPS14	40S ribosomal protein S14	yes	no	0	1	0	0	0	76.974	76.974	3	5.0743e-05	48553	C-DGP_45FS	76.691	69.498			60911000	9909	474	9354	10971	12077	12077	160			1
NVGPNTTSTVISTDAFRPGVR	Deamidation (N)	2189.11	0.10766	3296	Q99650	OSMR	Oncostatin-M-specific receptor subunit beta	yes	yes	0	1	0	0	0	44.538	44.538	3	5.5848e-07	28055	C-DGP_45FS	98.816	89.401			19283000	9915	3296	9359	10977	12084	12084	1278			1
NVHPMSPDTKLVTIE	Deamidation (N)	1680.84	0.839272	717	B4DX41;E7ET86;Q8IVW4	CDKL3	Cyclin-dependent kinase-like 3	yes	no	0	1	0	0	1	30.797	30.797	3	0.021395	16408	C-DGP_65FS	51.546	31.422			9052500	9920	717	9364	10982	12091	12091	242			1
NVIIWGNHSSTQYPDVNHAK	Deamidation (N)	2280.09	0.0923438	2263	P40925;C9JF79;B9A041;B8ZZ51	MDH1	Malate dehydrogenase, cytoplasmic;Malate dehydrogenase	yes	no	0	1	0	0	0	33.711	33.711	3	1.9705e-09	21153	C-DGP_45FS	132.79	108.64			175860000	9925	2263	9368	10988	12098	12098	906			1
NWGQDPGVSANASK	Deamidation (N)	1430.64	0.642621	3195	Q96AQ6	PBXIP1	Pre-B-cell leukemia transcription factor-interacting protein 1	yes	yes	0	1	0	0	0	19.631	19.631	2	0.005609	12363	C-DGP_45FS	109.72	84.162			17511000	9976	3195	9419	11044	12156	12156	1250			1
NWQLTEEDFGNTSGR	Deamidation (N)	1753.75	0.754357	2194	P30825	SLC7A1	High affinity cationic amino acid transporter 1	yes	yes	0	1	0	0	2	49.059	49.059	3	5.3242e-05	27848	C-DGP_65FS	121.45	107.42			109720000	9979	2194	9422	11047	12159	12159	875			0
NYFHYNQSYPPTYNVK	Deamidation (N)	2034.91	0.911192	239	A0A0A0MT32;P38571	LIPA	Lysosomal acid lipase/cholesteryl ester hydrolase	yes	no	0	1	0	0	0	37.167	37.167	3	0.00011987	20480	C-DGP_65FS	99.069	89.32			87275000	9989	239	9431	11059	12172;12173;12174	12172	76			3
NYPKNNHTASILDR	Deamidation (N)	1642.81	0.806333	1220	F8VV56;F8W022;F8VWK8;P08962	CD63	Tetraspanin;CD63 antigen	yes	no	0	1	0	0	1	13.976	13.976	3;4	0.00031271	9064	C-DGP_45FS	103.85	83.472			177450000	10000	1220	9442	11070;11071	12186;12187;12188	12187	403;404			2
PANVGVTK	Deamidation (N)	785.428	0.428318	3345	Q9BW30	TPPP3	Tubulin polymerization-promoting protein family member 3	yes	yes	0	1	0	0	0	34.643	34.643	2	0.0082006	18776	C-DGP_65FS	89.123	21.779			0	10014	3345	9456	11085	12202	12202	1293			1
PLLDLVTACNSVFE	Deamidation (N)	1577.76	0.76471	173	A0A096LNN3;A0A096LNW1;A0A096LNL9;P46100	ATRX	Transcriptional regulator ATRX	yes	no	0	1	0	0	0	69.883	69.883	2	0.026375	44024	C-DGP_45FS	49.35	21.338			0	10028	173	9470	11101	12218	12218	61			1
PPLNASASDQGEK	Deamidation (N)	1313.61	0.609924	553	A0A494C039;Q9Y4L1;A0A087X054	HYOU1	Hypoxia up-regulated protein 1	yes	no	0	1	0	0	1	15.366	15.366	2	3.0135e-189	9651	C-DGP_45FS	356.13	305.43			55851000	10034	553	9475	11107	12225	12225	195			1
QAEKVIDGTPCDQNGTAICVSGQCK	Deamidation (N)	2736.22	0.215314	2921	Q6ZMP0	THSD4	Thrombospondin type-1 domain-containing protein 4	yes	yes	0	1	0	0	2	25.797	25.797	3	2.4301e-05	16226	C-DGP_45FS	88.841	67.641			32323000	10053	2921	9494	11127	12245	12245	1145			1
QAFDQILQDRNHSSYLGYSVAAISTGE	Deamidation (N)	2970.4	0.399544	2086	P17301;E9PB77;E7EMF1;E7ESP4	ITGA2	Integrin alpha-2	yes	no	0	1	0	0	1	68.929	68.929	3;4	2.1747e-130	43355	C-DGP_45FS	279.73	262.33			532530000	10056	2086	9497	11131;11132	12249;12250	12249	805			2
QAHLCVLASNCDEPMYVK	Deamidation (N)	2134.95	0.948581	2143	P25398	RPS12	40S ribosomal protein S12	yes	yes	0	1	0	0	1	42.661	42.661	3	9.0077e-07	23794	C-DGP_65FS	129.05	119.32			59333000	10066	2143	9505	11142	12260	12260	845			1
QAIHVGNQTFNDGTIVEK	Deamidation (N)	1970.97	0.969769	3406	Q9H3G5;H7C0X5	CPVL	Probable serine carboxypeptidase CPVL	yes	no	0	1	0	0	1	36.333	36.333	3	0.0073328	19840	C-DGP_65FS	70.335	56.604			17566000	10070	3406	9508	11146	12264	12264	1306;1307			1
QAIHVGNQTFNDGTIVEK	2 Deamidation (N)	1971.95	0.953785	3406	Q9H3G5;H7C0X5	CPVL	Probable serine carboxypeptidase CPVL	yes	no	0	2	0	0	1	37.492	37.492	3	0.010052	20552	C-DGP_65FS	44.1	33.442			26820000	10071	3406	9508	11147	12265	12265	1306;1307			1
QDDGDFIIEDPNPPPPCEE	Deamidation (N)	2183.88	0.88411	3779				yes	yes	0	1	0	0	2	9.3236	9.3236	3	0.025887	3039	C-DGP_65FS	54.974	13.113	+		21398000	10112	3779	9548	11190	12312	12312	1421			1
QEALELMNQNLDIYE	Oxidation (M);Phospho (STY);Deamidation (N)	1918.79	0.79074	2284	P43251;A0A2R8Y5J9;F8WCU5;C9JSN9	BTD	Biotinidase	yes	no	0	1	1	1	2	16.74	16.74	3	0.014693	7633	C-DGP_65FS	45.864	24.406			13966000	10145	2284	9581	11224	12348	12348	919;920	355	358	1
QGEHLSNSTSAFSTR	Deamidation (N)	1621.73	0.733227	3155	Q92626	PXDN	Peroxidasin homolog	yes	yes	0	1	0	0	1	17.355	17.355	3	0.00048772	7989	C-DGP_65FS	97.45	89.584			30856000	10185	3155	9619	11268	12396	12396	1227			1
QGLVDRAQQLLANSTALEE	Deamidation (N)	2056.04	0.0436623	1742	O15230	LAMA5	Laminin subunit alpha-5	yes	yes	0	1	0	0	2	73.912	73.912	3	4.3397e-05	43257	C-DGP_65FS	96.208	75.557			44016000	10194	1742	9628	11277	12405	12405	560			1
QHTVTTTTKGENFTE	Deamidation (N)	1693.78	0.779509	586	X6RKS3;A2A2V1;P04156	PRNP	Major prion protein	yes	no	0	1	0	0	2	11.959	11.959	2;3	5.7945e-161	7631	C-DGP_45FS	301.07	266.35			342860000	10242	586	9675	11329;11330	12461;12462	12461	206			1
QIATGVSDTICEPCPVGFFSNVSSAFEK	Deamidation (N)	3047.39	0.389239	2148	P25942	CD40	Tumor necrosis factor receptor superfamily member 5	yes	yes	0	1	0	0	2	79.517	79.517	3	2.865e-33	50124	C-DGP_45FS	169.23	158.15			366660000	10248	2148	9681	11337	12469	12469	848			1
QILLKLNSSE	Phospho (STY);Deamidation (N)	1224.6	0.600284	2755	Q17RP2	TIGD6	Tigger transposable element-derived protein 6	yes	yes	0	1	0	1	1	71.898	71.898	2	0.0032719	45328	C-DGP_45FS	94.302	9.2384			29326000	10273	2755	9705	11362	12497	12497	1099		185;186	1
QINITLDHR	Deamidation (N)	1109.58	0.582922	2544	Q02809;Q5JXB7	PLOD1	Procollagen-lysine,2-oxoglutarate 5-dioxygenase 1	yes	no	0	1	0	0	0	27.139	27.139	3	0.034773	17059	C-DGP_45FS	44.704	21.385			38091000	10276	2544	9708	11365	12500	12500	1020			1
QINSSISGNLWDKDQR	Deamidation (N)	1860.9	0.896604	2533	Q01459	CTBS	Di-N-acetylchitobiase	yes	yes	0	1	0	0	1	36.328	36.328	3	9.7674e-05	22842	C-DGP_45FS	115.8	91.759			560410000	10277	2533	9709	11366	12501;12502	12501	1018			2
QKNLTVCPDGALFEQK	Deamidation (N)	1847.91	0.908749	2388	P54709;C9JA36	ATP1B3	Sodium/potassium-transporting ATPase subunit beta-3	yes	no	0	1	0	0	2	39.542	39.542	3	0.0031758	21873	C-DGP_65FS	80.719	69.663			18113000	10297	2388	9729	11388	12524	12524	958			1
QLAPGMVQQMQSVCSDCNGEGEVINE	Deamidation (N)	2880.2	0.203428	26	A0A087WT48;O60884	DNAJA2	DnaJ homolog subfamily A member 2	yes	no	0	1	0	0	2	57.54	57.54	3	8.353e-13	36242	C-DGP_45FS	116.48	106.67			71188000	10310	26	9742	11401	12537	12537	10			1
QLIDITGKNQDECVIALHDCNGDVNR	Deamidation (N)	2997.39	0.392033	1239	F8W726;Q14157;Q5VU77;Q5VU81;Q5VU80;Q5VU79;Q5VU78	UBAP2L	Ubiquitin-associated protein 2-like	yes	no	0	1	0	0	2	46.191	46.191	4	3.2209e-27	29089	C-DGP_45FS	161.84	146.91			76612000	10326	1239	9757	11422	12558	12558	411			1
QLITGKEDAANNYAR	Deamidation (N)	1663.82	0.816563	2499;1190;2500	F5H5D3;Q9BQE3;F8VVB9;A0A1W2PQM2;F8VQQ4;F8VS66;F8VRZ4;F8VX09;F8VWV9;C9K0S6;P68363;P68366;C9JDL2;C9JJQ8;C9JEV8;C9JQ00	TUBA1C;TUBA1B;TUBA1A;TUBA8;TUBA4A	Tubulin alpha-1C chain;Tubulin alpha-1B chain;Tubulin alpha-4A chain	no	no	0	1	0	0	2	17.132	17.132	3	0.0063115	7930	C-DGP_65FS	80.3	66.621			6399000	10333	1190;2499;2500	9764	11429	12565	12565	398			1
QLLYSFNLSSLSTSTFK	Deamidation (N)	1935.98	0.98296	2027	P11717	IGF2R	Cation-independent mannose-6-phosphate receptor	yes	yes	0	1	0	0	0	77.249	77.249	3	5.0564e-09	48689	C-DGP_45FS	135.57	116.28			131890000	10353	2027	9783	11450	12587	12587	744			1
QLVCNVTLGGENR	Deamidation (N)	1459.71	0.708927	3647	Q9UMF0	ICAM5	Intercellular adhesion molecule 5	yes	yes	0	1	0	0	1	34.768	34.768	2	0.0025087	21888	C-DGP_45FS	138.25	104.99			15517000	10380	3647	9810	11477	12618	12618	1392			1
QLVHSFAEGQDQGSAYANR	Deamidation (N)	2077.95	0.945345	2859	Q5ZPR3;H0YLT8;H0YN85;H0YK40;H0YK59;H3BM68	CD276	CD276 antigen	yes	no	0	1	0	0	1	23.299	23.299	3	1.008e-22	11647	C-DGP_65FS	181.08	162.05			96010000	10381	2859	9811	11478	12619	12619	1122			1
QLVLNLTGNTLCAGGASDEK	Deamidation (N)	2061	0.00483397	1704	O00592	PODXL	Podocalyxin	yes	yes	0	1	0	0	1	59.808	59.808	3	0.0063611	37736	C-DGP_45FS	65.765	46.211			19630000	10382	1704	9812	11479	12620	12620	515			1
QLVNREDR	Deamidation (N)	1029.52	0.520321	1387	H0YH64;O15397	IPO8	Importin-8	yes	no	0	1	0	0	2	29.704	29.704	2	0.039751	15727	C-DGP_65FS	123.45	46.676			17188000	10384	1387	9814	11481	12622	12622	436			1
QMACTPISCPGELCPQDNGTACGSR	Deamidation (N)	2767.11	0.112839	2650	Q13751	LAMB3	Laminin subunit beta-3	yes	yes	0	1	0	0	1	39.143	39.143	3	1.4139e-12	24593	C-DGP_45FS	122.44	101.63			120470000	10388	2650	9818	11485	12626	12626	1073			1
QNCTSPFSYK	Deamidation (N)	1231.52	0.517938	1963	P05556	ITGB1	Integrin beta-1	yes	yes	0	1	0	0	0	25.959	25.959	2	2.4005e-09	13355	C-DGP_65FS	151.44	109.79			117560000	10402	1963	9831	11503	12644	12644	661			0
QNNGAFNE	Deamidation (N)	893.352	0.351525	1261	G3V0E5;P02786	TFRC	Transferrin receptor protein 1;Transferrin receptor protein 1, serum form	yes	no	0	1	0	0	0	14.928	14.928	2	0.0023225	6496	C-DGP_65FS	118.01	47.098			32282000	10411	1261	9839	11513	12658	12658	416;417;418			0
QPGNMAGNFNLSLQGCDQDAQSPGILR	Deamidation (N)	2888.32	0.318139	3418	Q9H5V8	CDCP1	CUB domain-containing protein 1	yes	yes	0	1	0	0	0	64.405	64.405	3	7.1468e-14	40541	C-DGP_45FS	117.61	96.591			111640000	10417	3418	9845	11519	12664	12664	1309;1310			1
QPVSPVIHPPVSYNDTAPR	Deamidation (N)	2074.05	0.0483538	304	Q15904;A0A0C4DGX8;A6NLC6	ATP6AP1	V-type proton ATPase subunit S1	yes	no	0	1	0	0	0	39.267	39.267	3	0.00044365	21758	C-DGP_65FS	71.742	56.652			144760000	10419	304	9847	11521	12666;12667	12667	98			2
QQLAYGIYVIHQAGNGTFNR	Deamidation (N)	2250.12	0.118165	1793	O60512	B4GALT3	Beta-1,4-galactosyltransferase 3;N-acetyllactosamine synthase;Beta-N-acetylglucosaminylglycopeptide beta-1,4-galactosyltransferase;Beta-N-acetylglucosaminyl-glycolipid beta-1,4-galactosyltransferase	yes	yes	0	1	0	0	0	54.347	54.347	3	3.7834e-07	34258	C-DGP_45FS	110.41	99.272			33578000	10440	1793	9866	11544	12690	12690	574			1
QQVASLETNDPILGFQATNE	Phospho (STY);2 Deamidation (N)	2255.98	0.983503	3267	Q96RS6	NUDCD1	NudC domain-containing protein 1	yes	yes	0	2	0	1	1	37.669	37.669	3	0.035191	23705	C-DGP_45FS	40.349	20.53			33265000	10468	3267	9893	11575	12722	12722	1266;1267		237	1
QRYHGFLNTSYHR	Deamidation (N)	1678.8	0.796437	753	B7Z7D2;E9PQY3;P11117;E9PKW9;E9PQW9;B7Z6U3;E9PP23;E9PHY0	ACP2	Lysosomal acid phosphatase	yes	no	0	1	0	0	1	16.789	16.789	4	0.00011054	10553	C-DGP_45FS	130.44	116.45			174340000	10476	753	9901	11583	12730	12730	250			1
QSCAQVVLQAANER	Deamidation (N)	1573.75	0.751854	2752	Q16658	FSCN1	Fascin	yes	yes	0	1	0	0	1	34.205	34.205	2	5.4976e-08	21562	C-DGP_45FS	141.58	122.6			0	10480	2752	9904	11589	12737	12737	1098			1
QSLDQVTNRTDTVK	Deamidation (N)	1604.8	0.800578	1818	S4R3Q1;O75071	EFCAB14	EF-hand calcium-binding domain-containing protein 14	yes	no	0	1	0	0	1	16.466	16.466	3	0.018574	7466	C-DGP_65FS	57.414	36.168			35409000	10488	1818	9912	11597	12745	12745	582			1
QSQFLNVTATEDYVDPVTNQTK	2 Deamidation (N)	2499.17	0.165294	1736	O15118	NPC1	Niemann-Pick C1 protein	yes	yes	0	2	0	0	1	62.421	62.421	3	6.3357e-10	39298	C-DGP_45FS	132.67	112.41			131120000	10494	1736	9918	11603	12751	12751	542;543			1
QSQFLNVTATEDYVDPVTNQTKTNVK	2 Deamidation (N)	2941.42	0.419276	1736	O15118	NPC1	Niemann-Pick C1 protein	yes	yes	0	2	0	0	2	55.802	55.802	3	8.0928e-35	35155	C-DGP_45FS	177.3	160.32			83541000	10495	1736	9919	11604	12752	12752	542;543			1
QSSYSQQPYNNQGQQQNME	Deamidation (N)	2258.91	0.913453	3164	Q92804;A0A075B7F2	TAF15	TATA-binding protein-associated factor 2N	yes	no	0	1	0	0	0	18.553	18.553	3	0.0070592	8746	C-DGP_65FS	48.907	39.502			16107000	10500	3164	9923	11609	12757	12757	1235;1236			1
QTFTGHESDINAICFFPNGNAFATGSDDATCR	Deamidation (N)	3521.49	0.488846	2473	P62873;B3KVK2	GNB1	Guanine nucleotide-binding protein G(I)/G(S)/G(T) subunit beta-1	yes	no	0	1	0	0	1	68.343	68.343	4	1.0111e-14	43592	C-DGP_45FS	108.71	100.2			233740000	10520	2473	9943	11630;11631	12779;12780	12780	992;993			2
QTLFFNGTR	Deamidation (N)	1083.53	0.534909	3080	Q8NFZ8	CADM4	Cell adhesion molecule 4	yes	yes	0	1	0	0	0	42.873	42.873	2	0.0093921	23841	C-DGP_65FS	128.12	107.6			332990000	10535	3080	9958	11648	12798	12798	1199			1
QTLSQLPQVQNTAMASHLTSTSLDPYDR	Deamidation (N)	3102.49	0.492793	3349	Q9BWF3	RBM4	RNA-binding protein 4	yes	yes	0	1	0	0	0	58.655	58.655	3	4.6594e-12	36975	C-DGP_45FS	104.01	85.394			0	10539	3349	9962	11652	12802	12802	1294			1
QTMIDFLQNHTE	Deamidation (N)	1476.66	0.655494	2928	Q6ZRP7;H0Y430	QSOX2	Sulfhydryl oxidase 2;Sulfhydryl oxidase	yes	no	0	1	0	0	0	63.328	63.328	2;3	2.1288e-25	39837	C-DGP_45FS	212.21	176.99			331390000	10543	2928	9966	11656;11657	12806;12807	12806	1146			1
QTMIDFLQNHTEGSRPPACPR	Deamidation (N)	2455.14	0.137262	2928	Q6ZRP7;H0Y430	QSOX2	Sulfhydryl oxidase 2;Sulfhydryl oxidase	yes	no	0	1	0	0	1	47.937	47.937	4	2.6414e-09	30126	C-DGP_45FS	129.46	111.87			251130000	10544	2928	9967	11658	12808	12808	1146			1
QTVADQVLVGSYCVFSNQGGLVHPK	Deamidation (N)	2703.33	0.33265	2410	P56537	EIF6	Eukaryotic translation initiation factor 6	yes	yes	0	1	0	0	0	66.317	66.317	4	0.00058273	41797	C-DGP_45FS	66.859	56.877			74416000	10558	2410	9981	11674	12826	12826	976			1
QVALQTFGNQTTIIPAGGAGYK	Deamidation (N)	2235.15	0.153547	3533	Q9NX62	IMPAD1	Inositol monophosphatase 3	yes	yes	0	1	0	0	0	59.69	59.69	3	1.2349e-07	37675	C-DGP_45FS	100.39	82.794			241620000	10569	3533	9991	11686	12843	12843	1353			1
QVLSYGQNLSFSFR	Deamidation (N)	1645.81	0.810021	2019	P11047	LAMC1	Laminin subunit gamma-1	yes	yes	0	1	0	0	0	65.141	65.141	2;3	0.00023482	41016	C-DGP_45FS	135.8	83.846			65166000	10597	2019	10019	11717;11718	12877;12878;12879	12877	717			3
QVVENMTR	Deamidation (N)	976.465	0.46478	2012	P10253	GAA	Lysosomal alpha-glucosidase;76 kDa lysosomal alpha-glucosidase;70 kDa lysosomal alpha-glucosidase	yes	yes	0	1	0	0	1	13.731	13.731	2	0.021707	5763	C-DGP_65FS	98.458	38.1			254080000	10613	2012	10034	11734	12895	12895	707			0
QWGTLTDCVVMRDPNTKR	Deamidation (N)	2177.04	0.0357569	1237	F8W6I7;P09651;F8VZ49;Q32P51;F8W646	HNRNPA1;HNRNPA1L2	Heterogeneous nuclear ribonucleoprotein A1;Heterogeneous nuclear ribonucleoprotein A1, N-terminally processed;Heterogeneous nuclear ribonucleoprotein A1-like 2	yes	no	0	1	0	0	2	39.126	39.126	3;4	0.0022441	21622	C-DGP_65FS	74.519	58.396			142000000	10623	1237	10043	11744;11745	12905;12906	12906	409			1
QYDSFTFTASKNGTYK	Deamidation (N)	1857.84	0.842109	256	A0A0A6YYA0;Q9Y3B3	TMED7-TICAM2;TMED7	Transmembrane emp24 domain-containing protein 7	yes	no	0	1	0	0	1	33.63	33.63	3	0.00026562	21125	C-DGP_45FS	97.836	80.897			67516000	10633	256	10051	11756	12917	12917	85			1
QYGSEGRFTFTSHTPGDHQICLHSNSTR	Deamidation (N)	3220.44	0.438072	1240	F8W7F7;Q7Z7H5	TMED4	Transmembrane emp24 domain-containing protein 4	yes	no	0	1	0	0	2	27.039	27.039	4	6.6006e-09	17033	C-DGP_45FS	101.93	76.912			52987000	10636	1240	10054	11759	12920	12920	412			1
QYLVFHDGDSVVFAGPAGNSVETR	Deamidation (N)	2565.21	0.213581	2047	P13798;C9JIF9;H7C393	APEH	Acylamino-acid-releasing enzyme	yes	no	0	1	0	0	1	57.933	57.933	3	2.1111e-05	33389	C-DGP_65FS	80.683	68.717			23195000	10640	2047	10057	11763	12924	12924	765			1
QYNGVPLDGRPMNIQLVTSQIDAQR	Deamidation (N)	2813.41	0.413026	1034;2975	E9PB61;Q86V81	ALYREF	THO complex subunit 4	no	no	0	1	0	0	0	65.084	65.084	3	7.1458e-28	40743	C-DGP_45FS	163.71	151.04			1007500000	10643	1034;2975	10058	11766;11767	12927;12928;12929	12927	345			3
QYNPILSMLTNQTGE	Deamidation (N)	1708.8	0.797801	3542	Q9NY97	B3GNT2	N-acetyllactosaminide beta-1,3-N-acetylglucosaminyltransferase 2	yes	yes	0	1	0	0	0	80.015	80.015	3	0.011581	47018	C-DGP_65FS	51.726	40.355			6737200	10644	3542	10059	11768	12930	12930	1357			0
QYNPILSMLTNQTGEAGR	Deamidation (N)	1992.96	0.95749	3542	Q9NY97	B3GNT2	N-acetyllactosaminide beta-1,3-N-acetylglucosaminyltransferase 2	yes	yes	0	1	0	0	1	75.661	75.661	3	1.1987e-29	47708	C-DGP_45FS	195.38	154.53			33422000	10645	3542	10060	11769	12931	12931	1357			1
RDVPCDNVSSCPSSDTCCQLTSGE	Deamidation (N)	2731.05	0.0465935	1596	K7EKL3;P28799;K7EQ05	GRN	Granulins;Acrogranin;Paragranulin;Granulin-1;Granulin-2;Granulin-3;Granulin-4;Granulin-5;Granulin-6;Granulin-7	yes	no	0	1	0	0	1	25.742	25.742	3	0.00014088	16149	C-DGP_45FS	78.067	67.456			63459000	10683	1596	10098	11808	12974	12974	485			1
RFANEYPNITR	Deamidation (N)	1380.68	0.678613	1861	O75976	CPD	Carboxypeptidase D	yes	yes	0	1	0	0	2	23.881	23.881	3	0.020265	14965	C-DGP_45FS	84.479	52.882			174080000	10696	1861	10110	11823	12990	12990	609			1
RGFGFVYFQNHDAADK	Deamidation (N)	1871.86	0.859096	2612	Q13151	HNRNPA0	Heterogeneous nuclear ribonucleoprotein A0	yes	yes	0	1	0	0	1	43.947	43.947	4	0.012018	24640	C-DGP_65FS	43.914	38.858			9606900	10726	2612	10138	11866	13035	13035	1050			1
RGNVISSHGNPILLNSSIPEDPSIK	Deamidation (N)	2644.38	0.382043	2114	P21589;H0Y7R7	NT5E	5'-nucleotidase	yes	no	0	1	0	0	2	47.473	47.473	3	0.0011953	29933	C-DGP_45FS	71.297	63.493			29195000	10740	2114	10152	11881	13050	13050	828			1
RGPECSQNYTTPSGVIK	Deamidation (N)	1893.89	0.889076	1057	E9PEP6;O14786;Q5JWQ4;E7EX60;Q5T7F0	NRP1	Neuropilin-1	yes	no	0	1	0	0	2	20.677	20.677	3	0.00037696	9969	C-DGP_65FS	100.58	86.416			1467400000	10742	1057	10154	11883	13052	13052	353			1
RGPSASSVAVMTSSTSDHHLDAAAARQPNGVCR	Deamidation (N)	3393.59	0.590232	3557	Q9NZQ3;C9JMQ4;C9JSC3	NCKIPSD	NCK-interacting protein with SH3 domain	yes	no	0	1	0	0	2	22.542	22.542	5	0.00095447	11249	C-DGP_65FS	50.583	35.303			8367300	10745	3557	10157	11886	13055	13055	1359			1
RGVFITNE	Deamidation (N)	935.471	0.471246	2012	P10253	GAA	Lysosomal alpha-glucosidase;76 kDa lysosomal alpha-glucosidase;70 kDa lysosomal alpha-glucosidase	yes	yes	0	1	0	0	1	30.235	30.235	2	0.032096	18933	C-DGP_45FS	56.547	13.632			23843000	10761	2012	10170	11909	13084	13084	708			0
RINMAHLCIVGSHAVNGVAK	Deamidation (N)	2147.11	0.109197	1096	E9PK47;P06737	PYGL	Alpha-1,4 glucan phosphorylase;Glycogen phosphorylase, liver form	yes	no	0	1	0	0	1	30.888	30.888	3	0.012841	19518	C-DGP_45FS	43.383	34.674			13969000	10789	1096	10197	11943	13126	13126	369			0
RINMAHLCVIGSHAVNGVAR	Deamidation (N)	2175.12	0.115345	2022	P11216	PYGB	Glycogen phosphorylase, brain form	yes	yes	0	1	0	0	1	33.257	33.257	4;5	7.4946e-09	18905	C-DGP_65FS	121.26	103.43			85451000	10791	2022	10198	11945;11946	13128;13129;13130	13129	722			3
RKDINTTAQNIMFYDMGSGSTVCTIVTYQMVK	Deamidation (N)	3672.73	0.72961	553	A0A494C039;Q9Y4L1;A0A087X054;E9PJ21;A0A087WWI4;K7EQK2	HYOU1	Hypoxia up-regulated protein 1	yes	no	0	1	0	0	2	72.267	72.267	4	2.618e-41	42275	C-DGP_65FS	171.79	161.91			66572000	10804	553	10209	11961	13146	13146	198			1
RLDGSTECCNNHSLTDVCFSYR	Deamidation (N)	2691.11	0.111183	1766	O43462	MBTPS2	Membrane-bound transcription factor site-2 protease	yes	yes	0	1	0	0	2	36.242	36.242	3	1.1681e-06	19801	C-DGP_65FS	94.201	76.606			13444000	10819	1766	10224	11976	13161	13161	567;568			1
RLDLVHTAALMLDKNNLVK	Deamidation (N)	2164.2	0.203809	1847	O75643;A0A494C1A5	SNRNP200	U5 small nuclear ribonucleoprotein 200 kDa helicase	yes	no	0	1	0	0	2	63.15	63.15	4	3.5895e-05	36633	C-DGP_65FS	88.264	79.407			30629000	10824	1847	10229	11981	13166	13166	600			1
RLNTTGVSAGCTADLLVGR	Deamidation (N)	1961	2.33601e-05	1742	O15230	LAMA5	Laminin subunit alpha-5	yes	yes	0	1	0	0	1	45.04	45.04	3	3.6895e-08	25343	C-DGP_65FS	109.03	90.266			0	10840	1742	10243	11997	13185	13185	561			1
RLSAVNSIFLSHNNTK	Deamidation (N)	1800.95	0.948246	2316	P48960	CD97	CD97 antigen;CD97 antigen subunit alpha;CD97 antigen subunit beta	yes	yes	0	1	0	0	1	33.496	33.496	4	0.0098001	21112	C-DGP_45FS	52.52	40.898			12680000	10847	2316	10250	12004	13192	13192	935;936			0
RLSAVNSIFLSHNNTKE	Deamidation (N)	1929.99	0.990839	2316	P48960	CD97	CD97 antigen;CD97 antigen subunit alpha;CD97 antigen subunit beta	yes	yes	0	1	0	0	2	34.02	34.02	3	2.3043e-11	21404	C-DGP_45FS	159.8	146.74			92406000	10848	2316	10251	12005	13193	13193	935;936			1
RMNITVK	Deamidation (N)	861.474	0.474223	2149	P26006;D6R9X8	ITGA3	Integrin alpha-3;Integrin alpha-3 heavy chain;Integrin alpha-3 light chain	yes	no	0	1	0	0	1	13.065	13.065	2	0.037434	8340	C-DGP_45FS	74.415	22.184			11938000	10857	2149	10260	12014	13202	13202	858			0
RMNITVKNDPGHHIIE	Deamidation (N)	1873.95	0.946866	2149	P26006;D6R9X8	ITGA3	Integrin alpha-3;Integrin alpha-3 heavy chain;Integrin alpha-3 light chain	yes	no	0	1	0	0	2	21.207	21.207	4	0.015618	13374	C-DGP_45FS	51.695	33.331			14063000	10858	2149	10261	12015	13203	13203	858			1
RNEDKPIAPCGAIANSMFNDTLE	Deamidation (N)	2563.17	0.168287	3510	Q9NV96;E5RG19	TMEM30A	Cell cycle control protein 50A	yes	no	0	1	0	0	2	58.016	58.016	3	5.2799e-10	36543	C-DGP_45FS	111.83	81.74			111900000	10866	3510	10269	12025	13214	13214	1350			1
RNFTAADWGQSR	Deamidation (N)	1408.65	0.648375	149	A0A087X0S5;P12109	COL6A1	Collagen alpha-1(VI) chain	yes	no	0	1	0	0	1	24.681	24.681	3	0.012992	12572	C-DGP_65FS	60.401	43.929			32355000	10867	149	10270	12026	13215	13215	52			0
RNNGTITWE	Deamidation (N)	1090.5	0.504337	2114	P21589;H0Y3X5	NT5E	5'-nucleotidase	yes	no	0	1	0	0	1	28.516	28.516	2	0.0194	17946	C-DGP_45FS	81.548	32.13			36754000	10873	2114	10276	12033	13222	13222	829			1
RNNVITLNITGK	Deamidation (N)	1342.76	0.756863	2073	P16278;E7EQ29	GLB1	Beta-galactosidase	yes	no	0	1	0	0	1	36.332	36.332	2	0.0057549	23053	C-DGP_45FS	91.937	62.27			471160000	10874	2073	10277	12034	13223	13223	797;798;799			1
RNNVITLNITGK	2 Deamidation (N)	1343.74	0.740879	2073	P16278;E7EQ29	GLB1	Beta-galactosidase	yes	no	0	2	0	0	1	39.25	39.25	2	0.022549	24774	C-DGP_45FS	60	28.926			17555000	10875	2073	10277	12035	13224	13224	797;798;799			1
RNQSLVQDMDSMVR	Deamidation (N)	1678.78	0.776689	3082	Q8NHP8	PLBD2	Putative phospholipase B-like 2;Putative phospholipase B-like 2 32 kDa form;Putative phospholipase B-like 2 45 kDa form	yes	yes	0	1	0	0	1	46.645	46.645	3	0.0034693	26284	C-DGP_65FS	101.36	80.694			105940000	10880	3082	10282	12041	13230	13230	1201			1
RPIRNLTFQDLHLHHGGHQAANTSHDLAQR	2 Deamidation (N)	3441.72	0.715114	3427	Q9H7M9	C10orf54	Platelet receptor Gi24	yes	yes	0	2	0	0	1	21.49	21.49	7	0.021487	13537	C-DGP_45FS	55.783	50.623			22266000	10889	3427	10290	12050	13240	13240	1321;1322			1
RPPARPGPLSTANHTALR	Deamidation (N)	1912.04	0.0391265	1793	O60512	B4GALT3	Beta-1,4-galactosyltransferase 3;N-acetyllactosamine synthase;Beta-N-acetylglucosaminylglycopeptide beta-1,4-galactosyltransferase;Beta-N-acetylglucosaminyl-glycolipid beta-1,4-galactosyltransferase	yes	yes	0	1	0	0	0	12.194	12.194	4	1.1568e-06	4828	C-DGP_65FS	126.63	83.82			34852000	10901	1793	10302	12063	13255	13255	575			1
RPSLQMNTSIWYNRSDVFE	2 Deamidation (N)	2344.08	0.0793959	2392	P54802	NAGLU	Alpha-N-acetylglucosaminidase;Alpha-N-acetylglucosaminidase 82 kDa form;Alpha-N-acetylglucosaminidase 77 kDa form	yes	yes	0	2	0	0	1	64.044	64.044	3	0.0012021	40358	C-DGP_45FS	85.42	60.882			22909000	10905	2392	10306	12068	13260	13260	960;961			0
RPYVSYVNNSIAR	Deamidation (N)	1538.78	0.784141	1044	Q9Y2E5;E9PCD7;H0YA68	MAN2B2	Epididymis-specific alpha-mannosidase;Alpha-mannosidase	yes	no	0	1	0	0	0	27.674	27.674	3	0.00047023	14371	C-DGP_65FS	109	97.021			437780000	10913	1044	10313	12077	13269	13269	347			1
RQDVNITVATVPSWLK	Deamidation (N)	1826.99	0.989048	2624	Q13308;H0Y8F1	PTK7	Inactive tyrosine-protein kinase 7	yes	no	0	1	0	0	1	62.6	62.6	3	0.0043678	39360	C-DGP_45FS	82.663	71.847			320150000	10918	2624	10318	12082	13274	13274	1060			1
RQSLDQVTNRTDTVK	Deamidation (N)	1760.9	0.90169	1818	S4R3Q1;O75071	EFCAB14	EF-hand calcium-binding domain-containing protein 14	yes	no	0	1	0	0	2	11.89	11.89	3	0.0030965	4663	C-DGP_65FS	88.507	41.582			9276300	10922	1818	10322	12086	13278	13278	582			1
RTMMACGGSIQTSVNALSADVLGR	Deamidation (N)	2495.19	0.193062	3302	Q99832	CCT7	T-complex protein 1 subunit eta	yes	yes	0	1	0	0	1	53.528	53.528	3	0.00010974	30667	C-DGP_65FS	79.426	64.966			10825000	10959	3302	10356	12131	13333	13333	1282			1
RYFNIDPNATQASGNCGTR	Deamidation (N)	2141.95	0.954864	1014	E7ETP9;Q9UQV4	LAMP3	Lysosome-associated membrane glycoprotein 3	yes	no	0	1	0	0	1	29.755	29.755	3	3.0171e-16	15684	C-DGP_65FS	171.04	128.22			189410000	11024	1014	10415	12205	13412	13412	340			1
RYFNIDPNATQASGNCGTRK	Deamidation (N)	2270.05	0.0498271	1014	E7ETP9;Q9UQV4	LAMP3	Lysosome-associated membrane glycoprotein 3	yes	no	0	1	0	0	2	22.904	22.904	3	0.00010088	14447	C-DGP_45FS	81.665	67.934			28158000	11025	1014	10416	12206	13413	13413	340			1
RYFYNGTSMACE	Deamidation (N)	1498.59	0.5857	879	CON__P00978			yes	yes	0	1	0	0	1	33.945	33.945	2	0.0075867	21380	C-DGP_45FS	89.08	68.793		+	14353000	11026	879	10417	12207	13414	13414	285			1
RYNLTSQDVGSGTSNNSQACAQFLE	2 Deamidation (N)	2748.19	0.193316	1719	O14773;A0A2R8YGD1;A0A2R8YD45	TPP1	Tripeptidyl-peptidase 1	yes	no	0	2	0	0	1	47.561	47.561	3	1.0868e-16	29904	C-DGP_45FS	139.46	126.27			464110000	11027	1719	10418	12208	13415	13415	524;525			1
RYSTNGKITFDDYIACCVK	Deamidation (N)	2311.06	0.061303	692	C9J0K6;B4DHQ6;P30626	SRI	Sorcin	yes	no	0	1	0	0	2	45.346	45.346	3	0.016995	25571	C-DGP_65FS	58.997	44.982			11481000	11030	692	10421	12211	13418	13418	238			1
SAAHAIVSVNGTTIE	Deamidation (N)	1469.74	0.736187	2531	Q01085;F8WE16;F8W8I6;P31483	TIAL1;TIA1	Nucleolysin TIAR;Nucleolysin TIA-1 isoform p40	yes	no	0	1	0	0	0	36.958	36.958	2	5.1759e-07	23298	C-DGP_45FS	121.08	85.565			0	11034	2531	10425	12215	13422	13422	1015			1
SACNCTAGAACDAVNGSCLCPAGR	2 Deamidation (N)	2500.95	0.949797	1820	O75095;H7C557	MEGF6	Multiple epidermal growth factor-like domains protein 6	yes	no	0	2	0	0	0	30.504	30.504	3	7.6683e-11	19185	C-DGP_45FS	111.11	101.14			40813000	11039	1820	10430	12220	13428	13428	588;589			1
SALNASDNLKNE	2 Deamidation (N)	1276.58	0.57829	722	B4DYM4;Q9UBS9	SUCO	SUN domain-containing ossification factor	yes	no	0	2	0	0	1	19.838	19.838	2	0.028464	12561	C-DGP_45FS	62.166	36.928			8108500	11072	722	10463	12255	13463	13463	243;244			1
SALNASDNLKNE	Deamidation (N)	1275.59	0.594274	722	B4DYM4;Q9UBS9	SUCO	SUN domain-containing ossification factor	yes	no	0	1	0	0	1	16.97	16.97	2	0.01306	10749	C-DGP_45FS	90.913	51.291			0	11073	722	10463	12256	13464	13464	243;244			1
SANASFNIK	Deamidation (N)	951.466	0.46616	2624	Q13308;Q86X91;C9J9E8;F8WDG7	PTK7	Inactive tyrosine-protein kinase 7	yes	no	0	1	0	0	0	22.049	22.049	2	0.017513	10833	C-DGP_65FS	108.74	38.744			666170000	11082	2624	10472	12265	13473	13473	1061			1
SASDHHGNFSITMR	Deamidation (N)	1559.68	0.678689	3427	Q9H7M9	C10orf54	Platelet receptor Gi24	yes	yes	0	1	0	0	0	21.12	21.12	3	0.00074225	10307	C-DGP_65FS	88.507	69.296			36061000	11086	3427	10476	12269	13477	13477	1323			1
SCGECIQAGPNCGWCTNSTFLQE	Deamidation (N)	2676.03	0.0349066	1963	P05556;Q5T3E5;E9PQJ2;E7ERX5;Q5T3E6;E9PLR6;E7EQW5	ITGB1	Integrin beta-1;Integrin beta	yes	no	0	1	0	0	1	63.787	63.787	3	0.0003883	40121	C-DGP_45FS	69.255	53.159			670270000	11129	1963	10519	12314	13526	13526	658			1
SDAVSHTGNYTCE	Deamidation (N)	1440.55	0.546338	442	A0A2R8Y484;Q08722	CD47	Leukocyte surface antigen CD47	yes	no	0	1	0	0	0	11.251	11.251	2	0.00068847	7139	C-DGP_45FS	139.31	103.02			80241000	11152	442	10542	12339	13553	13553	152			1
SDEYNCSSGMCIR	Deamidation (N)	1578.57	0.574877	3157	Q92673;E9PS32;E9PP43;E9PPB3	SORL1	Sortilin-related receptor	yes	no	0	1	0	0	1	23.245	23.245	2	1.2199e-05	14632	C-DGP_45FS	150.1	120.63			17913000	11159	3157	10549	12346	13560	13560	1231			1
SDLNPANGSYPFQALR	Deamidation (N)	1749.83	0.832213	3082	Q8NHP8	PLBD2	Putative phospholipase B-like 2;Putative phospholipase B-like 2 32 kDa form;Putative phospholipase B-like 2 45 kDa form	yes	yes	0	1	0	0	0	57.961	57.961	2	1.8802e-08	36484	C-DGP_45FS	160.22	134.52			78443000	11179	3082	10569	12369	13585	13585	1202			1
SDLQMAVLSFEKDDDHNGHIDFITAASNLR	Deamidation (N)	3359.57	0.572834	579	A0AVT1	UBA6	Ubiquitin-like modifier-activating enzyme 6	yes	yes	0	1	0	0	2	73.076	73.076	4	3.7052e-10	46049	C-DGP_45FS	105.56	85.104			71942000	11181	579	10570	12371	13587	13587	204			1
SDSDIFTPYGWLEPWSGQPAHPPLNLSAK	Deamidation (N)	3210.53	0.52983	1616	K7ENC0;P51993;P21217;Q11128	FUT5;FUT6;FUT3	Alpha-(1,3)-fucosyltransferase 6;Galactoside 3(4)-L-fucosyltransferase;Alpha-(1,3)-fucosyltransferase 5	yes	no	0	1	0	0	1	79.323	79.323	3	0.0029193	50021	C-DGP_45FS	52.824	44.558			15546000	11200	1616	10588	12391	13610	13610	493			1
SEASEGNITVTCR	Deamidation (N)	1423.62	0.624922	328	A0A140T986;H0Y615;A0A1W2PRA6;Q96QC4;A0A0G2JK11;A0A140T9B8;A0A140T9I5;A0A140T9T9;A0A140T9P3;A0A1W2PPN1;Q29983;A0A024RCL3;A0A140T8Z6;A0A140T9M1;A0A0G2JJ55	MICA	MHC class I polypeptide-related sequence A	yes	no	0	1	0	0	2	16.797	16.797	2	2.6583e-22	10617	C-DGP_45FS	199.08	151.47			31454000	11214	328	10602	12405	13624	13624	104			1
SEIHSINITIER	Deamidation (N)	1411.73	0.730708	2988	Q86XX4	FRAS1	Extracellular matrix protein FRAS1	yes	yes	0	1	0	0	2	37.068	37.068	3	0.0051633	20314	C-DGP_65FS	103.88	93.555			19302000	11237	2988	10625	12428	13649	13649	1162			1
SEPIPANCTGCAQK	Deamidation (N)	1532.66	0.659928	2911	Q6UWU4	C6orf89	Bombesin receptor-activated protein C6orf89	yes	yes	0	1	0	0	1	13.576	13.576	2	0.023084	8637	C-DGP_45FS	104.79	43.145			17304000	11246	2911	10634	12437	13658	13658	1139			1
SEVYDTPENIVHGSGSQLFDHVAE	Deamidation (N)	2630.18	0.177255	2098	P19367;B1AR63	HK1	Hexokinase-1;Hexokinase	yes	no	0	1	0	0	2	58.139	58.139	3	0.0047521	36650	C-DGP_45FS	45.784	31.475			0	11257	2098	10644	12449	13671	13671	816			1
SFDDHFQHLLNDSER	Deamidation (N)	1859.81	0.807455	794	C9J4Y6;H7BZE9;H7C024;H7C410;P35052	GPC1	Glypican-1;Secreted glypican-1	yes	no	0	1	0	0	1	45.328	45.328	4	0.00046964	28576	C-DGP_45FS	83.823	69.391			32778000	11265	794	10652	12458	13681	13681	259			1
SFGGWNTSGCVAHR	Deamidation (N)	1535.66	0.65756	2968	Q86SQ4	GPR126	G-protein coupled receptor 126	yes	yes	0	1	0	0	0	28.28	28.28	3	0.017786	14852	C-DGP_65FS	47.201	30.259			5903800	11273	2968	10660	12466	13689	13689	1159			1
SFGGWNTSGCVAHRDSDASE	Deamidation (N)	2139.86	0.85521	2968	Q86SQ4	GPR126	G-protein coupled receptor 126	yes	yes	0	1	0	0	1	28.839	28.839	3	8.9585e-06	18144	C-DGP_45FS	90.316	64.492			17242000	11274	2968	10661	12467	13690	13690	1159			1
SFPGSPPGASNASCAAAPCLHGGSCRPAPLAPFFR	Deamidation (N)	3569.64	0.639096	3646	Q9UM47	NOTCH3	Neurogenic locus notch homolog protein 3;Notch 3 extracellular truncation;Notch 3 intracellular domain	yes	yes	0	1	0	0	0	58.546	58.546	4	1.6225e-06	36931	C-DGP_45FS	79.911	70.028			55371000	11291	3646	10678	12484	13712;13713	13713	1389			2
SFWQSSQSQNFTAHDK	Deamidation (N)	1897.82	0.823105	229	H0YDU3;H0YD16;H0Y4R4;A0A0A0MSK5;J3KN66;Q5JTV8	TOR1AIP1	Torsin-1A-interacting protein 1	yes	no	0	1	0	0	0	32.535	32.535	3	0.0075862	20477	C-DGP_45FS	52.172	40.481			20387000	11309	229	10696	12503	13737	13737	73			1
SGAAAIFTVQLDDYLNGR	Deamidation (N)	1910.94	0.937406	218	A0A0A0MS51;A0A0A0MT01;P06396;CON__Q3SX14;A0A0U1RQL8;Q5T0I0	GSN	Gelsolin	yes	no	0	1	0	0	0	76.923	76.923	3	0.003842	45155	C-DGP_65FS	56.817	46.895			5852200	11312	218	10698	12507	13741	13741	69			1
SGAPGVPSGNGAPGPK	Deamidation (N)	1349.66	0.657543	151	A0A087X0X3;P52272;M0R019;M0R2T0;M0QYQ7;M0R0N3;M0R0Y6	HNRNPM	Heterogeneous nuclear ribonucleoprotein M	yes	no	0	1	0	0	0	15.253	15.253	2	0.002149	9665	C-DGP_45FS	74.76	36.467			6170000	11319	151	10705	12514	13748	13748	55			0
SGDASINVTNLQLSDIGTYQCK	Deamidation (N)	2384.12	0.116569	2504	P78310	CXADR	Coxsackievirus and adenovirus receptor	yes	yes	0	1	0	0	0	62.16	62.16	3	9.3982e-08	39148	C-DGP_45FS	103.71	82.965			98722000	11326	2504	10712	12521	13755	13755	1002			1
SGILRNDSTVPDQFQCK	Deamidation (N)	1964.93	0.92619	3263	Q96RD7	PANX1	Pannexin-1	yes	yes	0	1	0	0	1	33.751	33.751	3	0.019162	18268	C-DGP_65FS	48.883	35.783			30030000	11353	3263	10738	12552	13788	13788	1265			1
SGIQNVSTCR	Deamidation (N)	1121.51	0.513521	757	B7ZKQ9;F5H4X0;Q8WTV0	SCARB1	Scavenger receptor class B member 1	yes	no	0	1	0	0	0	13.203	13.203	2	1.7676e-06	8369	C-DGP_45FS	176.43	141.62			578560000	11354	757	10739	12553	13789	13789	253			1
SGMQNMSIHTK	Deamidation (N)	1233.55	0.548192	885	CON__P05787;P05787;CON__H-INV:HIT000292931;CON__REFSEQ:XP_092267	KRT8	Keratin, type II cytoskeletal 8	yes	no	0	1	0	0	0	14.264	14.264	3	0.032994	6142	C-DGP_65FS	43.544	24.273		+	5196600	11366	885	10748	12568	13805	13805	291			1
SGPKNMTFDLPSDATVVLNR	2 Deamidation (N)	2163.05	0.0517842	2024	P11279	LAMP1	Lysosome-associated membrane glycoprotein 1	yes	yes	0	2	0	0	1	64.219	64.219	3	1.2604e-08	37719	C-DGP_65FS	128.74	114.05			3313000000	11373	2024	10755	12576;12577	13813;13814	13814	730;731			2
SGPKNMTFDLPSDATVVLNR	Oxidation (M);2 Deamidation (N)	2179.05	0.0466988	2024	P11279	LAMP1	Lysosome-associated membrane glycoprotein 1	yes	yes	0	2	1	0	1	64.532	64.532	3	0.007018	37453	C-DGP_65FS	54.658	45.726			32240000	11374	2024	10755	12578	13815	13815	730;731	253		1
SGSGSVGNGSSRYSPSQNSPIHHIPSR	2 Phospho (STY);Deamidation (N)	2912.22	0.223992	419	A0A1W2PQ43;E9PK09;E9PQN2;E9PKI6;E9PK91;Q9NYF8;E9PJA7;H0YF00	BCLAF1	Bcl-2-associated transcription factor 1	yes	no	0	1	0	2	1	20.723	20.723	4	0.0083563	10101	C-DGP_65FS	40.129	31.863			11990000	11385	419	10765	12589	13828	13828	142;143		29;30;31;32;348	1
SGSGSVGNGSSRYSPSQNSPIHHIPSRR	2 Phospho (STY);Deamidation (N)	3068.33	0.325103	419	A0A1W2PQ43;E9PK09;E9PQN2;E9PKI6;E9PK91;Q9NYF8;E9PJA7;H0YF00	BCLAF1	Bcl-2-associated transcription factor 1	yes	no	0	1	0	2	2	16.438	16.438	4	0.00021042	7419	C-DGP_65FS	70.073	61.663			35857000	11386	419	10766	12590	13829	13829	142;143		29;30;31;32;348	1
SGTIYNFSGCISNVFVQR	Deamidation (N)	2048.96	0.962575	1742	O15230	LAMA5	Laminin subunit alpha-5	yes	yes	0	1	0	0	0	73.656	73.656	3	8.9679e-23	43159	C-DGP_65FS	188.44	150.88			78787000	11395	1742	10775	12600	13839	13839	562			1
SGTRVDHQTGPIVWGEPGTNGQHAFYQLIHQGTK	Deamidation (N)	3716.81	0.808405	255	P06744;A0A2U3TZU2;A0A0A0MTS2;K7EQ48;K7ESF4	GPI	Glucose-6-phosphate isomerase	yes	no	0	1	0	0	2	54.209	54.209	5	3.1509e-07	34161	C-DGP_45FS	88.226	79.822			56654000	11397	255	10776	12602	13841;13842	13841	84			2
SHTNTSHVMQYGNK	2 Deamidation (N)	1604.69	0.68892	3286	Q99538	LGMN	Legumain	yes	yes	0	2	0	0	0	9.3971	9.3971	2	2.1326e-91	6009	C-DGP_45FS	280.21	183.54			52971000	11470	3286	10844	12688	13942;13943	13942	1273;1274			2
SHTNTSHVMQYGNKTISTMK	2 Deamidation (N)	2266.04	0.0358165	3286	Q99538	LGMN	Legumain	yes	yes	0	2	0	0	1	21.128	21.128	4	1.2346e-06	10456	C-DGP_65FS	90.464	73.443			144140000	11471	3286	10845	12689	13944	13944	1273;1274			0
SHVGCRPYSIPPCEHHVNGSRPPCTGEGDTPK	Deamidation (N)	3585.59	0.593603	1982	P07858	CTSB	Cathepsin B;Cathepsin B light chain;Cathepsin B heavy chain	yes	yes	0	1	0	0	2	12.184	12.184	4;6	1.721e-10	4825	C-DGP_65FS	103.07	93.524			471470000	11473	1982	10847	12692;12693	13948;13949;13950;13951;13952;13953	13950	687			6
SICMLSNTTAIVE	Oxidation (M);Deamidation (N)	1454.66	0.663282	610	A6NHL2	TUBAL3	Tubulin alpha chain-like 3	yes	yes	0	1	1	0	0	76.764	76.764	3	0.024454	48379	C-DGP_45FS	43.897	9.1469			45526000	11483	610	10857	12706	13966	13966	213	58		1
SILISSVASVHHANGLAK	Deamidation (N)	1803.98	0.984297	1581	Q13620;K4DI93	CUL4B	Cullin-4B	yes	no	0	1	0	0	0	34.704	34.704	3;4	0.00021641	22083	C-DGP_45FS	82.707	65.218			236660000	11517	1581	10890	12745;12746;12747;12748;12749	14010;14011;14012;14013;14014;14015	14013	484			4
SINPLGGFVHYGEVTNDFVMLK	Deamidation (N)	2437.2	0.198783	2255	P39023;G5E9G0	RPL3	60S ribosomal protein L3	yes	no	0	1	0	0	1	75.245	75.245	3	1.1746e-05	44100	C-DGP_65FS	82.975	70.779			11865000	11534	2255	10905	12766	14032	14032	904			1
SIQCLTVHKNGGK	Deamidation (N)	1441.73	0.734748	1819	O75083	WDR1	WD repeat-containing protein 1	yes	yes	0	1	0	0	1	10.412	10.412	3	0.00080288	3686	C-DGP_65FS	114.72	82.467			147620000	11539	1819	10909	12772	14039	14039	583			1
SISLYYTGEKGQNQDYR	Deamidation (N)	2021.93	0.933049	2097	P19338;H7BY16	NCL	Nucleolin	yes	no	0	1	0	0	2	31.006	31.006	3	7.04e-05	16498	C-DGP_65FS	118.47	95.051			24577000	11549	2097	10918	12782	14050	14050	815			1
SITFNETYQDISEVVYGAK	Deamidation (N)	2164.02	0.0211955	894	CON__P41361			yes	yes	0	1	0	0	2	77.214	77.214	3	0.00023452	48652	C-DGP_45FS	81.51	66.581		+	386830000	11551	894	10920	12784	14052	14052	303			1
SKFGANAILGVSLAVCK	Deamidation (N)	1734.93	0.933841	1968;1998;2051	P06733;A0A2R8Y6G6;K7EM90;A0A2R8YEM5;A0A2R8Y879;E5RGZ4;K7EKN2;E5RI09;E5RG95;K7EPM1;P09104;P13929	ENO1;ENO3;ENO2	Alpha-enolase;Enolase;Gamma-enolase;Beta-enolase	no	no	0	1	0	0	1	59.642	59.642	3	0.011222	34448	C-DGP_65FS	54.974	44.692			14919000	11569	1968;1998;2051	10937	12804	14084	14084	669			1
SKGNPYSDLGNHTTCR	Deamidation (N)	1806.8	0.79551	2775	Q4KMQ2	ANO6	Anoctamin-6	yes	yes	0	1	0	0	1	11.544	11.544	3;4	1.4147e-05	4426	C-DGP_65FS	125.86	111.78			89207000	11575	2775	10943	12812;12813	14092;14093	14093	1110			2
SKPVLTGTHPVNTTVDFGGTTSFQCK	Deamidation (N)	2779.35	0.348694	3042	Q8N441	FGFRL1	Fibroblast growth factor receptor-like 1	yes	yes	0	1	0	0	0	39.535	39.535	3	2.5217e-18	24873	C-DGP_45FS	131.38	121.12			115330000	11597	3042	10965	12840	14121	14121	1181			1
SKSCVAVTSAQPQNMSRR	Deamidation (N)	2006.96	0.962592	1730	O15031	PLXNB2	Plexin-B2	yes	yes	0	1	0	0	2	10.758	10.758	3	0.007785	3968	C-DGP_65FS	63.918	53.541			8850400	11598	1730	10966	12841	14122	14122	531			1
SLDAYPILNQAQALENHTE	Deamidation (N)	2127.01	0.0120278	2149	P26006	ITGA3	Integrin alpha-3;Integrin alpha-3 heavy chain;Integrin alpha-3 light chain	yes	yes	0	1	0	0	1	69.94	69.94	3	1.592e-10	43848	C-DGP_45FS	147.09	123.53			923290000	11618	2149	10986	12862	14146	14146	859			1
SLGYNITR	Deamidation (N)	923.471	0.471246	1071	E9PGC5;Q5TG12;Q15262	PTPRK	Protein-tyrosine-phosphatase;Receptor-type tyrosine-protein phosphatase kappa	yes	no	0	1	0	0	0	26.455	26.455	2	0.025113	16638	C-DGP_45FS	84.498	49.674			36036000	11648	1071	11012	12893	14181	14181	359			0
SLHLEDNALKVLHNGTLAE	Deamidation (N)	2074.07	0.0694831	2649	Q13641	TPBG	Trophoblast glycoprotein	yes	yes	0	1	0	0	2	55.819	55.819	3	0.0038065	32132	C-DGP_65FS	69.522	44.738			19540000	11656	2649	11019	12903	14191	14191	1072			1
SLINDYVKNKTQGK	Deamidation (N)	1607.85	0.851886	907	CON__Q9TTE1;CON__A2I7N1;CON__A2I7N0			yes	no	0	1	0	0	2	23.448	23.448	4	0.0053668	14732	C-DGP_45FS	73.386	61.101		+	33284000	11667	907	11030	12915	14203	14203	319			1
SLLEFNTTVSCDQQGTNHR	Deamidation (N)	2206.99	0.991309	2027	P11717	IGF2R	Cation-independent mannose-6-phosphate receptor	yes	yes	0	1	0	0	1	43.329	43.329	3	1.0095e-09	27311	C-DGP_45FS	135.28	115.99			13921000	11673	2027	11036	12921	14209	14209	738;739			1
SLVLQRPQTWADCVTWACHHWHTQYSNNIR	Deamidation (N)	3764.75	0.747736	2123	P22314;Q5JRR6	UBA1	Ubiquitin-like modifier-activating enzyme 1	yes	no	0	1	0	0	0	56.589	56.589	5	0.00076547	35706	C-DGP_45FS	54.003	41.845			33866000	11724	2123	11086	12974	14266	14266	835			1
SLVTQYLNATGNR	Deamidation (N)	1436.73	0.725957	1169	F5GZS6;J3KPF3;P08195;H0YFX4	SLC3A2	4F2 cell-surface antigen heavy chain	yes	no	0	1	0	0	0	52.283	52.283	2;3	4.4415e-117	32868	C-DGP_45FS	277.7	219.03			5114000000	11731	1169	11092	12981;12982	14273;14274;14275	14273	388			2
SLVTQYLNATGNRWCSWSLSQAR	Deamidation (N)	2698.29	0.292183	1169	F5GZS6;J3KPF3;P08195;H0YFX4	SLC3A2	4F2 cell-surface antigen heavy chain	yes	no	0	1	0	0	1	72.885	72.885	3	1.4267e-09	45953	C-DGP_45FS	105.92	87.626			50167000	11732	1169	11093	12983	14276	14276	388			1
SMLNATTRR	Deamidation (N)	1049.53	0.528778	688	H7C2U8;B4DGG1;Q9H0X4	ITFG3	Protein ITFG3	yes	no	0	1	0	0	1	12.447	12.447	2	0.002366	7952	C-DGP_45FS	118.5	80.937			27873000	11752	688	11112	13004	14298	14298	235			1
SNGGNLLCAVDESNDHMLSVWDWAK	Deamidation (N)	2818.23	0.232678	1911	O95834;K7EIK7;A0A0C4DGQ7;C9JRL6;K7EKU5;K7ERR9	EML2	Echinoderm microtubule-associated protein-like 2	yes	no	0	1	0	0	1	78.269	78.269	3	2.2639e-05	45930	C-DGP_65FS	82.477	73.412			11262000	11779	1911	11138	13033	14329	14329	627;628			1
SNGMWAHSMTVQDYQDLIDR	Deamidation (N)	2367.03	0.0259801	1332	H0Y5C2;O95260	ATE1	Arginyl-tRNA--protein transferase 1	yes	no	0	1	0	0	0	64.925	64.925	3	0.00014718	37730	C-DGP_65FS	75.533	50.994			12617000	11782	1332	11140	13036	14333	14333	428			1
SNHTGFLHMDCE	Deamidation (N)	1447.55	0.549649	2904	Q6PJF5	RHBDF2	Inactive rhomboid protein 2	yes	yes	0	1	0	0	0	31.248	31.248	3	0.002311	16632	C-DGP_65FS	83.314	58.461			36126000	11788	2904	11146	13042	14339	14339	1134			1
SNITMQIMR	Deamidation (N)	1093.53	0.526	35	A2A2V4;A0A0A0MR43;H0YBZ0;A0A0A0MRQ4;A0A087WTP4;A0A0A0MSH7;H3BLW8;A0A0A0MTB2;A0A087X1L1;A0A087X0B2;A0A0A0MSI7;A0A0A0MSH5;J3KPA4;A0A087WUD8;P15692	VEGFA	Vascular endothelial growth factor A	yes	no	0	1	0	0	0	40.516	40.516	2	0.0076971	25455	C-DGP_45FS	141.48	84.303			148310000	11793	35	11150	13047	14344	14344	16			1
SNPENNVGLITLANDCEVLTTLTPDTGR	Deamidation (N)	3014.45	0.450259	2395	P55036;Q5VWC4;A6PVX3	PSMD4	26S proteasome non-ATPase regulatory subunit 4	yes	no	0	1	0	0	2	77.142	77.142	3	0.00017054	48632	C-DGP_45FS	77.63	66.213			67550000	11805	2395	11161	13060	14358	14358	964;965			1
SNQPQILLGGNLSWHPALTTTSK	Deamidation (N)	2463.28	0.275788	1157	F5GXC5;Q8TB96	ITFG1	T-cell immunomodulatory protein	yes	no	0	1	0	0	0	65.676	65.676	3	4.4429e-06	38168	C-DGP_65FS	84.942	77.582			40353000	11806	1157	11162	13061	14359	14359	380			1
SNSSYLGR	Deamidation (N)	883.404	0.40356	2928	Q6ZRP7	QSOX2	Sulfhydryl oxidase 2	yes	yes	0	1	0	0	0	12.465	12.465	2	0.0004356	4957	C-DGP_65FS	166.17	89.323			66473000	11809	2928	11165	13064	14362	14362	1147			1
SPHNCTDCGPSHVLLDGQCLSQCPDGYFHQE	Deamidation (N)	3615.45	0.454786	2988	Q86XX4;H0Y9C9	FRAS1	Extracellular matrix protein FRAS1	yes	no	0	1	0	0	0	48.452	48.452	4	7.6936e-05	27473	C-DGP_65FS	76.891	69.633			31691000	11835	2988	11190	13093	14391	14391	1163			1
SPHRPILQAGLPANTTAVVGSDVE	Deamidation (N)	2429.26	0.255052	1543	J3KPQ0;P22455	FGFR4	Receptor protein-tyrosine kinase;Fibroblast growth factor receptor 4	yes	no	0	1	0	0	0	48.614	48.614	3	0.00024591	30659	C-DGP_45FS	67.413	56.897			29718000	11837	1543	11192	13095	14393	14393	475			1
SPPTVLVICGPGNNGGDGLVCAR	Deamidation (N)	2310.11	0.10965	2827	Q5T3I4;Q5T3I3;Q8NCW5	APOA1BP	NAD(P)H-hydrate epimerase	yes	no	0	1	0	0	0	60.855	60.855	3	6.7446e-05	35354	C-DGP_65FS	75.057	66.457			77958000	11846	2827	11200	13105	14404	14404	1118			1
SPSRSSPLHLNVNTGFQEE	2 Deamidation (N)	2099.98	0.975977	3072	Q8NDH2	CCDC168	Coiled-coil domain-containing protein 168	yes	yes	0	2	0	0	2	37.481	37.481	3	0.037795	20551	C-DGP_65FS	41.202	7.8941			30705000	11858	3072	11211	13118	14417	14417	1196;1197			1
SPVQENSSDLNK	Deamidation (N)	1317.6	0.604839	351	D6RD48;D6RAZ7;D6RIU2;D6RDP6;D6RHU6;D6RDY1;D6RA76;D6RC11;D6R9S8;D6RCE6;D6RFX6;D6RDI6;D6RCR8;A0A0R4J2F2;Q9NY35	CLDND1	Claudin domain-containing protein 1	yes	no	0	1	0	0	1	10.809	10.809	2	2.2299e-44	6920	C-DGP_45FS	235.06	162.58			162110000	11862	351	11215	13122	14421	14421	117			1
SQEGDSISVIGRNNSNNFDLNR	Deamidation (N)	2436.13	0.126557	1861	O75976	CPD	Carboxypeptidase D	yes	yes	0	1	0	0	2	40.34	40.34	3	3.8206e-07	22373	C-DGP_65FS	108.71	87.093			23032000	11876	1861	11228	13138	14437	14437	610;611;612;613			1
SQNDTVTPDVWYTSKPK	Deamidation (N)	1965.93	0.931987	2960	Q7Z6V2;Q9BTY2	FUCA2	Plasma alpha-L-fucosidase	yes	no	0	1	0	0	0	35.606	35.606	3	6.389e-06	22384	C-DGP_45FS	119.62	110.57			1078000000	11900	2960	11252	13167	14472	14472	1152			1
SQPDMAIMAVNSFVKDCEDPNPLIR	Oxidation (M);Deamidation (N)	2863.32	0.319051	2484	P63010;A0A087WU93;A0A087WZQ6;K7ERB2;K7EN71	AP2B1	AP-2 complex subunit beta	yes	no	0	1	1	0	2	72.465	72.465	4	0.017798	42304	C-DGP_65FS	40.142	32.781			14113000	11903	2484	11255	13170	14475	14475	996	430		1
SRHLNSTDDADRIPFQE	Deamidation (N)	2000.92	0.918796	303	A0A0C4DGX7;H7C2T5;Q9Y2G5	POFUT2	GDP-fucose protein O-fucosyltransferase 2	yes	no	0	1	0	0	2	27.572	27.572	3	1.0023e-15	14370	C-DGP_65FS	174.65	131.74			48630000	11953	303	11299	13235	14544	14544	97			1
SRNPGSSCIGADPNRNWNASFAGK	Deamidation (N)	2563.16	0.162231	748	B7Z5J4;Q9UI42	CPA4	Carboxypeptidase A4	yes	no	0	1	0	0	2	29.113	29.113	4	1.4153e-05	15286	C-DGP_65FS	83.826	65.266			98736000	11959	748	11305	13241	14551	14551	247			1
SRTCSSNLTLTSGSK	Deamidation (N)	1598.76	0.756999	3418	Q9H5V8	CDCP1	CUB domain-containing protein 1	yes	yes	0	1	0	0	1	12.458	12.458	3	5.1714e-05	4983	C-DGP_65FS	121.13	102.3			13440000	11965	3418	11311	13247	14558	14558	1317			1
SRYVQNGTYTVK	Deamidation (N)	1415.7	0.704493	2664	Q14126	DSG2	Desmoglein-2	yes	yes	0	1	0	0	1	12.386	12.386	2	2.8263e-08	7882	C-DGP_45FS	169.89	103.2			59045000	11979	2664	11324	13263	14574	14574	1080			1
SSCGKENTSDPSLVIAFGR	Deamidation (N)	2024.95	0.947319	2024	P11279	LAMP1	Lysosome-associated membrane glycoprotein 1	yes	yes	0	1	0	0	2	46.626	46.626	3	0.0011078	29313	C-DGP_45FS	76.155	67.212			126750000	11985	2024	11330	13269	14581;14582	14581	726			2
SSDNVSVTVLR	Deamidation (N)	1176.6	0.598631	2849	Q5VYB9;Q86VZ4	LRP11	Low-density lipoprotein receptor-related protein 11	yes	no	0	1	0	0	0	32.639	32.639	2	0.036951	20558	C-DGP_45FS	93.325	61.372			14467000	11987	2849	11332	13271	14584	14584	1121			1
SSFPDIPGAVSANMTVK	Deamidation (N)	1720.83	0.834187	1169	F5GZS6;J3KPF3;P08195;F5H056;F5GZI0	SLC3A2	4F2 cell-surface antigen heavy chain	yes	no	0	1	0	0	0	63.406	63.406	3	0.0098267	39885	C-DGP_45FS	48.288	37.654			45552000	11997	1169	11340	13283	14597	14597	389			1
SSQMITFTFANGGVATMR	Deamidation (N)	1918.89	0.891718	3226	Q96G03	PGM2	Phosphoglucomutase-2	yes	yes	0	1	0	0	0	68.716	68.716	3	5.5452e-05	40079	C-DGP_65FS	89.468	78.189			14261000	12046	3226	11386	13334	14653	14653	1257			1
SSSADFGTFNTSQSHQTASAVSK	Deamidation (N)	2345.04	0.0407618	765	P52594;B8ZZY2;C9J2I0	AGFG1	Arf-GAP domain and FG repeat-containing protein 1	yes	no	0	1	0	0	0	25.88	25.88	3	0.008014	13371	C-DGP_65FS	46.178	30.924			7052200	12051	765	11390	13339	14658	14658	255			1
STADTRALNR	Phospho (STY);Deamidation (N)	1184.52	0.51868	113	A0A087WYK2;Q9BYP7	WNK3	Serine/threonine-protein kinase WNK3	yes	no	0	1	0	1	1	14.115	14.115	2	0.019167	6028	C-DGP_65FS	52.716	17.421			0	12075	113	11413	13364	14684	14684	42		289	1
STCSCPDLQPNGQDLGENSR	Deamidation (N)	2234.92	0.916824	655	B1AKJ5;O43847;F5H7V1	NRD1	Nardilysin	yes	no	0	1	0	0	1	24.693	24.693	3	0.025928	12607	C-DGP_65FS	45.347	36.853			6925200	12085	655	11423	13376	14696	14696	222			1
STGDPNNMTLLAEEAR	Deamidation (N)	1718.78	0.778128	2019	P11047	LAMC1	Laminin subunit gamma-1	yes	yes	0	1	0	0	2	46.38	46.38	2	0.0021298	29325	C-DGP_45FS	95.273	73.075			57455000	12095	2019	11432	13387	14708	14708	718;719			1
STGDPNNMTLLAEEAR	2 Deamidation (N)	1719.76	0.762144	2019	P11047	LAMC1	Laminin subunit gamma-1	yes	yes	0	2	0	0	2	46.011	46.011	2	0.022481	29113	C-DGP_45FS	43.991	32.199			68333000	12096	2019	11432	13388	14709	14709	718;719			0
STGGGGNGSKNWSEDDLQLLIK	Deamidation (N)	2276.09	0.0920691	3288	Q99543	DNAJC2	DnaJ homolog subfamily C member 2;DnaJ homolog subfamily C member 2, N-terminally processed	yes	yes	0	1	0	0	2	61.486	61.486	3	0.0043782	35619	C-DGP_65FS	62.19	52.66			12671000	12103	3288	11438	13395	14719	14719	1275			1
STHWTPFLNASVHYIR	Deamidation (N)	1928.95	0.953331	2517	P80108	GPLD1	Phosphatidylinositol-glycan-specific phospholipase D	yes	yes	0	1	0	0	0	53.58	53.58	4	0.0010804	33737	C-DGP_45FS	78.932	68.447			39923000	12111	2517	11445	13404	14729	14729	1011			1
STLLGVLTHGELDNGR	Deamidation (N)	1681.86	0.863513	1679	O00178;F5H716	GTPBP1	GTP-binding protein 1	yes	no	0	1	0	0	1	65	65	3	0.015342	37821	C-DGP_65FS	53.403	38.772			7206700	12125	1679	11457	13418	14744	14744	511			1
STMVCVDNSEYMRNGDFLPTR	Deamidation (N)	2492.08	0.0770294	2395	P55036;Q5VWC4	PSMD4	26S proteasome non-ATPase regulatory subunit 4	yes	no	0	1	0	0	2	51.052	51.052	3	2.6709e-16	32157	C-DGP_45FS	158.74	129.6			81033000	12134	2395	11465	13427	14754	14754	966			1
STNGDTFLGGEDFDQALLR	Deamidation (N)	2055.94	0.938529	2252	P38646	HSPA9	Stress-70 protein, mitochondrial	yes	yes	0	1	0	0	1	72.6	72.6	3	1.4921e-05	42733	C-DGP_65FS	94.281	81.618			123470000	12136	2252	11466	13429;13430	14756;14757	14757	901			2
STVITGVDIVMNHHLQE	Deamidation (N)	1892.93	0.930212	273	Q5W0H4;A0A0B4J2C3;P13693;J3KPG2;E9PJF7	TPT1	Translationally-controlled tumor protein	yes	no	0	1	0	0	0	56.845	56.845	3	0.0037915	32907	C-DGP_65FS	58.246	41.168			93120000	12168	273	11496	13467	14798	14798	89			1
SVAPSQNFSDSSESDTHPFVIAK	Deamidation (N)	2450.12	0.123763	954	D6RGZ6;P13611	VCAN	Versican core protein	yes	no	0	1	0	0	1	40.883	40.883	3	2.5935e-10	25729	C-DGP_45FS	107.47	90.98			71362000	12175	954	11502	13474	14805	14805	328			1
SVFALTNGIYPHK	Deamidation (N)	1446.75	0.750715	2546	Q02878	RPL6	60S ribosomal protein L6	yes	yes	0	1	0	0	0	49.84	49.84	3	0.001971	28386	C-DGP_65FS	80.69	69.157			14508000	12189	2546	11515	13490	14821	14821	1022			1
SVHTWQDHGYLATYTNKNGSFANLR	Deamidation (N)	2880.36	0.357954	2367	P52788;H7C2R7	SMS	Spermine synthase	yes	no	0	1	0	0	1	40.546	40.546	4	1.2267e-12	22366	C-DGP_65FS	120.63	102.53			400990000	12196	2367	11522	13499	14831	14831	947			1
SVNGILTTLCNHSFHSQCLQR	Deamidation (N)	2472.16	0.163811	1538	J3KNN7;Q7Z569	BRAP	BRCA1-associated protein	yes	no	0	1	0	0	0	53.433	53.433	4	0.030237	30591	C-DGP_65FS	42.64	26.341			14012000	12218	1538	11542	13523	14856	14856	474			1
SVNGLAFYDWDNTELIR	2 Deamidation (N)	2013.93	0.931987	2232	P35606;H0Y938	COPB2	Coatomer subunit beta'	yes	no	0	2	0	0	1	76.273	76.273	3	0.022811	44634	C-DGP_65FS	48.216	31.723			39454000	12219	2232	11543	13524	14857	14857	895;896			1
SVNPNDTCLASCVK	Deamidation (N)	1564.69	0.686142	1912	O95857	TSPAN13	Tetraspanin-13	yes	yes	0	1	0	0	0	26.401	26.401	3	5.7962e-05	13598	C-DGP_65FS	124.45	112.28			49498000	12221	1912	11545	13526	14859	14859	629			1
SVYAHFPINVVIQENGSLVE	Deamidation (N)	2215.12	0.116099	463	A0A2R8Y5Y7;P32969;D6RAN4;H0Y9V9;E7ESE0	RPL9	60S ribosomal protein L9	yes	no	0	1	0	0	1	75.176	75.176	3	0.0052499	44074	C-DGP_65FS	58.158	35.505			6988200	12252	463	11576	13558	14893	14893	159			1
SVYNCSGEACR	Deamidation (N)	1302.5	0.496885	2392	P54802	NAGLU	Alpha-N-acetylglucosaminidase;Alpha-N-acetylglucosaminidase 82 kDa form;Alpha-N-acetylglucosaminidase 77 kDa form	yes	yes	0	1	0	0	1	10.809	10.809	2	0.001632	6921	C-DGP_45FS	140.83	118.6			71553000	12254	2392	11578	13560	14895	14895	962			1
SWGQESNAGNQTVVR	Deamidation (N)	1632.75	0.749212	3542	Q9NY97	B3GNT2	N-acetyllactosaminide beta-1,3-N-acetylglucosaminyltransferase 2	yes	yes	0	1	0	0	1	21.584	21.584	2	4.2136e-55	13577	C-DGP_45FS	234.61	164.66			38670000	12258	3542	11582	13564	14900	14900	1356			1
SWVQGNLTACGR	Deamidation (N)	1348.62	0.619383	2804	Q8N2E6;Q5JU69	TOR2A	Prosalusin;Salusin-alpha;Salusin-beta;Torsin-2A	yes	no	0	1	0	0	0	33.982	33.982	2	0.031492	21513	C-DGP_45FS	90.15	70.364			98209000	12269	2804	11592	13576	14914	14914	1113			1
SYCKNGVNGTGE	2 Deamidation (N)	1286.51	0.508496	1963	P05556	ITGB1	Integrin beta-1	yes	yes	0	2	0	0	1	9.5685	9.5685	2	0.0037869	6063	C-DGP_45FS	93.561	64.643			274110000	12273	1963	11596	13580	14918	14918	662;663			1
SYIYSGSHDGHINYWDSETGENDSFAGK	Deamidation (N)	3136.3	0.295867	1819	O75083	WDR1	WD repeat-containing protein 1	yes	yes	0	1	0	0	2	41.681	41.681	3	7.3416e-22	26257	C-DGP_45FS	148	136.99			69486000	12286	1819	11606	13594	14934	14934	584			1
SYNFSHRIDHLSFGE	Deamidation (N)	1808.81	0.811812	40	H0YI58;A0A087WU02;Q96RQ1;H0YHJ8;F8VUZ2	ERGIC2	Endoplasmic reticulum-Golgi intermediate compartment protein 2	yes	no	0	1	0	0	1	45.346	45.346	3	0.0064335	25557	C-DGP_65FS	67.136	51.194			128560000	12291	40	11611	13603	14946;14947	14947	18			2
SYNVTSVLFR	Deamidation (N)	1185.6	0.602988	2518	X6R8F3;P80188	LCN2	Neutrophil gelatinase-associated lipocalin	yes	no	0	1	0	0	0	62.188	62.188	2	0.0041575	39135	C-DGP_45FS	126.41	100.03			150620000	12292	2518	11612	13604	14948	14948	1012			1
TAADTTGLQPILNQFTPANISR	Deamidation (N)	2329.19	0.191389	1970	P06756	ITGAV	Integrin alpha-V;Integrin alpha-V heavy chain;Integrin alpha-V light chain	yes	yes	0	1	0	0	0	74.218	74.218	3	1.2749e-28	43409	C-DGP_65FS	188.86	176.18			319880000	12306	1970	11626	13618	14963	14963	671			1
TAASEETLFNASQR	Deamidation (N)	1524.71	0.705615	1300	P07942;G3XAI2	LAMB1	Laminin subunit beta-1	yes	no	0	1	0	0	2	33.672	33.672	2	0.00086774	21195	C-DGP_45FS	89.403	70.658			0	12316	1300	11636	13629	14974	14974	422			1
TADLQWNSSNAQLLLDYCSSK	Deamidation (N)	2414.11	0.106005	3669	Q9Y251;D6RHG4	HPSE	Heparanase;Heparanase 8 kDa subunit;Heparanase 50 kDa subunit	yes	no	0	1	0	0	0	68.791	68.791	3	5.4728e-11	43350	C-DGP_45FS	120.23	111.52			50983000	12323	3669	11643	13637	14982	14982	1398			0
TAGTSLLVTQNGR	Deamidation (N)	1317.69	0.688843	2995	Q8IV08;M0R3G9	PLD3	Phospholipase D3	yes	no	0	1	0	0	0	29.079	29.079	2	0.00087858	18325	C-DGP_45FS	96.113	76.327			0	12339	2995	11657	13657	15008	15008	1167			1
TALANITIPQEK	Deamidation (N)	1298.71	0.708182	519	B4DKB2;A0A3B3ISF9;P42892	ECE1	Endothelin-converting enzyme 1	yes	no	0	1	0	0	1	45.929	45.929	2	0.0018911	28939	C-DGP_45FS	120.54	94.501			56557000	12353	519	11671	13671	15022	15022	182			1
TALFPDLLAQGNASLR	Deamidation (N)	1686.89	0.894085	2859	Q5ZPR3;A0A0C4DGH0;H0YLT8;H0YN85;H0YK40;H0YK59	CD276	CD276 antigen	yes	no	0	1	0	0	0	75.382	75.382	3	0.00010295	44144	C-DGP_65FS	107.5	80.288			170920000	12354	2859	11672	13672	15023	15023	1123			1
TALLSSGFSLEDPQTHANR	Deamidation (N)	2043.99	0.986147	1983	P07900	HSP90AA1	Heat shock protein HSP 90-alpha	yes	yes	0	1	0	0	1	50.808	50.808	3	0.0081136	28955	C-DGP_65FS	55.688	39.034			31454000	12365	1983	11682	13683	15037	15037	688			1
TALLSSGFSLEDPQTHSNR	Deamidation (N)	2059.98	0.981062	1987	P08238	HSP90AB1	Heat shock protein HSP 90-beta	yes	yes	0	1	0	0	1	49.038	49.038	3	0.0018578	27873	C-DGP_65FS	65.47	51.216			0	12367	1987	11683	13685	15039	15039	690			1
TALWVATDHNMDNTSTVLR	Deamidation (N)	2145.02	0.0160674	3064	Q8NBJ5	COLGALT1	Procollagen galactosyltransferase 1	yes	yes	0	1	0	0	0	50.87	50.87	3	7.3505e-08	29038	C-DGP_65FS	129.12	106.47			95101000	12369	3064	11685	13687	15041	15041	1188			1
TALWVATDHNMDNTSTVLRE	Deamidation (N)	2274.06	0.0586605	3064	Q8NBJ5	COLGALT1	Procollagen galactosyltransferase 1	yes	yes	0	1	0	0	1	52.062	52.062	3	5.0924e-16	32752	C-DGP_45FS	160.27	135.08			494110000	12370	3064	11686	13688	15042	15042	1188			1
TAMKLANQDEGPE	Deamidation (N)	1403.62	0.62386	2890	Q6P1N0	CC2D1A	Coiled-coil and C2 domain-containing protein 1A	yes	yes	0	1	0	0	2	17.405	17.405	2	0.03482	10986	C-DGP_45FS	79.974	27.484			18360000	12374	2890	11689	13692	15046	15046	1132			1
TASCSNVTCWLK	Deamidation (N)	1426.62	0.622086	2086	P17301	ITGA2	Integrin alpha-2	yes	yes	0	1	0	0	0	45.914	45.914	2	0.01065	28937	C-DGP_45FS	93.096	64.891			449750000	12384	2086	11699	13702	15056	15056	806			0
TASLLCNISVR	Deamidation (N)	1233.64	0.638722	3184	Q969P0	IGSF8	Immunoglobulin superfamily member 8	yes	yes	0	1	0	0	0	52.216	52.216	2	0.013651	29787	C-DGP_65FS	111.65	66.899			45637000	12389	3184	11704	13707	15062	15062	1249			1
TASNLTVSVLE	Deamidation (N)	1133.58	0.581584	2918	Q6YHK3	CD109	CD109 antigen	yes	yes	0	1	0	0	0	57.575	57.575	2	0.011667	33253	C-DGP_65FS	97.635	67.45			15770000	12391	2918	11706	13709	15064	15064	1144			0
TASVSINQTEPPK	Deamidation (N)	1371.69	0.688175	2172	P29317	EPHA2	Ephrin type-A receptor 2	yes	yes	0	1	0	0	1	19.364	19.364	2	9.4496e-06	12179	C-DGP_45FS	153.12	86.685			45158000	12396	2172	11710	13714	15069	15069	866			1
TASVSINQTEPPKVR	Deamidation (N)	1626.86	0.857699	2172	P29317	EPHA2	Ephrin type-A receptor 2	yes	yes	0	1	0	0	2	20.813	20.813	3	0.00023107	10285	C-DGP_65FS	119.87	109.54			436020000	12397	2172	11711	13715	15070	15070	866			1
TATVHLQALPAAPFNITVTK	Deamidation (N)	2093.15	0.152091	1421	H0YNK6;Q06418	TYRO3	Receptor protein-tyrosine kinase;Tyrosine-protein kinase receptor TYRO3	yes	no	0	1	0	0	0	66.151	66.151	3	0.0012889	38481	C-DGP_65FS	61.959	58.518			14098000	12401	1421	11715	13720	15075	15075	449			1
TAVNCSSDFDACLITK	Deamidation (N)	1801.79	0.78625	497	A0A494C0W4;A0A499FJN7;E9PNW4;A0A494C059;E9PI80;A0A2U3TZL5;P13987	CD59	CD59 glycoprotein	yes	no	0	1	0	0	0	45.904	45.904	3	0.00032359	26060	C-DGP_65FS	86.016	68.099			183480000	12414	497	11728	13736	15091;15092	15092	168			2
TCDWLPKPNMSASCKE	Deamidation (N)	1923.82	0.816505	1978	P07602;C9JIZ6	PSAP	Prosaposin;Saposin-A;Saposin-B-Val;Saposin-B;Saposin-C;Saposin-D	yes	no	0	1	0	0	1	38.858	38.858	3	0.0011043	21562	C-DGP_65FS	106.82	99.111			299700000	12426	1978	11740	13751	15121	15121	681			1
TCDWLPKPNMSASCKE	Oxidation (M);Deamidation (N)	1939.81	0.811419	1978	P07602;C9JIZ6	PSAP	Prosaposin;Saposin-A;Saposin-B-Val;Saposin-B;Saposin-C;Saposin-D	yes	no	0	1	1	0	1	29.959	29.959	3	0.012961	15945	C-DGP_65FS	48.053	33.593			29107000	12427	1978	11740	13752	15122	15122	681	225		0
TCPAGVMGENNTLVWK	Deamidation (N)	1776.82	0.817491	1927	P00533;A0A1W2PRR9;Q504U8;E9PFD7	EGFR	Epidermal growth factor receptor;Receptor protein-tyrosine kinase	yes	no	0	1	0	0	1	52.015	52.015	2;3	0.0044129	32780	C-DGP_45FS	76.358	66.019			151870000	12440	1927	11753	13766;13767	15137;15138	15138	635			1
TCPYIRDPLNGQAVPANGTYE	Deamidation (N)	2336.07	0.0743105	2064	P15529	CD46	Membrane cofactor protein	yes	yes	0	1	0	0	1	52.633	52.633	3	0.038141	30022	C-DGP_65FS	41.136	31.288			23304000	12441	2064	11754	13768	15139	15139	777			1
TCQPVHVVNVDIQDNHEE	Deamidation (N)	2132.94	0.943296	3464	Q9NP77	SSU72	RNA polymerase II subunit A C-terminal domain phosphatase SSU72	yes	yes	0	1	0	0	1	32.294	32.294	3	0.00064007	17326	C-DGP_65FS	88.574	71.694			21902000	12443	3464	11755	13770	15141	15141	1332			1
TCSSNLTLTSGSK	Deamidation (N)	1355.62	0.62386	3418	Q9H5V8	CDCP1	CUB domain-containing protein 1	yes	yes	0	1	0	0	0	18.262	18.262	2	0.00071014	11458	C-DGP_45FS	138.99	110.05			1031700000	12445	3418	11757	13772	15143	15143	1317			1
TCSSNLTLTSGSKHK	Deamidation (N)	1620.78	0.777735	3418	Q9H5V8	CDCP1	CUB domain-containing protein 1	yes	yes	0	1	0	0	1	9.5789	9.5789	3	0.0096773	6124	C-DGP_45FS	62.077	47.993			9241200	12446	3418	11758	13773	15144;15145	15144	1317			2
TCTTVAFTQVNSEDKGALAK	Deamidation (N)	2141.03	0.0310487	2460	P62424;Q5T8U2	RPL7A	60S ribosomal protein L7a	yes	no	0	1	0	0	2	33.004	33.004	3	1.8883e-20	20762	C-DGP_45FS	170.61	150.22			78441000	12450	2460	11762	13778	15150	15150	986			1
TCVHTFFDHQDQVWGVKYNGNGSK	Deamidation (N)	2824.27	0.266362	1419	H0YN81;Q9GZS3;H0YL19	WDR61	WD repeat-containing protein 61;WD repeat-containing protein 61, N-terminally processed	yes	no	0	1	0	0	1	41.991	41.991	4	1.0805e-08	26911	C-DGP_45FS	95.123	82.46			63750000	12453	1419	11764	13784;13785	15157;15158	15158	443;444			2
TCVHTFFDHQDQVWGVKYNGNGSK	2 Deamidation (N)	2825.25	0.250377	1419	H0YN81;Q9GZS3;H0YL19	WDR61	WD repeat-containing protein 61;WD repeat-containing protein 61, N-terminally processed	yes	no	0	2	0	0	1	45.264	45.264	4	0.00016829	28544	C-DGP_45FS	66.906	57.444			33459000	12454	1419	11764	13786	15159	15159	443;444			1
TDPKDPANYILHAVLVHSGDNHGGHYVVYLNPK	Deamidation (N)	3640.81	0.80628	3179	Q93009;H3BND8;F5H2X1	USP7	Ubiquitin carboxyl-terminal hydrolase 7;Ubiquitin carboxyl-terminal hydrolase	yes	no	0	1	0	0	1	65.416	65.416	6	0.0022001	41214	C-DGP_45FS	47.104	42.099			30042000	12499	3179	11804	13838	15212	15212	1247			1
TEIGKYCGLGLQMNHSIE	Deamidation (N)	2049.95	0.949962	835	C9JIW6;Q96PD2	DCBLD2	Discoidin, CUB and LCCL domain-containing protein 2	yes	no	0	1	0	0	2	47.411	47.411	3	0.0017007	26841	C-DGP_65FS	67.418	49.717			0	12532	835	11836	13871	15256	15256	265			1
TENNNHINLK	Deamidation (N)	1196.58	0.578564	2875	Q6EEV6	SUMO4	Small ubiquitin-related modifier 4	yes	yes	0	1	0	0	1	10.17	10.17	3	0.00041271	3548	C-DGP_65FS	126.07	6.3871			69844000	12537	2875	11841	13876	15261	15261	1126			1
TEVSNNHVLIYLDKVTNE	Deamidation (N)	2088.04	0.0375143	875	CON__ENSEMBL:ENSBTAP00000024146			yes	yes	0	1	0	0	2	54.549	54.549	3	0.0049607	31357	C-DGP_65FS	69.747	52.868		+	112740000	12543	875	11847	13883	15268	15268	281			1
TFAVYLNSTGYR	Deamidation (N)	1391.67	0.672131	664	B1AMP9;Q8IWU5	SULF2	Extracellular sulfatase Sulf-2	yes	no	0	1	0	0	0	51.864	51.864	2	0.017983	32671	C-DGP_45FS	103.26	60.512			32469000	12547	664	11851	13887	15272	15272	224			1
TFMLAASWNGTK	Oxidation (M);Deamidation (N)	1342.62	0.622737	901	CON__Q3SZR3			yes	yes	0	1	1	0	0	50.139	50.139	2	0.033044	31610	C-DGP_45FS	58.676	39.896		+	16228000	12564	901	11868	13905	15291	15291	313	89		0
TFNMNFISPFTQYNTTR	Deamidation (N)	2081.95	0.951676	3253	Q96MM7	HS6ST2	Heparan-sulfate 6-O-sulfotransferase 2	yes	yes	0	1	0	0	0	76.299	76.299	3	0.0016974	44741	C-DGP_65FS	63.337	47.031			15325000	12568	3253	11872	13909	15295	15295	1260			1
TGAFFFLINGPE	Deamidation (N)	1312.63	0.633954	2398	P55072	VCP	Transitional endoplasmic reticulum ATPase	yes	yes	0	1	0	0	0	80.442	80.442	2	0.019709	50739	C-DGP_45FS	100.57	68.249			12319000	12591	2398	11895	13933	15319	15319	970			1
TGANLAICQWGFDDEANHLLLQNNLPAVR	Deamidation (N)	3250.58	0.582945	2314	P48643;B7ZAR1;E9PCA1;E7ENZ3	CCT5	T-complex protein 1 subunit epsilon	yes	no	0	1	0	0	1	74.182	74.182	3	5.426e-72	46762	C-DGP_45FS	225.88	207.05			59981000	12592	2314	11896	13934	15320	15320	933			1
TGEANLTQIYLQE	Deamidation (N)	1479.71	0.709304	1438	H3BP66;P34059	GALNS	N-acetylgalactosamine-6-sulfatase	yes	no	0	1	0	0	1	61.424	61.424	2	9.4496e-06	38651	C-DGP_45FS	153.12	86.428			166450000	12609	1438	11912	13952	15338	15338	454			1
TGIYQVLNGSR	Deamidation (N)	1207.62	0.619701	1014	E7ETP9;Q9UQV4	LAMP3	Lysosome-associated membrane glycoprotein 3	yes	no	0	1	0	0	0	43.716	43.716	2	8.4067e-08	27453	C-DGP_45FS	163.65	144.38			365490000	12631	1014	11934	13976	15364	15364	341			1
TGPVLEHPDCFPCQDCSSKANLSGGVWK	Deamidation (N)	3146.39	0.38959	1993	P08581;C9JKM5	MET	Hepatocyte growth factor receptor	yes	no	0	1	0	0	2	43.82	43.82	4	0.00041878	24531	C-DGP_65FS	71.149	59.626			31792000	12654	1993	11957	14000	15390	15390	695			1
TGVECTASNDLGKNTSILFLE	Deamidation (N)	2269.08	0.0783928	2283	P43121	MCAM	Cell surface glycoprotein MUC18	yes	yes	0	1	0	0	2	72.407	72.407	3	0.011826	42339	C-DGP_65FS	58.693	46.565			27262000	12682	2283	11984	14028	15423	15423	916			1
TGVNSGVMLMNMTR	Deamidation (N)	1510.69	0.694205	2774	Q4G148	GXYLT1	Glucoside xylosyltransferase 1	yes	yes	0	1	0	0	0	54.829	54.829	2	0.0072618	34582	C-DGP_45FS	103.14	71.264			30083000	12685	2774	11987	14032	15427	15427	1109			1
TGYTMDNMTGLCRPVCAQGCVNGSCVEPDHCR	2 Deamidation (N)	3703.47	0.471046	2967	Q7Z7M0	MEGF8	Multiple epidermal growth factor-like domains protein 8	yes	yes	0	2	0	0	1	41.412	41.412	4	1.7844e-34	26086	C-DGP_45FS	155.14	148.22			99539000	12691	2967	11993	14038	15434	15434	1157;1158			1
THGVHMVLNHQGRPSGDAFIQMK	Deamidation (N)	2560.24	0.24273	2886	Q6NXG1;A0A2U3TZN9;H0YBR2;H0YBB3	ESRP1	Epithelial splicing regulatory protein 1	yes	no	0	1	0	0	0	28.93	28.93	5	0.0015319	18236	C-DGP_45FS	51.31	43.123			17326000	12701	2886	12002	14052	15448	15448	1129			1
THIFNGSNWIMLIYK	Oxidation (M);Deamidation (N)	1852.92	0.918191	1154	H0YGE9;F5GX30;P20645	M6PR	Cation-dependent mannose-6-phosphate receptor	yes	no	0	1	1	0	0	75.125	75.125	3	0.0023182	43940	C-DGP_65FS	69.261	59.603			22696000	12704	1154	12005	14055	15452	15452	378;379	105		1
THIFNGSNWIMLIYKGGDEYDNHCGK	Deamidation (N)	3069.37	0.374926	1154	H0YGE9;F5GX30;P20645	M6PR	Cation-dependent mannose-6-phosphate receptor	yes	no	0	1	0	0	2	71.31	71.31	3	3.2888e-17	44899	C-DGP_45FS	127.73	109.44			85590000	12705	1154	12006	14056	15453	15453	378;379			1
THIFNGSNWIMLIYKGGDEYDNHCGK	Oxidation (M);Deamidation (N)	3085.37	0.369841	1154	H0YGE9;F5GX30;P20645	M6PR	Cation-dependent mannose-6-phosphate receptor	yes	no	0	1	1	0	2	68.144	68.144	5	0.0073856	39738	C-DGP_65FS	42.454	37.024			12529000	12706	1154	12006	14057	15454	15454	378;379	105		1
THINIVVIGHVDSGK	Deamidation (N)	1588.86	0.857306	2498;496	P68104;Q5VTE0;A0A087WVQ9;A0A087WV01;Q5JR01;A6PW80;A0A2U3TZH3;Q05639;A0A2R8Y488;A0A2R8Y660;A0A2R8YDN5	EEF1A1;EEF1A1P5;EEF1A2	Elongation factor 1-alpha 1;Putative elongation factor 1-alpha-like 3;Elongation factor 1-alpha;Elongation factor 1-alpha 2	no	no	0	1	0	0	0	35.399	35.399	2	1.116e-05	22350	C-DGP_45FS	146.79	133.83			13351000	12711	2498;496	12011	14062	15459	15459	167			1
THNLTDLSPHLR	Deamidation (N)	1403.72	0.715727	2208	P32004	L1CAM	Neural cell adhesion molecule L1	yes	yes	0	1	0	0	0	27.998	27.998	3	0.014004	17587	C-DGP_45FS	60.401	42.735			28455000	12729	2208	12028	14108	15565	15565	890			0
THSAYSHNDIVYVDCNPGFIMNGSR	Deamidation (N)	2854.24	0.243912	2104	P20023;Q5SR47	CR2	Complement receptor type 2	yes	no	0	1	0	0	0	46.811	46.811	4	1.7335e-05	26462	C-DGP_65FS	84.107	71.793			33834000	12733	2104	12032	14112	15569	15569	820			1
TIKNGIYNITVLASDQGGR	2 Deamidation (N)	2021.04	0.042934	526	A0A3B3ISU0;Q02487	DSC2	Desmocollin-2	yes	no	0	2	0	0	1	58.109	58.109	3	6.0407e-05	36589	C-DGP_45FS	85.087	61.287			53688000	12790	526	12088	14173	15632	15632	187;188			1
TILNVIQQLVRE	Deamidation (N)	1425.82	0.819129	3781				yes	yes	0	1	0	0	1	71.921	71.921	2	0.023379	42075	C-DGP_65FS	71.223	15.656	+		6384200	12797	3781	12095	14180	15640	15640	1424			1
TILVDNNTWNNTHISR	Deamidation (N)	1897.93	0.928239	2304	P46977	STT3A	Dolichyl-diphosphooligosaccharide--protein glycosyltransferase subunit STT3A	yes	yes	0	1	0	0	0	39.335	39.335	3	6.426e-07	21737	C-DGP_65FS	139.58	121.62			104100000	12803	2304	12101	14186	15646	15646	928;929			1
TILVDNNTWNNTHISR	2 Deamidation (N)	1898.91	0.912254	2304	P46977	STT3A	Dolichyl-diphosphooligosaccharide--protein glycosyltransferase subunit STT3A	yes	yes	0	2	0	0	0	41.686	41.686	3	0.034628	23243	C-DGP_65FS	40.52	29.658			15895000	12804	2304	12101	14187	15647	15647	928;929			1
TKNQSVPLSCCR	Deamidation (N)	1449.67	0.670433	1402	H0YKJ9;O60637	TSPAN3	Tetraspanin-3	yes	no	0	1	0	0	1	10.895	10.895	3	0.010486	4043	C-DGP_65FS	71.176	55.804			172360000	12863	1402	12159	14253	15718	15718	438			1
TLFNASQR	Deamidation (N)	936.466	0.466495	1300	P07942;G3XAI2	LAMB1	Laminin subunit beta-1	yes	no	0	1	0	0	0	23.934	23.934	2	0.040401	12250	C-DGP_65FS	63.565	18.954			191670000	12897	1300	12192	14287	15756	15756	422			0
TLICLNGTRPSWNGETPSCMASCGGTIHNATLGR	2 Deamidation (N)	3690.66	0.664719	114	Q6UXD5;A0A087WYL5	SEZ6L2	Seizure 6-like protein 2	yes	no	0	2	0	0	1	53.665	53.665	4	3.8746e-61	33771	C-DGP_45FS	199.22	182.84			556680000	12921	114	12216	14316	15789	15789	44;45;46			1
TLICLNGTRPSWNGETPSCMASCGGTIHNATLGR	3 Deamidation (N)	3691.65	0.648734	114	Q6UXD5;A0A087WYL5	SEZ6L2	Seizure 6-like protein 2	yes	no	0	3	0	0	1	55.476	55.476	4	0.00039211	34912	C-DGP_45FS	61.555	40.238			82691000	12922	114	12216	14317	15790	15790	44;45;46			1
TLLYDSNTSSMADRK	Deamidation (N)	1701.79	0.787965	3617	Q9UIQ6	LNPEP	Leucyl-cystinyl aminopeptidase;Leucyl-cystinyl aminopeptidase, pregnancy serum form	yes	yes	0	1	0	0	1	25.149	25.149	3	2.6666e-05	15833	C-DGP_45FS	136.17	97.369			29460000	12936	3617	12230	14331	15806	15806	1384			1
TLSHKLNASAK	Deamidation (N)	1169.64	0.640436	461	A0A2R8YE65;A0A2R8Y5R2;A0A2R8YDB6;A0A2R8Y7K8;A0A2R8YFM1;A0A2R8Y5S6;A0A2R8Y622;A0A2R8YGJ7;A0A2U3TZH5;A0A2R8Y700;A0A2R8Y7A1;A0A2R8YED7;Q8WXI2	CNKSR2	Connector enhancer of kinase suppressor of ras 2	yes	no	0	1	0	0	1	28.372	28.372	2	0.015041	19073	C-DGP_65FS	81.95	58.428			782040000	12966	461	12260	14364;14365	15840;15841	15841	156			0
TLTGLINVGSIDCQQYHSFCAQE	Deamidation (N)	2641.18	0.178852	3010	Q8IXB1	DNAJC10	DnaJ homolog subfamily C member 10	yes	yes	0	1	0	0	0	67.516	67.516	3	0.033813	42547	C-DGP_45FS	40.012	22.292			0	12978	3010	12272	14377	15853	15853	1171			1
TLVKNCIVLIDSTPYR	Deamidation (N)	1892.01	0.0077345	2450	P62241;Q5JR95	RPS8	40S ribosomal protein S8	yes	no	0	1	0	0	1	53.388	53.388	3	0.026231	30614	C-DGP_65FS	47.904	34.158			6673600	12992	2450	12286	14396	15874	15874	981			1
TMGINGSAYR	Deamidation (N)	1069.49	0.486244	1736	O15118;K7EQ23	NPC1	Niemann-Pick C1 protein	yes	no	0	1	0	0	0	21.868	21.868	2	0.0052937	13794	C-DGP_45FS	98.033	72.139			0	13011	1736	12305	14416	15898	15898	544			1
TMHGHDHNVSSVAIMPNGDHIVSASR	Deamidation (N)	2769.27	0.27113	2282	P43034;I3L3N5	PAFAH1B1	Platelet-activating factor acetylhydrolase IB subunit alpha	yes	no	0	1	0	0	0	26.51	26.51	5	0.00050715	16708	C-DGP_45FS	59.359	51.826			34005000	13014	2282	12307	14419	15901	15901	913			1
TNILLKNLVTIARK	Phospho (STY);2 Deamidation (N)	1677.94	0.943023	599	Q96BQ3;A6NCK2	TRIM43;TRIM43B	Tripartite motif-containing protein 43;Tripartite motif-containing protein 43B	yes	no	0	2	0	1	2	51.732	51.732	2	0.013599	29576	C-DGP_65FS	89.171	37.004			6992500	13038	599	12328	14445	15929	15929	211;212		298	1
TNITLVCKPGDLE	Deamidation (N)	1459.72	0.722845	2027	P11717	IGF2R	Cation-independent mannose-6-phosphate receptor	yes	yes	0	1	0	0	0	44.985	44.985	2	0.0047967	28257	C-DGP_45FS	123.67	82.677			409070000	13039	2027	12329	14446	15930	15930	745			1
TNLFVPTVEANVE	Phospho (STY);Deamidation (N)	1512.67	0.674906	98	A0A087WXV2;O14917	PCDH17	Protocadherin-17	yes	no	0	1	0	1	1	12.71	12.71	3	0.020094	5150	C-DGP_65FS	43.991	16.582			0	13043	98	12333	14451	15935	15935	35		288	1
TNMSLGLILTR	Deamidation (N)	1218.66	0.664208	2086	P17301;E9PB77;E7EMF1;E7ESP4;D6RG08	ITGA2	Integrin alpha-2	yes	no	0	1	0	0	0	67.49	67.49	2	0.016637	42515	C-DGP_45FS	108.31	58.895			35245000	13048	2086	12338	14456	15940	15940	802			1
TNSTFVQALVEHVK	Deamidation (N)	1572.81	0.814772	1978;345	P07602;C9JIZ6;A0A0J9YXB8	PSAP	Prosaposin;Saposin-A;Saposin-B-Val;Saposin-B;Saposin-C;Saposin-D	no	no	0	1	0	0	1	63.651	63.651	3	0.00087419	40054	C-DGP_45FS	92.495	81.233			234370000	13055	1978;345	12345	14463	15947	15947	114			1
TNSTFVQALVEHVKE	Deamidation (N)	1701.86	0.857365	1978;345	P07602;C9JIZ6;A0A0J9YXB8	PSAP	Prosaposin;Saposin-A;Saposin-B-Val;Saposin-B;Saposin-C;Saposin-D	no	no	0	1	0	0	2	65.272	65.272	3	0.01686	41070	C-DGP_45FS	69.331	62.449			171010000	13056	1978;345	12346	14464	15948	15948	114			1
TNVSHVVGQLDDIR	Deamidation (N)	1552.78	0.784535	1392	H0YIU2;H0YIK3;Q3T906	GNPTAB	N-acetylglucosamine-1-phosphotransferase subunits alpha/beta;N-acetylglucosamine-1-phosphotransferase subunit alpha;N-acetylglucosamine-1-phosphotransferase subunit beta	yes	no	0	1	0	0	0	45.14	45.14	3	0.00033941	25399	C-DGP_65FS	101.2	85.816			13504000	13062	1392	12352	14471	15957	15957	437			1
TPASDPHGDNLTYSVFYTK	Deamidation (N)	2112.96	0.964015	3167	Q92859;Q59FP8	NEO1	Neogenin	yes	no	0	1	0	0	0	45.604	45.604	3	1.1043e-06	25678	C-DGP_65FS	118.37	102.6			60487000	13073	3167	12363	14482	15969	15969	1238			1
TPASDPHGDNLTYSVFYTKE	Deamidation (N)	2242.01	0.00660811	3167	Q92859;Q59FP8	NEO1	Neogenin	yes	no	0	1	0	0	1	46.375	46.375	3	0.00015808	26144	C-DGP_65FS	81.665	65.723			33000000	13074	3167	12364	14483	15970	15970	1238			1
TPFNPNHTYE	Deamidation (N)	1219.51	0.514567	870	CON__REFSEQ:XP_001252647;CON__A2I7N3			yes	no	0	1	0	0	0	23.659	23.659	2	0.017071	14896	C-DGP_45FS	108.15	76.774		+	12117000	13082	870	12372	14491	15979	15979	275			1
TPMEVTVTVLDVNDNPPVFEQDE	Oxidation (M);Deamidation (N)	2604.18	0.178895	3460	Q9HCU4	CELSR2	Cadherin EGF LAG seven-pass G-type receptor 2	yes	yes	0	1	1	0	2	13.762	13.762	4	0.0041546	5721	C-DGP_65FS	49.089	11.977			204700000	13091	3460	12381	14500	15990	15990	1330;1331	541		1
TPMTNSSIQFLDNAFR	Oxidation (M);Deamidation (N)	1857.86	0.856713	2065	P15586;H7C3P4;F6S8M0;H0YFA9;F5H4C6	GNS	N-acetylglucosamine-6-sulfatase	yes	no	0	1	1	0	0	67.858	67.858	3	9.9935e-05	39694	C-DGP_65FS	104.94	92.147			151360000	13092	2065	12382	14501	15991;15992	15991	784	289		2
TPMTNSSIQFLDNAFR	Deamidation (N)	1841.86	0.861799	2065	P15586;H7C3P4;F6S8M0;H0YFA9;F5H4C6	GNS	N-acetylglucosamine-6-sulfatase	yes	no	0	1	0	0	0	73.809	73.809	3	2.0319e-19	43160	C-DGP_65FS	183	156.85			1899500000	13093	2065	12382	14502	15993	15993	784			1
TPMTNSSIQFLDNAFRK	Oxidation (M);Deamidation (N)	1985.95	0.951676	2065	P15586;H7C3P4;F6S8M0;H0YFA9;F5H4C6	GNS	N-acetylglucosamine-6-sulfatase	yes	no	0	1	1	0	1	56.285	56.285	3	3.4387e-09	32485	C-DGP_65FS	138.81	118.76			56824000	13094	2065	12383	14503	15994	15994	784	289		1
TPMTNSSIQFLDNAFRK	Deamidation (N)	1969.96	0.956762	2065	P15586;H7C3P4;F6S8M0;H0YFA9;F5H4C6	GNS	N-acetylglucosamine-6-sulfatase	yes	no	0	1	0	0	1	64.518	64.518	3	1.1984e-49	37403	C-DGP_65FS	228.76	211.27			578880000	13095	2065	12383	14504	15995	15995	784			1
TPPKMSANPR	Oxidation (M);Deamidation (N)	1114.54	0.544093	2891	Q6P1W5	C1orf94	Uncharacterized protein C1orf94	yes	yes	0	1	1	0	1	26.953	26.953	2	0.014869	19347	C-DGP_65FS	54.611	19.804			170070000	13096	2891	12384	14505;14506	15996;15997	15997	1133	503		0
TPPVALNSSR	Phospho (STY);Deamidation (N)	1121.51	0.511804	3660	Q9UQ35	SRRM2	Serine/arginine repetitive matrix protein 2	yes	yes	0	1	0	1	0	35.461	35.461	2	0.020605	19295	C-DGP_65FS	50.607	16.604			0	13099	3660	12386	14510	16001	16001	1396		276;277	1
TQNFTLLVQGSPE	Deamidation (N)	1433.7	0.703825	93	A0A087WXM8;P50895	BCAM	Basal cell adhesion molecule	yes	no	0	1	0	0	0	64.899	64.899	2	0.031265	40856	C-DGP_45FS	86.014	48.287			54732000	13126	93	12413	14539	16033	16033	34			1
TQNGVYSAANYTNGSFGSNFVSAGIQTSFR	Deamidation (N)	3145.44	0.43772	1561	J3KTA4;P17844	DDX5	Probable ATP-dependent RNA helicase DDX5	yes	no	0	1	0	0	0	71.729	71.729	3	3.5961e-28	44882	C-DGP_45FS	153.41	144.34			238160000	13127	1561	12414	14540;14541	16034;16035	16034	478;479			2
TQNGVYSAANYTNGSFGSNFVSAGIQTSFR	2 Deamidation (N)	3146.42	0.421736	1561	J3KTA4;P17844	DDX5	Probable ATP-dependent RNA helicase DDX5	yes	no	0	2	0	0	0	72.544	72.544	3	2.1263e-15	45749	C-DGP_45FS	120.18	111.83			172920000	13128	1561	12414	14542	16036	16036	478;479			1
TSIPTINMENK	Deamidation (N)	1247.61	0.606753	2149	P26006	ITGA3	Integrin alpha-3;Integrin alpha-3 heavy chain;Integrin alpha-3 light chain	yes	yes	0	1	0	0	1	37.393	37.393	2	0.0024368	23416	C-DGP_45FS	136.57	113.83			2661700000	13193	2149	12478	14612	16108	16108	860			1
TSIVQAAAGGVPGGGSNNGKTPVCHQCHK	Deamidation (N)	2889.36	0.361007	3480	Q9NR12	PDLIM7	PDZ and LIM domain protein 7	yes	yes	0	1	0	0	1	19.342	19.342	4	0.0003402	12227	C-DGP_45FS	66.36	58.556			13481000	13202	3480	12487	14622	16119	16119	1339			1
TSLDWWITDKCNMINGTDGDSFHPLITK	Deamidation (N)	3265.51	0.506	417	A0A1W2PPX5;A0A1W2PQR6;A0A1W2PQB7;A0A1W2PS43;A0A1W2PRS1;Q14108;A0A1W2PRF6	SCARB2	Lysosome membrane protein 2	yes	no	0	1	0	0	1	72.405	72.405	4	3.384e-10	42359	C-DGP_65FS	106.11	93.52			53652000	13209	417	12494	14631	16129	16129	139			1
TSLDWWITDKCNMINGTDGDSFHPLITKDE	Oxidation (M);Deamidation (N)	3525.57	0.57045	417	A0A1W2PPX5;A0A1W2PQR6;A0A1W2PQB7;A0A1W2PS43;A0A1W2PRS1;Q14108;A0A1W2PRF6	SCARB2	Lysosome membrane protein 2	yes	no	0	1	1	0	2	68.785	68.785	4	2.9741e-06	40096	C-DGP_65FS	85.157	79.497			62026000	13210	417	12495	14632	16130	16130	139	41		1
TSLDWWITDKCNMINGTDGDSFHPLITKDE	Deamidation (N)	3509.58	0.575536	417	A0A1W2PPX5;A0A1W2PQR6;A0A1W2PQB7;A0A1W2PS43;A0A1W2PRS1;Q14108;A0A1W2PRF6	SCARB2	Lysosome membrane protein 2	yes	no	0	1	0	0	2	72.493	72.493	4	6.0291e-19	42385	C-DGP_65FS	123.24	114.96			443150000	13211	417	12495	14633	16131	16131	139			1
TSLGPNGLDKMMVDKDGDVTVTNDGATILSMMDVDHQIAK	Oxidation (M);Deamidation (N)	4248.99	0.98986	2314	P48643;B7ZAR1;E9PCA1	CCT5	T-complex protein 1 subunit epsilon	yes	no	0	1	1	0	2	67.311	67.311	4;5	7.0401e-26	43469	C-DGP_45FS	134.74	126.48			99482000	13214	2314	12497	14637;14638	16137;16138	16138	931;934	361;362;363;364		2
TSNISKPGTLE	Deamidation (N)	1146.58	0.576833	3582	Q9UBG0	MRC2	C-type mannose receptor 2	yes	yes	0	1	0	0	0	17.077	17.077	2	0.034666	10765	C-DGP_45FS	58.246	25.406			7129200	13219	3582	12501	14643	16143	16143	1370			0
TSRPENAIIYNNNEDFQVGQAK	Deamidation (N)	2508.19	0.188095	2175	P29401;A0A0B4J1R6	TKT	Transketolase	yes	no	0	1	0	0	2	35.131	35.131	3	0.010967	19122	C-DGP_65FS	57.293	44.105			10828000	13231	2175	12513	14655	16156	16156	869			1
TSVFGPTGNKTLGLAIKR	Deamidation (N)	1860.05	0.0468972	5	A0A1B0GWI2;A0A0A0MRU5;A0A024R644;O75503	CLN5	Ceroid-lipofuscinosis neuronal protein 5	yes	no	0	1	0	0	2	41.29	41.29	4	6.2211e-05	22895	C-DGP_65FS	101.05	99.363			157720000	13245	5	12527	14669	16170	16170	3			1
TSVTVSDLEPHMNYTFTVEAR	Oxidation (M);Deamidation (N)	2413.11	0.110756	2172	P29317	EPHA2	Ephrin type-A receptor 2	yes	yes	0	1	1	0	2	51.842	51.842	3	4.8003e-06	29566	C-DGP_65FS	100.19	83.029			68162000	13252	2172	12534	14676	16177	16177	867	326		1
TSVTVSDLEPHMNYTFTVEAR	Deamidation (N)	2397.12	0.115841	2172	P29317	EPHA2	Ephrin type-A receptor 2	yes	yes	0	1	0	0	2	61.476	61.476	3	1.607e-11	35567	C-DGP_65FS	139.44	120.23			243690000	13253	2172	12534	14677	16178;16179;16180	16179	867			3
TTLVDNNTWNNSHIALVGK	Deamidation (N)	2097.05	0.049082	3093	Q8TCJ2	STT3B	Dolichyl-diphosphooligosaccharide--protein glycosyltransferase subunit STT3B	yes	yes	0	1	0	0	0	49.162	49.162	3	4.0103e-10	27879	C-DGP_65FS	137.14	126.88			634020000	13302	3093	12577	14732	16241	16241	1203;1204;1205			1
TTLVDNNTWNNSHIALVGK	2 Deamidation (N)	2098.03	0.0330976	3093	Q8TCJ2	STT3B	Dolichyl-diphosphooligosaccharide--protein glycosyltransferase subunit STT3B	yes	yes	0	2	0	0	0	50.292	50.292	3	9.5577e-12	28372	C-DGP_65FS	149.09	137.01			67755000	13303	3093	12577	14733;14734	16242;16243	16242	1203;1204;1205			2
TVGILPSNCSDIWQVLNVNQIAFPGPAGPSFNSTEDHSK	2 Deamidation (N)	4198	0.995339	1674	O00115	DNASE2	Deoxyribonuclease-2-alpha	yes	yes	0	2	0	0	1	79.655	79.655	4	1.7935e-05	50213	C-DGP_45FS	72.943	69.272			1278700000	13377	1674	12650	14813	16332	16332	508;509			1
TVIDYNGER	Deamidation (N)	1066.49	0.493104	1973	P07237;H7BZ94;H0Y3Z3;I3L0S0	P4HB	Protein disulfide-isomerase	yes	no	0	1	0	0	1	17.887	17.887	2	0.0054117	8288	C-DGP_65FS	103.56	70.723			22550000	13387	1973	12659	14823	16344	16344	676			1
TVIRPFYLTNSSGVD	Deamidation (N)	1668.84	0.835901	2576	Q08380	LGALS3BP	Galectin-3-binding protein	yes	yes	0	1	0	0	0	58.555	58.555	3	0.0018107	33751	C-DGP_65FS	73.887	59.007			66050000	13392	2576	12664	14828	16350	16350	1045			1
TVLENSTSYEE	Deamidation (N)	1271.54	0.540507	384	A0A1B0GUE3;A0A1B0GUG1;A0A1B0GUW4;E7EMM4;A0A1B0GW68;A0A1B0GUA4;A0A1B0GTM3;A0A1B0GTZ5;A0A1B0GUH5;Q13510;A0A1B0GV06;A0A1B0GTP7;A0A1B0GUB3;A0A1B0GVG2	ASAH1	Acid ceramidase;Acid ceramidase subunit alpha;Acid ceramidase subunit beta	yes	no	0	1	0	0	2	29.347	29.347	2	0.030508	18570	C-DGP_45FS	91.853	60.624			219290000	13402	384	12674	14838	16360	16360	132			0
TVNQPHHQNVSVPSNNVHAPYSSDKE	Deamidation (N)	2885.33	0.332861	3378	Q9GZX9	TWSG1	Twisted gastrulation protein homolog 1	yes	yes	0	1	0	0	1	14.621	14.621	4	0.00084842	9218	C-DGP_45FS	53.209	36.272			116000000	13416	3378	12687	14852	16376	16376	1302			1
TVTISDHGTVTYNGSICGDDQNGPK	Deamidation (N)	2636.17	0.166039	2039	P13473	LAMP2	Lysosome-associated membrane glycoprotein 2	yes	yes	0	1	0	0	0	35.149	35.149	3	1.0587e-63	21427	C-DGP_45FS	229.15	212.64			905050000	13436	2039	12707	14874;14875;14876	16400;16401;16402;16403;16404;16405;16406;16407;16408	16403	754			9
TWAWKNATLAEQAK	Deamidation (N)	1617.82	0.815106	553	A0A494C039;Q9Y4L1;A0A087X054	HYOU1	Hypoxia up-regulated protein 1	yes	no	0	1	0	0	2	40.332	40.332	3	0.0012773	22408	C-DGP_65FS	113.25	93.648			257010000	13458	553	12729	14898	16432	16432	199			1
TYKDHENIVIAK	Deamidation (N)	1430.74	0.740544	1973	P07237;H7BZ94;H0Y3Z3	P4HB	Protein disulfide-isomerase	yes	no	0	1	0	0	2	13.372	13.372	3	0.0056337	8503	C-DGP_45FS	101.39	76.046			12485000	13489	1973	12758	14930	16465	16465	677			1
TYNGHLVSCDNWMNINLR	Deamidation (N)	2206.99	0.988807	1637	M0QXB0;U3KQK1;V9GZ56;Q9Y4Z0	LSM4	U6 snRNA-associated Sm-like protein LSm4	yes	no	0	1	0	0	0	60.455	60.455	3	0.0014066	35803	C-DGP_65FS	63.337	50.674			37749000	13494	1637	12762	14936;14937	16472;16473	16473	499			2
TYTYADTPDDFQLHNFSLPEEDTK	Deamidation (N)	2847.24	0.239915	331	A0A0G2JLB3;P04062;A0A0G2JNZ5;A0A0G2JNZ0	GBA	Glucosylceramidase	yes	no	0	1	0	0	2	63.446	63.446	3	6.4774e-51	39941	C-DGP_45FS	209.71	198.19			1065900000	13502	331	12770	14947	16485	16485	108			1
VAASNIVQMK	Deamidation (N)	1060.56	0.558681	2330	P49721	PSMB2	Proteasome subunit beta type-2	yes	yes	0	1	0	0	0	25.244	25.244	2	0.036014	15804	C-DGP_45FS	54.549	28.326			3774700	13515	2330	12783	14961	16499	16499	942			0
VAHVTLQGDPLRGTANLSE	Deamidation (N)	1978.01	0.0119683	1448	H3BQ21;Q5TFQ8;P78324;Q9P1W8	SIRPB1;SIRPA;SIRPG	Signal-regulatory protein beta-1 isoform 3;Tyrosine-protein phosphatase non-receptor type substrate 1;Signal-regulatory protein gamma	yes	no	0	1	0	0	1	42.391	42.391	3	6.7235e-05	23708	C-DGP_65FS	83.418	61.577			92158000	13546	1448	12812	14996	16538	16538	456			1
VALATFNAESNGSYLQLVE	Deamidation (N)	2025.99	0.989501	888	CON__P12763			yes	yes	0	1	0	0	1	77.988	77.988	3	6.6526e-05	45711	C-DGP_65FS	83.54	66.855		+	118400000	13551	888	12817	15001	16544	16544	295			1
VANGQYSHLVLLAAFDCIDDTKLVK	Deamidation (N)	2790.43	0.426216	2727	Q15397	KIAA0020	Pumilio domain-containing protein KIAA0020	yes	yes	0	1	0	0	1	75.948	75.948	4	0.0046911	47878	C-DGP_45FS	47.745	29.651			48193000	13566	2727	12832	15016	16562	16562	1093			1
VANLNGTSR	Deamidation (N)	931.472	0.472308	1827	O75197;E9PHY1	LRP5	Low-density lipoprotein receptor-related protein 5	yes	no	0	1	0	0	0	10.174	10.174	2	4.7108e-07	3563	C-DGP_65FS	137.9	85.268			0	13568	1827	12834	15019	16565	16565	590			1
VANLTEPVVLTFQHQLQPK	Deamidation (N)	2162.17	0.173554	3732	Q9Y653	GPR56	G-protein coupled receptor 56;GPR56 N-terminal fragment;GPR56 C-terminal fragment	yes	yes	0	1	0	0	1	67.293	67.293	3	0.00059194	42402	C-DGP_45FS	74.519	59.749			60645000	13569	3732	12835	15020	16566;16567	16567	1411			2
VASKNVIPALE	Phospho (STY);Deamidation (N)	1220.61	0.60537	1978;345	P07602;C9JIZ6;A0A0J9YXB8	PSAP	Prosaposin;Saposin-A;Saposin-B-Val;Saposin-B;Saposin-C;Saposin-D	no	no	0	1	0	1	1	17.919	17.919	2	0.031004	11308	C-DGP_45FS	54.157	7.7314			37679000	13585	1978;345	12851	15036	16584	16584	115		26	1
VASTENGIIFGNIVYDVSGAASDR	Deamidation (N)	2455.19	0.186698	2380	P53618	COPB1	Coatomer subunit beta	yes	yes	0	1	0	0	1	77.274	77.274	3	1.8193e-05	48703	C-DGP_45FS	82.302	69.868			73943000	13590	2380	12855	15041	16590	16590	951			1
VASVININPNTTHSTGSCR	Deamidation (N)	2027.97	0.969452	2039	P13473;H0YCG2	LAMP2	Lysosome-associated membrane glycoprotein 2	yes	no	0	1	0	0	0	29.01	29.01	3	6.5401e-06	15148	C-DGP_65FS	97.095	77.652			613230000	13591	2039	12856	15042	16591	16591	755			1
VAVGSSNVAVE	Deamidation (N)	1031.51	0.513505	3778				yes	yes	0	1	0	0	0	10.465	10.465	2	0.043384	6696	C-DGP_45FS	91.069	9.878	+		56305000	13598	3778	12863	15049	16599	16599	1420			1
VAVNGSSFVSFRPER	Deamidation (N)	1651.83	0.831819	358	Q9UNN8;A0A0U1RQQ4	PROCR	Endothelial protein C receptor	yes	no	0	1	0	0	1	43.007	43.007	3	1.5784e-05	27292	C-DGP_45FS	141.54	96.42			818910000	13601	358	12866	15056	16606;16607	16607	120			2
VCCSPGTYGPDCLACQGGSQRPCSGNGHCSGDGSR	Deamidation (N)	3758.44	0.444314	622	A6PWM2;Q6UXH1	CRELD2	Cysteine-rich with EGF-like domain protein 2	yes	no	0	1	0	0	0	20.903	20.903	4	5.1683e-11	13176	C-DGP_45FS	104.31	97.912			29592000	13618	622	12883	15074	16629	16629	215			1
VCEDFGVIATFDPKPIPGNWNGAGCHTNFSTK	Deamidation (N)	3536.61	0.612924	484	A0A2R8YDT1;P15104	GLUL	Glutamine synthetase	yes	no	0	1	0	0	1	66.984	66.984	4	0.0012008	38997	C-DGP_65FS	53.482	45.613			16972000	13623	484	12888	15079	16634	16634	162			1
VCTNTSSPHAGLFPK	Deamidation (N)	1615.77	0.766442	459	A0A2R8Y5Q7;F8W1P7;A0A2R8YD71;P49281	SLC11A2	Natural resistance-associated macrophage protein 2	yes	no	0	1	0	0	0	23.868	23.868	3	0.0030886	15043	C-DGP_45FS	66.285	57.684			10296000	13642	459	12907	15100	16657	16657	155			1
VDALNSSHPVSTPVENPAQIR	Deamidation (N)	2231.12	0.118224	3548	Q9NZ08	ERAP1	Endoplasmic reticulum aminopeptidase 1	yes	yes	0	1	0	0	1	36.464	36.464	3	2.5463e-16	19810	C-DGP_65FS	149.93	137.87			421940000	13650	3548	12914	15109	16667	16667	1358			1
VDALNSSHPVSTPVENPAQIRE	Deamidation (N)	2360.16	0.160817	3548	Q9NZ08	ERAP1	Endoplasmic reticulum aminopeptidase 1	yes	yes	0	1	0	0	2	37.308	37.308	3	2.6663e-12	20338	C-DGP_65FS	142.45	128.14			105080000	13651	3548	12915	15110	16668	16668	1358			1
VDFWHSDQCNMINGTSGQMWPPFMTPE	Oxidation (M);Deamidation (N)	3228.31	0.308562	757	B7ZKQ9;F5H4X0;Q8WTV0	SCARB1	Scavenger receptor class B member 1	yes	no	0	1	1	0	0	78.304	78.304	3	6.5665e-05	49590	C-DGP_45FS	76.02	69.371			55111000	13661	757	12925	15120;15121	16679;16680	16680	254	76;77		2
VDHQTGPIVWGEPGTNGQHAFYQLIHQGTK	Deamidation (N)	3315.61	0.606123	255	P06744;A0A2U3TZU2;A0A0A0MTS2;K7EQ48;K7ESF4	GPI	Glucose-6-phosphate isomerase	yes	no	0	1	0	0	1	61.524	61.524	4;5	3.5209e-19	39401	C-DGP_45FS	120.89	109.38			387150000	13665	255	12928	15125;15126;15127	16684;16685;16686;16687	16686	84			3
VDNITDQFCNASVVDPACVR	2 Deamidation (N)	2281	0.999097	1736	O15118;K7EQ23	NPC1	Niemann-Pick C1 protein	yes	no	0	2	0	0	0	58.248	58.248	3	0.00067693	36652	C-DGP_45FS	68.291	57.487			191480000	13677	1736	12940	15141	16701	16701	545;546			1
VEINCTR	Deamidation (N)	891.412	0.412016	33	K9J972;H7C5Z8;A0A087WTM9;P25445	FAS	Tumor necrosis factor receptor superfamily member 6	yes	no	0	1	0	0	1	11.128	11.128	2	0.028627	4151	C-DGP_65FS	94.407	29.631			15104000	13710	33	12973	15175	16740	16740	12			0
VEKNATALYHVE	Deamidation (N)	1373.68	0.682695	3653	Q9UNW1	MINPP1	Multiple inositol polyphosphate phosphatase 1	yes	yes	0	1	0	0	2	22.271	22.271	2	2.3579e-06	14002	C-DGP_45FS	157.68	117.68			74960000	13712	3653	12975	15177	16743	16743	1394			1
VEPLNSTAVHVYWK	Deamidation (N)	1642.84	0.835507	1342	H0Y7Z9;H0Y6Z7;P10586;H0Y4H1	PTPRF	Receptor-type tyrosine-protein phosphatase F	yes	no	0	1	0	0	1	49.252	49.252	3	0.0006041	31022	C-DGP_45FS	108.17	77.732			31743000	13717	1342	12980	15182	16749	16749	430			1
VEQLFQVMNGILAQDSACSQR	Deamidation (N)	2394.13	0.13078	2513	P78527	PRKDC	DNA-dependent protein kinase catalytic subunit	yes	yes	0	1	0	0	1	71.055	71.055	3	0.028734	44743	C-DGP_45FS	43.888	28.163			50967000	13719	2513	12982	15184	16751	16751	1006			1
VEQVVKPPQNK	Deamidation (N)	1265.7	0.697951	951	D6RFX5;P15514	AREG	Amphiregulin	yes	no	0	1	0	0	1	10.568	10.568	2	0.012888	6733	C-DGP_45FS	125.56	77.74			17615000	13721	951	12983	15186	16753	16753	327			1
VEQVVKPPQNKTE	Deamidation (N)	1495.79	0.788223	951	D6RFX5;P15514	AREG	Amphiregulin	yes	no	0	1	0	0	2	11.22	11.22	2	0.0035453	7081	C-DGP_45FS	124.12	72.197			26706000	13722	951	12984	15187	16754	16754	327			1
VFDKDGNGYISAAELR	Deamidation (N)	1754.85	0.847529	984	P0DP25;P0DP24;P0DP23;E7ETZ0;H0Y7A7;E7EMB3;Q96HY3;G3V361	CALM1;CALM2		yes	no	0	1	0	0	2	40.125	40.125	3	0.010188	22456	C-DGP_65FS	69.605	58.885			141410000	13734	984	12995	15199;15200	16768;16769	16769	334			2
VFDLQQNLGSVNVSTGCAPALQAQTPGLGPR	Deamidation (N)	3195.6	0.598261	1742	O15230	LAMA5	Laminin subunit alpha-5	yes	yes	0	1	0	0	0	70.654	70.654	3	2.6005e-30	44488	C-DGP_45FS	149.07	138.65			133590000	13736	1742	12997	15202	16771	16771	563			1
VFGSQNLTTVK	Deamidation (N)	1193.63	0.629203	553	A0A494C039;Q9Y4L1;A0A087X054;E9PJ21;A0A087WWI4;K7EQK2	HYOU1	Hypoxia up-regulated protein 1	yes	no	0	1	0	0	0	33.048	33.048	2	0.026702	20698	C-DGP_45FS	100.57	77.14			2551500000	13744	553	13006	15210	16779	16779	200			1
VFIDQINR	Deamidation (N)	1004.53	0.529095	3065	Q8NBL1;F8WEW4;B4DVA9;H7C5H0	POGLUT1	Protein O-glucosyltransferase 1	yes	no	0	1	0	0	0	36.756	36.756	2	0.025078	23174	C-DGP_45FS	64.236	8.1455			0	13751	3065	13013	15218	16787	16787	1191			1
VFPQVNVTK	Deamidation (N)	1031.57	0.565146	2392	P54802;K7ENX5	NAGLU	Alpha-N-acetylglucosaminidase;Alpha-N-acetylglucosaminidase 82 kDa form;Alpha-N-acetylglucosaminidase 77 kDa form	yes	no	0	1	0	0	0	34.55	34.55	2	0.01864	18714	C-DGP_65FS	94.114	66.232			67796000	13772	2392	13034	15240	16811	16811	963			0
VFPYISVMVNNGSLSYDHSKDGR	Deamidation (N)	2585.22	0.222037	935	D6RBV2;Q12907;D6RIU4;D6RDX1	LMAN2	Vesicular integral-membrane protein VIP36	yes	no	0	1	0	0	1	63.846	63.846	3	5.581e-10	40211	C-DGP_45FS	106.43	93.757			46821000	13773	935	13035	15241	16812	16812	326			1
VGCVNVTLCEGPNKFK	Deamidation (N)	1821.88	0.87534	1414	J3KMZ9;H0YMD1;P01130;H0YM92	LDLR	Low-density lipoprotein receptor	yes	no	0	1	0	0	2	34.649	34.649	3	8.6073e-05	21814	C-DGP_45FS	120.3	99.779			116900000	13809	1414	13071	15280	16856	16856	442			1
VGNRVNNNVLTIDQASDLVTTVFNE	Deamidation (N)	2732.36	0.361702	247	A0A0A0MTH9;O14981	BTAF1	TATA-binding protein-associated factor 172	yes	no	0	1	0	0	1	79.139	79.139	3	2.5539e-06	49894	C-DGP_45FS	91.276	78.721			18117000	13854	247	13113	15328	16913	16913	80			1
VGVNGFGR	Deamidation (N)	805.408	0.408252	1947	P04406	GAPDH	Glyceraldehyde-3-phosphate dehydrogenase	yes	yes	0	1	0	0	0	22.373	22.373	2	0.00043724	12124	C-DGP_65FS	166.13	88.22			82733000	13867	1947	13125	15342;15343	16927;16928	16927	648			1
VGVTYNCTCGCSVGLEPNSAR	Deamidation (N)	2300.98	0.982401	2091	P18084;H7C5U2;V9GZ57;H7C4W1	ITGB5	Integrin beta-5;Integrin beta	yes	no	0	1	0	0	1	35.954	35.954	3	0.0046541	22652	C-DGP_45FS	57.39	48.54			39324000	13868	2091	13126	15344	16929	16929	811			1
VGWNNTASAR	Deamidation (N)	1075.5	0.504671	1912	O95857	TSPAN13	Tetraspanin-13	yes	yes	0	1	0	0	0	17.423	17.423	2	0.0038963	8000	C-DGP_65FS	128.12	101.16			61894000	13873	1912	13131	15349	16934	16934	630			1
VHENVTLHCGNISGLR	2 Deamidation (N)	1806.87	0.868281	3025	Q8N0Z9;F5H724	VSIG10	V-set and immunoglobulin domain-containing protein 10	yes	no	0	2	0	0	1	27.053	27.053	3	0.00010143	14030	C-DGP_65FS	115.87	98.586			45525000	13890	3025	13147	15367	16952	16952	1174;1175			1
VHNKVGSTNVSTLVNVHFAPR	Deamidation (N)	2276.2	0.202563	706	B4DN67;Q96J84;Q5W0G0;Q5W0F9	KIRREL	Kin of IRRE-like protein 1	yes	no	0	1	0	0	1	38.513	38.513	4	0.0014364	21235	C-DGP_65FS	60.034	52.231			11808000	13902	706	13158	15383	16970	16970	241			1
VHQNFSAWCSQVVR	Deamidation (N)	1717.8	0.799473	1707	O00754	MAN2B1	Lysosomal alpha-mannosidase;Lysosomal alpha-mannosidase A peptide;Lysosomal alpha-mannosidase B peptide;Lysosomal alpha-mannosidase C peptide;Lysosomal alpha-mannosidase D peptide;Lysosomal alpha-mannosidase E peptide	yes	yes	0	1	0	0	0	38.773	38.773	3	0.0003209	21348	C-DGP_65FS	103.85	91.938			110950000	13910	1707	13166	15391	16978	16978	518			1
VHSNGSVAYFNASQVTGPSIYSFHCE	2 Deamidation (N)	2859.24	0.244623	304	Q15904;A0A0C4DGX8	ATP6AP1	V-type proton ATPase subunit S1	yes	no	0	2	0	0	0	60.365	60.365	3	2.3662e-22	37986	C-DGP_45FS	148.28	138.3			127910000	13913	304	13169	15394	16981	16981	99;100			1
VIAHNTR	Deamidation (N)	810.435	0.434801	3429	Q9H7T9	AUNIP	Aurora kinase A and ninein-interacting protein	yes	yes	0	1	0	0	0	26.079	26.079	2	0.032371	16487	C-DGP_45FS	86.086	50.981			94358000	13932	3429	13187	15416	17004	17004	1324			0
VIDGTPCDQNGTAICVSGQCK	Deamidation (N)	2279.98	0.982066	2921	Q6ZMP0	THSD4	Thrombospondin type-1 domain-containing protein 4	yes	yes	0	1	0	0	0	28.625	28.625	3	0.01552	18037	C-DGP_45FS	44.729	27.24			0	13943	2921	13198	15428	17016	17016	1145			1
VIDLWDLAQSANLTDKE	Deamidation (N)	1930.95	0.952388	2192	P30533	LRPAP1	Alpha-2-macroglobulin receptor-associated protein	yes	yes	0	1	0	0	1	78.966	78.966	3	1.3943e-05	49753	C-DGP_45FS	124.43	113.49			83273000	13945	2192	13200	15430	17018	17018	874			1
VIEQNGDSFTIHTNSSLR	Deamidation (N)	2017.97	0.970497	3262	Q96R05	RBP7	Retinoid-binding protein 7	yes	yes	0	1	0	0	1	32.833	32.833	3	5.8509e-06	17690	C-DGP_65FS	102.58	76.142			0	13950	3262	13204	15436	17024	17024	1264			1
VIKDFMIQGGDFVNGDGTGVASIYRGPFADE	Deamidation (N)	3275.54	0.544494	851	O43447;C9JQD4	PPIH	Peptidyl-prolyl cis-trans isomerase H;Peptidyl-prolyl cis-trans isomerase	yes	no	0	1	0	0	2	74.452	74.452	3	0.00080678	46955	C-DGP_45FS	73.771	57.501			37509000	13986	851	13236	15476	17069	17069	272			1
VIKLPSGMLVISNATEGDGGLYR	Deamidation (N)	2390.25	0.251547	3167	Q92859	NEO1	Neogenin	yes	yes	0	1	0	0	2	69.94	69.94	3	4.7203e-05	44033	C-DGP_45FS	80.293	66.701			207220000	13987	3167	13237	15477	17070	17070	1239			1
VINTNCSAVR	Deamidation (N)	1133.55	0.549907	3731	Q9Y644	RFNG	Beta-1,3-N-acetylglucosaminyltransferase radical fringe	yes	yes	0	1	0	0	0	11.984	11.984	2	0.0048111	4675	C-DGP_65FS	122.13	31.094			37468000	14010	3731	13259	15501	17096	17096	1409			1
VIPPLTSPGQPGDMNCTTQRINYTDPFSNQTVK	3 Deamidation (N)	3678.72	0.718177	3430	Q9H813	TMEM206	Transmembrane protein 206	yes	yes	0	3	0	0	1	63.232	63.232	4	0.00034093	39771	C-DGP_45FS	62.666	51.539			84259000	14011	3430	13260	15502	17097	17097	1325;1326;1327			1
VIQTSAANFSLNNSK	Deamidation (N)	1593.8	0.79985	3568	Q9P2C4	TMEM181	Transmembrane protein 181	yes	yes	0	1	0	0	0	36.354	36.354	3	1.6411e-05	19851	C-DGP_65FS	125.97	105.51			41842000	14018	3568	13267	15509	17105	17105	1365			1
VIYNLTEK	Deamidation (N)	979.523	0.522613	294	K7ELZ9;K7ENM2;A0A0C4DGP7;K7EMW4;Q969V3	NCLN	Nicalin	yes	no	0	1	0	0	1	29.372	29.372	2	0.030011	15522	C-DGP_65FS	60.682	24.496			0	14053	294	13301	15548	17147	17147	96			1
VKPTVQCICMNLQDHLNGLTE	Deamidation (N)	2470.17	0.16545	3473	Q9NQ88;A0A0U1RQD1	TIGAR	Fructose-2,6-bisphosphatase TIGAR	yes	no	0	1	0	0	0	58.732	58.732	3	0.029416	37026	C-DGP_45FS	41.615	26.069			0	14071	3473	13319	15568	17171	17171	1337;1338			1
VKPTVQCICMNLQDHLNGLTETR	Deamidation (N)	2727.31	0.31424	3473	Q9NQ88;A0A0U1RQD1	TIGAR	Fructose-2,6-bisphosphatase TIGAR	yes	no	0	1	0	0	1	49.29	49.29	4	3.218e-06	27968	C-DGP_65FS	86.856	73.536			54355000	14072	3473	13320	15569	17172	17172	1337;1338			1
VKSTNGDTFLGGEDFDQALLR	Deamidation (N)	2283.1	0.101905	2252	P38646	HSPA9	Stress-70 protein, mitochondrial	yes	yes	0	1	0	0	2	63.851	63.851	3	1.7982e-11	37656	C-DGP_65FS	138.28	124.44			136000000	14075	2252	13322	15572;15573	17175;17176	17176	901			2
VLGFKPKPPKNESLE	Deamidation (N)	1682.92	0.924322	1954	P05026	ATP1B1	Sodium/potassium-transporting ATPase subunit beta-1	yes	yes	0	1	0	0	2	25.7	25.7	3	0.00073766	16035	C-DGP_45FS	113.25	76.308			1261900000	14113	1954	13359	15612	17217;17218;17219	17217	650			3
VLGMVLNYSR	Oxidation (M);Deamidation (N)	1167.6	0.595794	553	A0A494C039;Q9Y4L1;A0A087X054;E9PJ21;A0A087WWI4;K7EQK2;J3QL06;J3KTF1	HYOU1	Hypoxia up-regulated protein 1	yes	no	0	1	1	0	0	39.472	39.472	2	0.0019567	24830	C-DGP_45FS	141.2	104.8			70557000	14119	553	13365	15618	17225	17225	196	55		1
VLGMVLNYSR	Deamidation (N)	1151.6	0.60088	553	A0A494C039;Q9Y4L1;A0A087X054;E9PJ21;A0A087WWI4;K7EQK2;J3QL06;J3KTF1	HYOU1	Hypoxia up-regulated protein 1	yes	no	0	1	0	0	0	52.663	52.663	2	0.0038562	33075	C-DGP_45FS	128.38	92.198			1363200000	14120	553	13365	15619	17226	17226	196			1
VLGQSQEPNVNPASAGNQTQK	Deamidation (N)	2167.05	0.0505386	1303	G5E994;Q5VW38	GPR107	Protein GPR107	yes	no	0	1	0	0	1	21.916	21.916	3	6.0642e-07	13695	C-DGP_45FS	106.98	85.381			155460000	14121	1303	13366	15620	17227	17227	423			1
VLGQSQEPNVNPASAGNQTQKTQDGGK	Deamidation (N)	2753.32	0.321628	1303	G5E994;Q5VW38	GPR107	Protein GPR107	yes	no	0	1	0	0	2	17.979	17.979	3	8.4054e-06	11369	C-DGP_45FS	91.114	77.383			7726400	14122	1303	13367	15621	17228	17228	423			1
VLQPLSATSLYVCGTNAFQPACDHLNLTSFK	Deamidation (N)	3452.67	0.674462	1065	Q92854;E9PFD9;C9JFP1	SEMA4D	Semaphorin-4D	yes	no	0	1	0	0	0	75.421	75.421	4	0.0012459	47557	C-DGP_45FS	61.112	55.625			48382000	14186	1065	13430	15687	17304	17304	355			1
VLQQTLNYINQGVSHALTWK	Deamidation (N)	2313.21	0.211731	1894	O95373	IPO7	Importin-7	yes	yes	0	1	0	0	0	72.964	72.964	3	9.781e-06	46006	C-DGP_45FS	85.974	72.744			93657000	14187	1894	13431	15688	17305	17305	625			1
VLSLPLNSSAVVNCSVHGLPTPALR	2 Deamidation (N)	2602.38	0.378872	93	A0A087WXM8;P50895	BCAM	Basal cell adhesion molecule	yes	no	0	2	0	0	0	72.988	72.988	3	1.1492e-21	45967	C-DGP_45FS	156.89	132.61			593830000	14199	93	13443	15701	17319	17319	32;33			1
VLSSIQEGTVPDNTSSAR	Deamidation (N)	1860.91	0.9065	1837	O75509	TNFRSF21	Tumor necrosis factor receptor superfamily member 21	yes	yes	0	1	0	0	1	18.205	18.205	3	0.022058	11514	C-DGP_45FS	42.913	27.954			0	14204	1837	13448	15706	17324	17324	594			1
VMSWWDYGYQIAGMANR	Oxidation (M);Deamidation (N)	2063.89	0.886967	3093	Q8TCJ2	STT3B	Dolichyl-diphosphooligosaccharide--protein glycosyltransferase subunit STT3B	yes	yes	0	1	1	0	0	76.837	76.837	3	5.2019e-05	44989	C-DGP_65FS	98.943	89.847			11746000	14273	3093	13513	15776	17395	17395	1206	512		1
VMSWWDYGYQIAGMANR	Deamidation (N)	2047.89	0.892053	3093	Q8TCJ2	STT3B	Dolichyl-diphosphooligosaccharide--protein glycosyltransferase subunit STT3B	yes	yes	0	1	0	0	0	79.088	79.088	3	0.0014684	46427	C-DGP_65FS	63.894	54.332			11326000	14274	3093	13513	15777	17396	17396	1206			1
VMSWWDYGYQITAMANR	Deamidation (N)	2091.92	0.918268	2304	P46977	STT3A	Dolichyl-diphosphooligosaccharide--protein glycosyltransferase subunit STT3A	yes	yes	0	1	0	0	0	79.345	79.345	3	2.8693e-07	50001	C-DGP_45FS	132.84	111.38			44295000	14275	2304	13514	15778	17397	17397	930			1
VMSWWDYGYQITAMANR	Oxidation (M);Deamidation (N)	2107.91	0.913182	2304	P46977	STT3A	Dolichyl-diphosphooligosaccharide--protein glycosyltransferase subunit STT3A	yes	yes	0	1	1	0	0	76.967	76.967	3	0.0026726	45152	C-DGP_65FS	60.209	50.11			7863700	14276	2304	13514	15779	17398	17398	930	357		1
VNCSSPADMDGIQK	Deamidation (N)	1521.64	0.643943	2104	P20023;Q5SR47	CR2	Complement receptor type 2	yes	no	0	1	0	0	0	20.988	20.988	2	0.036054	13207	C-DGP_45FS	51.286	34.261			4543300	14288	2104	13526	15791	17412	17412	821			0
VNCSVYVQLEK	Deamidation (N)	1338.65	0.648952	344	K7ENH4;K7EMK9;A0A0J9YXA3;O43688	PPAP2C	Lipid phosphate phosphohydrolase 2	yes	no	0	1	0	0	1	36.219	36.219	2	0.0015078	22795	C-DGP_45FS	119.22	78.195			204600000	14289	344	13527	15792	17413;17414	17414	111			2
VNNCSDMCFHQK	Deamidation (N)	1539.59	0.590468	3155	Q92626	PXDN	Peroxidasin homolog	yes	yes	0	1	0	0	0	11.984	11.984	3	0.0066787	4706	C-DGP_65FS	63.944	47.594			12365000	14314	3155	13551	15817	17439	17439	1228			1
VNNTLSSQISR	Deamidation (N)	1218.62	0.620429	2019	P11047	LAMC1	Laminin subunit gamma-1	yes	yes	0	1	0	0	0	19.562	19.562	2	5.4718e-12	12277	C-DGP_45FS	185.61	113.92			180430000	14317	2019	13554	15820	17442	17442	720			1
VNQTTLYQR	Deamidation (N)	1122.57	0.566937	1933	Q5H9B4;Q5H9B5;P01033	TIMP1	Metalloproteinase inhibitor 1	yes	no	0	1	0	0	0	16.438	16.438	2	1.9212e-05	10364	C-DGP_45FS	174.27	101.01			43792000	14320	1933	13557	15823	17445	17445	639			1
VNQTTLYQRYE	Deamidation (N)	1414.67	0.672859	1933	Q5H9B4;Q5H9B5;P01033	TIMP1	Metalloproteinase inhibitor 1	yes	no	0	1	0	0	1	30.409	30.409	2	2.7018e-11	19095	C-DGP_45FS	182.46	142.11			132750000	14321	1933	13558	15824	17446	17446	639			1
VNSFMTLDHQIINPTLK	Oxidation (M);Deamidation (N)	1987.01	0.00846278	751	B7Z757	TFEC		yes	yes	0	1	1	0	0	15.204	15.204	2	0.019949	9625	C-DGP_45FS	69.01	17.918			33672000	14323	751	13560	15826	17448	17448	248	75		1
VNTEKLTAFVNTLNGK	Deamidation (N)	1748.93	0.930864	2395	P55036;Q5VWC4;A6PVX3;A2A3N6	PSMD4;PIPSL	26S proteasome non-ATPase regulatory subunit 4;Putative PIP5K1A and PSMD4-like protein	yes	no	0	1	0	0	2	48.359	48.359	3	0.0065219	27460	C-DGP_65FS	74.428	63.158			8566100	14327	2395	13564	15830	17452	17452	967			1
VNTVTCQLNCSDHGHCDSFTK	Deamidation (N)	2480.02	0.0154918	988	E7EN73;Q8IZA0;C9J519	KIAA0319L	Dyslexia-associated protein KIAA0319-like protein	yes	no	0	1	0	0	0	19.27	19.27	4	1.2156e-08	9201	C-DGP_65FS	122.53	112.13			51092000	14330	988	13567	15833	17455	17455	338			1
VNTVTCQLNCSDHGHCDSFTKR	Deamidation (N)	2636.12	0.116603	988	E7EN73;Q8IZA0;C9J519	KIAA0319L	Dyslexia-associated protein KIAA0319-like protein	yes	no	0	1	0	0	1	15.373	15.373	4	1.4588e-28	6774	C-DGP_65FS	186.3	166.92			196150000	14331	988	13568	15834	17456	17456	338			1
VPAEILANTSDNAGFCIPE	Deamidation (N)	2017.93	0.930272	417	A0A1W2PPX5;A0A1W2PQR6;A0A1W2PQB7;A0A1W2PS43;A0A1W2PRS1;Q14108;A0A1W2PRF6;A0A1W2PPU6	SCARB2	Lysosome membrane protein 2	yes	no	0	1	0	0	1	74.116	74.116	3	0.0090869	43382	C-DGP_65FS	54.368	44.963			58139000	14336	417	13573	15839	17461	17461	141			1
VQFLGDKNKNCTLSIHPVHLNDSGQLGLR	2 Deamidation (N)	3261.66	0.656444	2107	P20273;M0R1M2;M0R2M0;M0R2R8;M0QY05;M0QZR7;M0R0R6;M0QY14;M0QZ01	CD22	B-cell receptor CD22	yes	no	0	2	0	0	2	48.238	48.238	4	0.0014205	27352	C-DGP_65FS	49.101	42.94			21355000	14364	2107	13601	15869	17495	17495	824;825;826			0
VQGNSTLLHITDLQAR	Deamidation (N)	1765.93	0.932261	1817	O75054	IGSF3	Immunoglobulin superfamily member 3	yes	yes	0	1	0	0	0	48.895	48.895	3	0.0010804	27780	C-DGP_65FS	73.707	62.602			21836000	14366	1817	13603	15871	17497	17497	581			1
VQLQPSTSLLPTLNR	Deamidation (N)	1666.93	0.925385	3418	Q9H5V8	CDCP1	CUB domain-containing protein 1	yes	yes	0	1	0	0	0	62.529	62.529	3	0.014846	36253	C-DGP_65FS	47.506	37.039			18626000	14373	3418	13610	15878	17505	17505	1318			1
VQPFNVTQGK	Deamidation (N)	1117.58	0.576774	2039	P13473;H0YCG2	LAMP2	Lysosome-associated membrane glycoprotein 2	yes	no	0	1	0	0	0	27.869	27.869	2	0.014444	14463	C-DGP_65FS	90.657	36.499			399070000	14379	2039	13616	15884;15885	17513;17514	17514	756			0
VQQVGHYPPANSSLSSRSE	Deamidation (N)	2042.97	0.965746	2758	Q24JP5	TMEM132A	Transmembrane protein 132A	yes	yes	0	1	0	0	1	17.848	17.848	3	1.3653e-05	8475	C-DGP_65FS	99.891	81.526			13439000	14386	2758	13623	15892	17521;17522	17522	1102			2
VQSSPTTLLVNVSGK	Deamidation (N)	1529.83	0.830088	319	A0A0D9SFM4;A0A0D9SGH0	SLC9A6		yes	no	0	1	0	0	0	52.269	52.269	3	0.024594	32999	C-DGP_45FS	42.277	27.115			15063000	14391	319	13628	15897	17527	17527	102			1
VQWEKNTTSVWYTSK	Deamidation (N)	1856.89	0.894479	1940	P04066	FUCA1	Tissue alpha-L-fucosidase	yes	yes	0	1	0	0	2	38.958	38.958	3	0.0041689	21522	C-DGP_65FS	85.77	68.488			14514000	14400	1940	13637	15906	17537	17537	641			1
VQYNTTIAHVTLDKDR	Deamidation (N)	1873.95	0.953391	3003	Q8IWF2	FOXRED2	FAD-dependent oxidoreductase domain-containing protein 2	yes	yes	0	1	0	0	1	30.364	30.364	4	0.0020263	16113	C-DGP_65FS	65.107	55.692			36934000	14404	3003	13641	15910	17542	17542	1168			1
VSCGDEFTIAATDDNHIFAWGNGGNGR	Deamidation (N)	2881.24	0.236184	3095	Q8TD19	NEK9	Serine/threonine-protein kinase Nek9	yes	yes	0	1	0	0	1	66.237	66.237	3	0.0028792	41766	C-DGP_45FS	53.481	39.75			22048000	14422	3095	13658	15930	17563	17563	1207;1208			1
VSCLVDHRGNITE	Deamidation (N)	1499.7	0.703841	1450	H3BQT1	GLG1		yes	yes	0	1	0	0	1	42.975	42.975	2	1.0124e-48	24021	C-DGP_65FS	235.06	183.79			18234000	14425	1450	13661	15933	17566	17566	457			1
VSCPIMPCSNATVPDGECCPR	Deamidation (N)	2406.97	0.973492	898	CON__Q28194;P07996	THBS1	Thrombospondin-1	yes	no	0	1	0	0	1	39.358	39.358	3	0.016758	24770	C-DGP_45FS	47.392	37.422		+	43608000	14426	898	13662	15934	17567	17567	308			1
VSNGAGTMSVSLVADENPFAQGALKSE	Deamidation (N)	2679.27	0.269775	218	A0A0A0MS51;A0A0A0MT01;P06396	GSN	Gelsolin	yes	no	0	1	0	0	2	72.824	72.824	3	1.4585e-26	45879	C-DGP_45FS	160.43	147.63			93577000	14464	218	13698	15974	17613;17614	17614	70			2
VSNNHVLIYLDKVTNE	Deamidation (N)	1857.95	0.947243	875	CON__ENSEMBL:ENSBTAP00000024146			yes	yes	0	1	0	0	1	51.017	51.017	3	0.0050937	29146	C-DGP_65FS	63.681	45.764		+	86286000	14467	875	13701	15977	17617	17617	281			1
VSQAGTVLDSNHTVGVLASAHRPQGPADAWR	Deamidation (N)	3197.6	0.596621	2227	P35475;D6REB5	IDUA	Alpha-L-iduronidase	yes	no	0	1	0	0	0	43.243	43.243	4	6.4683e-70	24132	C-DGP_65FS	206.17	191.03			172790000	14468	2227	13702	15978	17618	17618	892			1
VSSGAWNNATHLE	Deamidation (N)	1385.62	0.621158	32	A0A087WVC6;A0A087WTK0;Q12913	PTPRJ	Protein-tyrosine-phosphatase;Receptor-type tyrosine-protein phosphatase eta	yes	no	0	1	0	0	0	33.67	33.67	2	0.0055546	21154	C-DGP_45FS	121.41	74.225			45444000	14477	32	13711	15987	17627	17627	11			1
VTFADFDGVLYHISNPNGDKTK	Deamidation (N)	2438.18	0.175405	1738	O15144;C9JTV5;G5E9J0	ARPC2	Actin-related protein 2/3 complex subunit 2	yes	no	0	1	0	0	1	69.82	69.82	4	1.6845e-07	40706	C-DGP_65FS	94.837	83.214			54905000	14518	1738	13749	16035	17684	17684	548			1
VTFDIDANGIVHVSAK	Deamidation (N)	1685.86	0.86245	2252	P38646;H0Y8S0	HSPA9	Stress-70 protein, mitochondrial	yes	no	0	1	0	0	0	55.203	55.203	3	0.00017895	31666	C-DGP_65FS	90.754	82.155			163740000	14524	2252	13754	16042	17693;17694	17693	902			2
VTGLNCTTNHPINPK	Deamidation (N)	1665.81	0.814454	1996	P08648	ITGA5	Integrin alpha-5;Integrin alpha-5 heavy chain;Integrin alpha-5 light chain	yes	yes	0	1	0	0	0	16.396	16.396	3	0.00023744	10321	C-DGP_45FS	93.494	68.7			254770000	14529	1996	13759	16048	17700	17700	702			1
VTHAVVTVPAYFNDAQR	Deamidation (N)	1887.95	0.947911	2018	P11021	HSPA5	78 kDa glucose-regulated protein	yes	yes	0	1	0	0	0	43.854	43.854	3	0.00053327	24548	C-DGP_65FS	74.786	68.882			25463000	14532	2018	13761	16052	17704	17704	715			1
VTIVNILTNR	Deamidation (N)	1142.67	0.665923	1975	P07355;H0YN42;H0YM50;H0YMU9;H0YMD0;H0YKS4;H0YKZ7;H0YLV6;H0YMT9;H0YKX9;H0YMM1;H0YMW4;H0YKL9;H0YKV8;H0YMD9	ANXA2	Annexin A2;Annexin	yes	no	0	1	0	0	0	61.186	61.186	2	0.0046246	36677	C-DGP_45FS	123.35	57.085			27417000	14537	1975	13766	16057;16058	17709;17710	17709	680			1
VTIVNILTNRSNAQR	Deamidation (N)	1698.94	0.937681	1975	P07355;H0YN42;H0YM50;H0YMU9;H0YMD0;H0YKS4;H0YKZ7;H0YLV6;H0YMT9;H0YKX9;H0YMM1;H0YMW4;H0YKL9;H0YKV8	ANXA2	Annexin A2;Annexin	yes	no	0	1	0	0	1	46.766	46.766	3	0.0023824	26401	C-DGP_65FS	78.191	63.759			20973000	14539	1975	13767	16060	17713	17713	680			1
VTNQTLDVK	Deamidation (N)	1017.53	0.53424	3617	Q9UIQ6	LNPEP	Leucyl-cystinyl aminopeptidase;Leucyl-cystinyl aminopeptidase, pregnancy serum form	yes	yes	0	1	0	0	0	15.316	15.316	2	0.0063084	6714	C-DGP_65FS	146.23	70.539			115760000	14553	3617	13780	16075	17729	17729	1385			1
VTNQTLDVKR	Deamidation (N)	1173.64	0.635351	3617	Q9UIQ6	LNPEP	Leucyl-cystinyl aminopeptidase;Leucyl-cystinyl aminopeptidase, pregnancy serum form	yes	yes	0	1	0	0	1	10.758	10.758	3	0.0012834	3921	C-DGP_65FS	135.55	82.222			43223000	14554	3617	13781	16076	17730	17730	1385			1
VTPACNTSLPAQR	Deamidation (N)	1414.69	0.687463	3582	Q9UBG0	MRC2	C-type mannose receptor 2	yes	yes	0	1	0	0	0	17.405	17.405	2	0.00092548	10976	C-DGP_45FS	135.86	112.71			32309000	14557	3582	13784	16079	17733	17733	1371			1
VTQQPVRAENQVNVTCQVR	Deamidation (N)	2226.12	0.117513	1448	H3BQ21;Q5TFQ8;P78324;H3BSK5	SIRPB1;SIRPA	Signal-regulatory protein beta-1 isoform 3;Tyrosine-protein phosphatase non-receptor type substrate 1	yes	no	0	1	0	0	2	19.453	19.453	3	3.6519e-12	9314	C-DGP_65FS	156.85	95.935			42558000	14560	1448	13787	16082	17736	17736	455			1
VTRDDAGNYTCIASNGPQGQIR	Deamidation (N)	2393.1	0.102985	2624	Q13308	PTK7	Inactive tyrosine-protein kinase 7	yes	yes	0	1	0	0	1	27.867	27.867	3	1.4106e-05	14393	C-DGP_65FS	81.016	72.522			91901000	14562	2624	13789	16084	17738	17738	1055;1056			1
VTRDDAGNYTCIASNGPQGQIR	2 Deamidation (N)	2394.09	0.0870005	2624	Q13308	PTK7	Inactive tyrosine-protein kinase 7	yes	yes	0	2	0	0	1	29.856	29.856	3	1.6629e-05	15829	C-DGP_65FS	79.568	71.074			8376900	14563	2624	13789	16085	17739	17739	1055;1056			1
VTVLGVATAPQQVLSNGVPVSNFTYSPDTK	2 Deamidation (N)	3090.58	0.576111	2012	P10253	GAA	Lysosomal alpha-glucosidase;76 kDa lysosomal alpha-glucosidase;70 kDa lysosomal alpha-glucosidase	yes	yes	0	2	0	0	0	75.09	75.09	3	2.6111e-28	47296	C-DGP_45FS	158.1	152.56			622160000	14585	2012	13811	16109	17767	17767	709;710			1
VTVTEDKINALIK	Deamidation (N)	1443.82	0.81846	1959	P05386	RPLP1	60S acidic ribosomal protein P1	yes	yes	0	1	0	0	2	32.926	32.926	3	0.041355	17820	C-DGP_65FS	62.891	48.459			46239000	14590	1959	13815	16116	17775	17775	655			1
VVANGTGTQGQLK	Deamidation (N)	1272.67	0.667379	1986	P08236	GUSB	Beta-glucuronidase	yes	yes	0	1	0	0	0	11.052	11.052	2	1.5324e-06	7071	C-DGP_45FS	157.95	110.34			35023000	14608	1986	13833	16134	17799	17799	689			1
VVATNGDTHLGGEDFDQRVME	Oxidation (M);Deamidation (N)	2306.01	0.0121042	2018	P11021	HSPA5	78 kDa glucose-regulated protein	yes	yes	0	1	1	0	2	31.731	31.731	3	8.1245e-05	16809	C-DGP_65FS	83.849	68.427			123290000	14615	2018	13839	16141;16142	17807;17808	17807	716	248		2
VVATNGDTHLGGEDFDQRVME	Deamidation (N)	2290.02	0.0171896	2018	P11021	HSPA5	78 kDa glucose-regulated protein	yes	yes	0	1	0	0	2	39.209	39.209	3	1.489e-08	21811	C-DGP_65FS	130.36	111.57			388210000	14617	2018	13839	16144;16145	17810;17811	17811	716			2
VVDAVDAGMLNSSAIR	Phospho (STY);Deamidation (N)	1697.77	0.769551	111	A0A087WYE2	CERCAM		yes	yes	0	1	0	1	0	48.815	48.815	2	0.015291	27721	C-DGP_65FS	49.35	18.165			9404600	14624	111	13845	16156	17823	17823	38		2;3	1
VVDDVSNQTSCR	Deamidation (N)	1379.6	0.598708	1650	M0QZL6;O75462	CRLF1	Cytokine receptor-like factor 1	yes	no	0	1	0	0	0	10.501	10.501	2	2.3572e-34	6726	C-DGP_45FS	227.88	194.62			55153000	14628	1650	13849	16160	17827	17827	501			1
VVFAFTNFSSSHDHFR	Deamidation (N)	1897.87	0.874746	2908	Q6UVK1	CSPG4	Chondroitin sulfate proteoglycan 4	yes	yes	0	1	0	0	0	52.282	52.282	3;4	4.0248e-05	32906	C-DGP_45FS	119.31	108.68			80900000	14644	2908	13861	16185;16186	17856;17857	17856	1135			1
VVLGANGTYSCLVR	Deamidation (N)	1508.77	0.765713	2859	Q5ZPR3;A0A0C4DGH0;H0YL10;H0YN29	CD276	CD276 antigen	yes	no	0	1	0	0	0	46.532	46.532	2	0.00022258	29219	C-DGP_45FS	136.5	90.038			574380000	14683	2859	13898	16226	17900	17900	1124			1
VVNSTTGPGEHLR	Deamidation (N)	1366.68	0.684092	898	CON__Q28194;P07996	THBS1	Thrombospondin-1	yes	no	0	1	0	0	1	10.652	10.652	3	0.0015507	3827	C-DGP_65FS	93.348	68.996		+	147310000	14709	898	13921	16255	17935	17935	311			1
VVSLTVTCCAEGADPDCYDNRTSALSDK	Deamidation (N)	3104.34	0.337279	872	CON__Q3MHN5;CON__ENSEMBL:ENSBTAP00000018229			yes	no	0	1	0	0	2	42.351	42.351	3	2.2617e-26	26679	C-DGP_45FS	156.43	147.03		+	61938000	14720	872	13932	16266	17947	17947	277			1
VVTGDILTDITGHNVSE	Deamidation (N)	1769.87	0.868324	91	H0Y8C9;H0Y8D6;J3QSS3;A0A087WXK5;Q9BZC7	ABCA2	ATP-binding cassette sub-family A member 2	yes	no	0	1	0	0	0	67.041	67.041	3	0.0204	39025	C-DGP_65FS	42.314	30.169			10623000	14727	91	13939	16273	17955	17955	31			1
VWNSTFIEDYR	Deamidation (N)	1429.65	0.651395	2149	P26006	ITGA3	Integrin alpha-3;Integrin alpha-3 heavy chain;Integrin alpha-3 light chain	yes	yes	0	1	0	0	1	57.186	57.186	2	2.2414e-07	35964	C-DGP_45FS	166.34	119.91			322660000	14752	2149	13964	16300	17985	17985	850			1
VWNSTFIEDYRDFDR	Deamidation (N)	1962.87	0.874806	2149	P26006	ITGA3	Integrin alpha-3;Integrin alpha-3 heavy chain;Integrin alpha-3 light chain	yes	yes	0	1	0	0	2	63.142	63.142	3	0.024948	39755	C-DGP_45FS	63.29	45.802			56977000	14753	2149	13965	16301	17986	17986	850			1
VWQGHANASFCPHGYGCR	Deamidation (N)	2103.88	0.879197	1742	O15230	LAMA5	Laminin subunit alpha-5	yes	yes	0	1	0	0	0	22.26	22.26	4	2.0234e-05	11020	C-DGP_65FS	116.35	95.697			51595000	14754	1742	13966	16302	17987	17987	564			1
VYKTYNGTNPDAASR	Deamidation (N)	1656.77	0.774364	1402	H0YKJ9;O60637	TSPAN3	Tetraspanin-3	yes	no	0	1	0	0	1	10.329	10.329	3	9.8694e-05	3656	C-DGP_65FS	119.02	99.445			61672000	14774	1402	13986	16323	18010	18010	439			1
VYNATRVPDSCCLE	Deamidation (N)	1683.72	0.723256	633	E9PN41;A8MVV6;J3KNL1;J3KQ42;O14817	TSPAN4	Tetraspanin;Tetraspanin-4	yes	no	0	1	0	0	1	31.715	31.715	3	0.0088662	16963	C-DGP_65FS	66.989	52.636			9971300	14778	633	13990	16327	18014	18014	217			1
VYNLTADPDQITNIAK	Deamidation (N)	1775.89	0.894145	2065	P15586;H7C3P4;F6S8M0;H0YFA9	GNS	N-acetylglucosamine-6-sulfatase	yes	no	0	1	0	0	0	54.793	54.793	3	0.00014186	31385	C-DGP_65FS	91.969	82.685			525760000	14779	2065	13991	16328	18015;18016	18015	785			2
VYNVTQHAVGIVVNK	Deamidation (N)	1640.89	0.888606	2299	P46778;M0R181;G3V1B3	RPL21	60S ribosomal protein L21	yes	no	0	1	0	0	0	36.01	36.01	3	0.0001527	20180	C-DGP_65FS	109.84	97.212			62695000	14781	2299	13992	16332;16333	18020;18021	18021	926;927			2
VYNVTQHAVGIVVNKQVK	Deamidation (N)	1996.11	0.11056	2299	P46778;M0R181	RPL21	60S ribosomal protein L21	yes	no	0	1	0	0	1	30.545	30.545	4	9.9978e-05	19220	C-DGP_45FS	83.418	78.708			83056000	14782	2299	13993	16334	18022	18022	926;927			1
VYPSILNQDNKTCSLPGTALK	Deamidation (N)	2319.18	0.178047	1970	P06756	ITGAV	Integrin alpha-V;Integrin alpha-V heavy chain;Integrin alpha-V light chain	yes	yes	0	1	0	0	1	49.369	49.369	3	0.001011	28078	C-DGP_65FS	65.149	51.134			14987000	14785	1970	13996	16337	18025	18025	672			1
VYTLQDLLYQSDCVSLHCNLNE	Deamidation (N)	2684.21	0.209818	2411	Q5SQP8;P56545	CTBP2	C-terminal-binding protein 2	yes	no	0	1	0	0	0	76.769	76.769	3	0.011176	48383	C-DGP_45FS	42.529	23.81			78583000	14792	2411	14003	16344	18032	18032	977			0
WCPQNSSCVNATACR	Deamidation (N)	1810.72	0.718522	2316	P48960;K7EKV5;K7EPE8;K7EPP8	CD97;ADGRE5	CD97 antigen;CD97 antigen subunit alpha;CD97 antigen subunit beta	yes	no	0	1	0	0	0	20.471	20.471	3	0.0013954	12884	C-DGP_45FS	76.358	59.076			50872000	14807	2316	14017	16367	18056	18056	937			1
WGQNCSCHHGGYYNCE	Deamidation (N)	2028.69	0.693764	1940	P04066	FUCA1	Tissue alpha-L-fucosidase	yes	yes	0	1	0	0	0	14.276	14.276	3	0.00011839	6046	C-DGP_65FS	100.11	84.231			708240000	14823	1940	14033	16384	18074	18074	642			1
WIGLDLSNGKPR	Deamidation (N)	1355.72	0.719749	2090	P17987;E7EQR6;F5H282	TCP1	T-complex protein 1 subunit alpha	yes	no	0	1	0	0	0	46.979	46.979	3	0.0079651	26619	C-DGP_65FS	62.408	38.116			5593400	14843	2090	14050	16404	18094	18094	807			1
WKPPSDPNGNITHYLVFWER	Deamidation (N)	2456.19	0.19133	1965	P06213;M0R3E6	INSR	Insulin receptor;Insulin receptor subunit alpha;Insulin receptor subunit beta	yes	no	0	1	0	0	1	72.798	72.798	3;4	0.00092696	42605	C-DGP_65FS	73.294	64.422			31368000	14855	1965	14062	16416;16417	18107;18108	18108	665;666			1
WLGNCSGLNDE	Deamidation (N)	1264.5	0.503016	1954	P05026;V9GYR2	ATP1B1	Sodium/potassium-transporting ATPase subunit beta-1	yes	no	0	1	0	0	0	45.88	45.88	2	0.033428	28893	C-DGP_45FS	95.815	56.562			40346000	14859	1954	14066	16421	18112	18112	651			1
WLGNCSGLNDETYGYK	Deamidation (N)	1876.79	0.793779	1954	P05026;V9GYR2	ATP1B1	Sodium/potassium-transporting ATPase subunit beta-1	yes	no	0	1	0	0	1	47.218	47.218	2	0.00028561	29707	C-DGP_45FS	130.15	108.13			48751000	14860	1954	14067	16422	18113	18113	651			1
WLGNCSGLNDETYGYKE	Deamidation (N)	2005.84	0.836372	1954	P05026;V9GYR2	ATP1B1	Sodium/potassium-transporting ATPase subunit beta-1	yes	no	0	1	0	0	2	47.72	47.72	3	0.0049295	26994	C-DGP_65FS	72.184	61.716			43598000	14861	1954	14068	16423	18114	18114	651			1
WQMNFTVR	Deamidation (N)	1081.5	0.5015	2039	P13473	LAMP2	Lysosome-associated membrane glycoprotein 2	yes	yes	0	1	0	0	0	53.9	53.9	2	0.00036247	30868	C-DGP_65FS	125.25	106.47			472700000	14882	2039	14087	16445	18140	18140	757			0
WQMNFTVRYE	Deamidation (N)	1373.61	0.607422	2039	P13473	LAMP2	Lysosome-associated membrane glycoprotein 2	yes	yes	0	1	0	0	1	61.75	61.75	2	0.018177	38831	C-DGP_45FS	87.913	59.9			28191000	14883	2039	14088	16446	18141	18141	757			0
WQNITKGFSE	Deamidation (N)	1209.57	0.566603	1169	F5GZS6;J3KPF3;P08195	SLC3A2	4F2 cell-surface antigen heavy chain	yes	no	0	1	0	0	1	41.722	41.722	2	0.038832	26192	C-DGP_45FS	113.71	78.411			679920000	14884	1169	14089	16447	18142	18142	390			1
WSFSNGTSWR	Deamidation (N)	1227.53	0.530886	3283	Q99519	NEU1	Sialidase-1	yes	yes	0	1	0	0	0	51.067	51.067	2	0.0098861	32134	C-DGP_45FS	115.7	69.683			68004000	14889	3283	14094	16452	18147	18147	1270			1
WSLSVKNFTMNEK	Deamidation (N)	1583.77	0.765379	3166	Q92820	GGH	Gamma-glutamyl hydrolase	yes	yes	0	1	0	0	2	55.922	55.922	3	0.0043169	32168	C-DGP_65FS	96.734	83.597			49709000	14892	3166	14097	16455	18150	18150	1237			1
WSNAATHNYVVDTICIVNE	Phospho (STY);3 Deamidation (N)	2287.93	0.934445	3780				yes	yes	0	3	0	1	0	77.975	77.975	3	0.04392	49142	C-DGP_45FS	70.96	48.95	+		151560000	14893	3780	14098	16456	18151	18151	1422;1423			0
WSTDDVQINDISLQDYIAVKEK	Deamidation (N)	2580.26	0.259528	1655	M0R0F0;P46782	RPS5	40S ribosomal protein S5;40S ribosomal protein S5, N-terminally processed	yes	no	0	1	0	0	2	68.161	68.161	3	0.00012102	43009	C-DGP_45FS	88.071	80.267			409620000	14898	1655	14102	16462	18157	18157	502			0
WVSLDNWTYSKE	Deamidation (N)	1527.69	0.688175	435	A0A2R8Y211;A0A2R8YE79;A0A2R8YCE9;A0A2R8Y4U7;E9PFW2;A0A2R8Y524;A0A2R8YEC9;O00462;A0A2R8Y7A0	MANBA	Beta-mannosidase	yes	no	0	1	0	0	1	62.044	62.044	2	0.013825	39102	C-DGP_45FS	62.466	35.368			0	14911	435	14115	16475	18171	18171	149			1
WWHQQTNATQE	Deamidation (N)	1428.61	0.605842	1707	O00754;M0QZG6;M0R2P5	MAN2B1	Lysosomal alpha-mannosidase;Lysosomal alpha-mannosidase A peptide;Lysosomal alpha-mannosidase B peptide;Lysosomal alpha-mannosidase C peptide;Lysosomal alpha-mannosidase D peptide;Lysosomal alpha-mannosidase E peptide	yes	no	0	1	0	0	0	22.135	22.135	2	0.00030903	13976	C-DGP_45FS	144.09	111.2			11452000	14914	1707	14118	16478	18174	18174	519			1
WYFDVERNSCNNFIYGGCR	Deamidation (N)	2457.03	0.0266488	1605	K7EM91;O43291;K7ESI5;K7EQZ3;K7EKQ0	SPINT2	Kunitz-type protease inhibitor 2	yes	no	0	1	0	0	2	62.051	62.051	3	0.00029134	35945	C-DGP_65FS	78.234	63.621			25274000	14915	1605	14119	16479	18175	18175	490			1
YAAVNITTNQAAPSEVPTLR	Deamidation (N)	2116.08	0.0800478	2391	P54753	EPHB3	Ephrin type-B receptor 3	yes	yes	0	1	0	0	1	50.26	50.26	3	0.0005778	28613	C-DGP_65FS	73.11	64.509			21979000	14920	2391	14124	16484	18180	18180	959			1
YADAGHVCHLCHPNCTYGCTGPGLE	Deamidation (N)	2846.13	0.130538	1927	P00533;A0A1W2PRR9;Q504U8;E9PFD7	EGFR	Epidermal growth factor receptor;Receptor protein-tyrosine kinase	yes	no	0	1	0	0	0	26.545	26.545	3	5.7444e-05	16730	C-DGP_45FS	76.417	64.104			19307000	14921	1927	14125	16485	18181	18181	636			1
YAFDQLQNSNITR	Deamidation (N)	1569.74	0.742335	821	C9JE82;C9JVC9;Q9NY47	CACNA2D2	Voltage-dependent calcium channel subunit alpha-2/delta-2;Voltage-dependent calcium channel subunit alpha-2-2;Voltage-dependent calcium channel subunit delta-2	yes	no	0	1	0	0	0	42.767	42.767	2	0.00043488	26955	C-DGP_45FS	143	114.04			22459000	14927	821	14131	16492	18188	18188	263			1
YAHLVQAIIENPFLNGEVIR	Deamidation (N)	2296.22	0.221567	3298	Q99714	HSD17B10	3-hydroxyacyl-CoA dehydrogenase type-2	yes	yes	0	1	0	0	2	75.657	75.657	3	0.001253	44356	C-DGP_65FS	74.618	65.826			12946000	14933	3298	14136	16498	18194	18194	1279			1
YAIQYFNNNTSHSHLFDLK	Deamidation (N)	2312.09	0.0861958	880	CON__P01044-1;CON__Q2KJ62;CON__P01045-1			yes	no	0	1	0	0	0	53.51	53.51	4	4.9083e-11	33551	C-DGP_45FS	148.56	134.52		+	175860000	14937	880	14140	16502;16503	18198;18199	18198	287;288			2
YASICQQNGIVPIVEPEILPDGDHDLK	Deamidation (N)	3020.48	0.480103	1941;2008	P04075;H3BQN4;H3BPS8;P09972	ALDOA;ALDOC	Fructose-bisphosphate aldolase A;Fructose-bisphosphate aldolase;Fructose-bisphosphate aldolase C	no	no	0	1	0	0	2	71.513	71.513	3	7.6555e-08	45045	C-DGP_45FS	94.73	76.17			46567000	14943	1941;2008	14146	16509	18205	18205	643			1
YAVHVLCNSEDIR	Deamidation (N)	1575.74	0.735141	2112	Q60FE5;P21333;A0A087WWY3	FLNA	Filamin-A	yes	no	0	1	0	0	1	31.668	31.668	3	0.0090383	17739	C-DGP_65FS	59.227	49.428			9387400	14951	2112	14153	16517;16518	18216;18217;18218	18218	827			3
YCGLGLQMNHSIESK	Deamidation (N)	1736.79	0.786191	835	C9JIW6;Q96PD2	DCBLD2	Discoidin, CUB and LCCL domain-containing protein 2	yes	no	0	1	0	0	1	36.656	36.656	3	0.0084141	20017	C-DGP_65FS	63.212	48.122			21687000	14958	835	14160	16525	18225;18226	18225	265			2
YEQGTGCWQGPNRSTTVR	Deamidation (N)	2096.93	0.9334	1600	K7ELL7;P14314;A0A0C4DGP4	PRKCSH	Glucosidase 2 subunit beta	yes	no	0	1	0	0	2	18.082	18.082	3	0.014679	8536	C-DGP_65FS	61.097	45.705			3612700	14986	1600	14188	16555	18258	18258	487			1
YEQLQNETR	Deamidation (N)	1180.54	0.536031	753	B7Z7D2;E9PQY3;P11117	ACP2	Lysosomal acid phosphatase	yes	no	0	1	0	0	2	11.967	11.967	2	0.0039803	7607	C-DGP_45FS	149.82	107.53			56287000	14987	753	14189	16556	18259	18259	251			1
YFIQNNVTE	Deamidation (N)	1127.51	0.513505	334	A0A0U1RR18;A0A0G2JNW7;Q9Y666	SLC12A7	Solute carrier family 12 member 7	yes	no	0	1	0	0	0	42.139	42.139	2	0.013854	26560	C-DGP_45FS	71.949	43.731			0	14999	334	14201	16568	18272	18272	110			1
YFNIDPNATQASGNCGTRK	Deamidation (N)	2113.95	0.948716	1014	E7ETP9;Q9UQV4	LAMP3	Lysosome-associated membrane glycoprotein 3	yes	no	0	1	0	0	1	30.075	30.075	3	1.7463e-06	18925	C-DGP_45FS	121.26	95.756			42626000	15006	1014	14208	16575	18280;18281	18281	340			2
YFVHNNVTSIQGIPGLASGIITE	Deamidation (N)	2430.24	0.24309	684	H0YMQ9;H0YKQ8;B3KXX3;Q9UHW9	SLC12A6	Solute carrier family 12 member 6	yes	no	0	1	0	0	0	76.153	76.153	3	7.7061e-06	47983	C-DGP_45FS	79.467	59.027			139710000	15009	684	14211	16578	18285	18285	234			1
YFYNNQTK	Deamidation (N)	1077.48	0.476725	839	C9JKV3;P10646	TFPI	Tissue factor pathway inhibitor	yes	no	0	1	0	0	0	17.917	17.917	2	0.03687	11261	C-DGP_45FS	70.525	37.526			36425000	15012	839	14214	16581	18288	18288	266			0
YGCCPMPNATCCSDHLHCCPQDTVCDLIQSK	Deamidation (N)	3784.46	0.463518	1596	K7EKL3;P28799	GRN	Granulins;Acrogranin;Paragranulin;Granulin-1;Granulin-2;Granulin-3;Granulin-4;Granulin-5;Granulin-6;Granulin-7	yes	no	0	1	0	0	0	46.893	46.893	4	3.253e-14	29481	C-DGP_45FS	106.65	98.049			286060000	15023	1596	14224	16592	18300	18300	486			1
YGCCPMPNATCCSDHLHCCPQDTVCDLIQSK	Oxidation (M);Deamidation (N)	3800.46	0.458432	1596	K7EKL3;P28799	GRN	Granulins;Acrogranin;Paragranulin;Granulin-1;Granulin-2;Granulin-3;Granulin-4;Granulin-5;Granulin-6;Granulin-7	yes	no	0	1	1	0	0	42.257	42.257	4	0.00074261	23586	C-DGP_65FS	56.021	50.756			19754000	15024	1596	14224	16593	18301	18301	486	153		1
YGENNSLSVEGFR	Deamidation (N)	1471.66	0.657937	2631	Q13433	SLC39A6	Zinc transporter ZIP6	yes	yes	0	1	0	0	2	40.714	40.714	2	3.6021e-16	25643	C-DGP_45FS	184.36	152.94			22243000	15031	2631	14230	16603	18311	18311	1063			1
YHCVYHFVSAPKANATIE	Deamidation (N)	2106.98	0.983311	3600	Q9UFM8;Q9Y639	DKFZp566H1924;NPTN	Neuroplastin	yes	no	0	1	0	0	1	31.749	31.749	3	0.0022083	17043	C-DGP_65FS	66.285	56.527			8294700	15064	3600	14262	16643	18356	18356	1379			1
YHGFLNTSYHR	Deamidation (N)	1394.64	0.636748	753	B7Z7D2;E9PQY3;P11117;E9PKW9;E9PQW9;B7Z6U3;E9PP23;E9PHY0	ACP2	Lysosomal acid phosphatase	yes	no	0	1	0	0	0	22.382	22.382	3	0.001146	11059	C-DGP_65FS	101.39	81.752			158300000	15066	753	14264	16645	18358;18359	18358	250			2
YHGFLNTSYHRQE	Deamidation (N)	1651.74	0.737919	753	B7Z7D2;E9PQY3;P11117;E9PKW9;E9PQW9;B7Z6U3;E9PP23;E9PHY0	ACP2	Lysosomal acid phosphatase	yes	no	0	1	0	0	1	21.193	21.193	3;4	9.9466e-06	10359	C-DGP_65FS	131.69	106.97			79183000	15067	753	14265	16646;16647	18360;18361	18361	250			1
YHGPGVDSISCTGMATICNMGAE	Deamidation (N)	2427.98	0.980352	3300	Q99798	ACO2	Aconitate hydratase, mitochondrial	yes	yes	0	1	0	0	0	55.464	55.464	3	0.00018978	34953	C-DGP_45FS	84.499	66.904			0	15070	3300	14268	16650	18364	18364	1281			1
YHQCYNGSGMDYR	Deamidation (N)	1650.62	0.619125	672	B1APY4;Q01974	ROR2	Tyrosine-protein kinase transmembrane receptor ROR2	yes	no	0	1	0	0	0	14.202	14.202	2	0.011428	9035	C-DGP_45FS	106.62	80.96			9269300	15074	672	14272	16655	18370	18370	230			1
YHTINGHNAEVR	Deamidation (N)	1410.66	0.664025	2125	P22626;A0A087WUI2	HNRNPA2B1	Heterogeneous nuclear ribonucleoproteins A2/B1	yes	no	0	1	0	0	1	9.2818	9.2818	2;3	2.431e-09	5953	C-DGP_45FS	143.4	72.018			109200000	15077	2125	14275	16660;16661	18375;18376	18375	836			1
YHVLHINTTK	Deamidation (N)	1225.65	0.645522	1621	K7EP71;Q7LGA3	HS2ST1	Heparan sulfate 2-O-sulfotransferase 1	yes	no	0	1	0	0	0	15.563	15.563	3	0.00075237	9809	C-DGP_45FS	108.47	95.378			113950000	15080	1621	14278	16664	18379	18379	495			1
YHWTTLNGSLPK	Deamidation (N)	1416.7	0.703765	2720	Q15223	PVRL1	Nectin-1	yes	yes	0	1	0	0	0	40.69	40.69	2	0.00039438	25584	C-DGP_45FS	145.46	102.37			67701000	15083	2720	14281	16667	18382	18382	1091			1
YHYNASLLDGTLLDSTWNLGK	Deamidation (N)	2381.15	0.153941	1890	O95302;C9J4P8	FKBP9	Peptidyl-prolyl cis-trans isomerase FKBP9;Peptidyl-prolyl cis-trans isomerase	yes	no	0	1	0	0	0	76.104	76.104	3	1.5709e-12	47957	C-DGP_45FS	142.98	126.18			132090000	15084	1890	14282	16668	18383	18383	622			1
YHYNCSLLDGTQLFTSHDYGAPQE	Deamidation (N)	2816.2	0.202424	3196	Q96AY3;H0Y827	FKBP10	Peptidyl-prolyl cis-trans isomerase FKBP10	yes	no	0	1	0	0	0	66.248	66.248	3	2.6366e-06	41693	C-DGP_45FS	89.201	77.235			113860000	15085	3196	14283	16669	18384	18384	1251			1
YHYNCSLLDGTQLFTSHDYGAPQEATLGANKVIE	Deamidation (N)	3812.76	0.762819	3196	Q96AY3;H0Y827	FKBP10	Peptidyl-prolyl cis-trans isomerase FKBP10	yes	no	0	1	0	0	2	68.785	68.785	4	1.3114e-29	43288	C-DGP_45FS	147.3	138.46			256190000	15086	3196	14284	16670	18385	18385	1251			1
YHYNGSLMDGTLFDSSYSR	Oxidation (M);Deamidation (N)	2228.93	0.932063	3196	Q96AY3;H0Y827	FKBP10	Peptidyl-prolyl cis-trans isomerase FKBP10	yes	no	0	1	1	0	0	46.838	46.838	3	1.4119e-07	26336	C-DGP_65FS	122.29	102.9			64956000	15087	3196	14285	16671;16672	18386;18387	18386	1252	521		2
YHYNGSLMDGTLFDSSYSR	Deamidation (N)	2212.94	0.937148	3196	Q96AY3;H0Y827	FKBP10	Peptidyl-prolyl cis-trans isomerase FKBP10	yes	no	0	1	0	0	0	59.132	59.132	3	3.0086e-17	34075	C-DGP_65FS	170.89	162.23			675040000	15088	3196	14285	16673	18388	18388	1252			1
YHYNGTFE	Deamidation (N)	1030.4	0.403226	3196	Q96AY3;C9JPC3;K7ELI6;K7ESG6;K7EM43	FKBP10	Peptidyl-prolyl cis-trans isomerase FKBP10;Peptidyl-prolyl cis-trans isomerase	yes	no	0	1	0	0	0	24.342	24.342	2	0.0034018	15391	C-DGP_45FS	114.02	28.663			324490000	15089	3196	14286	16674	18389	18389	1253			0
YHYNGTFEDGK	Deamidation (N)	1330.55	0.546596	3196	Q96AY3;C9JPC3;K7ELI6;K7ESG6;K7EM43	FKBP10	Peptidyl-prolyl cis-trans isomerase FKBP10;Peptidyl-prolyl cis-trans isomerase	yes	no	0	1	0	0	1	16.055	16.055	2	2.0936e-07	7164	C-DGP_65FS	167.09	113.92			104230000	15090	3196	14287	16675	18390	18390	1253			1
YHYNGTFLDGTLFDSSHNR	Deamidation (N)	2243.99	0.98721	1890	O95302	FKBP9	Peptidyl-prolyl cis-trans isomerase FKBP9	yes	yes	0	1	0	0	0	55.617	55.617	3;4	2.2519e-17	34955	C-DGP_45FS	172.6	163.07			1080200000	15091	1890	14288	16676;16677	18391;18392	18392	623			2
YHYNGTLLDGTLFDSSYSR	Deamidation (N)	2209	0.996378	1890	O95302;C9J4P8	FKBP9	Peptidyl-prolyl cis-trans isomerase FKBP9;Peptidyl-prolyl cis-trans isomerase	yes	no	0	1	0	0	0	63.258	63.258	3	2.2532e-08	38518	C-DGP_65FS	112.56	98.545			862500000	15092	1890	14289	16678;16679	18393;18394;18395	18395	624			2
YILAQYNTTKDK	Deamidation (N)	1457.74	0.74021	1767	O43490	PROM1	Prominin-1	yes	yes	0	1	0	0	1	23.9	23.9	3	0.0019092	12031	C-DGP_65FS	100.93	71.632			82172000	15101	1767	14298	16690	18406	18406	569			1
YKGLNLTEDTYKPR	Deamidation (N)	1697.86	0.86245	2576	Q08380	LGALS3BP	Galectin-3-binding protein	yes	yes	0	1	0	0	2	27.509	27.509	3	0.0011212	17318	C-DGP_45FS	114.74	103.27			69388000	15115	2576	14312	16705	18422	18422	1044			1
YKNATYGYVLDDPDPDDGFNYK	Deamidation (N)	2570.11	0.11253	1779	O43852	CALU	Calumenin	yes	yes	0	1	0	0	1	51.29	51.29	3	9.7748e-13	29404	C-DGP_65FS	141.78	141.78			783680000	15117	1779	14314	16707	18424;18425	18425	572			2
YKPDTLAVAVENGTGTDR	Deamidation (N)	1906.93	0.927236	688	H7C2U8;B4DGG1;Q9H0X4	ITFG3	Protein ITFG3	yes	no	0	1	0	0	1	35.658	35.658	3	1.9463e-07	19437	C-DGP_65FS	133.78	112.84			92943000	15120	688	14317	16710	18428;18429	18429	236			2
YKVPAEILANTSDNAGFCIPE	Deamidation (N)	2309.09	0.0885636	417	A0A1W2PPX5;A0A1W2PQR6;A0A1W2PQB7;A0A1W2PS43;A0A1W2PRS1;Q14108;A0A1W2PRF6;A0A1W2PPU6	SCARB2	Lysosome membrane protein 2	yes	no	0	1	0	0	2	72.356	72.356	3	0.0053392	42276	C-DGP_65FS	62.684	53.587			1406800000	15125	417	14322	16715	18434	18434	141			1
YLEQISTLINTTDR	Deamidation (N)	1666.84	0.841381	519	B4DKB2;A0A3B3ISF9;P42892	ECE1	Endothelin-converting enzyme 1	yes	no	0	1	0	0	1	65.629	65.629	3	0.00071808	38182	C-DGP_65FS	102.73	92.069			28660000	15136	519	14333	16726	18447	18447	183			1
YLNSGNANEAVNGVR	2 Deamidation (N)	1578.73	0.727414	908	E9PKF8;H0Y3P2;D3DQV9;P78344	EIF4G2	Eukaryotic translation initiation factor 4 gamma 2	yes	no	0	2	0	0	1	24.045	24.045	2	0.024768	12189	C-DGP_65FS	50.292	11.27			0	15153	908	14349	16743	18466	18466	320;321;322			1
YNCSIESPR	Deamidation (N)	1125.48	0.476073	1698	O00469;E7ETU9	PLOD2	Procollagen-lysine,2-oxoglutarate 5-dioxygenase 2	yes	no	0	1	0	0	1	14.534	14.534	2	7.5899e-22	9199	C-DGP_45FS	171.73	120.77			171220000	15183	1698	14379	16775	18503	18503	514			0
YNCSIRAPR	Deamidation (N)	1136.54	0.539677	2544	Q02809	PLOD1	Procollagen-lysine,2-oxoglutarate 5-dioxygenase 1	yes	yes	0	1	0	0	1	11.763	11.763	3	0.038688	7529	C-DGP_45FS	57.859	25.538			6653700	15184	2544	14380	16776	18504	18504	1021			1
YNLIQQCTAFLLDALKNNRPSEGPLQTR	Deamidation (N)	3260.66	0.661195	70	A0A087WVQ6;Q00610	CLTC	Clathrin heavy chain;Clathrin heavy chain 1	yes	no	0	1	0	0	2	77.524	77.524	4	1.6773e-05	45469	C-DGP_65FS	81.683	76.196			25627000	15187	70	14382	16779	18507	18507	27			1
YPHNHHVVNNTLE	Deamidation (N)	1573.73	0.727354	2065	P15586;H7C3P4;F6S8M0;F5H4C6	GNS	N-acetylglucosamine-6-sulfatase	yes	no	0	1	0	0	0	10.444	10.444	3	0.0032513	6626	C-DGP_45FS	73.848	44.945			217330000	15194	2065	14389	16786	18514	18514	778;779			1
YPHNHHVVNNTLE	2 Deamidation (N)	1574.71	0.71137	2065	P15586;H7C3P4;F6S8M0;F5H4C6	GNS	N-acetylglucosamine-6-sulfatase	yes	no	0	2	0	0	0	16.598	16.598	3	0.015801	10491	C-DGP_45FS	55.452	33.895			11327000	15195	2065	14389	16787	18515	18515	778;779			1
YQAIFDNTTSLTDKHLDPIRE	Deamidation (N)	2477.21	0.207433	2641	Q13546	RIPK1	Receptor-interacting serine/threonine-protein kinase 1	yes	yes	0	1	0	0	2	48.844	48.844	4	0.024461	27725	C-DGP_65FS	46.786	29.191			107770000	15202	2641	14395	16794	18522	18522	1069			0
YQEEDNSTYNFR	Deamidation (N)	1565.63	0.627031	2027	P11717	IGF2R	Cation-independent mannose-6-phosphate receptor	yes	yes	0	1	0	0	2	23.334	23.334	2	5.9559e-18	14644	C-DGP_45FS	192.26	163.18			244270000	15206	2027	14399	16798	18528;18529	18528	746			2
YQGEGRNVTDPTCPSLSPGVSQCFPDCVCE	Deamidation (N)	3416.41	0.405376	2065	P15586;H7C3P4;F6S8M0;H0YFA9	GNS	N-acetylglucosamine-6-sulfatase	yes	no	0	1	0	0	2	52.736	52.736	3	0.0016517	33169	C-DGP_45FS	69.782	62.347			90056000	15208	2065	14401	16800	18531	18531	783			1
YQTLNCSVNVNCVNIR	Deamidation (N)	1953.9	0.90368	2126	P23229;H7BZ97	ITGA6	Integrin alpha-6;Integrin alpha-6 heavy chain;Integrin alpha-6 light chain;Processed integrin alpha-6	yes	no	0	1	0	0	0	43.524	43.524	3	3.5748e-05	24399	C-DGP_65FS	117.08	100.77			133700000	15225	2126	14418	16821	18553;18554	18554	838;839			2
YRDFQHLLNR	Deamidation (N)	1361.68	0.684033	2633	Q13444	ADAM15	Disintegrin and metalloproteinase domain-containing protein 15	yes	yes	0	1	0	0	1	32.981	32.981	3	0.018192	17718	C-DGP_65FS	68.525	50.419			26212000	15231	2633	14424	16827	18560	18560	1066			1
YSAFNTSVHAAIR	Deamidation (N)	1436.7	0.704828	2066	P15848	ARSB	Arylsulfatase B	yes	yes	0	1	0	0	0	32.031	32.031	3	0.0016588	17166	C-DGP_65FS	83.617	75.104			8938100	15243	2066	14436	16840	18573	18573	789			1
YSCVFLPEPMGTANIQLHGPPR	Deamidation (N)	2484.19	0.192986	165	A0A087X2B5;P35613;I3L192	BSG	Basigin	yes	no	0	1	0	0	1	65.291	65.291	3	1.3324e-05	41144	C-DGP_45FS	81.665	73.478			43472000	15245	165	14438	16842	18575;18576	18575	59			2
YSDMIVAAIQAEKNR	Deamidation (N)	1708.85	0.84542	1974	P07305	H1F0	Histone H1.0;Histone H1.0, N-terminally processed	yes	yes	0	1	0	0	2	47.08	47.08	3	0.001343	29646	C-DGP_45FS	102.5	91.4			56979000	15250	1974	14441	16850	18586	18586	678			1
YSLNVTYNYPVHYFDGR	Deamidation (N)	2107.96	0.963955	3510	Q9NV96	TMEM30A	Cell cycle control protein 50A	yes	yes	0	1	0	0	0	59.862	59.862	3	5.8475e-05	34568	C-DGP_65FS	97.579	83.345			99629000	15259	3510	14449	16861	18597	18597	1351			1
YSNQNNFVHDCVNITIK	Deamidation (N)	2065.95	0.952739	586	X6RKS3;A2A2V1;P04156	PRNP	Major prion protein	yes	no	0	1	0	0	0	41.695	41.695	2	1.094e-107	26241	C-DGP_45FS	291.46	243.57			94318000	15261	586	14451	16863	18599	18599	207			1
YSRNMARQLR	Oxidation (M);Deamidation (N)	1310.65	0.651352	3783				yes	no	0	1	1	0	2	24.906	24.906	2	0.04392	12794	C-DGP_65FS	51.854	11.853	+		11775000	15268	3783	14457	16870	18609	18609		565		0
YSTNGKITFDDYIACCVK	Deamidation (N)	2154.96	0.960192	692	C9J0K6;B4DHQ6;P30626	SRI	Sorcin	yes	no	0	1	0	0	1	50.63	50.63	3	6.7029e-05	30065	C-DGP_65FS	103.1	87.682			356020000	15273	692	14461	16875;16876;16877	18614;18615;18616;18617	18616	238			3
YSVANDTGFVDIPKQE	Deamidation (N)	1782.83	0.83121	1980	P07711	CTSL	Cathepsin L1;Cathepsin L1 heavy chain;Cathepsin L1 light chain	yes	yes	0	1	0	0	1	50.456	50.456	3	0.015351	31781	C-DGP_45FS	53.395	42.54			31003000	15274	1980	14462	16878	18618	18618	684			1
[truncated: 20 more rows]

## Sheet: PPF glycopeptides
Sequence	Modifications	Mass	Mass Fractional Part	Protein Groups	Proteins	Gene Names	Protein Names	Unique (Groups)	Unique (Proteins)	Acetyl (Protein N-term)	Deamidation (N)	Oxidation (M)	Phospho (STY)	Missed cleavages	Retention time	Calibrated retention time	Charges	PEP	MS/MS scan number	Raw file	Score	Delta score	Reverse	Potential contaminant	Intensity	id	Protein group IDs	Peptide ID	Evidence IDs	MS/MS IDs	Best MS/MS	Deamidation (N) site IDs	Oxidation (M) site IDs	Phospho (STY) site IDs	MS/MS Count	Taxonomy IDs
[truncated: 393 more rows]

[truncated: 2 more sheets: DGPF Glyco GO analysis, PPF Glyco GO analysis]
