# Supplementary material for: Simultaneous enrichment and sequential separation of glycopeptides and phosphopeptides with poly-histidine functionalized microspheres
Source: Front Bioeng Biotechnol. 2022 Oct 6;10:1011851. doi: 10.3389/fbioe.2022.1011851 (PMC9582455; doi:10.3389/fbioe.2022.1011851)
Supplement: Supplementary file 3 [file Table6.XLSX]

## Sheet: phospho
Sequence	Modifications	Mass	Mass Fractional Part	Protein Groups	Proteins	Gene Names	Protein Names	Unique (Groups)	Unique (Proteins)	Acetyl (Protein N-term)	Deamidation (N)	Oxidation (M)	Phospho (STY)	Missed cleavages	Retention time	Calibrated retention time	Charges	PEP	MS/MS scan number	Raw file	Score	Delta score	Reverse	Potential contaminant	Intensity	id	Protein group IDs	Peptide ID	Evidence IDs	MS/MS IDs	Best MS/MS	Deamidation (N) site IDs	Oxidation (M) site IDs	Phospho (STY) site IDs	MS/MS Count	Taxonomy IDs
AAAAAAAGDSDSWDADAFSVEDPVRK	Phospho (STY)	2672.14	0.139169	1385	O75822	EIF3J	Eukaryotic translation initiation factor 3 subunit J	yes	yes	0	0	0	1	2	63.093	63.093	4	0.0067364	35464	C-CoE_45FS	51.001	37.409			30990000	1	1385	1	1	1	1			332	1
AAAAAAAGDSDSWDADAFSVEDPVRK	Acetyl (Protein N-term);Phospho (STY)	2714.15	0.149734	1385	O75822	EIF3J	Eukaryotic translation initiation factor 3 subunit J	yes	yes	1	0	0	1	2	67.007	67.007	4	0.00022398	37875	C-CoE_45FS	88.79	75.862			27897000	2	1385	1	2	2	2			332	1
AAGAGGSGSESDHTAPSGVGSSWR	2 Phospho (STY)	2346.89	0.890362	56	A0A087WWA7;O14640	DVL1	Segment polarity protein dishevelled homolog DVL-1	yes	no	0	0	0	2	1	26.621	26.621	3	0.011256	12402	C-CoE_65FS	44.301	35.592			13081000	26	56	25	28	29	29			6;7	1
AAKPGPAEAPSPTASPSGDASPPATAPYDPR	2 Phospho (STY)	3090.34	0.33729	1250	M0QY97;Q9UPT8	ZC3H4	Zinc finger CCCH domain-containing protein 4	yes	no	0	0	0	2	1	32.954	32.954	3	2.2353e-09	16630	C-CoE_45FS	98.561	85.774			183890000	45	1250	44	48	50;51	50			299;300;301;302	2
AAKPGPAEAPSPTASPSGDASPPATAPYDPR	3 Phospho (STY)	3170.3	0.303621	1250	M0QY97;Q9UPT8	ZC3H4	Zinc finger CCCH domain-containing protein 4	yes	no	0	0	0	3	1	35.601	35.601	3	1.9787e-05	18305	C-CoE_45FS	66.376	54.03			81972000	46	1250	44	49	52	52			299;300;301;302	1
AALMTPGTGAPPAPGDFSGEGSQGLPDPSPEPK	Acetyl (Protein N-term);Phospho (STY)	3254.45	0.44789	1587	P19971;A0A494BZZ4;C9JGI3;A0A494C1L9	TYMP	Thymidine phosphorylase	yes	no	1	0	0	1	2	75.439	75.439	3	3.3975e-10	43059	C-CoE_45FS	83.619	69.46			130280000	56	1587	54	59	63	63			368	1
AALNGNGDDLNNYDSDDQEKQSK	Phospho (STY)	2590.05	0.0456625	392	A0A3B3ITA2;F5H0N7;J3KP58;P30622	CLIP1	CAP-Gly domain-containing linker protein 1	yes	no	0	0	0	1	2	17.964	17.964	3	5.8139e-05	7054	C-CoE_65FS	98.565	87.119			22499000	57	392	55	60	64	64			116	1
AALNGNGDDLNNYDSDDQEKQSK	Phospho (STY);Deamidation (N)	2591.03	0.0296781	392	A0A3B3ITA2;F5H0N7;J3KP58;P30622	CLIP1	CAP-Gly domain-containing linker protein 1	yes	no	0	1	0	1	2	19.227	19.227	3	5.8549e-07	7651	C-CoE_65FS	114.2	105.11			75552000	58	392	55	61;62	65;66	65	184;185;186		116	2
AALNGNGDDLNNYDSDDQEKQSK	Phospho (STY);2 Deamidation (N)	2592.01	0.0136937	392	A0A3B3ITA2;F5H0N7;J3KP58;P30622	CLIP1	CAP-Gly domain-containing linker protein 1	yes	no	0	2	0	1	2	20.943	20.943	3	2.8881e-13	8472	C-CoE_65FS	138.92	128.21			66761000	59	392	55	63;64	67;68	67	184;185;186		116	2
AAPEASSPPASPLQHLLPGK	2 Phospho (STY)	2126.98	0.980286	2388	Q96TA1	FAM129B	Niban-like protein 1	yes	yes	0	0	0	2	1	62.922	62.922	3	0.0014559	34917	C-CoE_65FS	66.017	54.874			167470000	74	2388	68	80	84	84			544;545	1
ADAPDAGAQSDSELPSYHQNDVSLDR	Phospho (STY)	2837.18	0.177739	2298	Q92538	GBF1	Golgi-specific brefeldin A-resistance guanine nucleotide exchange factor 1	yes	yes	0	0	0	1	1	36.022	36.022	3	3.2242e-28	18647	C-CoE_45FS	161.32	141.82			119290000	111	2298	103	120	126	126			506	1
ADEAALALQPGGSPSAAGADRE	Acetyl (Protein N-term);Phospho (STY)	2174.95	0.948121	2346	Q96EB6	SIRT1	NAD-dependent protein deacetylase sirtuin-1;SirtT1 75 kDa fragment	yes	yes	1	0	0	1	2	56.846	56.846	3	0.0041333	31082	C-CoE_65FS	46.982	34.902			31962000	116	2346	108	125	131	131			523	1
ADGDSGSERGGGGGPCGFQPASR	Acetyl (Protein N-term);Phospho (STY)	2299.89	0.891351	2375	Q96QR8	PURB	Transcriptional activator protein Pur-beta	yes	yes	1	0	0	1	2	23.94	23.94	3	8.4141e-10	10688	C-CoE_65FS	117.73	91.926			95422000	121	2375	113	130	136	136			538;539	1
ADGDSGSERGGGGGPCGFQPASR	Acetyl (Protein N-term);2 Phospho (STY)	2379.86	0.857681	2375	Q96QR8	PURB	Transcriptional activator protein Pur-beta	yes	yes	1	0	0	2	2	28.392	28.392	3	8.9259e-06	13576	C-CoE_65FS	85.19	73.879			266660000	122	2375	113	131	137	137			538;539	1
AFAMPAPTPSSSPVPTLSPEQQE	2 Phospho (STY)	2528.06	0.0583382	2583	Q9UBU9;H0YDU0	NXF1	Nuclear RNA export factor 1	yes	no	0	0	0	2	1	72.792	72.792	3	0.00027474	40938	C-CoE_65FS	71.002	52.706			90651000	188	2583	175	203	214	214			606;789	0
AFGKNNSYGK	2 Phospho (STY);Deamidation (N)	1245.45	0.446834	764	E7EUK8;O94921	CDK14	Cyclin-dependent kinase 14	yes	no	0	1	0	2	1	32.426	32.426	3	0.027844	16404	C-CoE_45FS	42.743	17.889			32693000	199	764	186	214	225	225	353		183	1
AFNLSSNLTAHK	2 Phospho (STY);Deamidation (N)	1462.59	0.589476	113	A0A087X2A5	ZNF117		yes	yes	0	1	0	2	0	65.347	65.347	3	0.023991	36841	C-CoE_45FS	45.879	18.398			45681000	214	113	200	230	242	242	51		19;20;649	1
AFNQSSNYTTHK	Phospho (STY);2 Deamidation (N)	1478.57	0.571504	133	A0A0A0MR41;A6NNF4	ZNF726	Zinc finger protein 726	yes	no	0	2	0	1	0	65.384	65.384	3	0.020632	36786	C-CoE_45FS	48.741	20.879			144500000	215	133	201	231	243	243	56;57		27;28;652;653	1
AGASCVCCSQPQQSSTSPPPSDALQWVVVE	Phospho (STY)	3311.39	0.393428	1998	Q13952	NFYC	Nuclear transcription factor Y subunit gamma	yes	yes	0	0	0	1	0	77.728	77.728	3	0.0038908	44454	C-CoE_45FS	51.22	36.763			141380000	249	1998	230	266	280	280			412;413;414;749	1
AGATVNLAAGESQE	Phospho (STY);Deamidation (N)	1397.57	0.571169	1220	K7ELE0;Q96NS5	ASB16	Ankyrin repeat and SOCS box protein 16	yes	no	0	1	0	1	1	20.338	20.338	2	0.031499	8977	C-CoE_45FS	57.348	20.924			14137000	250	1220	231	267	281	281	540		297	1
AGLESGAEPGDGDSDTTK	Phospho (STY)	1785.69	0.694197	1364	O60832	DKC1	H/ACA ribonucleoprotein complex subunit 4	yes	yes	0	0	0	1	2	15.159	15.159	2	4.6053e-18	5757	C-CoE_45FS	158.45	97.24			54499000	274	1364	255	291	306	306			721;722	1
AGLGSPERPPKTSPGSPR	3 Phospho (STY)	2029.84	0.842486	1034	H0YG79;Q9H6F5	CCDC86	Coiled-coil domain-containing protein 86	yes	no	0	0	0	3	2	17.825	17.825	3	0.013647	6918	C-CoE_65FS	45.957	34.497			83902000	275	1034	256	292	307	307			255;256;701	1
AGPDLPSLPSHALEDEGWAAAAPSPGSAR	2 Phospho (STY)	2986.29	0.289946	2479	Q9H3Q1	CDC42EP4	Cdc42 effector protein 4	yes	yes	0	0	0	2	2	71.257	71.257	3	0.003789	40296	C-CoE_45FS	47.506	34.117			143900000	286	2479	267	303	318	318			577;578	1
AGSENNTAVVAVETHTIHK	Phospho (STY);Deamidation (N)	2057.94	0.941913	2676	Q9Y692	GMEB1	Glucocorticoid modulatory element-binding protein 1	yes	yes	0	1	0	1	2	47.797	47.797	3	0.0046658	25971	C-CoE_45FS	59.9	33.753			39856000	293	2676	274	311	328	328	1300;1301		803;804	1
AIEVDSDWVEE	Phospho (STY)	1370.53	0.527907	2120	Q5T4S7;A0A0A0MSW0	UBR4	E3 ubiquitin-protein ligase UBR4	yes	no	0	0	0	1	2	61.284	61.284	2	0.026429	34252	C-CoE_45FS	92.538	45.237			60814000	368	2120	343	406	457	457			439	1
AIGGIILTASHNPGGPNGDFGIK	Phospho (STY);Deamidation (N)	2286.1	0.104562	393	A0A3B3ITK7;P36871	PGM1	Phosphoglucomutase-1	yes	no	0	1	0	1	0	63.768	63.768	3	1.85e-05	35483	C-CoE_65FS	89.565	74.311			41070000	375	393	349	413	465	465	187		117	1
AKTQTPPVSPAPQPTEE	2 Phospho (STY)	1936.82	0.822054	2010	Q14247;H0YEV2;H0YCD9	CTTN	Src substrate cortactin	yes	no	0	0	0	2	2	19.979	19.979	3	0.0014262	8252	C-CoE_65FS	69.72	55.705			227620000	434	2010	403	474	527	527			415;751	1
ALKEMDSNTVIE	Oxidation (M);Phospho (STY)	1444.62	0.615677	53	B4E3W2;A0A0S2Z3N5;A0A3B3IS92;A0A3B3IS26;B1ALR7;A0A3B3IU87;A0A087WW44;Q00597	FANCC	Fanconi anemia group C protein	yes	no	0	0	1	1	2	28.779	28.779	2	0.024847	14168	C-CoE_45FS	48.796	9.6482			61992000	479	53	444	522	578	578		7	5;643	1
ALLTLGLNLSHLGR	2 Phospho (STY)	1636.81	0.810308	409	A0A494C0D8;Q75N90	FBN3	Fibrillin-3	yes	no	0	0	0	2	0	62.462	62.462	3	0.022903	34553	C-CoE_65FS	41.401	13.991			35434000	498	409	462	542	598	598			125;679	1
ALSLDDTDCE	Phospho (STY)	1217.42	0.415914	2602	Q9UJM3	ERRFI1	ERBB receptor feedback inhibitor 1	yes	yes	0	0	0	1	0	38.961	38.961	2	0.021304	20513	C-CoE_45FS	96.143	76.507			15477000	519	2602	483	565	621	621			610	1
ALSRQLSSGVSE	2 Phospho (STY)	1392.57	0.56874	1461	P04792;F8WE04	HSPB1	Heat shock protein beta-1	yes	no	0	0	0	2	1	28.213	28.213	2	0.026365	13973	C-CoE_45FS	72.681	40.427			206210000	524	1461	488	570	626;627	627			353;354	2
ALSSAVQASPTSPGGSPSSPSSGQR	2 Phospho (STY)	2459.04	0.0366916	1926	Q03164;A0A3B3ITZ6	KMT2A	Histone-lysine N-methyltransferase 2A;MLL cleavage product N320;MLL cleavage product C180	yes	no	0	0	0	2	0	24.871	24.871	3	3.5921e-05	11325	C-CoE_65FS	68.368	55.886			47387000	525	1926	489	571	628;629	629			394;395	2
ALSSLHGDDQDSEDE	Phospho (STY)	1696.61	0.610133	1530	P11717	IGF2R	Cation-independent mannose-6-phosphate receptor	yes	yes	0	0	0	1	1	17.357	17.357	2	1.5536e-32	7156	C-CoE_45FS	183.28	145.66			149770000	527	1530	491	573	631;632	632			362	2
ALSSLHGDDQDSEDEVLTIPE	Phospho (STY)	2348.99	0.989711	1530	P11717	IGF2R	Cation-independent mannose-6-phosphate receptor	yes	yes	0	0	0	1	2	61.599	61.599	3	0.0094673	34032	C-CoE_65FS	56.72	42.26			67771000	528	1530	492	574	633	633			362	1
AMTNSKQSIAK	Oxidation (M);Phospho (STY)	1273.57	0.573752	1580	P18206	VCL	Vinculin	yes	yes	0	0	1	1	1	21.296	21.296	2	0.02295	9543	C-CoE_45FS	61.962	21.917			108450000	562	1580	522	611	671	671		178	366;367;732	0
APIISNSER	Phospho (STY);Deamidation (N)	1066.47	0.469605	892	F5H6W4;Q9H992	2022-03-07	E3 ubiquitin-protein ligase MARCH7	yes	no	0	1	0	1	1	18.518	18.518	2	0.0044842	7832	C-CoE_45FS	94.114	50.991			20378000	595	892	554	646	706	706	421		218	1
APQTSSSPPPVR	2 Phospho (STY)	1382.56	0.563261	466	A9Z1X7;Q8IYB3;E9PCT1;M0R088	SRRM1	Serine/arginine repetitive matrix protein 1	yes	no	0	0	0	2	0	13.286	13.286	2	0.0099127	4574	C-CoE_45FS	60.971	42.659			15669000	602	466	561	653	713	713			130;131	1
APTPPSGTEVTLAEVPLLDE	Phospho (STY)	2115	0.00244773	2069	Q16643;D6R9Q9	DBN1	Drebrin	yes	no	0	0	0	1	2	80.358	80.358	3	0.00078256	45579	C-CoE_65FS	88.755	71.875			16923000	607	2069	566	658	718	718			755	1
AQFDGSDSEDGHGITQNVLVDGVK	Phospho (STY)	2567.12	0.117705	2231	Q8IYB7	DIS3L2	DIS3-like exonuclease 2	yes	yes	0	0	0	1	1	49.245	49.245	3	0.0025565	26867	C-CoE_45FS	60.728	43.93			34595000	622	2231	580	674	734	734			477	1
AQTPPGPSLSGSKSPCPQEK	2 Phospho (STY)	2211.93	0.927264	2626	Q9UQ35	SRRM2	Serine/arginine repetitive matrix protein 2	yes	yes	0	0	0	2	2	19.225	19.225	3	0.026986	7675	C-CoE_65FS	41.562	26.246			73750000	655	2626	610	709	772	772			616;797	1
ASAGHAVSIAQDDAGADDWETDPDFVNDVSE	Phospho (STY)	3283.31	0.31027	2010	Q14247	CTTN	Src substrate cortactin	yes	yes	0	0	0	1	1	66.694	66.694	3	0.019047	37710	C-CoE_45FS	44.347	33.344			22556000	670	2010	623	727	793	793			416	1
ASALLFSSDEEDQWNIPASQTHLASDSR	Phospho (STY)	3154.39	0.388066	81	A0A087WYF6;F8W7U3;E7ESD2;A0A0A0MR88;A0A096LPC5;Q9Y4E1;Q641Q2	FAM21A;FAM21C	WASH complex subunit FAM21C;WASH complex subunit FAM21A	yes	no	0	0	0	1	2	69.089	69.089	3;4	0.0013191	38669	C-CoE_65FS	59.661	49.865			57441000	674	81	626	732;733	798;799	799			14;15	2
ASALLFSSDEEDQWNIPASQTHLASDSR	2 Phospho (STY)	3234.35	0.354397	81	A0A087WYF6;F8W7U3;E7ESD2;A0A0A0MR88;A0A096LPC5;Q9Y4E1;Q641Q2	FAM21A;FAM21C	WASH complex subunit FAM21C;WASH complex subunit FAM21A	yes	no	0	0	0	2	2	72.749	72.749	4	0.0016226	40896	C-CoE_65FS	49.186	39.39			8616200	676	81	626	735	801	801			14;15	1
ATGGLCLLGAYADSDDDDNDVSEKLAQSK	Phospho (STY)	3107.33	0.327834	2243	Q8N3X1	FNBP4	Formin-binding protein 4	yes	yes	0	0	0	1	2	61.752	61.752	3	5.204e-35	34581	C-CoE_45FS	159.95	150.1			78850000	741	2243	689	801	873	873			483	1
ATRFTFFQSSSGSAFRLE	3 Phospho (STY)	2277.89	0.88983	2290	Q8WWZ1	IL1F10	Interleukin-1 family member 10	yes	yes	0	0	0	3	2	50.971	50.971	3	0.009221	27480	C-CoE_65FS	51.695	18.387			64383000	752	2290	700	814	888	888			499;500;501;502	1
ATSPSSSVSGDFDDGHHSVSTPGPSR	2 Phospho (STY)	2730.06	0.0596118	573	C9J409;C9JCJ2;C9J053;C9JQF1;C9JPI5;E7EVG2;Q86U86	PBRM1	Protein polybromo-1	yes	no	0	0	0	2	0	23.566	23.566	4	4.4135e-05	10510	C-CoE_65FS	66.613	58.81			30422000	754	573	702	816	890	890			154;155;156;157	1
AVKAGAYAACQEAK	Phospho (STY)	1516.67	0.674529	23	A0A087WTJ9;Q8IWV7	UBR1	E3 ubiquitin-protein ligase UBR1	yes	no	0	0	0	1	2	50.945	50.945	3	0.01949	27848	C-CoE_45FS	51.726	10.508			124100000	803	23	751	866	944	944			807	1
AVKDTLSNPQSPQPSPYNSPKPQHK	4 Phospho (STY)	3064.25	0.253513	293	A0A1B0GVY1;Q96PU5	NEDD4L	E3 ubiquitin-protein ligase NEDD4-like	yes	no	0	0	0	4	1	17.404	17.404	3	0.0037769	7131	C-CoE_45FS	42.582	32.699			35663000	804	293	752	867	945	945			83;84;85;669	1
AVPAPAAAPVPAPAPASDSASGPSSDSGPEAGSQR	Phospho (STY)	3206.45	0.451729	2453	Q9C0C9	UBE2O	E2/E3 hybrid ubiquitin-protein ligase UBE2O	yes	yes	0	0	0	1	1	39.517	39.517	3	7.2378e-35	20760	C-CoE_45FS	154.32	140.95			173840000	822	2453	769	886	964	964			566	1
AVPGPGHYNVSE	Phospho (STY)	1305.54	0.539081	2244	Q8N412	STPG2	Sperm-tail PG-rich repeat-containing protein 2	yes	yes	0	0	0	1	0	28.87	28.87	2	0.019269	14170	C-CoE_45FS	48.796	14.793			181180000	823	2244	770	887	965	965			836	1
AVSPPHLDGPPSPRSPVIGSE	3 Phospho (STY)	2334.97	0.968809	1107	H3BT57;P29590;H3BVD2;H3BUJ5;H3BRN3	PML	Protein PML	yes	no	0	0	0	3	1	53.171	53.171	3	0.0020028	29398	C-CoE_45FS	52.674	31.32			101130000	832	1107	779	897	977	977			274;275;276	1
AYSGSDLPSSSSGGANGTAGGGGGAR	Phospho (STY);Deamidation (N)	2277.91	0.913526	2263	Q8NHG8	ZNRF2	E3 ubiquitin-protein ligase ZNRF2	yes	yes	0	1	0	1	0	19.287	19.287	3	0.0033342	7924	C-CoE_65FS	48.305	31.998			4900800	886	2263	830	953	1036	1036	1141		490;491	1
CTSPADHSDSASVHDMDYVNPR	2 Phospho (STY)	2619.94	0.939696	2298	Q92538	GBF1	Golgi-specific brefeldin A-resistance guanine nucleotide exchange factor 1	yes	yes	0	0	0	2	0	26.17	26.17	3	0.0051887	12136	C-CoE_65FS	49.768	45.965			8885500	1022	2298	962	1099	1205	1205			507;508;509	1
DAEYIYPSLESDDDDPALK	Phospho (STY)	2234.91	0.914421	991	H0Y589;H0Y3N9;Q9UPP1	PHF8	Histone lysine demethylase PHF8	yes	no	0	0	0	1	2	61.843	61.843	3	0.013223	34217	C-CoE_65FS	58.366	42.974			10851000	1060	991	999	1138	1246	1246			244	1
DDKHGSYEDAVHSGALND	Phospho (STY)	2008.78	0.779993	1578	P17987;F5H282;E7EQR6	TCP1	T-complex protein 1 subunit alpha	yes	no	0	0	0	1	2	18.524	18.524	3	1.7661e-08	7682	C-CoE_65FS	141.08	129.06			84920000	1129	1578	1063	1214;1215	1329;1330	1330			364;365	2
DFSQPMNRAPSDSSLGTPSDGRPE	2 Phospho (STY)	2707.06	0.0622544	1259	M0R2H7;M0R0F9;W4VSQ9;Q15642	TRIP10	Cdc42-interacting protein 4	yes	no	0	0	0	2	1	36.369	36.369	3	1.5372e-05	18811	C-CoE_45FS	81.446	67.498			270090000	1165	1259	1098	1254	1370	1370			305;306;307	1
DFSQPMNRAPSDSSLGTPSDGRPE	Phospho (STY)	2627.1	0.095924	1259	M0R2H7;M0R0F9;W4VSQ9;Q15642	TRIP10	Cdc42-interacting protein 4	yes	no	0	0	0	1	1	34.627	34.627	3	0.02322	17825	C-CoE_45FS	42.828	31.621			13495000	1166	1259	1098	1255	1371	1371			305;306;307	0
DFSQPMNRAPSDSSLGTPSDGRPELR	2 Phospho (STY)	2976.25	0.247429	1259	M0R2H7;M0R0F9;W4VSQ9;Q15642	TRIP10	Cdc42-interacting protein 4	yes	no	0	0	0	2	2	38.678	38.678	4	0.0012716	19848	C-CoE_65FS	51.871	37.818			187180000	1167	1259	1099	1256	1372	1372			305;306;307	1
DGPLSQTSSKPDPSQWESPSFNPFGSHSVLQNSPPLSSE	Phospho (STY);Deamidation (N)	4234.86	0.864457	721	H0YBT8;E5RFM9;H0YAY0;R4GMT7;E7EVI4;E7ET87;O75410	TACC1	Transforming acidic coiled-coil-containing protein 1	yes	no	0	1	0	1	1	74.251	74.251	4	8.2236e-08	42400	C-CoE_45FS	65.736	51.425			28078000	1210	721	1140	1299	1417	1417	336		172;173;174	0
DGRRDSSDTTPLLNGSSQDR	Phospho (STY);Deamidation (N)	2256.96	0.960811	515	B4DQA8;E9PCW1	GOSR1	Golgi SNAP receptor complex member 1	yes	no	0	1	0	1	2	21.985	21.985	3	0.0058225	9532	C-CoE_65FS	57.61	38.4			19354000	1213	515	1143	1302	1420	1420	227		146	1
DGSGTPSRHSLSGSSPGMK	3 Phospho (STY)	2083.75	0.747265	2626	Q9UQ35	SRRM2	Serine/arginine repetitive matrix protein 2	yes	yes	0	0	0	3	1	12.156	12.156	3	0.0091632	3480	C-CoE_65FS	50.271	39.455			28423000	1218	2626	1148	1307	1425	1425			617;618;798	1
DINVSVGSQQPDTKDSPVCPHFTTNGNE	Phospho (STY);Deamidation (N)	3123.31	0.312853	403	A0A494C0R9;A0A494BZW2;E9PEM5;A0A494C1L5;P50851	LRBA	Lipopolysaccharide-responsive and beige-like anchor protein	yes	no	0	1	0	1	1	43.687	43.687	3	1.3071e-07	23399	C-CoE_45FS	84.067	64.518			34008000	1280	403	1209	1370	1492	1492	189;190;191		120	1
DKAPVQPQQSPAAAPGGTDEKPSGK	Phospho (STY)	2540.19	0.190811	1970	Q13200;C9JPC0;F8WBS8	PSMD2	26S proteasome non-ATPase regulatory subunit 2	yes	no	0	0	0	1	2	10.225	10.225	3	3.5931e-05	2710	C-CoE_45FS	95.435	81.808			18013000	1300	1970	1226	1392	1514	1514			405	1
DKQSPSQANGCSDHRPIDILE	Phospho (STY);Deamidation (N)	2447.04	0.0424318	19	A0A087WVE6;A0A087WT55;Q9NPI6	DCP1A	mRNA-decapping enzyme 1A	yes	no	0	1	0	1	1	37.053	37.053	3	0.0071437	19355	C-CoE_45FS	55.526	38.156			18351000	1327	19	1253	1423	1547	1547	4		0	1
DLLVQTLENSGVLNR	2 Phospho (STY);2 Deamidation (N)	1831.8	0.800591	41	A0A087WV25;O95684	FGFR1OP	FGFR1 oncogene partner	yes	no	0	2	0	2	1	74.989	74.989	4	0.0075181	42832	C-CoE_45FS	49.929	14.192			44441000	1383	41	1305	1485	1617	1617	17;18		4;641	1
DLQSPDFTTGFHSDKIEAK	Phospho (STY)	2214.98	0.983444	744	E9PDR5;E7EPI0;Q9P2D0	IBTK	Inhibitor of Bruton tyrosine kinase	yes	no	0	0	0	1	2	40.772	40.772	3	0.00087745	21195	C-CoE_65FS	85.945	57.295			8411200	1396	744	1317	1498	1630	1630			178	1
DLSSSPPGPYGQE	Phospho (STY)	1412.55	0.549705	1339	O43741	PRKAB2	5'-AMP-activated protein kinase subunit beta-2	yes	yes	0	0	0	1	0	33.547	33.547	2	0.012499	17086	C-CoE_45FS	85.522	55.712			19756000	1403	1339	1324	1506	1638	1638			325	1
DLSTSPKPSPIPSPVLGR	3 Phospho (STY)	2086.91	0.914254	2257	Q8NDI1	EHBP1	EH domain-binding protein 1	yes	yes	0	0	0	3	0	55.043	55.043	3	0.0088243	30133	C-CoE_65FS	49.593	27.372			26445000	1405	2257	1326	1508	1640	1640			486;487;766	1
DMFVCDINEKDISGPSPSK	Phospho (STY)	2217.93	0.932336	2355	S4R3D6;Q96GX9	APIP	Methylthioribulose-1-phosphate dehydratase	yes	no	0	0	0	1	2	50.644	50.644	3	0.0021378	27056	C-CoE_65FS	73.574	61.141			248600000	1427	2355	1344	1533	1668	1668			525	1
DMIIEGTLFQSE	Oxidation (M);Phospho (STY)	1477.6	0.604778	2705				yes	yes	0	0	1	1	1	81.298	81.298	2	0.03332	46780	C-CoE_45FS	66.27	12.495	+		17034000	1432	2705	1349	1538	1673	1673		324		1
DMPGGFLFEGLSDDEDDFHPNTR	Phospho (STY)	2690.06	0.0632269	1112	H3BUV9;Q96S82	UBL7	Ubiquitin-like protein 7	yes	no	0	0	0	1	2	77.123	77.123	3	7.0944e-05	44177	C-CoE_45FS	79.017	65.562			22334000	1436	1112	1353	1542	1677	1677			277	1
DNSSNGRMDNNSQAVLYIWE	2 Phospho (STY);3 Deamidation (N)	2474.9	0.89748	460	A8MUP6		Putative germ cell-specific gene 1-like protein 2	yes	yes	0	3	0	2	1	11.32	11.32	3	0.0088908	3387	C-CoE_45FS	40.179	26.018			44104000	1479	460	1390	1587	1728	1728	207;208;209		128;129	1
DNTLGTAKGHYLYIESSE	3 Phospho (STY)	2236.84	0.836791	2134	U5GXS0;Q5VYJ5	MALRD1	MAM and LDL-receptor class A domain-containing protein 1	yes	no	0	0	0	3	2	54.478	54.478	3	0.013893	29592	C-CoE_65FS	45.723	17.391			327710000	1486	2134	1397	1594	1735	1735			442;443;757	1
DNYSPIPVVNEEE	Phospho (STY);2 Deamidation (N)	1585.61	0.60728	775	F2Z3K0;E7EW84;Q8TAG9	EXOC6	Exocyst complex component 6	yes	no	0	2	0	1	2	10.633	10.633	2	0.016112	2953	C-CoE_45FS	49.356	20.972			16067000	1488	775	1399	1596	1737	1737	357;358		185	1
DPAQPMSPGEATQSGARPADR	Phospho (STY)	2217.95	0.947409	2409	Q9BQG0	MYBBP1A	Myb-binding protein 1A	yes	yes	0	0	0	1	1	17.896	17.896	3	0.0012525	7032	C-CoE_65FS	74.876	53.748			9910200	1489	2409	1400	1597	1738	1738			551	1
DQGSRHDSEQDNSDNNTIFVQGLGE	Phospho (STY)	2841.15	0.147502	1692	P35637	FUS	RNA-binding protein FUS	yes	yes	0	0	0	1	2	51.395	51.395	3	0.024665	28259	C-CoE_45FS	46.403	26.681			54549000	1505	1692	1414	1616	1758	1758			378;379	1
DSDDDHSRNHSPSPPVTPTGAAPSLASPK	3 Phospho (STY)	3179.26	0.263547	2110	Q5SYE7	NHSL1	NHS-like protein 1	yes	yes	0	0	0	3	1	29.828	29.828	4	0.0023223	14805	C-CoE_45FS	42.756	33.967			33363000	1543	2110	1451	1660	1803	1803			433;434;756	1
DSFIENSSSNCTSGSSKPNSPSISPSILSNTEHK	3 Phospho (STY)	3834.54	0.537004	332	H0YH87;A0A2R8Y7P6;A0A2R8YDM9;F8VQP2;F8WB06;V9GY86;A0A2R8Y7E6;A0A2R8Y5A6;Q99700;F8W0B5	ATXN2	Ataxin-2	yes	no	0	0	0	3	2	54.403	54.403	4	0.0012387	29973	C-CoE_45FS	45.66	39.872			108040000	1546	332	1454	1664	1807	1807			98;99;100	1
DVDDGSGSPHSPHQLSSK	3 Phospho (STY)	2088.72	0.722824	855	F5GWT4;Q9H4A3	WNK1	Serine/threonine-protein kinase WNK1	yes	no	0	0	0	3	0	10.924	10.924	3	0.0057719	2692	C-CoE_65FS	48.314	33.766			18353000	1612	855	1513	1741	1894	1894			201;202;203	1
DVLDQWTDKEK	Phospho (STY)	1455.63	0.62829	1102	H3BT38;H3BVD5;H3BSM0;Q53FZ2	ACSM3	Acyl-coenzyme A synthetase ACSM3, mitochondrial	yes	no	0	0	0	1	2	30.388	30.388	2	0.030475	15176	C-CoE_45FS	60.973	11.16			33541000	1643	1102	1544	1774	1929	1929			706	0
DVQKPPLQMDNSVFLDDDSNQPMPVSR	Phospho (STY)	3151.4	0.399165	2232	Q8IYL3	C1orf174	UPF0688 protein C1orf174	yes	yes	0	0	0	1	0	64.755	64.755	4	0.010043	36447	C-CoE_45FS	41.591	30.687			55922000	1660	2232	1559	1791	1949	1949			478	1
DVYLSPRDDGYSTKDSYSSR	Phospho (STY)	2390.01	0.00636391	1004	H0Y6E7;H3BT71;Q96E39;P38159;H3BUY5	RBMX;RBMXL1	RNA binding motif protein, X-linked-like-1;RNA-binding motif protein, X chromosome;RNA-binding motif protein, X chromosome, N-terminally processed	yes	no	0	0	0	1	2	26.221	26.221	3	0.00090801	12146	C-CoE_65FS	95.153	75.604			20092000	1672	1004	1571	1803	1962	1962			248	1
DYLFSVSFR	Phospho (STY)	1212.52	0.52164	386	A0A3B3ISP4;Q8WXH5;O75159	SOCS4;SOCS5	Suppressor of cytokine signaling 4;Suppressor of cytokine signaling 5	yes	no	0	0	0	1	0	12.826	12.826	3	0.012692	3846	C-CoE_65FS	55.549	17.463			7186300	1699	386	1597	1833	1998	1998			814	0
EATNTTSEPSAPSQDLLDLSPSPR	Phospho (STY)	2592.16	0.159236	1158	I3NI44;J3KQU4;I3L4I4;O75674	TOM1L1	TOM1-like protein 1	yes	no	0	0	0	1	2	58.43	58.43	3	0.0021342	32502	C-CoE_45FS	60.762	47.307			37354000	1751	1158	1647	1888	2059	2059			284	1
EGAGVWHQDGALPQQCPGTPSSE	Phospho (STY)	2487.02	0.0162171	400	A0A3F2YNX0;A0A3F2YNZ0;F1T0I1;O15027;A0A0C4DH09;X6RGP5	SEC16A	Protein transport protein Sec16A	yes	no	0	0	0	1	1	38.466	38.466	3	3.1746e-05	20147	C-CoE_45FS	73.072	57.982			47117000	1776	400	1672	1913	2085	2085			676	1
EGAKDIDISSPE	Phospho (STY)	1339.55	0.554457	1950	Q09666	AHNAK	Neuroblast differentiation-associated protein AHNAK	yes	yes	0	0	0	1	2	24.455	24.455	2	0.0020842	11528	C-CoE_45FS	97.214	59.193			0	1777	1950	1673	1914	2086	2086			398	1
EGDVDVSDSDDEDDNLPANFDTCHR	2 Phospho (STY)	2996.03	0.0328643	871	F5H148;H3BMT1;Q9NYV6	RRN3	RNA polymerase I-specific transcription initiation factor RRN3	yes	no	0	0	0	2	2	43.682	43.682	3	0.001402	23442	C-CoE_45FS	54.235	48.393			19034000	1784	871	1680	1921	2095;2096	2096			210;211	2
EGITGPPADSSKPIGPDDAIDALSSDFTCGSPTAAGK	Phospho (STY)	3681.64	0.639332	212	P20810;A0A0C4DGB5;B7Z574;E7EVY3;E7ES10;E9PDE4;H0YA91	CAST	Calpastatin	yes	no	0	0	0	1	1	71.609	71.609	4	6.0838e-22	40713	C-CoE_45FS	105.98	96.759			149720000	1799	212	1693	1936	2114	2114			51	1
EHYPVSSPSSPSPPAQPGGVSR	2 Phospho (STY)	2378.99	0.99337	1059	O75179;H0YM23	ANKRD17	Ankyrin repeat domain-containing protein 17	yes	no	0	0	0	2	1	26.032	26.032	3	0.00063794	12037	C-CoE_65FS	57.009	42.314			10666000	1827	1059	1721	1965	2143	2143			260;261;262;263	1
EKSSSPSGSPGDPSSPTSSVSPGSPPSSPR	2 Phospho (STY)	2985.23	0.227799	151	A0A0A0MRX4;Q3MIN7	RGL3	Ral guanine nucleotide dissociation stimulator-like 3	yes	no	0	0	0	2	2	19.302	19.302	3	0.0038189	8327	C-CoE_45FS	46.32	36.262			13889000	1856	151	1749	1998	2177	2177			35;36	1
ELPSMQDLLEE	Oxidation (M);Phospho (STY)	1398.56	0.562578	1261	M0R113;M0R0S8;Q96JL9	ZNF333	Zinc finger protein 333	yes	no	0	0	1	1	2	11.487	11.487	2	0.0016135	3471	C-CoE_45FS	93.374	20.114			58390000	1888	1261	1780	2032	2212	2212		116	308	1
EPNDMITESSLDVAE	Oxidation (M);Phospho (STY);Deamidation (N)	1745.66	0.659058	237	A0A0D9SG85;A0A0U1RRL5;P32519	ELF1	ETS-related transcription factor Elf-1	yes	no	0	1	1	1	2	33.652	33.652	3	0.016675	17204	C-CoE_45FS	49.31	17.434			18615000	1919	237	1808	2064	2246	2246	91	23	63;64	1
EYIPGQPPLSQSSDSSPTR	Phospho (STY)	2124.94	0.936493	1488	P07814;V9GYZ6	EPRS	Bifunctional glutamate/proline--tRNA ligase;Glutamate--tRNA ligase;Proline--tRNA ligase	yes	no	0	0	0	1	1	39.47	39.47	3	0.00019067	20302	C-CoE_65FS	98.74	75.866			20103000	1998	1488	1886	2145	2333	2333			356;357	1
FADMLSGNAGGFRSR	Phospho (STY)	1664.71	0.71304	2039	Q15149;H0YDN1	PLEC	Plectin	yes	no	0	0	0	1	1	42.233	42.233	3	0.020174	22056	C-CoE_65FS	65.225	37.89			20573000	2015	2039	1903	2164	2353	2353			420	1
FAGDKGYLTK	Phospho (STY)	1178.54	0.53729	1833	P60903	S100A10	Protein S100-A10	yes	yes	0	0	0	1	1	34.789	34.789	2	0.0091153	17480	C-CoE_65FS	62.717	35.755			0	2017	1833	1905	2166	2355	2355			738	1
FAQSAPGSPLSSQPVLITVQR	2 Phospho (STY)	2342.11	0.107278	1914	Q01167	FOXK2	Forkhead box protein K2	yes	yes	0	0	0	2	0	69.913	69.913	3	0.0075552	39617	C-CoE_45FS	48.18	40.187			22944000	2033	1914	1919	2182	2373	2373			391;392	1
FEDFSQPMNRAPSDSSLGTPSDGRPE	2 Phospho (STY)	2983.17	0.173261	1259	M0R2H7;M0R0F9;W4VSQ9;Q15642	TRIP10	Cdc42-interacting protein 4	yes	no	0	0	0	2	2	45.377	45.377	3	4.0529e-06	24416	C-CoE_45FS	84.516	72.55			63138000	2080	1259	1963	2241	2456	2456			305;306;307	1
FGDCGGSDDEEE	Phospho (STY)	1395.38	0.380985	1170	J3KP30;Q5QJE6	DNTTIP2	Deoxynucleotidyltransferase terminal-interacting protein 2	yes	no	0	0	0	1	2	17.35	17.35	2	0.0026095	7133	C-CoE_45FS	103.34	60.598			0	2103	1170	1986	2265	2482	2482			287	1
FGDILHVINASDDEWWQAR	Phospho (STY)	2351.04	0.0372105	203	A0A0C4DFT3;Q12959;E7EQD7	DLG1	Disks large homolog 1	yes	no	0	0	0	1	1	77.574	77.574	3	0.00015031	43856	C-CoE_65FS	111.83	96.328			16600000	2105	203	1987	2267	2484	2484			46	1
FLASASASAERSCTPSPDQISHR	3 Phospho (STY)	2714.06	0.0598253	2186	Q7Z2W4;C9J6P4	ZC3HAV1	Zinc finger CCCH-type antiviral protein 1	yes	no	0	0	0	3	2	30.064	30.064	3	0.00046462	14849	C-CoE_45FS	60.95	49.417			44873000	2179	2186	2058	2350	2573;2574	2574			462;463;464;762	2
FTAQMITITPPDQDDSMECVDSER	Phospho (STY)	2865.15	0.154426	955	G3V2I6;P31749	AKT1	RAC-alpha serine/threonine-protein kinase	yes	no	0	0	0	1	2	65.765	65.765	3	3.8972e-07	36966	C-CoE_45FS	114.88	102.95			69844000	2298	955	2173	2479	2722;2723	2722			695	2
FTRLEPVYSPPGSPPPGDPR	2 Phospho (STY)	2325.02	0.0232137	186	A0A0A6YYC0;E9PJN1;O75676	RPS6KA4	Ribosomal protein S6 kinase;Ribosomal protein S6 kinase alpha-4	yes	no	0	0	0	2	2	47.333	47.333	3	0.0052289	25233	C-CoE_65FS	53.262	34.543			41089000	2323	186	2197	2508	2757	2757			43;44	1
FTSSQTQSPTPPKPPSPSFE	2 Phospho (STY)	2305.95	0.954525	995	H0Y4V9;Q92615	LARP4B	La-related protein 4B	yes	no	0	0	0	2	0	44.795	44.795	3	0.013102	23582	C-CoE_65FS	43.206	34.149			42163000	2324	995	2198	2509	2758	2758			245;246	1
FWSWVGQANDIGLLKLKQE	Phospho (STY)	2311.14	0.140219	2598	Q9UI38	PRSS50	Probable threonine protease PRSS50	yes	yes	0	0	0	1	2	45.835	45.835	3	0.021365	24330	C-CoE_65FS	53.773	28.515			39894000	2375	2598	2243	2571	2829	2829			609	1
GADNDGSGSESGYTTPK	2 Phospho (STY)	1801.61	0.608098	2192	Q7Z417	NUFIP2	Nuclear fragile X mental retardation-interacting protein 2	yes	yes	0	0	0	2	1	13.864	13.864	2	0.00067556	4934	C-CoE_45FS	80.361	59.624			16225000	2390	2192	2258	2586	2845	2845			465;466	1
GAPIDWGEEYSNSGGGGSPSPSTPE	Phospho (STY)	2513.99	0.986022	2388	Q96TA1	FAM129B	Niban-like protein 1	yes	yes	0	0	0	1	2	56.691	56.691	3	0.01404	31138	C-CoE_65FS	50.752	42.152			170700000	2423	2388	2288	2625	2891	2891			546	1
GAQAAIVVYDITNTDTFAR	Phospho (STY)	2104.98	0.98305	918	F8VVK3;K7ENY4;K7ERI8;K7ERQ8;P51148	RAB5C	Ras-related protein Rab-5C	yes	no	0	0	0	1	0	49.482	49.482	3	0.014907	26535	C-CoE_65FS	42.633	14.053			38822000	2424	918	2289	2626	2892	2892			822	1
GDSDDEYDRR	Acetyl (Protein N-term);Phospho (STY)	1348.46	0.456868	2438	Q9BXP5;A0A087X0F4	SRRT	Serrate RNA effector molecule homolog	yes	no	1	0	0	1	2	10.621	10.621	2	2.3854e-09	2921	C-CoE_45FS	162.38	142.72			140170000	2483	2438	2346	2688	2957	2957			558	1
GEGDAPFSEPGTTSTQRPSSPE	Phospho (STY)	2312.94	0.943429	2626	Q9UQ35;I3L4D8;I3L182;A0A087X1W1;I3L1I8	SRRM2	Serine/arginine repetitive matrix protein 2	yes	no	0	0	0	1	2	30.22	30.22	3	0.0003897	14595	C-CoE_65FS	77.445	67.023			51085000	2495	2626	2358	2700	2970	2970			619	1
GFGDGYNGYGGGPGGGNFGGSPGYGGGR	Phospho (STY);Deamidation (N)	2574.98	0.982609	1605	P22626	HNRNPA2B1	Heterogeneous nuclear ribonucleoproteins A2/B1	yes	yes	0	1	0	1	0	46.641	46.641	3	1.2574e-08	24464	C-CoE_65FS	97.312	87.825			28588000	2533	1605	2394	2760;2761	3044;3045	3044	831;832		372	2
GGFNFYAGLK	Phospho (STY);Deamidation (N)	1153.48	0.484526	1586	P19801	AOC1	Amiloride-sensitive amine oxidase [copper-containing]	yes	yes	0	1	0	1	0	23.279	23.279	2	0.0085037	10832	C-CoE_45FS	67.032	26.929			40460000	2578	1586	2438	2811	3102	3102	813		831	0
GGSISVQVNSIKFDSE	Phospho (STY)	1745.79	0.78731	146	A0A0A0MRM9;Q14978	NOLC1	Nucleolar and coiled-body phosphoprotein 1	yes	no	0	0	0	1	1	55.019	55.019	3	0.0024276	30262	C-CoE_65FS	79.676	67.049			115390000	2605	146	2464	2840	3132	3132			30	1
GHYEVTGSDDE	Phospho (STY)	1287.43	0.429256	1950	Q09666	AHNAK	Neuroblast differentiation-associated protein AHNAK	yes	yes	0	0	0	1	1	13.244	13.244	2	0.033039	4590	C-CoE_45FS	54.157	23.089			11279000	2644	1950	2503	2879	3172	3172			399	0
GKSSPICSTTGDDKLCADSACQQNTVTSSGDLVAK	Phospho (STY)	3737.62	0.621984	1062	H0YMW2;Q12802	AKAP13	A-kinase anchor protein 13	yes	no	0	0	0	1	2	30.81	30.81	4	3.771e-06	15014	C-CoE_65FS	69.783	64.182			19150000	2721	1062	2579	2958	3253	3253			264;265	1
GLLAQGLRPESPPPAGPLLNGAPAGESPQPK	2 Phospho (STY);Deamidation (N)	3176.53	0.530845	2388	Q96TA1	FAM129B	Niban-like protein 1	yes	yes	0	1	0	2	2	67.751	67.751	3	0.0017014	38284	C-CoE_45FS	48.166	39.968			24614000	2745	2388	2603	2984	3282	3282	1193		547;548	1
GLNPDGTPALSTLGGFSPASKPSSPR	4 Phospho (STY)	2830.14	0.141837	2603	Q9UK58	CCNL1	Cyclin-L1	yes	yes	0	0	0	4	0	67.442	67.442	3	0.0023076	38119	C-CoE_45FS	46.608	31.48			58389000	2755	2603	2612	3003	3308	3308			611;612;613;793	1
GLNPDGTPALSTLGGFSPASKPSSPR	2 Phospho (STY)	2670.21	0.209177	2603	Q9UK58	CCNL1	Cyclin-L1	yes	yes	0	0	0	2	0	61.821	61.821	3	0.013378	34201	C-CoE_65FS	40.112	29.308			17280000	2756	2603	2612	3004	3309	3309			611;612;613;793	1
GLQLPSPTATSQLPLESDAVE	Phospho (STY)	2232.06	0.0562742	1843	P61978	HNRNPK	Heterogeneous nuclear ribonucleoprotein K	yes	yes	0	0	0	1	1	77.04	77.04	3	0.010384	43584	C-CoE_65FS	57.802	39.802			1.7797e+09	2760	1843	2615	3008	3313	3313			388;739	1
GLSSIKSYKANLNGMVISE	Oxidation (M);2 Phospho (STY);2 Deamidation (N)	2187.94	0.941183	208	A0A0C4DFX7;Q9H967	WDR76	WD repeat-containing protein 76	yes	no	0	2	1	2	2	79.828	79.828	3	0.024183	45834	C-CoE_45FS	48.547	26.392			22694000	2765	208	2620	3013	3318	3318	78;79	22	50	0
GMTSLKVDNLTYRTSPDTLR	Oxidation (M);Phospho (STY)	2363.12	0.119226	1169	J3QL05;J3KP15;Q01130	SRSF2	Serine/arginine-rich splicing factor 2	yes	no	0	0	1	1	2	36.298	36.298	3	0.0018664	18404	C-CoE_65FS	66.3	57.45			13977000	2792	1169	2646	3042	3347	3347		108	286;712;713	1
GMTSLKVDNLTYRTSPDTLR	Phospho (STY)	2347.12	0.124311	1169	J3QL05;J3KP15;Q01130	SRSF2	Serine/arginine-rich splicing factor 2	yes	no	0	0	0	1	2	42.706	42.706	3	9.7978e-16	22360	C-CoE_65FS	151.84	133.14			135420000	2793	1169	2646	3043	3348	3348			286;712;713	1
GNRTDGSISGDRQPVTVADYISR	2 Phospho (STY)	2623.14	0.142888	1779	P51116	FXR2	Fragile X mental retardation syndrome-related protein 2	yes	yes	0	0	0	2	2	44.096	44.096	3	0.0040678	23614	C-CoE_45FS	50.757	43.397			76882000	2812	1779	2662	3063	3369	3369			383;384	1
GQPVLTPPDQLVIANIDQSDFE	Phospho (STY)	2475.16	0.157051	1574	P17252	PRKCA	Protein kinase C alpha type	yes	yes	0	0	0	1	0	79.983	79.983	3	0.0047186	45909	C-CoE_45FS	55.662	39.048			416810000	2843	1574	2692	3095	3402	3402			731	1
GRLTPSPDIIVLSDNEASSPR	3 Phospho (STY)	2463.05	0.0485156	270	A0A0U1RRK3;A0A0U1RR34;A0A0U1RRM1;Q8WXI9	GATAD2B	Transcriptional repressor p66-beta	yes	no	0	0	0	3	2	60.892	60.892	3	0.00034281	33583	C-CoE_65FS	71.67	58.505			26121000	2860	270	2708	3112	3420	3420			79;80;665	1
GSATAESPVACSNSCSSFILMDDLSPK	Phospho (STY)	2910.21	0.212276	941	G1UD79;Q7Z309	SPACIA2;FAM122B	Protein FAM122B	yes	no	0	0	0	1	1	72.942	72.942	3	1.7153e-13	42247	C-CoE_45FS	123.07	111.22			119150000	2871	941	2718	3124;3125	3434;3435	3435			231;232	2
GSATAESPVACSNSCSSFILMDDLSPK	2 Phospho (STY)	2990.18	0.178606	941	G1UD79;Q7Z309	SPACIA2;FAM122B	Protein FAM122B	yes	no	0	0	0	2	1	75.435	75.435	3	1.5663e-10	43065	C-CoE_45FS	114.2	106.14			48858000	2872	941	2718	3126	3436	3436			231;232	1
GSGTASDDEFENLR	Phospho (STY)	1576.6	0.60426	2198	Q7Z6Z7	HUWE1	E3 ubiquitin-protein ligase HUWE1	yes	yes	0	0	0	1	2	35.095	35.095	2	0.00066854	18079	C-CoE_45FS	116.19	95.318			28103000	2883	2198	2728	3139	3451	3451			765	1
GSLQPAPAQPPGDPAAQASVSNGEDAGGGAGR	Phospho (STY);Deamidation (N)	2967.3	0.299586	1098	H3BUM8;H3BRL3;O14562	UBFD1	Ubiquitin domain-containing protein UBFD1	yes	no	0	1	0	1	1	32.95	32.95	3	0.007214	16742	C-CoE_45FS	47.596	39.05			23534000	2890	1098	2734	3146	3460	3460	501		270	1
GSLQPAPAQPPGDPAAQASVSNGEDAGGGAGRE	Phospho (STY);Deamidation (N)	3096.34	0.342179	1098	H3BUM8;H3BRL3;O14562	UBFD1	Ubiquitin domain-containing protein UBFD1	yes	no	0	1	0	1	2	33.495	33.495	3	0.0033173	17081	C-CoE_45FS	49.854	39.311			21332000	2892	1098	2735	3148	3462	3462	501		270	1
GSPEDDLIGIPFPDHSSE	Acetyl (Protein N-term);Phospho (STY)	2032.83	0.830297	1313	O15156	ZBTB7B	Zinc finger and BTB domain-containing protein 7B	yes	yes	1	0	0	1	1	80.221	80.221	3	0.0088429	45498	C-CoE_65FS	43.696	33.357			7410500	2896	1313	2739	3152	3467	3467			320	1
GSPIKVTLATLK	Phospho (STY)	1306.73	0.726154	1478	P06748;E5RI98	NPM1	Nucleophosmin	yes	no	0	0	0	1	1	48.484	48.484	2	1.2333e-07	25912	C-CoE_65FS	152.99	119.9			67378000	2898	1478	2740	3155	3470	3470			355	1
GSPSSHLLGADHGLR	Phospho (STY)	1582.73	0.725319	912	F8VU11;Q6NWY9	PRPF40B	Pre-mRNA-processing factor 40 homolog B	yes	no	0	0	0	1	0	22.125	22.125	3	0.016991	9680	C-CoE_65FS	50.387	34.795			7554000	2899	912	2741	3156	3471	3471			224;225	0
GSSISQLSFAEDISADEDDQILSQGK	Phospho (STY)	2819.24	0.238608	2019	Q14684	RRP1B	Ribosomal RNA processing protein 1 homolog B	yes	yes	0	0	0	1	2	70.697	70.697	3	1.7331e-05	40099	C-CoE_45FS	86.145	72.3			82703000	2902	2019	2744	3159	3474;3475	3474			417	2
GSTYSPTSPGYSPTSPTYSLTSPAISPDDSDEEN	Phospho (STY)	3586.47	0.467224	1618	P24928	POLR2A	DNA-directed RNA polymerase II subunit RPB1	yes	yes	0	0	0	1	2	64.337	64.337	3	0.026341	36234	C-CoE_45FS	41.267	34.078			26808000	2905	1618	2747	3162	3478	3478			373	1
GVALLQDVRAEQPSPPNSDSGQDAHPDPDANPDAAR	2 Phospho (STY)	3866.65	0.653432	2424	Q9BUA3	C11orf84	Uncharacterized protein C11orf84	yes	yes	0	0	0	2	2	46.553	46.553	4	0.0011397	24682	C-CoE_65FS	43.728	38.723			54188000	2954	2424	2794	3212	3530	3530			553;554	1
GVHVSFTTGSTDSLASDSR	Phospho (STY)	2002.86	0.863328	2212	Q86YV5	SGK223	Tyrosine-protein kinase SgK223	yes	yes	0	0	0	1	0	37.844	37.844	3	0.028913	19403	C-CoE_65FS	45.011	34.954			9226100	2968	2212	2807	3226	3546	3546			469	1
HCDSINSDFGSESGGCGDSSPGPSASQGPR	Phospho (STY)	3088.16	0.156034	2274	Q8TD19;G3V459	NEK9	Serine/threonine-protein kinase Nek9	yes	no	0	0	0	1	1	23.612	23.612	3	1.037e-07	10965	C-CoE_45FS	81.532	68.943			35334000	3067	2274	2902	3331	3657	3657			494;495	1
HDQLSFSSITDQAAGMKEDQK	2 Phospho (STY)	2495.01	0.00769961	1275	Q5T5E6;O00180	KCNK1	Potassium channel subfamily K member 1	yes	no	0	0	0	2	2	51.151	51.151	3	0.00019479	28013	C-CoE_45FS	91.583	81.235			56095000	3082	1275	2917	3346	3672	3672			311;312	1
HESPADFQNSQSPVQDQDKSQLSGR	Phospho (STY)	2864.24	0.236257	804	F8WCA5;E9PGM9;P78332	RBM6	RNA-binding protein 6	yes	no	0	0	0	1	2	18.641	18.641	4	0.024279	7543	C-CoE_65FS	41.491	34.379			7068600	3095	804	2928	3360	3686	3686			191;192	1
HGGSPQPLATTPLSQEPVNPPSEASPTR	2 Phospho (STY)	3011.34	0.34271	2626	Q9UQ35;I3L4D8;I3L182	SRRM2	Serine/arginine repetitive matrix protein 2	yes	no	0	0	0	2	2	48.023	48.023	3	3.3262e-20	26216	C-CoE_45FS	139.24	125.01			588270000	3141	2626	2971	3412	3739;3740	3740			620;621;622;799	2
HGGSPQPLATTPLSQEPVNPPSEASPTR	3 Phospho (STY)	3091.31	0.30904	2626	Q9UQ35;I3L4D8;I3L182	SRRM2	Serine/arginine repetitive matrix protein 2	yes	no	0	0	0	3	2	49.06	49.06	3	2.6393e-05	28601	C-CoE_45FS	69.197	53.056			185090000	3142	2626	2971	3413;3414	3741;3742	3741			620;621;622;799	1
HGSFHEDEDPIGSPR	2 Phospho (STY)	1838.67	0.666222	2386	Q96T58	SPEN	Msx2-interacting protein	yes	yes	0	0	0	2	2	21.775	21.775	3	0.0043103	9399	C-CoE_65FS	65.184	51.765			14490000	3175	2386	2997	3454	3787	3787			542;543	1
HGSGADSDYENTQSGDPLLGLE	2 Phospho (STY)	2420.9	0.904674	217	J3QRU8;A0A0C4DGN6;Q9Y2X7;J3QL89	GIT1	ARF GTPase-activating protein GIT1	yes	no	0	0	0	2	1	71.972	71.972	3	8.7801e-05	40471	C-CoE_65FS	79.237	62.552			16801000	3176	217	2998	3455	3788	3788			52;53	1
HGTDLWIDNMSSAVPNHSPEKK	Phospho (STY)	2542.13	0.131187	816	H0YF45;E9PJT7;E9PK28;E9PN48;E9PIY6;Q8N6H7	ARFGAP2	ADP-ribosylation factor GTPase-activating protein 2	yes	no	0	0	0	1	2	41.343	41.343	4	0.0041567	21999	C-CoE_45FS	54.605	42.291			21443000	3179	816	3001	3458	3791	3791			193	1
HIVSMLFTSIAK	Oxidation (M);Phospho (STY)	1441.7	0.704038	1127	H7C183;Q70CQ2	USP34	Ubiquitin carboxyl-terminal hydrolase 34	yes	no	0	0	1	1	0	59.16	59.16	2	0.019893	32540	C-CoE_65FS	51.193	12.439			64509000	3235	1127	3052	3521	3857	3857		106	710	1
HKFQSQADQDQQASGLQSPPSRDLSPTLIDNSAAK	2 Phospho (STY)	3924.77	0.768068	2570	Q9P2B4	CTTNBP2NL	CTTNBP2 N-terminal-like protein	yes	yes	0	0	0	2	2	38.607	38.607	4	1.0003e-06	19784	C-CoE_65FS	67.829	58.942			41875000	3247	2570	3063	3533	3871	3871			601;602;603;604	1
HKFQSQADQDQQASGLQSPPSRDLSPTLIDNSAAK	3 Phospho (STY)	4004.73	0.734399	2570	Q9P2B4	CTTNBP2NL	CTTNBP2 N-terminal-like protein	yes	yes	0	0	0	3	2	41.996	41.996	4	0.002232	21827	C-CoE_65FS	41.749	33.414			46843000	3248	2570	3063	3534	3872	3872			601;602;603;604	1
HLIKAQRHISDLYE	Phospho (STY)	1801.89	0.887633	2039	Q15149;H0YDN1;E9PKG0;E9PIA2	PLEC	Plectin	yes	no	0	0	0	1	2	34.604	34.604	2	0.0049793	17467	C-CoE_65FS	97.431	22.966			18579000	3272	2039	3087	3559	3900	3900			421	1
HLLTDLPLPPELPGGDLSPPDSPEPK	2 Phospho (STY)	2890.34	0.344273	1201	J3QSD7;Q9NYV4	CDK12	Cyclin-dependent kinase 12	yes	no	0	0	0	2	2	79.633	79.633	3	3.38e-06	45714	C-CoE_45FS	81.28	67.89			132700000	3279	1201	3094	3567	3908	3908			295;296	1
HLSSFSSDEDDPGYSQDAYK	2 Phospho (STY)	2406.86	0.856661	374	H0YCQ7;A0A3B3IRW6;Q2KHR3	QSER1	Glutamine and serine-rich protein 1	yes	no	0	0	0	2	1	35.6	35.6	3	0.015855	18041	C-CoE_65FS	42.118	31.788			6518200	3298	374	3113	3587	3930	3930			112;113	0
HLVLVETGRTLYLQGE	3 Phospho (STY)	2066.89	0.888039	980	G5E9Y3;Q8WWN8	ARAP3	Arf-GAP with Rho-GAP domain, ANK repeat and PH domain-containing protein 3	yes	no	0	0	0	3	2	11.859	11.859	3	0.0092624	3716	C-CoE_45FS	53.403	20.854			49507000	3304	980	3119	3593	3936	3936			697;698;824	1
HMDRVLGGRTYR	2 Phospho (STY)	1619.68	0.67931	449	A6NJX0;Q9H4F1	ST6GALNAC4	Alpha-N-acetyl-neuraminyl-2,3-beta-galactosyl-1,3-N-acetyl-galactosaminide alpha-2,6-sialyltransferase	yes	no	0	0	0	2	2	20.098	20.098	2	0.0050564	8854	C-CoE_45FS	66.692	43.087			8850200	3310	449	3125	3599	3942	3942			680;815	1
HNLFEDNMALPSESVSSLTDLKPPTGSNQASPAR	2 Phospho (STY)	3769.67	0.6696	2450	Q9BZQ8	FAM129A	Protein Niban	yes	yes	0	0	0	2	2	71.554	71.554	4	0.00094078	40609	C-CoE_45FS	47.989	41.974			111140000	3324	2450	3139	3613	3957	3957			561;562;563;564;565;779;780	1
HNLFEDNMALPSESVSSLTDLKPPTGSNQASPAR	3 Phospho (STY)	3849.64	0.63593	2450	Q9BZQ8	FAM129A	Protein Niban	yes	yes	0	0	0	3	2	75.188	75.188	4	3.8235e-07	42960	C-CoE_45FS	77.539	63.628			83661000	3325	2450	3139	3614	3958	3958			561;562;563;564;565;779;780	1
HSDCAFMVDNEAIYDICRR	Phospho (STY)	2450.98	0.9807	1892;2177;884;1893	P68363;F8VVB9;F8VQQ4;P68366;Q71U36;P0DPH8;P0DPH7;Q6PEY2;C9J2C0;Q9NY65;C9JDS9;Q9BQE3;F5H5D3	TUBA1B;TUBA1A;TUBA4A;TUBA3E;TUBA8;TUBA1C	Tubulin alpha-1B chain;Tubulin alpha-4A chain;Tubulin alpha-1A chain;Tubulin alpha-3E chain;Tubulin alpha-8 chain;Tubulin alpha-1C chain	no	no	0	0	0	1	2	53.205	53.205	3	7.7289e-07	29318	C-CoE_45FS	128.38	106.01			49357000	3377	1892;1893;2177;884	3178	3704	4074	4074			821	1
HTDDEMTGYVATR	Phospho (STY)	1574.61	0.607237	529	Q16539;B4E0K5;E7EX54	MAPK14	Mitogen-activated protein kinase 14	yes	no	0	0	0	1	1	14.992	14.992	2	7.7054e-07	5702	C-CoE_45FS	140.78	107.37			12555000	3402	529	3202	3732	4104	4104			682;683;817	1
HTDDEMTGYVATR	2 Phospho (STY)	1654.57	0.573568	529	Q16539;B4E0K5;E7EX54	MAPK14	Mitogen-activated protein kinase 14	yes	no	0	0	0	2	1	16.644	16.644	2	0.0013894	6689	C-CoE_45FS	106.61	68.242			5901700	3403	529	3202	3733	4105	4105			682;683;817	1
HTFCVGMSKYQE	Oxidation (M);Phospho (STY)	1581.6	0.599315	138	A0A0A0MRD9;P00739	HPR	Haptoglobin-related protein	yes	no	0	0	1	1	1	29.175	29.175	2	0.029159	14455	C-CoE_45FS	40.373	16.545			0	3406	138	3205	3736	4108	4108		15	29	1
HTHRSSESDHFSYVQLR	Phospho (STY)	2164.94	0.943979	2362	Q96JQ2	CLMN	Calmin	yes	yes	0	0	0	1	2	19.067	19.067	4	0.0011639	7753	C-CoE_65FS	75.122	53.994			16698000	3417	2362	3213	3749	4123;4124	4123			531;532;533	2
HYEDGYPGGSDNYGSLSR	2 Phospho (STY)	2132.75	0.751409	640	C9JZR2;O60716;E9PRE2	CTNND1	Catenin delta-1	yes	no	0	0	0	2	1	21.578	21.578	3	0.01791	9359	C-CoE_65FS	44.848	37.045			6087300	3477	640	3267	3811	4196	4196			168;820	1
IADYLLLPLAE	Phospho (STY)	1309.66	0.657071	2380	Q96RU8	TRIB1	Tribbles homolog 1	yes	yes	0	0	0	1	0	80.102	80.102	2	0.018097	46012	C-CoE_45FS	52.482	7.5015			80902000	3507	2380	3292	3854	4244	4244			838	1
IALMNSVFNEHPSRR	2 Phospho (STY);Deamidation (N)	1930.82	0.816198	2216	Q8IVB5	LIX1L	LIX1-like protein	yes	yes	0	1	0	2	2	27.436	27.436	3	0.019552	12959	C-CoE_65FS	41.644	18.163			139750000	3517	2216	3302	3864	4254	4254	1122		470;471	0
ICTHHPGCLFFTFFSQE	2 Phospho (STY)	2286.87	0.866913	998	H0Y596;P03951	F11	Coagulation factor XI;Coagulation factor XIa heavy chain;Coagulation factor XIa light chain	yes	no	0	0	0	2	0	64.507	64.507	3	0.031916	35901	C-CoE_65FS	43.316	22.579			66398000	3558	998	3338	3906	4296	4296			247;700	0
IDNNIEQISSYK	2 Phospho (STY);Deamidation (N)	1583.62	0.61575	667	CON__P13645;P13645	KRT10	Keratin, type I cytoskeletal 10	yes	no	0	1	0	2	1	72.188	72.188	3	0.023622	41115	C-CoE_45FS	43.084	10.587		+	13564000	3585	667	3363	3933	4323	4323	289		169;170	1
IEIPVTPTGQSVPSSPSIPGTPTLK	2 Phospho (STY)	2662.29	0.290781	2483	Q9H4Z3	PCIF1	Phosphorylated CTD-interacting factor 1	yes	yes	0	0	0	2	1	72	72	3	0.0018014	40942	C-CoE_45FS	58.345	47.734			35175000	3609	2483	3385	3958	4348	4348			581;783	1
IFDSLSMKTPE	Phospho (STY)	1346.58	0.58292	584	C9JUE9;C9J4M0;Q9NVR7	TBCCD1	TBCC domain-containing protein 1	yes	no	0	0	0	1	1	42.823	42.823	2	0.0054822	38188	C-CoE_65FS	109.21	26.789			30416000	3627	584	3403	3976;3977	4366;4367	4367			159;686	2
IFMLFWYIME	Phospho (STY)	1471.63	0.632119	2199	Q7Z745	MROH2B	Maestro heat-like repeat-containing protein family member 2B	yes	yes	0	0	0	1	0	66.134	66.134	2	0.016602	37339	C-CoE_45FS	55.717	6.9203			0	3637	2199	3413	3987	4377	4377			835	1
IGAIGRTNLFYK	Phospho (STY);Deamidation (N)	1432.71	0.711566	2638	Q9Y2P4	SLC27A6	Long-chain fatty acid transport protein 6	yes	yes	0	1	0	1	1	52.504	52.504	2	0.0087642	28790	C-CoE_45FS	71.379	13.521			180990000	3650	2638	3426	4001	4391	4391	1285		843	1
IGEGTYGVVYK	2 Phospho (STY)	1344.54	0.5404	1	G3V317;K7ELV5;E5RIU6;A0A087WZZ9;E7ESI2;A0A024QZP7;G3V5T9;P06493;P24941;Q00526	CDK2;CDK3;CDK1;CDC2	Cyclin-dependent kinase 1;Cyclin-dependent kinase 2;Cyclin-dependent kinase 3	yes	no	0	0	0	2	1	33.808	33.808	2	0.0078444	17270	C-CoE_45FS	90.697	36.355			13643000	3653	1	3429	4004	4394	4394			640;806	1
IGHHSTSDDSSAYRSVDE	2 Phospho (STY)	2121.77	0.767787	886	F5H5P2;P12694;F5GXU9	BCKDHA	2-oxoisovalerate dehydrogenase subunit alpha, mitochondrial	yes	no	0	0	0	2	1	10.975	10.975	3	3.3356e-08	3177	C-CoE_45FS	136.57	108.15			54275000	3661	886	3436	4012	4402	4402			215;216	1
IIGANMRTYLLEK	2 Phospho (STY);Deamidation (N)	1681.76	0.755161	73	A0A087WY00;G3V394;F8WE88;F8W6H6;Q9Y4I1	MYO5A	Unconventional myosin-Va	yes	no	0	1	0	2	2	36.369	36.369	2	0.030038	18975	C-CoE_45FS	61.353	10.261			45856000	3722	73	3495	4075	4469	4469	35		648	0
IKITHGK	Phospho (STY)	875.463	0.463003	1926	Q03164;A0A3B3ISN4;E9PR05	KMT2A	Histone-lysine N-methyltransferase 2A;MLL cleavage product N320;MLL cleavage product C180	yes	no	0	0	0	1	1	12.704	12.704	2	0.025842	3834	C-CoE_65FS	50.127	9.8583			0	3762	1926	3534	4117	4516	4516			745	1
IKTPASTPVSGTPQASPMIER	4 Phospho (STY)	2487	0.996025	2595	Q9UHR4	BAIAP2L1	Brain-specific angiogenesis inhibitor 1-associated protein 2-like protein 1	yes	yes	0	0	0	4	2	35.704	35.704	3	6.1208e-05	17990	C-CoE_65FS	84.515	71.423			19542000	3764	2595	3536	4119	4518	4518			607;608;790;791;792	1
IKTPASTPVSGTPQASPMIER	3 Phospho (STY)	2407.03	0.0296944	2595	Q9UHR4	BAIAP2L1	Brain-specific angiogenesis inhibitor 1-associated protein 2-like protein 1	yes	yes	0	0	0	3	2	36.902	36.902	3	0.0048744	18601	C-CoE_65FS	52.268	42.898			41198000	3765	2595	3536	4120;4121	4519;4520	4519			607;608;790;791;792	2
IKTPASTPVSGTPQASPMIER	2 Phospho (STY)	2327.06	0.063364	2595	Q9UHR4	BAIAP2L1	Brain-specific angiogenesis inhibitor 1-associated protein 2-like protein 1	yes	yes	0	0	0	2	2	36.919	36.919	3	1.3621e-05	18790	C-CoE_65FS	97.057	83.827			79971000	3766	2595	3536	4122	4521	4521			607;608;790;791;792	0
ILCIYDINR	Phospho (STY);Deamidation (N)	1259.56	0.562125	356	A0A2R8YCL4			yes	yes	0	1	0	1	0	13.72	13.72	3	0.022049	4837	C-CoE_45FS	56.563	29.448			13799000	3777	356	3547	4133	4532	4532	161		813	1
ILDPNTGEPAPVLSSPPPADVSTFLAFPSPE	Phospho (STY)	3241.55	0.547193	1730	P46060	RANGAP1	Ran GTPase-activating protein 1	yes	yes	0	0	0	1	1	80.58	80.58	3	0.0063119	46309	C-CoE_45FS	43.554	32.551			53357000	3780	1730	3550	4136	4535	4535			736	1
ILHRYEITFTLPPVHR	Phospho (STY)	2071.08	0.0768309	1117	H7BYU9;Q9GZN8	C20orf27	UPF0687 protein C20orf27	yes	no	0	0	0	1	2	29.502	29.502	4	0.004166	14610	C-CoE_45FS	60.401	15.071			42803000	3797	1117	3566	4157	4560	4560			708;709	1
ILKNMCEHSNTLVQQAMMVSE	Oxidation (M);2 Phospho (STY);2 Deamidation (N)	2640.04	0.0382132	482	B1AKP8;P42345	MTOR	Serine/threonine-protein kinase mTOR	yes	no	0	2	1	2	2	10.456	10.456	3	0.0086184	2444	C-CoE_65FS	42.106	8.4574			22430000	3807	482	3575	4167	4571	4571	214;215	43;44	137;681	1
ILLVDSPGMGNADDEQQEE	Phospho (STY)	2138.87	0.87151	2608	Q9UKN8	GTF3C4	General transcription factor 3C polypeptide 4	yes	yes	0	0	0	1	2	63.67	63.67	3	0.014683	35313	C-CoE_65FS	57.009	43.023			27609000	3814	2608	3582	4175	4580	4580			615	1
ILQEKLDQPVSAPPSPR	2 Phospho (STY)	2033.96	0.958823	2064	Q16204	CCDC6	Coiled-coil domain-containing protein 6	yes	yes	0	0	0	2	2	35.447	35.447	3	0.0032785	17679	C-CoE_65FS	60.991	51.46			138000000	3830	2064	3596	4192	4600;4601;4602;4603	4601			423;424	4
ILSQRPPWSLIHR	2 Phospho (STY)	1761.85	0.84809	2168	Q6UXA7	C6orf15	Uncharacterized protein C6orf15	yes	yes	0	0	0	2	0	32.396	32.396	2	0.0059315	15993	C-CoE_65FS	64.297	7.7342			13255000	3838	2168	3604	4200	4612	4612			455;456	1
IMRSLSLSTNLQE	Phospho (STY);Deamidation (N)	1571.73	0.726624	61	A0A087WWS6;P01562	IFNA13;IFNA1	Interferon alpha-1/13	yes	no	0	1	0	1	1	27.213	27.213	2	0.019716	13189	C-CoE_45FS	72.643	20.064			141470000	3876	61	3638	4240	4656	4656	27		9;10;644	0
INQLTRKSLQDYYWQISNTK	Phospho (STY);2 Deamidation (N)	2580.23	0.226134	355	A0A2R8Y8B5;Q6DHV5	CC2D2B	Protein CC2D2B	yes	no	0	2	0	1	2	79.604	79.604	3	0.0074615	45103	C-CoE_65FS	48.848	16.456			12143000	3898	355	3656	4264	4681	4681	159;160		111;675	1
IPFGAFATCKVLQK	Phospho (STY)	1658.83	0.82555	2166	Q6UWE0	LRSAM1	E3 ubiquitin-protein ligase LRSAM1	yes	yes	0	0	0	1	1	62.62	62.62	2	0.023832	34721	C-CoE_65FS	61.56	19.369			4599900	3916	2166	3671	4284	4702	4702			760	1
IRQPSVDLTDDDQTSSVPHSAISDIMSSDQE	Phospho (STY)	3452.49	0.492667	987	H0Y2V6;Q5SW79	CEP170	Centrosomal protein of 170 kDa	yes	no	0	0	0	1	1	60.946	60.946	4	0.00035815	33646	C-CoE_65FS	55.919	44.831			40247000	3963	987	3717	4332	4754	4754			243	1
ISQRNRQLPSDGK	Phospho (STY)	1577.77	0.767518	1320	O15439;A0A2R8YDC1;A0A2R8Y6V8	ABCC4	Multidrug resistance-associated protein 4	yes	no	0	0	0	1	2	45.224	45.224	2	0.022159	24391	C-CoE_45FS	74.376	22.94			65760000	3993	1320	3746	4363	4788	4788			322	0
ITDAATDQGPAESPPTSPSSASR	Phospho (STY)	2322	0.00127853	2223	Q8IWE2	FAM114A1	Protein NOXP20	yes	yes	0	0	0	1	1	19.902	19.902	3	0.0026	8377	C-CoE_65FS	60.382	47.948			26455000	4009	2223	3762	4379	4804	4804			475;476	1
ITDAATDQGPAESPPTSPSSASR	2 Phospho (STY)	2401.97	0.967609	2223	Q8IWE2	FAM114A1	Protein NOXP20	yes	yes	0	0	0	2	1	21.559	21.559	3	2.3216e-09	9286	C-CoE_65FS	117.8	101.32			78719000	4010	2223	3762	4380	4805	4805			475;476	1
ITISDTPLYNLE	Phospho (STY);Deamidation (N)	1458.65	0.653108	1046	H0YK45	HERC1		yes	yes	0	1	0	1	0	55.261	55.261	2	0.013317	30528	C-CoE_45FS	60.019	8.9529			1.6987e+09	4025	1046	3777	4395	4821	4821	474		257;702	0
ITNNIVYFLPR	Phospho (STY);2 Deamidation (N)	1430.68	0.684683	2378	Q96RS0	TGS1	Trimethylguanosine synthase	yes	yes	0	2	0	1	0	21.369	21.369	3	0.025276	9141	C-CoE_65FS	40.496	16.82			29802000	4041	2378	3793	4413	4839	4839	1191;1192			1
ITSVEIGVVAVKAINSNYYLAMNK	3 Phospho (STY);2 Deamidation (N)	2838.26	0.260482	1322	O15520	FGF10	Fibroblast growth factor 10	yes	yes	0	2	0	3	2	64.423	64.423	3	0.0064916	36240	C-CoE_45FS	40.381	17.745			51354000	4042	1322	3794	4414	4840	4840	586;587		323;324;718	1
ITVSPNKPPAVSPGVVSPTFE	2 Phospho (STY)	2282.06	0.0636816	2555	Q9NYJ8;A0A1B0GV57	TAB2	TGF-beta-activated kinase 1 and MAP3K7-binding protein 2	yes	no	0	0	0	2	0	61.886	61.886	3	0.0045626	34379	C-CoE_65FS	51.966	39.118			69644000	4045	2555	3797	4417	4843	4843			598;599	1
IVVAKKSPTHQE	Phospho (STY)	1415.72	0.71738	2382	Q96SF2	CCT8L2	T-complex protein 1 subunit theta-like 2	yes	yes	0	0	0	1	2	21.364	21.364	2	0.013074	9685	C-CoE_45FS	82.645	46.264			25414000	4101	2382	3850	4473	4906	4906			541;774	0
IVYKSPVVSGDTSPR	3 Phospho (STY)	1843.76	0.755962	246	I3L170;A0A0G2JQJ7;A0A0G2JPD5;A0A0G2JS76;A0A0G2JMX7;P10636	MAPT	Microtubule-associated protein;Microtubule-associated protein tau	yes	no	0	0	0	3	1	25.853	25.853	3	0.021359	11957	C-CoE_65FS	47.392	30.898			116660000	4117	246	3864	4490	4927	4927			69;70;657	0
IWNYNKSR	Phospho (STY);Deamidation (N)	1160.5	0.501574	1347	O60303	KIAA0556	Uncharacterized protein KIAA0556	yes	yes	0	1	0	1	1	73.266	73.266	2	0.022219	41754	C-CoE_45FS	83.614	15.633			0	4119	1347	3866	4492	4930	4930	598		328	1
KADTTTPTPTAILAPGSPASPPGSLEPK	2 Phospho (STY)	2861.35	0.350087	240	H0YDJ7;U3KPW0;E9PIQ3;U3KQA6;A0A0G2JHL0;A0A140T9F7;A0A140T9V2;H0Y6K2;A0A140T9E9;A0A0G2JK44;P25440	BRD2	Bromodomain-containing protein 2	yes	no	0	0	0	2	2	60.266	60.266	3	0.0055244	33701	C-CoE_45FS	44.529	36.85			314670000	4146	240	3893	4526	4971	4971			65;66	1
KIQPSGGTNINEALLR	Phospho (STY);2 Deamidation (N)	1791.88	0.876794	686	CON__Q9TRI1;Q5T985;P19823	ITIH2	Inter-alpha-trypsin inhibitor heavy chain H2	yes	no	0	2	0	1	2	18.073	18.073	3	0.032856	7138	C-CoE_65FS	41.967	7.6641		+	9727700	4306	686	4041	4703	5165	5165	322;323		171;688	1
KITLLLNR	Phospho (STY);Deamidation (N)	1050.58	0.583847	285	A0A1B0GTZ4			yes	yes	0	1	0	1	1	28.324	28.324	2	0.023927	13514	C-CoE_65FS	46.37	7.3486			11030000	4311	285	4046	4709	5172	5172	129		668	0
KKDASDDLDDLNFFNQK	Phospho (STY)	2091.91	0.91503	1589	P20042	EIF2S2	Eukaryotic translation initiation factor 2 subunit 2	yes	yes	0	0	0	1	2	53.859	53.859	3	0.00074244	29320	C-CoE_65FS	84.499	64.053			8638200	4317	1589	4052	4716	5179	5179			369	1
KLNLFLDLLQSYK	Phospho (STY);Deamidation (N)	1674.86	0.863375	2669	Q9Y5X2	SNX8	Sorting nexin-8	yes	yes	0	1	0	1	1	14.547	14.547	3	0.026607	4933	C-CoE_65FS	48.625	18.644			220110000	4349	2669	4079	4757	5225	5225	1294		633	1
KMTHLESLVE	Phospho (STY)	1265.57	0.57269	2029	Q14997	PSME4	Proteasome activator complex subunit 4	yes	yes	0	0	0	1	2	31.346	31.346	2	0.030957	15720	C-CoE_45FS	79.906	33.45			45502000	4367	2029	4096	4775	5243	5243			753	1
KPISDNSFSSDEEQSTGPIK	2 Phospho (STY)	2324.95	0.945083	1346	O60293	ZFC3H1	Zinc finger C3H1 domain-containing protein	yes	yes	0	0	0	2	2	32.178	32.178	3	0.0075678	15764	C-CoE_65FS	50.938	41.532			13836000	4393	1346	4121	4801	5269	5269			326;327	1
KPPAPPSPVQSQSPSTNWSPAVPVK	2 Phospho (STY)	2742.28	0.281948	466	A9Z1X7;Q8IYB3;E9PCT1	SRRM1	Serine/arginine repetitive matrix protein 1	yes	no	0	0	0	2	0	49.279	49.279	3	6.8379e-06	27051	C-CoE_45FS	91.873	77.111			101370000	4402	466	4130	4815	5286;5287;5288	5288			132;133;134;135;136	3
KPPAPPSPVQSQSPSTNWSPAVPVK	3 Phospho (STY)	2822.25	0.248278	466	A9Z1X7;Q8IYB3;E9PCT1	SRRM1	Serine/arginine repetitive matrix protein 1	yes	no	0	0	0	3	0	53.06	53.06	3	2.0011e-06	29077	C-CoE_45FS	100.59	81.798			622290000	4403	466	4130	4816;4817	5289;5290;5291;5292	5291			132;133;134;135;136	4
KPPAPPSPVQSQSPSTNWSPAVPVKK	2 Phospho (STY)	2870.38	0.376911	466	A9Z1X7;Q8IYB3	SRRM1	Serine/arginine repetitive matrix protein 1	yes	no	0	0	0	2	1	39.277	39.277	4	1.8052e-05	20542	C-CoE_45FS	67.239	60.127			62377000	4404	466	4131	4818	5293	5293			132;133;134;135;136	1
KPPAPPSPVQSQSPSTNWSPAVPVKK	3 Phospho (STY)	2950.34	0.343241	466	A9Z1X7;Q8IYB3	SRRM1	Serine/arginine repetitive matrix protein 1	yes	no	0	0	0	3	1	42.515	42.515	3	1.061e-06	22783	C-CoE_45FS	99.143	90.877			707880000	4405	466	4131	4819	5294;5295;5296;5297;5298	5296			132;133;134;135;136	5
KPSGSPDLWKLSPDQR	2 Phospho (STY)	1969.87	0.870008	2361	Q96JM3	CHAMP1	Chromosome alignment-maintaining phosphoprotein 1	yes	yes	0	0	0	2	1	41.095	41.095	3	0.031391	21375	C-CoE_65FS	42.806	31.99			19717000	4409	2361	4135	4823	5302	5302			527;528	1
KSAVSPSTFNTSIPTNAVSVVSSVDSAQASDMGGESPGSR	Phospho (STY)	3990.82	0.815399	403	A0A494C0R9;A0A494BZW2;E9PEM5;A0A494C1L5;P50851;H0YAC6	LRBA	Lipopolysaccharide-responsive and beige-like anchor protein	yes	no	0	0	0	1	2	66.689	66.689	4	2.4588e-05	37677	C-CoE_45FS	62.069	53.664			37578000	4436	403	4160	4853	5335	5335			121	1
KTQPSMVSNPGSCSDPQPSPE	Phospho (STY)	2308.93	0.934127	582	C9J494;Q9H000	MKRN2	Probable E3 ubiquitin-protein ligase makorin-2	yes	no	0	0	0	1	1	20.576	20.576	3	0.014792	8683	C-CoE_65FS	43.696	31.142			8762300	4478	582	4199	4901	5394	5394			158	1
KTQQLHPVLQKPSVFGNDSDDDDETSVSE	Phospho (STY)	3294.46	0.45654	2466	Q9H0G5	NSRP1	Nuclear speckle splicing regulatory protein 1	yes	yes	0	0	0	1	2	41.885	41.885	3	2.7994e-14	22265	C-CoE_45FS	127.2	109.86			92482000	4479	2466	4200	4902	5395	5395			572	1
KTVSLTPSPTTQVETPDLVDHDNTSPLFR	3 Phospho (STY)	3434.51	0.508528	1070	H3BM04;Q05209	PTPN12	Tyrosine-protein phosphatase non-receptor type 12	yes	no	0	0	0	3	2	67.601	67.601	4	0.0033913	38209	C-CoE_45FS	42.344	29.755			46840000	4485	1070	4206	4908	5401	5401			266;267;704;705	1
KVMDSDEDDDY	Oxidation (M);Phospho (STY)	1426.45	0.448336	1235	K7EQA1;O14737	PDCD5	Programmed cell death protein 5	yes	no	0	0	1	1	2	11.901	11.901	2	0.0023798	3738	C-CoE_45FS	89.629	78.872			36446000	4510	1235	4230	4933	5428	5428		114	298	1
KVMDSDEDDDY	Phospho (STY)	1410.45	0.453422	1235	K7EQA1;O14737	PDCD5	Programmed cell death protein 5	yes	no	0	0	0	1	2	18.299	18.299	2	0.0058845	7627	C-CoE_45FS	115.92	93.892			429610000	4511	1235	4230	4934	5429	5429			298	1
KYGGDSDHPSDGETSVQPMMTK	2 Phospho (STY)	2525.95	0.948136	2294	Q8WYQ5	DGCR8	Microprocessor complex subunit DGCR8	yes	yes	0	0	0	2	2	24.128	24.128	3	7.489e-06	10870	C-CoE_65FS	108.75	92.351			29805000	4541	2294	4259	4969	5464	5464			504;505	1
KYSISSDNSDTTDSHATSTSASR	3 Phospho (STY)	2656.96	0.95686	204	D6R9B8;C9J929;B5MBX1;A0A0C4DFT8;G3XAA4;Q9NQC1	JADE2	Protein Jade-2	yes	no	0	0	0	3	1	13.006	13.006	3	2.0679e-05	3987	C-CoE_65FS	70.718	59.258			14759000	4544	204	4261	4972	5470	5470			47;48;49	1
LAPASPMASPGGSIDERPLSSSPLVR	3 Phospho (STY)	2831.24	0.236727	839	E9PMQ6;Q00613	HSF1	Heat shock factor protein 1	yes	no	0	0	0	3	1	62.351	62.351	3	8.0498e-06	35040	C-CoE_45FS	74.446	59.4			78909000	4598	839	4313	5030	5533;5534	5534			198;199;200	2
LAPVPSPEPQKPAPVSPESVK	2 Phospho (STY)	2313.11	0.105881	2361	Q96JM3	CHAMP1	Chromosome alignment-maintaining phosphoprotein 1	yes	yes	0	0	0	2	2	39.523	39.523	3	0.013359	20328	C-CoE_65FS	43.31	35.022			44607000	4600	2361	4315	5032	5536	5536			529;530	1
LASPSGSTSSGLEVVAPEGTSAPGGGPGTLDDSATICR	Phospho (STY)	3637.65	0.64548	1972	Q13263;M0R0K9	TRIM28	Transcription intermediary factor 1-beta	yes	no	0	0	0	1	2	59.774	59.774	4	2.4765e-21	33382	C-CoE_45FS	105.51	95.36			249030000	4622	1972	4334	5056	5561;5562	5562			406	2
LCDAATEARR	Phospho (STY)	1241.52	0.522385	2635	Q9Y2I6	NINL	Ninein-like protein	yes	yes	0	0	0	1	2	41.329	41.329	2	0.030519	21996	C-CoE_45FS	80.229	41.437			15361000	4644	2635	4356	5078	5584	5584			802	1
LCDFGSASHVADNDITPYLVSR	Phospho (STY);Deamidation (N)	2517.09	0.0883194	1027	H0YDJ3;Q13523	PRPF4B	Serine/threonine-protein kinase PRP4 homolog	yes	no	0	1	0	1	0	55.891	55.891	3	0.00017813	30540	C-CoE_65FS	70.352	56.336			20630000	4645	1027	4357	5079	5585	5585	468		827	1
LDSSPSVSSTLAAKDDPDGKQE	Phospho (STY)	2326.02	0.0213453	377	A0A3B3IS06;E7ETY2;J3KQ96;Q13428	TCOF1	Treacle protein	yes	no	0	0	0	1	2	25.884	25.884	3	0.00048436	11926	C-CoE_65FS	76.186	63.252			26511000	4700	377	4410	5138	5653	5653			114;115	1
LEASNWLTHIK	Phospho (STY);Deamidation (N)	1391.65	0.648632	2373	Q96QG7	MTMR9	Myotubularin-related protein 9	yes	yes	0	1	0	1	1	47.587	47.587	2	0.029703	25842	C-CoE_45FS	40.021	10.851			0	4718	2373	4427	5156	5671	5671	1188		772	1
LEDLPSPPPPLSPPPTTSPHK	2 Phospho (STY)	2363.09	0.0851453	867	G3V582;F5H039;Q9NQX3;H0YJ30	GPHN	Gephyrin;Molybdopterin adenylyltransferase;Molybdopterin molybdenumtransferase	yes	no	0	0	0	2	1	52.93	52.93	3	0.024293	28733	C-CoE_45FS	41.047	31.764			57356000	4724	867	4433	5163	5679	5679			208;209	1
LEEVFNSMLVGK	Oxidation (M);Phospho (STY)	1460.66	0.662233	2276	Q8TD57	DNAH3	Dynein heavy chain 3, axonemal	yes	yes	0	0	1	1	2	19.242	19.242	2	0.0082409	8337	C-CoE_45FS	68.735	20.911			24068000	4731	2276	4440	5171	5687	5687		297	496	0
LGFTEATGWTHSAK	Phospho (STY)	1584.7	0.697373	557	C9J5M1;B8ZZT6;B9A025;E7END4;P58215	LOXL3	Lysyl oxidase homolog 3	yes	no	0	0	0	1	1	43.684	43.684	2	0.017038	23384	C-CoE_45FS	65.347	40.492			25159000	4784	557	4491	5225	5746	5746			149;684;685	1
LGTEGSRDHFSL	Phospho (STY)	1397.6	0.597659	2219	Q8IVY1	C1orf210	Type III endosome membrane protein TEMP	yes	yes	0	0	0	1	2	19.738	19.738	2	0.009545	8579	C-CoE_45FS	103.83	46.243			27503000	4819	2219	4526	5261	5782	5782			473;474	1
LGVADIIDCVVLTSSPEATE	Phospho (STY)	2168	0.995982	1105	H3BSZ7;Q8NCF5	NFATC2IP	NFATC2-interacting protein	yes	no	0	0	0	1	1	80.72	80.72	3	0.0010884	46391	C-CoE_45FS	67.994	47.903			48648000	4826	1105	4532	5271	5796	5796			272;273;707	1
LHLKTKSQDFHFHLK	Phospho (STY)	1957.99	0.992767	2065	Q16348	SLC15A2	Solute carrier family 15 member 2	yes	yes	0	0	0	1	2	29.478	29.478	3	0.0024917	14175	C-CoE_65FS	81.494	25.608			20865000	4862	2065	4565	5308	5837	5837			425;754	1
LINNTVLYDSSSVNILGK	Phospho (STY)	2029.01	0.0132872	335	A0A2R8Y5J4;Q9BYG8	GSDMC	Gasdermin-C	yes	no	0	0	0	1	0	66.577	66.577	3	0.0072096	37146	C-CoE_65FS	52.862	14.249			24306000	4920	335	4620	5370	5909	5909			101;102;103;673	0
LIRGPGENGDDS	Phospho (STY)	1308.53	0.534724	2146	Q6IBS0	TWF2	Twinfilin-2	yes	yes	0	0	0	1	2	15.304	15.304	2	2.5733e-43	5797	C-CoE_45FS	207.3	181.19			34871000	4928	2146	4627	5378	5917	5917			447	1
LIRGPGENGDDS	Phospho (STY);Deamidation (N)	1309.52	0.51874	2146	Q6IBS0	TWF2	Twinfilin-2	yes	yes	0	1	0	1	2	16.743	16.743	2	2.1564e-15	6781	C-CoE_45FS	168.31	126.91			242430000	4929	2146	4627	5379;5380	5918;5919	5919	1097		447	2
LISKLANDIEATAVR	2 Phospho (STY);Deamidation (N)	1773.83	0.831497	1417	R4GMU1;O95479	H6PD	GDH/6PGL endoplasmic bifunctional protein;Glucose 1-dehydrogenase;6-phosphogluconolactonase	yes	no	0	1	0	2	2	48.158	48.158	2	0.0070593	25769	C-CoE_65FS	55.401	9.8025			17890000	4931	1417	4629	5382	5921	5921	635		343;724	1
LITEMYTVAWFVRDMR	Oxidation (M);2 Phospho (STY)	2205.94	0.939349	2501	Q9HB58	SP110	Sp110 nuclear body protein	yes	yes	0	0	1	2	2	61.05	61.05	3	0.0017691	33768	C-CoE_65FS	65.092	19.762			29358000	4938	2501	4636	5389	5928	5928		312;313	785;841	1
LKPGGVGAPSSSSPSPSPSARPGPPPSEE	2 Phospho (STY)	2872.27	0.268148	2312	Q92797	SYMPK	Symplekin	yes	yes	0	0	0	2	1	26.793	26.793	3	0.0021686	12896	C-CoE_45FS	43.831	36.638			92222000	4965	2312	4663	5417	5956	5956			516;517	1
LLFQEDLEITHMYSAE	Phospho (STY)	2017.87	0.87441	2572	Q9P2D7	DNAH1	Dynein heavy chain 1, axonemal	yes	yes	0	0	0	1	2	31.613	31.613	4	0.011136	15966	C-CoE_45FS	50.155	6.9715			28507000	5004	2572	4698	5457	5998	5998			605;788	1
LLFTNKKTTIE	Phospho (STY);Deamidation (N)	1387.7	0.699999	1326	O43184	ADAM12	Disintegrin and metalloproteinase domain-containing protein 12	yes	yes	0	1	0	1	2	70.411	70.411	2	0.028817	39992	C-CoE_45FS	60.892	9.8256			59031000	5005	1326	4699	5458	5999	5999	588		719;720	0
LLKPHSRVQVFEGAE	Acetyl (Protein N-term);Phospho (STY)	1830.9	0.902949	598	C9JA32	GLYCTK		yes	yes	1	0	0	1	2	69.166	69.166	2	0.0068629	39160	C-CoE_45FS	55.401	36.257			53835000	5028	598	4722	5482	6024	6024			161	1
LLKSLPYLVE	2 Phospho (STY)	1333.63	0.633572	986	Q9Y4F3;G8JLP4	KIAA0430	Meiosis arrest female protein 1	yes	no	0	0	0	2	1	28.352	28.352	2	0.016909	13944	C-CoE_45FS	50.878	9.891			0	5030	986	4724	5484	6026	6026			242;825	1
LLNDNYDKLLE	Phospho (STY);Deamidation (N)	1429.64	0.637792	952	G3V236;G3V3F7;Q96KN7	RPGRIP1	X-linked retinitis pigmentosa GTPase regulator-interacting protein 1	yes	no	0	1	0	1	1	26.006	26.006	2	0.015975	12472	C-CoE_45FS	66.692	31.397			18362000	5045	952	4737	5502	6045	6045	448		823	1
LLNVLDDDYLE	Phospho (STY);Deamidation (N)	1401.6	0.595259	2268	Q8TAS1	UHMK1	Serine/threonine-protein kinase Kist	yes	yes	0	1	0	1	0	29.872	29.872	2	0.030628	14863	C-CoE_45FS	62.546	8.5784			44688000	5050	2268	4742	5507	6050	6050	1145			1
LLPYLAAVYALDHFSK	2 Phospho (STY)	1979.92	0.919918	1316	O15254	ACOX3	Peroxisomal acyl-coenzyme A oxidase 3	yes	yes	0	0	0	2	0	31.636	31.636	3	0.016737	15464	C-CoE_65FS	41.378	8.0772			360060000	5052	1316	4744	5509	6052	6052			321;828;829	1
LLSLWPTDK	Phospho (STY)	1151.56	0.562777	283	A0A1B0GTQ9			yes	yes	0	0	0	1	0	80.038	80.038	2	0.026712	45948	C-CoE_45FS	50.039	13.338			0	5063	283	4755	5521	6064	6064			667	1
LLYRADAQANME	Phospho (STY);Deamidation (N)	1474.62	0.616345	2712				yes	yes	0	1	0	1	1	55.262	55.262	3	0.023288	30070	C-CoE_65FS	48.741	24.487	+		459890000	5085	2712	4777	5544	6088	6088	1316			1
LMHNASDSEVDQDDVVEWK	Oxidation (M);2 Phospho (STY)	2391.9	0.896752	346	A0A2R8Y6X0;Q9H2P0	ADNP	Activity-dependent neuroprotector homeobox protein	yes	no	0	0	1	2	2	42.978	42.978	3	0.0051697	22539	C-CoE_65FS	53.453	43.763			13885000	5094	346	4786	5553	6097	6097		37	106;107	1
LMHNASDSEVDQDDVVEWK	2 Phospho (STY)	2375.9	0.901838	346	A0A2R8Y6X0;Q9H2P0	ADNP	Activity-dependent neuroprotector homeobox protein	yes	no	0	0	0	2	2	48.066	48.066	3	0.00042132	25851	C-CoE_65FS	75.539	65.882			91811000	5095	346	4786	5554	6098	6098			106;107	1
LMKSESMPVQLNK	2 Oxidation (M);Phospho (STY)	1615.74	0.73508	2302	Q92609;C9J3F6	TBC1D5	TBC1 domain family member 5	yes	no	0	0	2	1	2	19.682	19.682	4	0.017189	8547	C-CoE_45FS	41.218	21.451			32441000	5099	2302	4789	5558	6102	6102		300;301	513;514	1
LMNNFLSNLK	Phospho (STY);2 Deamidation (N)	1274.56	0.56179	2707				yes	yes	0	2	0	1	0	52.302	52.302	2	0.03332	28738	C-CoE_45FS	50.878	11.73	+		13278000	5101	2707	4791	5560	6104	6104			637	1
LNALRYPPQSPRR	Phospho (STY)	1646.84	0.840623	115	A0A087X2D4;P43353	ALDH3B1	Aldehyde dehydrogenase family 3 member B1	yes	no	0	0	0	1	2	50.316	50.316	2	0.021731	27551	C-CoE_45FS	84.213	8.8343			23967000	5110	115	4799	5569	6113	6113			21	1
LPPHKPVALGNGMSSFQLNGERDGSLCQQQNE	Phospho (STY);3 Deamidation (N)	3590.58	0.580711	883	F5H5A3;Q8IVH8	MAP4K3	Mitogen-activated protein kinase kinase kinase kinase;Mitogen-activated protein kinase kinase kinase kinase 3	yes	no	0	3	0	1	2	10.111	10.111	4	0.001645	2640	C-CoE_45FS	43.291	7.0894			50916000	5157	883	4843	5620	6166	6166	416;417;418		212;213;214	1
LPVIEPVSINEE	Phospho (STY);Deamidation (N)	1418.66	0.658193	2552	Q9NXX6	NSMCE4A	Non-structural maintenance of chromosomes element 4 homolog A	yes	yes	0	1	0	1	2	18.448	18.448	2	0.0080931	7754	C-CoE_45FS	78.334	10.772			59126000	5163	2552	4849	5626	6173	6173	1250		597	0
LQDTPVGDPMDLK	Phospho (STY)	1507.66	0.662961	2514	Q9NQ11	ATP13A2	Probable cation-transporting ATPase 13A2	yes	yes	0	0	0	1	0	24.193	24.193	3	0.024188	10844	C-CoE_65FS	43.544	14.203			406700000	5177	2514	4861	5640	6187	6187			786	0
LQEGSYLFGPSAGPRVPGSDVE	2 Phospho (STY)	2421.03	0.029087	2709				yes	yes	0	0	0	2	2	77.887	77.887	3	0.03332	44596	C-CoE_45FS	42.106	18.189	+		31065000	5178	2709	4862	5641	6188	6188			638;639	1
LSAAHTLVMKINATDADEPNTLNSK	Oxidation (M);Phospho (STY)	2749.3	0.299375	2003	Q14126;J3KSI6	DSG2	Desmoglein-2	yes	no	0	0	1	1	2	38.462	38.462	4	0.0019087	19719	C-CoE_65FS	53.342	28.446			75785000	5240	2003	4920	5706	6259	6259		280	750	1
LSFIVNSSVFLEE	2 Phospho (STY)	1642.69	0.693272	2094	Q5CZC0	FSIP2	Fibrous sheath-interacting protein 2	yes	yes	0	0	0	2	1	42.901	42.901	2	0.0037532	22855	C-CoE_45FS	62.558	20.834			337750000	5261	2094	4940	5727	6283	6283			428;429	1
LSKFDSE	Phospho (STY)	904.358	0.357929	77	C9JJ47;A0A087WY71;E9PFW3;Q96CW1	AP2M1	AP-2 complex subunit mu	yes	no	0	0	0	1	1	22.8	22.8	2	0.021001	10527	C-CoE_45FS	78.516	20.286			61456000	5268	77	4947	5734	6292	6292			12	0
LSNMTLSIE	Oxidation (M);Phospho (STY);Deamidation (N)	1103.45	0.445758	2702				yes	no	0	1	1	1	0	10.667	10.667	2	0.03332	2990	C-CoE_45FS	126.28	25.888	+		31788000	5284	2702	4962	5750	6308	6308	1311			1
LSPLISLPSPVPPLSPIHSNQQTLPR	3 Phospho (STY)	3027.46	0.463691	737	E7ETI4;E7EMC5;F5GXF9;P51825	AFF1	AF4/FMR2 family member 1	yes	no	0	0	0	3	0	79.65	79.65	3	7.2862e-08	45725	C-CoE_45FS	107.63	98.404			152430000	5287	737	4965	5753	6311	6311			175;176;177	1
LSQAAEPAGPQDSATGSPSDPSSSLAPVQRPK	2 Phospho (STY)	3292.47	0.46501	2444	Q9BZ67	FRMD8	FERM domain-containing protein 8	yes	yes	0	0	0	2	1	34.878	34.878	3	0.021167	17987	C-CoE_45FS	40.907	33.877			22468000	5288	2444	4966	5754	6312	6312			559;560;778	1
LSRSRTASLTSAASVDGNR	3 Phospho (STY)	2187.91	0.907605	157	G3V578;H0YJT9;A0A0A0MS87;Q9UN36	NDRG2	Protein NDRG2	yes	no	0	0	0	3	2	22.113	22.113	3	0.0097231	9643	C-CoE_65FS	48.867	34.284			6092300	5294	157	4971	5760	6318	6318			37;38;654	1
LSSERPSSDGEGVVE	Phospho (STY)	1626.68	0.677425	2246	Q8N556	AFAP1	Actin filament-associated protein 1	yes	yes	0	0	0	1	2	19.447	19.447	2	0.025681	8412	C-CoE_45FS	72.523	40.248			14986000	5296	2246	4973	5762	6320	6320			484;485	1
LSSSDRYSDASDDSFSEPR	2 Phospho (STY)	2279.83	0.825696	2524	Q9NRF8	CTPS2	CTP synthase 2	yes	yes	0	0	0	2	2	25.885	25.885	3	0.018195	12065	C-CoE_65FS	42.612	26.67			50173000	5300	2524	4977	5766	6324	6324			594;595;596;842	0
LSSSSPGATVSPSSSDAEYDKLPDADLAR	2 Phospho (STY)	3082.31	0.305715	2265	Q8NI08	NCOA7	Nuclear receptor coactivator 7	yes	yes	0	0	0	2	2	50.835	50.835	3	0.00076998	27806	C-CoE_45FS	55.919	44.502			33346000	5302	2265	4979	5768	6326	6326			492;493	1
LTDSNFLRILENSIR	Phospho (STY)	1869.93	0.934977	2455	Q9C0G6	DNAH6	Dynein heavy chain 6, axonemal	yes	yes	0	0	0	1	2	70.598	70.598	3	0.00040588	39612	C-CoE_65FS	74.678	33.587			0	5320	2455	4996	5787	6346	6346			567	1
LTSSETQQLLYLR	3 Phospho (STY)	1790.73	0.729413	2691				yes	no	0	0	0	3	1	16.999	16.999	3	0.03078	6518	C-CoE_65FS	43.544	6.6968	+		294640000	5367	2691	5041	5836	6404	6404			634;635;805	0
LTTTIRHLLE	Phospho (STY)	1275.66	0.658802	2187	Q7Z2Y8	GVINP1	Interferon-induced very large GTPase 1	yes	yes	0	0	0	1	1	64.194	64.194	2	0.029831	36150	C-CoE_45FS	40.002	8.0671			0	5372	2187	5045	5842	6411	6411			763;764	1
LVCSLSLNR	Phospho (STY);Deamidation (N)	1141.52	0.52026	2259	Q8NFQ6	BPIFC	BPI fold-containing family C protein	yes	yes	0	1	0	1	0	17.401	17.401	3	0.025138	7128	C-CoE_45FS	52.482	17.037			46666000	5386	2259	5059	5858	6428	6428	1138		488;489	1
LVESKSYNSK	Phospho (STY);Deamidation (N)	1234.55	0.548249	350	A8MX02;A0A2R8Y7G8;Q6ZNG9	KRBA2	KRAB-A domain-containing protein 2	yes	no	0	1	0	1	2	45.741	45.741	2	0.017801	24700	C-CoE_45FS	67.032	9.7511			180570000	5397	350	5070	5871	6441	6441	157		108;109;110	0
LVLQPPSNMHETLDGYRK	2 Phospho (STY);Deamidation (N)	2257.98	0.984385	271	J3QT38;A0A0U1RRB6;Q9Y2D4	EXOC6B	Exocyst complex component 6B	yes	no	0	1	0	2	2	46.708	46.708	4	0.0089462	25275	C-CoE_45FS	52.254	28.619			141830000	5422	271	5094	5901	6478	6478	114		81;666	1
LVSVYGGAR	2 Phospho (STY)	1080.44	0.440627	313	A0A1W2PRC7;Q8WXG9	GPR98	G-protein coupled receptor 98	yes	no	0	0	0	2	0	34.419	34.419	3	0.017773	17738	C-CoE_45FS	45.68	6.8884			8683800	5458	313	5129	5939	6523	6523			92;812	0
MAESPCSPSGQQPPSPPSPDELPANVK	2 Phospho (STY)	2963.21	0.211955	245	H0YCG0;A0A0G2JMS7;A0A0G2JNZ2;A0A0G2JPP5;Q14160	SCRIB	Protein scribble homolog	yes	no	0	0	0	2	2	47.353	47.353	3	0.011119	25949	C-CoE_45FS	41.218	32.813			46544000	5504	245	5175	5987	6573	6573			67;68	1
MALLNFFFPDEKPYSEE	Phospho (STY);Deamidation (N)	2156.91	0.905376	223	D6RA95;A0A0C4DGX3	EDA		yes	no	0	1	0	1	2	9.6229	9.6229	3	0.032018	1883	C-CoE_65FS	45.608	11.387			602680000	5510	223	5180	5993	6579	6579	83		60	1
MASLSSSVVPVSFISTLR	3 Phospho (STY)	2119.91	0.906726	1512	P0C7Q2	ARMS2	Age-related maculopathy susceptibility protein 2	yes	yes	0	0	0	3	0	17.453	17.453	3	0.01521	6758	C-CoE_65FS	42.813	19.087			25155000	5517	1512	5185	6000	6588	6588			358;359;360;361;728	1
MDPNCSCAAGDSCTCAGSCK	Phospho (STY)	2287.71	0.713194	1103	H3BSP9;P02795	MT2A	Metallothionein;Metallothionein-2	yes	no	0	0	0	1	0	20.078	20.078	3	0.014658	8763	C-CoE_45FS	50.957	41.036			56605000	5547	1103	5208	6032	6623	6623			271	1
MDSFDEDLARPSGLLAQER	Phospho (STY)	2228.98	0.977312	395	A0A3B3ITZ9;Q9Y2W1	THRAP3	Thyroid hormone receptor-associated protein 3	yes	no	0	0	0	1	2	59.728	59.728	3	0.00066139	32907	C-CoE_65FS	98.74	82.844			51413000	5551	395	5210	6036	6627	6627			118	1
MEDLDQSPLVSSSDSPPRPQPAFK	Acetyl (Protein N-term);Oxidation (M);Phospho (STY)	2765.23	0.225541	2515	Q9NQC3	RTN4	Reticulon-4	yes	yes	1	0	1	1	1	56.229	56.229	3	0.025267	31229	C-CoE_45FS	60.541	52.737			24635000	5561	2515	5219	6046	6637	6637		314	590;591	1
MEDLDQSPLVSSSDSPPRPQPAFK	Acetyl (Protein N-term);2 Phospho (STY)	2829.2	0.196957	2515	Q9NQC3	RTN4	Reticulon-4	yes	yes	1	0	0	2	1	68.337	68.337	3	0.00011318	38664	C-CoE_45FS	103.43	91.575			91798000	5562	2515	5219	6047	6638;6639	6639			590;591	2
MEYLIGIQGPDYVLVASDR	Phospho (STY)	2218.04	0.0381217	1758	P49721	PSMB2	Proteasome subunit beta type-2	yes	yes	0	0	0	1	1	80.563	80.563	3	0.00090086	45700	C-CoE_65FS	69.125	46.251			7920200	5571	1758	5227	6056	6648	6648			833	1
MFLMNASPVVALQSKWE	Oxidation (M);2 Phospho (STY)	2125.9	0.901901	2122	Q5T8A7	PPP1R26	Protein phosphatase 1 regulatory subunit 26	yes	yes	0	0	1	2	1	30.279	30.279	3	0.015702	14666	C-CoE_65FS	40.801	18.326			37488000	5580	2122	5235	6065	6657	6657		293	440;441	1
MGGAGGEGSDDDTSLT	Phospho (STY)	1548.53	0.528712	862	F5GY11;F5H8H3;Q9Y365	STARD10	PCTP-like protein	yes	no	0	0	0	1	1	25.552	25.552	2	0.0051002	12153	C-CoE_45FS	77.644	55.003			66631000	5588	862	5243	6074	6666	6666			204	1
MGNLSQLSSGEDKWLLR	2 Phospho (STY);Deamidation (N)	2093.89	0.889422	506	B4DZ85;B4DF87;Q13772	NCOA4	Nuclear receptor coactivator 4	yes	no	0	1	0	2	2	73.166	73.166	3	0.010518	41166	C-CoE_65FS	45.33	7.7751			34578000	5595	506	5250	6081	6674	6674	221		143;144;145	1
MIDLSFLTEEE	Oxidation (M);2 Phospho (STY)	1501.53	0.53366	267	A0A0U1RR07;Q9HCH5	SYTL2	Synaptotagmin-like protein 2	yes	no	0	0	1	2	2	11.759	11.759	2	0.0037628	3615	C-CoE_45FS	76.143	15.624			987090000	5607	267	5261	6093	6688;6689	6689		30	74;663	2
MQEIIASVDHIKFDLE	Oxidation (M);Phospho (STY)	1982.91	0.906045	603	C9JEV9;O95639	CPSF4	Cleavage and polyadenylation specificity factor subunit 4	yes	no	0	0	1	1	2	39.824	39.824	3	0.027923	20973	C-CoE_45FS	41.743	14.535			135890000	5697	603	5338	6189	6792	6792		54	162	1
MQNNSSPSISPNTSFTSDGSPSPLGGIK	2 Phospho (STY)	2966.24	0.240613	2465	Q9H0D6	XRN2	5'-3' exoribonuclease 2	yes	yes	0	0	0	2	0	62.527	62.527	3	0.00030791	35050	C-CoE_45FS	63.029	55.836			34881000	5707	2465	5348	6199	6803	6803			568;569;570;571;782	1
MQNNSSPSISPNTSFTSDGSPSPLGGIKR	2 Phospho (STY)	3122.34	0.341724	2465	Q9H0D6	XRN2	5'-3' exoribonuclease 2	yes	yes	0	0	0	2	1	51.485	51.485	3	3.5953e-21	28257	C-CoE_45FS	141.01	130.3			93032000	5708	2465	5349	6200	6804	6804			568;569;570;571;782	1
MSCFSRPSMSPTPLDR	2 Phospho (STY)	2027.77	0.77057	2626	Q9UQ35	SRRM2	Serine/arginine repetitive matrix protein 2	yes	yes	0	0	0	2	0	44.631	44.631	3	0.00040898	23516	C-CoE_65FS	81.144	69.187			63247000	5720	2626	5357	6214	6826	6826			623;624	1
MSTLAHPPNILEMSQE	2 Phospho (STY)	1956.78	0.776366	2437	Q9BXB7	SPATA16	Spermatogenesis-associated protein 16	yes	yes	0	0	0	2	1	39.628	39.628	3	0.01505	20419	C-CoE_65FS	46.318	22.384			6001500	5728	2437	5365	6222	6835	6835			556;557	0
MVRPQDTVAYE	2 Phospho (STY)	1467.55	0.550647	588	H7BZE7;C9J6L6;Q6ZMS4;Q9P0L1	ZKSCAN7;ZNF852	Zinc finger protein 852;Zinc finger protein with KRAB and SCAN domains 7	yes	no	0	0	0	2	0	24.953	24.953	2	0.021053	11825	C-CoE_45FS	50.04	10.736			14922000	5766	588	5399	6264	6878	6878			687;818	1
MVSAVSQLTDSPDTTEEATPVQE	Phospho (STY)	2514.07	0.0720602	1925	Q02952	AKAP12	A-kinase anchor protein 12	yes	yes	0	0	0	1	2	54.991	54.991	3	1.8126e-06	29987	C-CoE_45FS	111.55	95.022			378400000	5768	1925	5400	6266;6267	6880;6881	6880			393;741;742;743	2
MVSAVSQLTDSPDTTEEATPVQE	2 Phospho (STY)	2594.04	0.0383906	1925	Q02952	AKAP12	A-kinase anchor protein 12	yes	yes	0	0	0	2	2	59.198	59.198	3	0.00015896	33125	C-CoE_45FS	66.644	53.586			77426000	5769	1925	5400	6268	6882;6883	6883			393;741;742;743	2
MYGSSFDLDYDFQRDYYDR	Phospho (STY)	2534.97	0.972621	496;972	B2R5W2;G3V4C1;G3V4W0;B4DY08;G3V251;G3V2D6;G3V5V7	HNRNPC		no	no	0	0	0	1	1	68.451	68.451	3	0.001074	38480	C-CoE_65FS	95.206	86.109			29009000	5787	496;972	5416	6287;6288	6907;6908;6909	6909			138;139;238;239;816	3
MYGSVTEHPSPSPLLSSSFDLDYDFQRDYYDR	Phospho (STY)	3866.64	0.644751	957	G3V2Q1;P07910;G3V555;G3V575;G3V576	HNRNPC	Heterogeneous nuclear ribonucleoproteins C1/C2	yes	no	0	0	0	1	2	73.605	73.605	4	4.6877e-06	41459	C-CoE_65FS	75.46	62.407			23059000	5790	957	5418	6291	6912	6912			237	1
MYSGSDDDDDFNKLPK	Oxidation (M);2 Phospho (STY)	2021.7	0.700284	37	A0A087WUT6;O60841	EIF5B	Eukaryotic translation initiation factor 5B	yes	no	0	0	1	2	1	37.796	37.796	3	0.0009445	19457	C-CoE_65FS	71.872	58.245			75831000	5793	37	5420	6297	6918	6918		4	1;2	1
MYSGSDDDDDFNKLPK	2 Phospho (STY)	2005.71	0.70537	37	A0A087WUT6;O60841	EIF5B	Eukaryotic translation initiation factor 5B	yes	no	0	0	0	2	1	42.781	42.781	3	0.0012181	22520	C-CoE_65FS	76.704	68.079			1236100000	5794	37	5420	6298	6919;6920	6919			1;2	2
MYSGSDDDDDFNKLPK	2 Phospho (STY);Deamidation (N)	2006.69	0.689385	37	A0A087WUT6;O60841	EIF5B	Eukaryotic translation initiation factor 5B	yes	no	0	1	0	2	1	46.5	46.5	3	0.005931	24771	C-CoE_65FS	72.417	66.637			18983000	5795	37	5420	6299	6921	6921	15		1;2	1
NADDLEVSSDIIE	Phospho (STY)	1498.61	0.607614	403	A0A494C0R9;A0A494BZW2;E9PEM5;A0A494C1L5;P50851	LRBA	Lipopolysaccharide-responsive and beige-like anchor protein	yes	no	0	0	0	1	1	61.528	61.528	2	0.012085	34457	C-CoE_45FS	71.176	35.731			62870000	5798	403	5423	6302	6924	6924			122	0
NALFPEVFSPTPDENSDQNSR	Phospho (STY)	2443.03	0.032913	2218	Q8IVT2	MISP	Mitotic interactor and substrate of PLK1	yes	yes	0	0	0	1	2	72.946	72.946	3	0.0049927	40990	C-CoE_65FS	63.115	50.437			14488000	5815	2218	5435	6324	6948	6948			472	1
NALPSDEDDKDPNDPYR	Phospho (STY)	2039.81	0.810959	1294	O14617;A0A2R8Y611	AP3D1	AP-3 complex subunit delta-1	yes	no	0	0	0	1	2	19.503	19.503	3	0.00073617	8017	C-CoE_65FS	85.231	62.329			34247000	5819	1294	5439	6328	6952	6952			315	1
NCGAQQVPAGPGTSTPPSSPVRTCGPLTDEDVVR	2 Phospho (STY)	3666.58	0.58449	2353	Q96G46	DUS3L	tRNA-dihydrouridine(47) synthase [NAD(P)(+)]-like	yes	yes	0	0	0	2	2	47.211	47.211	4	5.7454e-05	25522	C-CoE_45FS	64.148	52.983			112350000	5837	2353	5456	6347	6971	6971			524;771	1
NDTLLCTLSDSESDLTAQEQNE	Phospho (STY)	2562.03	0.031652	1139	H7C460;Q9NRM2	ZNF277	Zinc finger protein 277	yes	no	0	0	0	1	2	68.557	68.557	3	0.0037323	38798	C-CoE_45FS	61.942	40.936			19382000	5862	1139	5479	6377	7002	7002			280;281;282;711	1
NEGISTIPSPVTSPVLSR	2 Phospho (STY)	2012.92	0.922103	97	A0A087X0H7;Q8NEL9	DDHD1	Phospholipase DDHD1	yes	no	0	0	0	2	1	61.457	61.457	3	0.016871	33979	C-CoE_65FS	48.232	36.276			29389000	5869	97	5485	6384	7010	7010			16;17	1
NENCSSLGSPSEPPQTLDLVR	Phospho (STY)	2379.04	0.0413692	219	A0A0C4DGQ6;Q96P16	RPRD1A	Regulation of nuclear pre-mRNA domain-containing protein 1A	yes	no	0	0	0	1	2	55.101	55.101	3	0.026183	30025	C-CoE_65FS	41.521	32.358			22289000	5871	219	5487	6386	7012	7012			56;57;58;59	0
NFYLLLSIGHYGRKSR	4 Phospho (STY);Deamidation (N)	2243.9	0.897237	2390	Q99440	LINC01587	Uncharacterized protein encoded by LINC01587	yes	yes	0	1	0	4	2	16.443	16.443	3	0.0066049	6106	C-CoE_65FS	47.545	22.752			25792000	5907	2390	5520	6424	7055	7055	1194		549;550;839;840	1
NILPRQTDEE	Phospho (STY);Deamidation (N)	1294.54	0.544226	2454	Q9C0D0	PHACTR1	Phosphatase and actin regulator 1	yes	yes	0	1	0	1	2	23.359	23.359	2	0.0044372	10762	C-CoE_45FS	98.04	56.039			59325000	5995	2454	5593	6523	7158	7158	1211		781	1
NIQTLLKSK	Phospho (STY)	1123.6	0.600225	2564	Q9P0K7	RAI14	Ankycorbin	yes	yes	0	0	0	1	1	5.9235	5.9235	3	0.011304	1370	C-CoE_45FS	82.287	39.951			14522000	6003	2564	5601	6531	7167;7168;7169	7167			787	3
NKDSGSDTASAIIPSTTPSVDSDDESVVK	Phospho (STY)	3001.33	0.32888	779	E7EX40;Q6WKZ4	RAB11FIP1	Rab11 family-interacting protein 1	yes	no	0	0	0	1	2	45.611	45.611	3	7.7678e-10	24587	C-CoE_45FS	107.6	88.49			40104000	6015	779	5613	6543	7185	7185			187	1
NLMRTSTWNVSRIQE	3 Phospho (STY);Deamidation (N)	2074.8	0.798572	407	A0A494C0C6			yes	yes	0	1	0	3	2	43.31	43.31	3	0.033079	23158	C-CoE_45FS	40.552	13.217			28967000	6058	407	5656	6587	7231	7231	194		123;124;677;678	1
NLSYGDNSDPALE	Phospho (STY)	1473.57	0.566084	110	A0A087X246;F8WF49;A0A0B4J2C2;Q9Y2H0	DLGAP4	Disks large-associated protein 4	yes	no	0	0	0	1	0	44.155	44.155	2	0.0015963	23675	C-CoE_45FS	115.24	72.685			21651000	6074	110	5671	6603	7248	7248			18	1
NQGGYGGSSSSSSYGSGR	Phospho (STY)	1773.66	0.659149	926;327	A0A2R8Y4L2;H0YH80;F8W6I7;P09651	HNRNPA1	Heterogeneous nuclear ribonucleoprotein A1;Heterogeneous nuclear ribonucleoprotein A1, N-terminally processed	no	no	0	0	0	1	0	9.9652	9.9652	2	0.029764	2594	C-CoE_45FS	57.499	36.766			6558300	6137	327;926	5721	6674	7327	7327			96;97	1
NQKPSQVNGAPGSPTEPAGQK	Phospho (STY);Deamidation (N)	2171.98	0.984841	2409	Q9BQG0;I3L1L3	MYBBP1A	Myb-binding protein 1A	yes	no	0	1	0	1	1	9.6901	9.6901	3	0.00037609	1965	C-CoE_65FS	84.602	66.544			15966000	6146	2409	5729	6683	7340	7340	1205		552	1
NSASATTPLSGNSSRRGSGDTSSLIDPDTSLSE	2 Phospho (STY)	3426.45	0.446125	633	C9JSU1;Q9Y608	LRRFIP2	Leucine-rich repeat flightless-interacting protein 2	yes	no	0	0	0	2	2	53.075	53.075	3	0.00047812	29230	C-CoE_45FS	54.287	37.623			51063000	6171	633	5751	6712	7370	7370			166;167	1
NSVLSDPGLDSPRTSPVIMAR	2 Phospho (STY)	2371.06	0.0644266	1306	O15085	ARHGEF11	Rho guanine nucleotide exchange factor 11	yes	yes	0	0	0	2	1	55.526	55.526	3	0.024089	30407	C-CoE_65FS	43.099	23.986			27574000	6198	1306	5776	6740	7402	7402			319;717	0
NTAYKVGNESPVQE	Phospho (STY)	1614.69	0.692681	2101	Q5JSH3	WDR44	WD repeat-containing protein 44	yes	yes	0	0	0	1	2	19.619	19.619	2	0.004998	8536	C-CoE_45FS	97.223	77.767			10259000	6204	2101	5781	6746	7408	7408			432	1
NTSLAGDSVSEVDGNDSDSSSYSSASTR	Phospho (STY)	2874.13	0.131243	1942	Q08378	GOLGA3	Golgin subfamily A member 3	yes	yes	0	0	0	1	1	30.914	30.914	3	0.00053262	15538	C-CoE_45FS	66.173	58.727			21978000	6224	1942	5799	6766	7428	7428			397	1
NTVDLVTTCHIHSSSDDEIDFKE	Phospho (STY)	2741.15	0.15277	2097	Q5H9R7;H0YDW1;E9PQP7	PPP6R3	Serine/threonine-protein phosphatase 6 regulatory subunit 3	yes	no	0	0	0	1	2	45.028	45.028	3;4	4.8173e-06	24156	C-CoE_45FS	105.35	83.11			249960000	6227	2097	5802	6770;6771	7432;7433	7432			430;431	2
NYQQNYQNSE	Phospho (STY)	1366.48	0.482689	1888	P67809;H0Y449;C9J5V9	YBX1	Nuclease-sensitive element-binding protein 1	yes	no	0	0	0	1	0	11.706	11.706	2	0.0080625	3653	C-CoE_45FS	107.79	83.767			8119100	6290	1888	5863	6840	7506	7506			389	1
QAEDTISNASSQLSSPPTSPQSSPR	2 Phospho (STY)	2731.14	0.137528	344	H0Y8H7;A0A2R8Y661;A0A2R8YGD3;Q9Y4G8	RAPGEF2	Rap guanine nucleotide exchange factor 2	yes	no	0	0	0	2	1	31.862	31.862	3	0.00091679	16070	C-CoE_45FS	59.567	46.047			25928000	6321	344	5892	6874	7541	7541			104;105	1
QALLDQNSQTPPPSPFSVQAFNK	2 Phospho (STY)	2673.19	0.187713	427	A0A499FJI4;O75592;A0A087WY34	MYCBP2	E3 ubiquitin-protein ligase MYCBP2	yes	no	0	0	0	2	0	70.426	70.426	3	0.0038188	39921	C-CoE_45FS	50.234	38.393			42899000	6333	427	5902	6886	7553	7553			126;127	1
QGRPSPTSPVKPSSPASKPDGPAELPLTDRE	3 Phospho (STY)	3437.53	0.53066	1997	Q13905	RAPGEF1	Rap guanine nucleotide exchange factor 1	yes	yes	0	0	0	3	2	38.446	38.446	4	0.001848	19770	C-CoE_65FS	47.251	39.509			14538000	6399	1997	5963	6955	7632	7632			409;410;411;748	1
QGSVNDVKEE	Phospho (STY);Deamidation (N)	1184.46	0.459828	2656	Q9Y4W2	LAS1L	Ribosomal biogenesis protein LAS1L	yes	yes	0	1	0	1	2	16.337	16.337	2	0.021833	6520	C-CoE_45FS	60.91	7.356			10473000	6401	2656	5965	6957	7634	7634	1286		632	0
QIDSSPVGGETDE	Phospho (STY)	1412.53	0.534449	400	A0A3F2YNX0;A0A3F2YNZ0;F1T0I1;O15027	SEC16A	Protein transport protein Sec16A	yes	no	0	0	0	1	1	20.708	20.708	2	0.031913	9216	C-CoE_45FS	73.632	43.465			9254200	6426	400	5989	6983	7661	7661			119	1
QILLKLNSSE	Phospho (STY);Deamidation (N)	1224.6	0.600284	2072	Q17RP2	TIGD6	Tigger transposable element-derived protein 6	yes	yes	0	1	0	1	1	72.073	72.073	2	0.0019824	41022	C-CoE_45FS	114.28	8.2393			23931000	6434	2072	5997	6991	7671	7671	1072		426;427	1
QILVPLRMRVALSDLQGHYGQGK	2 Phospho (STY)	2738.35	0.349256	2356	Q96H71	FAM189B		yes	yes	0	0	0	2	2	34.896	34.896	3	0.017268	17975	C-CoE_45FS	47.32	25.949			40160000	6435	2356	5998	6992	7672	7672			526;837	1
QMNMSPPPGNAGPVIMSIEE	Phospho (STY)	2177.92	0.919663	503	B4DEH8;G3V4T2;Q86U42	PABPN1	Polyadenylate-binding protein 2	yes	no	0	0	0	1	1	75.525	75.525	3	0.0016174	42583	C-CoE_65FS	64.522	45.267			21006000	6503	503	6066	7063	7749	7749			140	1
QNQLVCKMNSK	Oxidation (M);Phospho (STY);Deamidation (N)	1445.6	0.6044	1025	H0YF19;H0YD68	ODF2L		yes	no	0	1	1	1	1	19.3	19.3	2	0.0081431	8287	C-CoE_45FS	64.265	25.116			19936000	6512	1025	6075	7072	7758	7758	467	94	252	1
QTPFRHLYTSKTHLK	2 Phospho (STY)	2015.94	0.938362	1693	P35663	CYLC1	Cylicin-1	yes	yes	0	0	0	2	2	42.746	42.746	3	0.019011	22499	C-CoE_65FS	41.621	24.132			5967400	6579	1693	6138	7140	7829	7829			380;734;735	0
QVPVMQGTGMQGASIQGGSQPGGFSPGQNQVTPQDHE	Phospho (STY)	3815.67	0.666901	777	E7EWR4;P33240	CSTF2	Cleavage stimulation factor subunit 2	yes	no	0	0	0	1	0	51.507	51.507	4	0.00034437	28220	C-CoE_45FS	53.288	43.141			191720000	6610	777	6169	7171	7862	7862			186	1
RAPSVANVGSHCDLSLKIPE	Phospho (STY)	2229.06	0.0613168	1593	Q60FE5;P21333	FLNA	Filamin-A	yes	no	0	0	0	1	2	46.05	46.05	3	3.0984e-11	24881	C-CoE_45FS	121.62	94.568			0	6649	1593	6203	7211	7903	7903			371	1
RATSPSSSVSGDFDDGHHSVSTPGPSR	2 Phospho (STY)	2886.16	0.160723	573	C9J409;C9JCJ2;C9J053;C9JQF1;C9JPI5;E7EVG2;Q86U86	PBRM1	Protein polybromo-1	yes	no	0	0	0	2	1	19.527	19.527	4	8.3418e-07	8039	C-CoE_65FS	79.071	72.273			18207000	6650	573	6204	7212	7904	7904			154;155;156;157	1
RDSSDDWEIPDGQITVGQR	Phospho (STY)	2252.97	0.969919	324	A0A2R8Y679;A0A2R8Y492;A0A2R8YDP5;H7C560;A0A2U3TZI2;A0A2R8Y8E0;P15056	BRAF	Serine/threonine-protein kinase B-raf	yes	no	0	0	0	1	2	52.056	52.056	3	0.00069082	28176	C-CoE_65FS	80.813	72.319			46207000	6655	324	6209	7217	7909	7909			95	1
RGSSPDVHALLE	2 Phospho (STY)	1439.58	0.584725	2151	Q6NZI2	PTRF	Polymerase I and transcript release factor	yes	yes	0	0	0	2	1	45.254	45.254	2;3	0.0029356	24223	C-CoE_45FS	71.08	33.399			380530000	6699	2151	6244	7273;7274	7976;7977	7976			448;449	2
RGTGQSDDSDIWDDTALIK	Phospho (STY)	2171.94	0.937222	315	B4DP61;A0A1W2PRV5;E7EQZ4;Q16637	SMN2;SMN1	Survival motor neuron protein	yes	no	0	0	0	1	1	59.114	59.114	3	0.0022905	32545	C-CoE_65FS	63.272	51.65			21279000	6702	315	6246	7277	7980	7980			93;94;672	1
RGTGQSDDSDIWDDTALIK	2 Phospho (STY)	2251.9	0.903552	315	B4DP61;A0A1W2PRV5;E7EQZ4;Q16637	SMN2;SMN1	Survival motor neuron protein	yes	no	0	0	0	2	1	66.08	66.08	3	2.081e-05	36951	C-CoE_65FS	107.88	90.3			671300000	6703	315	6246	7278	7981;7982	7982			93;94;672	2
RGTGQSDDSDIWDDTALIK	3 Phospho (STY)	2331.87	0.869883	315	B4DP61;A0A1W2PRV5;E7EQZ4;Q16637	SMN2;SMN1	Survival motor neuron protein	yes	no	0	0	0	3	1	71.986	71.986	3	0.0063251	40483	C-CoE_65FS	46.621	39.746			5237400	6704	315	6246	7279	7983	7983			93;94;672	1
RIDFIPVSPAPSPTR	2 Phospho (STY)	1811.84	0.837251	2345	Q96E09	FAM122A	Protein FAM122A	yes	yes	0	0	0	2	1	64.37	64.37	3	0.0082718	35689	C-CoE_65FS	47.32	39.365			23300000	6717	2345	6258	7293	8004	8004			521;522	1
RIDFTPVSPAPSPTR	2 Phospho (STY)	1799.8	0.800865	941	G1UD79;Q7Z309	SPACIA2;FAM122B	Protein FAM122B	yes	no	0	0	0	2	1	44.89	44.89	3	0.0088189	23719	C-CoE_65FS	46.353	35.868			27222000	6718	941	6259	7294	8005	8005			233;234	1
RKPSVPDSASPADDSFVDPGER	Phospho (STY)	2408.06	0.0645475	592	C9K098;C9JVV5;H7C5C7;C9J869;C9JAB9;P16333	NCK1	Cytoplasmic protein NCK1	yes	no	0	0	0	1	2	29.826	29.826	3	0.00044332	14362	C-CoE_65FS	92.198	73.159			15031000	6728	592	6269	7304	8015	8015			160	1
RLLGPAPEDDGGHNDHSQPQASQDQDSHTLSPQV	Phospho (STY)	3712.61	0.613937	2303	Q92610	ZNF592	Zinc finger protein 592	yes	yes	0	0	0	1	2	28.511	28.511	4	0.00053972	14025	C-CoE_45FS	54.983	43.341			30579000	6737	2303	6277	7313	8024	8024			515	1
RNSSSPVSPASVPGQRR	3 Phospho (STY)	2020.83	0.828233	2469	Q9H1B7	IRF2BPL	Interferon regulatory factor 2-binding protein-like	yes	yes	0	0	0	3	2	14.539	14.539	3	0.0032347	4955	C-CoE_65FS	61.963	51.37			38869000	6754	2469	6293	7331	8042	8042			573;574;575	1
RPDPDSDEDEDYE	Phospho (STY)	1660.54	0.541385	1006	Q5W011;Q5W010;H0Y6J6;Q5W012;Q96I25	RBM17	Splicing factor 45	yes	no	0	0	0	1	2	13.685	13.685	2	0.0017711	4865	C-CoE_45FS	108.17	85.938			0	6757	1006	6296	7334	8045	8045			249	1
RPPSPDVIVLSDNEQPSSPR	2 Phospho (STY)	2349.04	0.0403204	607	C9JMI3;C9JGN4;C9JHD7;C9JJK9;Q86YP4	GATAD2A	Transcriptional repressor p66-alpha	yes	no	0	0	0	2	1	43.569	43.569	3	0.0023138	22915	C-CoE_65FS	63.323	44.763			15417000	6765	607	6304	7342	8053	8053			163;164;165	1
RPPSPDVIVLSDNEQPSSPR	3 Phospho (STY)	2429.01	0.00665078	607	C9JMI3;C9JGN4;C9JHD7;C9JJK9;Q86YP4	GATAD2A	Transcriptional repressor p66-alpha	yes	no	0	0	0	3	1	48.383	48.383	3	0.0031941	25794	C-CoE_65FS	51.025	38.471			24405000	6766	607	6304	7343	8054;8055	8054			163;164;165	2
RPPSPDVIVLSDNEQPSSPRVNGLTTVALK	3 Phospho (STY);Deamidation (N)	3426.59	0.587447	607	C9JMI3;C9JGN4;C9JHD7;C9JJK9;Q86YP4	GATAD2A	Transcriptional repressor p66-alpha	yes	no	0	1	0	3	2	67.921	67.921	4	4.4677e-11	37664	C-CoE_65FS	108.45	98.307			49218000	6767	607	6305	7344;7345	8056;8057	8056	246		163;164;165	2
RRSSSDTAAYPAGTTAVGTPGNGTPCSQDTSFSSSR	Phospho (STY);Deamidation (N)	3714.59	0.585339	1304	O15047	SETD1A	Histone-lysine N-methyltransferase SETD1A	yes	yes	0	1	0	1	2	28.347	28.347	4	0.0039437	13522	C-CoE_65FS	41.205	33.83			9062200	6780	1304	6318	7358	8070	8070	568		316;317;318;716	1
RSASPDDDLGSSNWE	Phospho (STY)	1714.65	0.647188	1277	O00193;E9PM92;E9PQA1	SMAP;C11orf58	Small acidic protein	yes	no	0	0	0	1	1	35.554	35.554	2	9.6941e-24	18288	C-CoE_45FS	175.26	131.27			333710000	6781	1277	6319	7359	8071	8071			313	1
RSSASVSGSPSDGGFISSDEYGSSPCDFR	Phospho (STY)	3077.23	0.234602	1687	P35568	IRS1	Insulin receptor substrate 1	yes	yes	0	0	0	1	2	45.532	45.532	3	6.1216e-10	24580	C-CoE_45FS	109.62	102.23			37583000	6784	1687	6322	7362	8075	8075			375	1
RSSWYVDASDVLTTEDPQCPQPLE	Phospho (STY)	2872.23	0.226269	128	A0A0A0MQU1;Q27J81	INF2	Inverted formin-2	yes	no	0	0	0	1	2	72.67	72.67	3	0.0036404	41384	C-CoE_45FS	55.707	48.514			52205000	6785	128	6323	7363	8076	8076			26	1
RTSPSDGAMANYE	Phospho (STY)	1477.55	0.554473	933	F8W9S7;Q14C86	GAPVD1	GTPase-activating protein and VPS9 domain-containing protein 1	yes	no	0	0	0	1	1	21.141	21.141	2	0.0036371	9470	C-CoE_45FS	89.911	64.252			5528200	6796	933	6334	7375	8088	8088			228	1
RVSNPAVMAQEE	Phospho (STY);Deamidation (N)	1410.59	0.585045	38	A0A087WUU3	ZBTB8OS		yes	yes	0	1	0	1	2	15.297	15.297	2	0.030958	5832	C-CoE_45FS	49.536	6.094			41571000	6815	38	6350	7397	8110	8110	16		3	0
RVSSSSELDLPSGDHCE	2 Phospho (STY)	2033.74	0.74388	233	A0A0D9SFK2;Q92614	MYO18A	Unconventional myosin-XVIIIa	yes	no	0	0	0	2	2	31.635	31.635	3	0.00016482	15443	C-CoE_65FS	97.49	74.79			193840000	6816	233	6351	7398	8111	8111			61;62	1
SAAEMYGSSFDLDYDFQR	Phospho (STY)	2180.84	0.839816	496	B2R5W2;G3V4C1;G3V4W0;B4DY08;G3V251;G3V5X6;G3V3K6;G3V2D6	HNRNPC		yes	no	0	0	0	1	1	69.679	69.679	3	0.0036386	39584	C-CoE_45FS	59.872	46.943			10766000	6830	496	6365	7413	8126	8126			138;139;816	1
SAHLTILQSKE	Phospho (STY)	1305.63	0.632982	306	A0A1W2PQ11			yes	yes	0	0	0	1	1	26.104	26.104	2	0.028757	12515	C-CoE_45FS	54.712	9.3445			32318000	6850	306	6385	7434	8148	8148			88;671	1
SASPDDDLGSSNWE	Phospho (STY)	1558.55	0.546077	1277	O00193;E9PM92;E9PQA1	SMAP;C11orf58	Small acidic protein	yes	no	0	0	0	1	0	45.905	45.905	2	0.0021855	24624	C-CoE_45FS	109.15	87.916			2195300000	6868	1277	6401	7454	8168;8169	8168			313	2
SASPSALSSSPNNLSPTGWSQPK	2 Phospho (STY)	2459.04	0.0407143	1126	H7C155;P04049	RAF1	RAF proto-oncogene serine/threonine-protein kinase	yes	no	0	0	0	2	0	51.191	51.191	3	0.00068265	27628	C-CoE_65FS	56.903	48.513			11568000	6869	1126	6402	7455	8170	8170			278;279	1
SASPYPSHSLSSPQR	3 Phospho (STY)	1839.66	0.663125	2115	Q5T200	ZC3H13	Zinc finger CCCH domain-containing protein 13	yes	yes	0	0	0	3	0	23.43	23.43	3	0.0022144	10537	C-CoE_65FS	75.773	59.545			70578000	6870	2115	6403	7456	8171	8171			435;436;437	0
SASQSSLDKLDQE	2 Phospho (STY)	1566.59	0.585178	116	A0A087X2D8;O60271	SPAG9	C-Jun-amino-terminal kinase-interacting protein 4	yes	no	0	0	0	2	1	31.211	31.211	2	0.018844	15659	C-CoE_45FS	71.935	45.871			32236000	6871	116	6404	7457	8172	8172			22;23	1
SAVVHDITDDGQEETPE	Phospho (STY)	1920.76	0.762611	1925	Q02952	AKAP12	A-kinase anchor protein 12	yes	yes	0	0	0	1	2	29.982	29.982	3	0.015797	14504	C-CoE_65FS	55.763	41.453			37357000	6881	1925	6413	7467	8184	8184			744	1
SCTPSPDQISHRASLEDAPVDDLTR	3 Phospho (STY)	3006.19	0.186876	2186	Q7Z2W4;C9J6P4	ZC3HAV1	Zinc finger CCCH-type antiviral protein 1	yes	no	0	0	0	3	2	51.534	51.534	3	0.0043809	28303	C-CoE_45FS	48.697	42.193			23204000	6895	2186	6427	7481	8198	8198			462;463;464;762	1
SDFDEFER	Acetyl (Protein N-term);Phospho (STY)	1165.4	0.396499	1626	P26368	U2AF2	Splicing factor U2AF 65 kDa subunit	yes	yes	1	0	0	1	2	54.899	54.899	2	0.0029427	30325	C-CoE_45FS	110.76	87.233			24849000	6903	1626	6435	7489	8206	8206			374	1
SDSWVPNSASGQDPGGR	Acetyl (Protein N-term);3 Phospho (STY)	1997.66	0.659496	896	H3BQU6;H3BQU1;Q0VAP4;F5H8D5;H3BRX3;O15360	FANCA	Fanconi anemia group A protein	yes	no	1	0	0	3	0	21.248	21.248	3	0.023407	9121	C-CoE_65FS	47.392	34.355			0	6933	896	6464	7523	8245	8245			219;220;221	1
SEESNSAYVYLLGK	Phospho (STY);Deamidation (N)	1639.7	0.701849	2706				yes	yes	0	1	0	1	2	17.011	17.011	2	0.03332	6484	C-CoE_65FS	80.231	17.156	+		22166000	6946	2706	6477	7536	8259	8259			636	1
SEVQQPVHPKPLSPDSRASSLSE	2 Phospho (STY)	2634.17	0.172791	905	F8VRN8;F8VS07;F8VQE1;Q9UHB6	LIMA1	LIM domain and actin-binding protein 1	yes	no	0	0	0	2	2	27.043	27.043	3	0.010167	13084	C-CoE_45FS	42.894	20.697			81725000	6965	905	6495	7556	8281	8281			222;223	1
SGDEMIFDPTMSK	Acetyl (Protein N-term);Oxidation (M);Phospho (STY)	1594.59	0.593227	1589	P20042	EIF2S2	Eukaryotic translation initiation factor 2 subunit 2	yes	yes	1	0	1	1	1	61.793	61.793	2	0.0049798	33152	C-CoE_45FS	120.59	101.19			210590000	6999	1589	6528	7591;7592	8316;8317;8318	8316		180;181	370	2
SGDEMIFDPTMSK	Acetyl (Protein N-term);Phospho (STY)	1578.6	0.598312	1589	P20042	EIF2S2	Eukaryotic translation initiation factor 2 subunit 2	yes	yes	1	0	0	1	1	72.363	72.363	2	5.672e-05	41090	C-CoE_45FS	135.81	122.94			956600000	7000	1589	6528	7593	8319	8319			370	1
SGLAFSRPSQLSTPAASPSASEPR	2 Phospho (STY)	2560.14	0.136012	2137	Q5XUX1;K7EL01	FBXW9	F-box/WD repeat-containing protein 9	yes	no	0	0	0	2	1	43.761	43.761	3	0.01627	23061	C-CoE_65FS	46.149	34.517			7079200	7021	2137	6549	7615	8347	8347			444;758	1
SGSGSVGNGSSRYSPSQNSPIHHIPSRR	3 Phospho (STY);Deamidation (N)	3148.29	0.291433	307	A0A1W2PQ43;E9PK09;E9PQN2;E9PKI6;E9PK91;Q9NYF8;E9PJA7;H0YF00	BCLAF1	Bcl-2-associated transcription factor 1	yes	no	0	1	0	3	2	18.741	18.741	4	0.0045471	7532	C-CoE_65FS	42.301	35.797			19969000	7040	307	6566	7638	8373	8373	141		89;90;91	1
SGSMDPSGAHPSVR	Phospho (STY)	1463.59	0.586442	1939	Q07666	KHDRBS1	KH domain-containing, RNA-binding, signal transduction-associated protein 1	yes	yes	0	0	0	1	0	11.742	11.742	3	0.030377	3229	C-CoE_65FS	40.962	33.832			3624300	7042	1939	6568	7640	8375	8375			396	0
SGYHTADKDDSSEDISVPSSPHTE	3 Phospho (STY)	2799.98	0.98274	558	F5H629;B8ZZU6;P15336	ATF2	Cyclic AMP-dependent transcription factor ATF-2	yes	no	0	0	0	3	2	24.439	24.439	3	0.0001789	11508	C-CoE_45FS	65.765	53.703			21385000	7058	558	6584	7656	8391	8391			150;151;152	1
SHILEDDENSVDISMLK	Phospho (STY)	2023.88	0.880952	1384	O75717	WDHD1	WD repeat and HMG-box DNA-binding protein 1	yes	yes	0	0	0	1	2	52.997	52.997	3	0.026869	28779	C-CoE_65FS	53.625	36.745			7630700	7076	1384	6600	7675	8415	8415			331	1
SHSSPSLNPDTSPITAK	2 Phospho (STY)	1897.79	0.786003	66	A0A087X1Z0;A0A087WXD8;B4DKF8;E5RJ29;Q9NYI0	PSD3	PH and SEC7 domain-containing protein 3	yes	no	0	0	0	2	0	30.526	30.526	3	0.0006364	14826	C-CoE_65FS	69.779	55.453			7299100	7093	66	6616	7696	8437	8437			11;645	1
SHTEAISDAETSSSDISFSGIATR	Phospho (STY)	2548.1	0.0966355	1170	J3KP30;Q5QJE6	DNTTIP2	Deoxynucleotidyltransferase terminal-interacting protein 2	yes	no	0	0	0	1	2	48.996	48.996	3	2.5883e-20	26690	C-CoE_45FS	142.65	131.14			82046000	7096	1170	6619	7699	8440	8440			288;289;290;714	1
SHTEAISDAETSSSDISFSGIATR	2 Phospho (STY)	2628.06	0.0629659	1170	J3KP30;Q5QJE6	DNTTIP2	Deoxynucleotidyltransferase terminal-interacting protein 2	yes	no	0	0	0	2	2	52.231	52.231	3	0.013006	28753	C-CoE_45FS	43.523	35.531			15216000	7097	1170	6619	7700	8441	8441			288;289;290;714	1
SIDLDPTKPESASPPADGTGSASGTLPVSQPK	Phospho (STY)	3186.5	0.496948	2021	Q14694	USP10	Ubiquitin carboxyl-terminal hydrolase 10	yes	yes	0	0	0	1	1	46.245	46.245	3	4.3396e-33	25063	C-CoE_45FS	149.68	138.78			156690000	7118	2021	6638	7723	8466;8467	8467			418	2
SIGITKRNLNNYE	2 Phospho (STY)	1680.73	0.727366	988	H0Y306;Q9H5I1	SUV39H2	Histone-lysine N-methyltransferase SUV39H2	yes	no	0	0	0	2	2	55.104	55.104	2	0.012483	30118	C-CoE_65FS	49.418	14.697			8143400	7125	988	6645	7730	8474	8474			699;826	1
SISADDDLQE	Phospho (STY)	1171.43	0.428193	165	A0A0A0MT02;A0A0A0MSN9;P18615;A2ABK4;A0A0G2JI50;E9PD43	NELFE	Negative elongation factor E	yes	no	0	0	0	1	0	29.816	29.816	2	0.0050116	14338	C-CoE_65FS	114.86	81.12			38279000	7155	165	6672	7762	8512	8512			42	1
SISADDDLQESSR	Phospho (STY)	1501.59	0.593361	165	A0A0A0MT02;A0A0A0MSN9;P18615;A2ABK4;A0A0G2JI50;E9PD43	NELFE	Negative elongation factor E	yes	no	0	0	0	1	1	20.679	20.679	2	0.033115	9243	C-CoE_45FS	48.823	13.599			14924000	7156	165	6673	7763	8513	8513			42	0
SKGHYEVTGSDDE	Phospho (STY)	1502.56	0.556247	1950	Q09666	AHNAK	Neuroblast differentiation-associated protein AHNAK	yes	yes	0	0	0	1	2	9.8456	9.8456	2	5.0707e-37	2453	C-CoE_45FS	195.72	137.05			62699000	7183	1950	6699	7793	8546	8546			399	1
SLHGEFSASDSSLTDIQETR	2 Phospho (STY)	2338.94	0.935581	863	F5GYF8;O43166	SIPA1L1	Signal-induced proliferation-associated 1-like protein 1	yes	no	0	0	0	2	2	45.872	45.872	3	0.0028351	24380	C-CoE_65FS	58.49	40.432			17128000	7224	863	6740	7835	8590	8590			205;206;207	1
SLPTLSDSDPVPLAPGAADSDEDTEGFGVPR	Phospho (STY)	3191.42	0.418364	2140	Q66K74	MAP1S	Microtubule-associated protein 1S;MAP1S heavy chain;MAP1S light chain	yes	yes	0	0	0	1	2	74.854	74.854	3	1.2626e-35	42717	C-CoE_45FS	156.39	143.14			341220000	7248	2140	6763	7859	8614	8614			446	1
SLPTTVPESPNYR	2 Phospho (STY)	1619.66	0.663369	2163	Q6PKG0;H0YC33;E5RH50;A0A0B4J210	LARP1	La-related protein 1	yes	no	0	0	0	2	1	41.363	41.363	2	0.004349	21995	C-CoE_45FS	88.311	67.078			22174000	7249	2163	6764	7860	8615	8615			450;451	1
SLSDNGQPGTPDPADSGGTSAKE	Phospho (STY)	2266.92	0.922694	1383	O75691	UTP20	Small subunit processome component 20 homolog	yes	yes	0	0	0	1	1	16.342	16.342	3	0.0040813	6030	C-CoE_65FS	49.101	40.63			17925000	7254	1383	6769	7865	8620	8620			723	1
SLSLSDSDFDKPEK	2 Phospho (STY)	1726.67	0.673993	941	G1UD79;Q7Z309	SPACIA2;FAM122B	Protein FAM122B	yes	no	0	0	0	2	1	42.31	42.31	3	0.0053039	22168	C-CoE_65FS	54.805	42.64			5299700	7257	941	6771	7868	8623	8623			235;236	1
SLSNSNPDISGTPTSPDDEVR	Phospho (STY)	2266.96	0.959079	2369	Q96N67;A0A0U1RRC1;A0A0U1RQJ5	DOCK7	Dedicator of cytokinesis protein 7	yes	no	0	0	0	1	1	31.386	31.386	3	0.0013365	15392	C-CoE_65FS	74.364	56.273			17427000	7259	2369	6773	7870	8626	8626			534;535;536;537	1
SLSNSNPDISGTPTSPDDEVR	2 Phospho (STY)	2346.93	0.92541	2369	Q96N67;A0A0U1RRC1;A0A0U1RQJ5	DOCK7	Dedicator of cytokinesis protein 7	yes	no	0	0	0	2	1	34.499	34.499	3	0.00061925	17367	C-CoE_65FS	69.439	47.004			27476000	7260	2369	6773	7871	8627;8628	8628			534;535;536;537	2
SLSYSPVER	2 Phospho (STY)	1196.45	0.451585	2626	Q9UQ35;I3L4U6	SRRM2	Serine/arginine repetitive matrix protein 2	yes	no	0	0	0	2	1	30.3	30.3	2	0.0043221	14683	C-CoE_65FS	73.632	47.502			16365000	7261	2626	6774	7872	8629	8629			625;626	1
SMLTSPWQSEEE	2 Phospho (STY)	1582.53	0.529971	2236	Q8IZQ1	WDFY3	WD repeat and FYVE domain-containing protein 3	yes	yes	0	0	0	2	2	10.378	10.378	2	0.010811	2814	C-CoE_45FS	68.676	22.517			19568000	7287	2236	6799	7899	8658	8658			479;480	1
SNVVSLKAYK	2 Phospho (STY)	1267.56	0.56147	2282	Q8WTT2	NOC3L	Nucleolar complex protein 3 homolog	yes	yes	0	0	0	2	1	18.065	18.065	2	0.02368	7523	C-CoE_45FS	62.546	31.124			47268000	7338	2282	6844	7951	8712	8712			498	1
SQGDSNPAAIPHAAEDIQGDDRWMSQHNR	Acetyl (Protein N-term);Phospho (STY)	3324.4	0.400379	1895	P68402	PAFAH1B2	Platelet-activating factor acetylhydrolase IB subunit beta	yes	yes	1	0	0	1	2	45.78	45.78	4	1.505e-12	24663	C-CoE_45FS	118.3	102.52			136250000	7384	1895	6888	7998	8761	8761			390	1
SQGSSNVAPGEKQTDPSTPQQE	Phospho (STY)	2350.99	0.991442	352	A0A2R8YF61;A0A2R8Y7W5			yes	no	0	0	0	1	2	10.567	10.567	3	0.0077817	2496	C-CoE_65FS	53.998	41.056			17350000	7388	352	6892	8002	8765	8765			674	1
SQLQALHIGLDSSSIGSGPGDAEADDGFPESR	Phospho (STY)	3292.45	0.452123	801	E9PF63;O75116;Q14DU5	ROCK2	Rho-associated protein kinase 2	yes	no	0	0	0	1	2	64.736	64.736	3	1.6343e-09	36404	C-CoE_45FS	88.242	81.96			33202000	7395	801	6898	8011	8777	8777			188;189;190	1
SQLQALHIGLDSSSIGSGPGDAEADDGFPESR	2 Phospho (STY)	3372.42	0.418454	801	E9PF63;O75116;Q14DU5	ROCK2	Rho-associated protein kinase 2	yes	no	0	0	0	2	2	70.721	70.721	3	4.5767e-15	40338	C-CoE_45FS	105.89	93.023			126560000	7396	801	6898	8012	8778;8779	8779			188;189;190	2
SQRPPIGSISSMEVNVDTLEQVE	2 Phospho (STY)	2674.16	0.159843	1011	H0Y7N7;Q9BQY9	DBNDD2	Dysbindin domain-containing protein 2	yes	no	0	0	0	2	2	77.419	77.419	3	0.010349	44367	C-CoE_45FS	42.659	28.198			20434000	7411	1011	6912	8027	8794	8794			250;251	1
SQSDLDDQHDYDSVASDEDTDQEPLR	2 Phospho (STY)	3139.15	0.145252	217	J3QRU8;A0A0C4DGN6;Q9Y2X7;J3QLH1	GIT1	ARF GTPase-activating protein GIT1	yes	no	0	0	0	2	2	35.014	35.014	3	1.8686e-07	18025	C-CoE_45FS	105.71	96.563			41223000	7412	217	6913	8028	8795	8795			54;55	1
SQSFNTDTTTSGISSMSSSPSRE	Phospho (STY)	2473	0.995207	2164	Q6R327	RICTOR	Rapamycin-insensitive companion of mTOR	yes	yes	0	0	0	1	1	33.92	33.92	3	0.0074694	17401	C-CoE_45FS	47.537	31.031			15417000	7413	2164	6914	8029	8796	8796			454	1
SQSPAASDCSSSSSSASLPSSGR	Phospho (STY)	2278.9	0.900913	1427	O95817;C9JFK9	BAG3	BAG family molecular chaperone regulator 3	yes	no	0	0	0	1	0	14.341	14.341	3	5.0667e-05	5261	C-CoE_45FS	93.406	78.946			60922000	7414	1427	6915	8030	8797	8797			348	1
SRDDLYDQDDSRDFPR	Phospho (STY)	2078.83	0.833091	2208	S4R3V8;Q86X29	LSR	Lipolysis-stimulated lipoprotein receptor	yes	no	0	0	0	1	2	27.093	27.093	3	0.0016248	12637	C-CoE_65FS	84.249	70.233			30669000	7427	2208	6927	8049	8825	8825			468	1
SRSAMDSPVPASMFAPEPSSPGAAR	2 Phospho (STY)	2662.1	0.0958031	1274	O00178;F8WAZ4	GTPBP1	GTP-binding protein 1	yes	no	0	0	0	2	2	55.362	55.362	3	3.6737e-05	30282	C-CoE_65FS	70.073	57.254			13296000	7443	1274	6942	8066	8843	8843			309;310	1
SRSFDYNYR	2 Phospho (STY)	1366.47	0.474446	1374	Q5JRI1;O75494	SRSF10	Serine/arginine-rich splicing factor 10	yes	no	0	0	0	2	1	25.488	25.488	2	0.029177	12141	C-CoE_45FS	79.492	59.029			16735000	7444	1374	6943	8067	8844	8844			329;330	1
SRSFDYNYRR	2 Phospho (STY)	1522.58	0.575557	1374	Q5JRI1;O75494	SRSF10	Serine/arginine-rich splicing factor 10	yes	no	0	0	0	2	2	17.464	17.464	3	0.024309	6730	C-CoE_65FS	59.898	48.207			26427000	7445	1374	6944	8068	8845	8845			329;330	1
SRSLSNSNPDISGTPTSPDDEVR	2 Phospho (STY)	2590.06	0.0585492	2369	Q96N67;A0A0U1RRC1;A0A0U1RQJ5	DOCK7	Dedicator of cytokinesis protein 7	yes	no	0	0	0	2	2	27.884	27.884	3	4.8779e-06	13169	C-CoE_65FS	103.04	91.741			32673000	7446	2369	6945	8069	8846	8846			534;535;536;537	1
SRSRSPTPPSSAGLGSNSAPPIPDSR	4 Phospho (STY)	2897.15	0.154862	1188	J3QK89;Q8IWX8	CHERP	Calcium homeostasis endoplasmic reticulum protein	yes	no	0	0	0	4	2	40.613	40.613	3	9.6763e-06	21265	C-CoE_45FS	73.691	63.269			285580000	7447	1188	6946	8070	8847;8848;8849;8850;8851	8849			292;293;294;715	5
SRTASGSSVTSLDGTR	2 Phospho (STY)	1740.71	0.708087	2301	Q92597;E5RJY1;E7ESM1	NDRG1	Protein NDRG1	yes	no	0	0	0	2	1	19.419	19.419	3	0.0018305	8006	C-CoE_65FS	85.498	67.798			35585000	7449	2301	6947	8072	8853	8853			510;511;512;769	0
SRTLSQSSESGTLSSGPPGHTME	2 Phospho (STY)	2491.99	0.992778	157	G3V578;H0YJT9;A0A0A0MS87;Q9UN36	NDRG2	Protein NDRG2	yes	no	0	0	0	2	2	28.936	28.936	3	0.0063509	14296	C-CoE_45FS	47.814	36.502			16695000	7451	157	6949	8074	8855	8855			39;40;41;655	1
SRTSVQTEDDQLIAGQSAR	Phospho (STY)	2140.97	0.975004	974;1625	P35221;G3XAM7;A0A0A0MRI5;A0A0A0MTJ6;P26232	CTNNA1;CTNNA2	Catenin alpha-1;Catenin alpha-2	no	no	0	0	0	1	2	24.22	24.22	3	0.0092061	10971	C-CoE_65FS	62.1	42.203			11217000	7453	974;1625	6950	8076	8857	8857			240;241;696	1
SRTSVQTEDDQLIAGQSAR	2 Phospho (STY)	2220.94	0.941335	974;1625	P35221;G3XAM7;A0A0A0MRI5;A0A0A0MTJ6;P26232	CTNNA1;CTNNA2	Catenin alpha-1;Catenin alpha-2	no	no	0	0	0	2	2	30.2	30.2	3	9.5071e-09	14651	C-CoE_65FS	138.57	103.13			31108000	7454	974;1625	6950	8077	8858	8858			240;241;696	1
SSDVHSSGSSDAHMDASGPSDSDMPSR	Phospho (STY)	2785.02	0.022895	759	E7ET15;O15042;C9J5L1;E7EW00;H0Y8D9	U2SURP	U2 snRNP-associated SURP motif-containing protein	yes	no	0	0	0	1	0	12.629	12.629	4	0.0010726	3763	C-CoE_65FS	56.298	48.765			6118600	7463	759	6958	8087	8868	8868			182	1
SSEVSLTSSVTSLDSSPVDLTPRPGSHTIE	2 Phospho (STY)	3244.44	0.442543	1965	Q13131	PRKAA1	5'-AMP-activated protein kinase catalytic subunit alpha-1	yes	yes	0	0	0	2	1	65.229	65.229	3	4.0979e-09	36738	C-CoE_45FS	101.59	84.927			78142000	7467	1965	6962	8091	8872	8872			402;403;404;746	1
SSGHSSSELSPDAVEK	2 Phospho (STY)	1775.67	0.665219	2626	Q9UQ35	SRRM2	Serine/arginine repetitive matrix protein 2	yes	yes	0	0	0	2	2	19.915	19.915	3	0.0052101	8277	C-CoE_65FS	60.032	44.645			16065000	7473	2626	6968	8097	8878	8878			627;628	1
SSGREKPDSDDDLDIASLVTAK	Phospho (STY)	2398.09	0.0900935	2204	Q86V48	LUZP1	Leucine zipper protein 1	yes	yes	0	0	0	1	2	53.301	53.301	3;4	9.4983e-16	28956	C-CoE_65FS	146.45	130.05			46127000	7476	2204	6971	8100;8101	8881;8882	8881			467	1
SSGSPYGGGYGSGGGSGGYGSR	Phospho (STY)	1989.75	0.749027	1785	P51991;H7C1J8	HNRNPA3	Heterogeneous nuclear ribonucleoprotein A3	yes	no	0	0	0	1	0	16.909	16.909	3	0.00020609	6408	C-CoE_65FS	90.836	80.488			15226000	7477	1785	6972	8102	8883	8883			385;386	1
SSPAPQEGSEQPASPASPLSSR	Phospho (STY)	2245.99	0.985235	2139	Q66K14	TBC1D9B	TBC1 domain family member 9B	yes	yes	0	0	0	1	2	23.697	23.697	3	0.0075492	10600	C-CoE_65FS	54.675	41.2			22952000	7493	2139	6988	8119	8900	8900			445	1
SSSFVDSDEDGSTSR	Phospho (STY)	1654.6	0.599569	56	A0A087WWA7;O14640	DVL1	Segment polarity protein dishevelled homolog DVL-1	yes	no	0	0	0	1	1	17.29	17.29	2	6.3942e-07	7067	C-CoE_45FS	141.06	107.28			33886000	7498	56	6993	8124	8905	8905			8	1
SSSQRSPSPGPNHTSNSSNASNATVVPQNSSAR	2 Phospho (STY)	3469.46	0.464509	148	A0A0A0MRT2;Q9BTA9	WAC	WW domain-containing adapter protein with coiled-coil	yes	no	0	0	0	2	1	11.721	11.721	4	4.9874e-10	3207	C-CoE_65FS	81.821	72.321			31945000	7500	148	6995	8126	8907	8907			33;34	1
STAPSAAASASASAAASSPAGGGAEALE	Phospho (STY)	2397.03	0.0333069	1972	Q13263	TRIM28	Transcription intermediary factor 1-beta	yes	yes	0	0	0	1	1	35.624	35.624	3	0.0043063	18852	C-CoE_45FS	55.983	39.677			670340000	7513	1972	7008	8139	8922;8923	8923			407;408	2
STIGVMVTASHNPEEDNGVK	Phospho (STY);Deamidation (N)	2164.93	0.934779	1415	O95394;A0A494C0G1;H0Y987;A0A494C163;A0A494C099;D6RCQ8;D6RF77;D6RC77	PGM3	Phosphoacetylglucosamine mutase	yes	no	0	1	0	1	2	36.704	36.704	3	0.01624	18492	C-CoE_65FS	50.029	26.701			12667000	7529	1415	7023	8156	8942	8942	633		342	1
STPIPSSSPPPLSSPLPEAPQPK	2 Phospho (STY)	2470.14	0.143388	2480	Q9H3S7	PTPN23	Tyrosine-protein phosphatase non-receptor type 23	yes	yes	0	0	0	2	1	55.971	55.971	3	0.0047048	30536	C-CoE_65FS	51.539	42.701			91215000	7543	2480	7036	8171	8958	8958			579;580	1
STSAPQMSPGSSDNQSSSPQPAQQK	Phospho (STY)	2611.09	0.0857532	927	F8W726;Q14157	UBAP2L	Ubiquitin-associated protein 2-like	yes	no	0	0	0	1	0	13.092	13.092	3	2.5975e-05	4425	C-CoE_45FS	77.53	65.337			128880000	7545	927	7038	8173	8960	8960			226;227	1
STSLGDSDEEDTMSR	Phospho (STY)	1708.61	0.613504	1147	I3L0M7;I3L2W9;I3L2N2;O14641	DVL2	Segment polarity protein dishevelled homolog DVL-2	yes	no	0	0	0	1	2	19.242	19.242	2	0.0023733	8235	C-CoE_45FS	109.48	83.113			68174000	7547	1147	7040	8175	8962	8962			283	1
SVEDVRPHHTDANNQSACFEAPDQK	Phospho (STY)	2931.22	0.224312	747	Q9Y520;E7EPN9	PRRC2C	Protein PRRC2C	yes	no	0	0	0	1	2	15.814	15.814	3	0.00029461	6188	C-CoE_45FS	52.577	39.234			0	7565	747	7056	8196	8988	8988			179	1
SVVDSLDIESMTIEGE	Oxidation (M);Phospho (STY)	1818.75	0.748207	78	M0R196;A0A087WY80;E7EU14	PPP5D1	Protein PPP5D1	yes	no	0	0	1	1	2	74.379	74.379	3	0.0022195	42476	C-CoE_45FS	67.964	42.098			12361000	7594	78	7085	8226	9022	9022		9	13	1
SYVITTSRCPQK	Phospho (STY)	1518.69	0.690179	2400	Q99616	CCL13	C-C motif chemokine 13;C-C motif chemokine 13, long chain;C-C motif chemokine 13, medium chain;C-C motif chemokine 13, short chain	yes	yes	0	0	0	1	1	55.435	55.435	2	0.017511	30310	C-CoE_65FS	50.04	25.249			0	7642	2400	7128	8281	9088	9088			775	1
TASFSESRADE	Phospho (STY)	1278.48	0.476541	1797	P53396	ACLY	ATP-citrate synthase	yes	yes	0	0	0	1	2	14.156	14.156	2	0.0036642	5151	C-CoE_45FS	75.479	48.852			0	7684	1797	7166	8327	9143	9143			387	1
TASGSSVTSLDGTR	2 Phospho (STY)	1497.57	0.574948	2301	Q92597;E5RJY1;E7ESM1	NDRG1	Protein NDRG1	yes	no	0	0	0	2	0	22.287	22.287	2	0.00023729	11425	C-CoE_45FS	103.79	51.215			70804000	7686	2301	7167	8329;8330	9145;9146	9146			510;511;512;769	2
TASGSSVTSLDGTR	3 Phospho (STY)	1577.54	0.541278	2301	Q92597;E5RJY1;E7ESM1	NDRG1	Protein NDRG1	yes	no	0	0	0	3	0	23.853	23.853	2	0.021134	11080	C-CoE_45FS	62.813	53.836			19815000	7687	2301	7167	8331	9147	9147			510;511;512;769	0
TASISSSPSEGTPTVGSYGCTPQSLPK	2 Phospho (STY)	2855.2	0.197351	2163	Q6PKG0	LARP1	La-related protein 1	yes	yes	0	0	0	2	1	47.393	47.393	3	0.0011265	25665	C-CoE_45FS	58.612	46.646			90899000	7688	2163	7168	8332	9148	9148			452;453	1
TASQHSDSSGFAEDSTDCLSLNHLQVQE	Phospho (STY)	3142.28	0.282281	765	E7EUL7;E9PHV5;P28290	SSFA2	Sperm-specific antigen 2	yes	no	0	0	0	1	1	54.302	54.302	3	6.0618e-08	29976	C-CoE_45FS	86.891	71.269			34496000	7692	765	7171	8337	9153	9153			689	1
TASTPTPPQTGGGLEPQANGETPQVAVIVRPDDR	2 Phospho (STY)	3615.66	0.66075	766	E7EX73;E9PGM1;E7EUU4;Q04637;C9JF13;C9J6B6;C9J2Z7;C9K073;C9JWH7;C9J556;C9JSU8;C9JWW9	EIF4G1	Eukaryotic translation initiation factor 4 gamma 1	yes	no	0	0	0	2	2	56.21	56.21	4	0.0021422	31138	C-CoE_45FS	46.048	40.888			28550000	7694	766	7172	8339	9155	9155			184;690;691;692	1
TCNSPQNSTDSVSDIVPDSPFPGALGSDTR	Phospho (STY)	3200.36	0.360531	2021	Q14694	USP10	Ubiquitin carboxyl-terminal hydrolase 10	yes	yes	0	0	0	1	0	71.891	71.891	3	3.9204e-09	40808	C-CoE_45FS	103.3	97.136			297600000	7727	2021	7204	8375	9204	9204			419;752	1
TCNSPQNSTDSVSDIVPDSPFPGALGSDTR	2 Phospho (STY)	3280.33	0.326862	2021	Q14694	USP10	Ubiquitin carboxyl-terminal hydrolase 10	yes	yes	0	0	0	2	0	71.935	71.935	3	0.001075	40858	C-CoE_45FS	52.237	46.577			42577000	7728	2021	7204	8376	9205	9205			419;752	1
TDADSESDNSDNNTIFVQGLGE	Phospho (STY)	2406.93	0.933652	2313	Q92804;A0A075B7D9	TAF15	TATA-binding protein-associated factor 2N	yes	no	0	0	0	1	1	67.796	67.796	3	0.00012451	37915	C-CoE_65FS	102.78	93.682			30901000	7739	2313	7212	8390	9221	9221			518	1
TDGSISGDRQPVTVADYISR	2 Phospho (STY)	2295.98	0.977386	1779	P51116	FXR2	Fragile X mental retardation syndrome-related protein 2	yes	yes	0	0	0	2	1	53.095	53.095	3	9.8051e-09	28786	C-CoE_65FS	108.44	91.643			107520000	7753	1779	7222	8404	9236	9236			383;384	0
TDHGAEIVYKSPVVSGDTSPR	3 Phospho (STY)	2453.99	0.990666	246	I3L170;A0A0G2JQJ7;A0A0G2JPD5;A0A0G2JS76;A0A0G2JMX7;P10636	MAPT	Microtubule-associated protein;Microtubule-associated protein tau	yes	no	0	0	0	3	2	30.046	30.046	3	0.0019573	14956	C-CoE_45FS	58.08	47.469			22207000	7754	246	7223	8405	9237	9237			69;70;657	1
TDSPDMHEDT	Phospho (STY)	1226.38	0.379863	2433	Q9BW61	DDA1	DET1- and DDB1-associated protein 1	yes	yes	0	0	0	1	1	10.828	10.828	2	0.020531	3098	C-CoE_45FS	94.804	47.245			14643000	7782	2433	7248	8434	9267	9267			555	1
TGGIGDSRPPSFHPHAGGGSQENLDNDTETDSLVSAQR	2 Phospho (STY)	4065.71	0.712738	2322	Q92997	DVL3	Segment polarity protein dishevelled homolog DVL-3	yes	yes	0	0	0	2	2	37.371	37.371	4	1.9546e-05	19105	C-CoE_65FS	61.168	51.624			18950000	7847	2322	7312	8501	9341	9341			519;770	1
TGMCSFVMEGGETE	2 Oxidation (M);Phospho (STY)	1645.53	0.534725	252	Q96QW7;A0A0J9YWL0;Q9Y4K1	AIM1	Absent in melanoma 1 protein	yes	no	0	0	2	1	2	11.264	11.264	2	0.013045	3359	C-CoE_45FS	60.49	8.6486			0	7862	252	7326	8519	9360	9360		25;26	73;662	1
TGPSGQSLAPPPPPYRQPPGVPNGPSSPTNE	Phospho (STY);Deamidation (N)	3160.45	0.450273	2280	Q8TF74	WIPF2	WAS/WASL-interacting protein family member 2	yes	yes	0	1	0	1	1	48.424	48.424	3	0.022281	26326	C-CoE_45FS	41.354	31.056			46059000	7869	2280	7333	8526	9367	9367	1154		497	1
TGSGSPFAGNSPARE	2 Phospho (STY)	1593.59	0.586181	1250	M0QY97;Q9UPT8	ZC3H4	Zinc finger CCCH domain-containing protein 4	yes	no	0	0	0	2	1	20.475	20.475	2	0.0022433	9071	C-CoE_45FS	61.102	47.699			6613100	7880	1250	7343	8538	9380	9380			303;304	1
THLLYVAEK	Phospho (STY)	1152.56	0.558026	610	C9JIF9;P13798;H7C1U0;C9JLK2;H7C393	APEH	Acylamino-acid-releasing enzyme	yes	no	0	0	0	1	1	10.324	10.324	2	0.01236	2785	C-CoE_45FS	62.464	23.502			8637200	7914	610	7377	8592	9474	9474			819	1
THTTALAGRSPSPASGR	2 Phospho (STY)	1825.79	0.787341	2626	Q9UQ35;I3L4D8;I3L182;A0A087X1W1;I3L1I8	SRRM2	Serine/arginine repetitive matrix protein 2	yes	no	0	0	0	2	1	9.6229	9.6229	3	0.00021874	1893	C-CoE_65FS	100.59	60.402			115810000	7926	2626	7388	8605	9487	9487			629;630	1
TLTHSISDGQLQGGQSNSE	Phospho (STY)	2037.86	0.864057	2555	Q9NYJ8;U3KQR0	TAB2	TGF-beta-activated kinase 1 and MAP3K7-binding protein 2	yes	no	0	0	0	1	0	27.128	27.128	3	0.027078	12770	C-CoE_65FS	45.885	29.747			6499000	8062	2555	7522	8750	9635	9635			600	1
TNDTYMKFSWLTVPEE	Oxidation (M);3 Phospho (STY)	2215.79	0.786336	1450	P03986	TRGC2	T-cell receptor gamma-2 chain C region	yes	yes	0	0	1	3	2	26.755	26.755	3	0.011007	12458	C-CoE_65FS	43.955	16.92			104840000	8088	1450	7548	8780	9673	9673		126	352;727;830	1
TNPSMMIDDLLTPCSPGDPGAME	Phospho (STY)	2528	0.998049	1159	I3L4J1;Q9UN37	VPS4A	Vacuolar protein sorting-associated protein 4A	yes	no	0	0	0	1	0	80.304	80.304	3	0.0048687	45547	C-CoE_65FS	52.769	31.821			24882000	8101	1159	7559	8794	9688	9688			285	1
TNRDDSDNGDINYDYVHE	Phospho (STY)	2220.82	0.823314	2115	Q5T200;A0A087WX14	ZC3H13	Zinc finger CCCH domain-containing protein 13	yes	no	0	0	0	1	1	28.264	28.264	3	0.00013411	13431	C-CoE_65FS	115.54	102.29			20869000	8103	2115	7560	8796	9690	9690			438	1
TNRDDSDNGDINYDYVHE	Phospho (STY);Deamidation (N)	2221.81	0.80733	2115	Q5T200;A0A087WX14	ZC3H13	Zinc finger CCCH domain-containing protein 13	yes	no	0	1	0	1	1	28.988	28.988	3	0.025654	13882	C-CoE_65FS	50.858	41.009			10442000	8104	2115	7560	8797	9691	9691	1085		438	1
TNSSDSERSPDLGHSTQIPR	2 Phospho (STY)	2342.95	0.952962	505	B4DF77;Q6VY07	PACS1	Phosphofurin acidic cluster sorting protein 1	yes	no	0	0	0	2	2	20.962	20.962	3	0.0029626	9361	C-CoE_45FS	57.945	45.632			14813000	8106	505	7562	8799	9693	9693			141;142	1
TPLSFTNPLHSDDSDSDERNSDGAVTQNK	2 Phospho (STY)	3306.34	0.335118	1070	H3BM04;Q05209	PTPN12	Tyrosine-protein phosphatase non-receptor type 12	yes	no	0	0	0	2	2	47.181	47.181	3	1.2323e-08	25499	C-CoE_45FS	97.243	83.398			125780000	8130	1070	7586	8823	9718	9718			268;269	1
TQLASWSDPTEE	Phospho (STY)	1442.56	0.56027	2039	Q15149;H0YDN1	PLEC	Plectin	yes	no	0	0	0	1	1	51.399	51.399	2	1.2704e-07	28126	C-CoE_45FS	151.55	83.478			97320000	8159	2039	7611	8852	9748	9748			422	1
TQQIPSLSPSQPWQRLLLR	3 Phospho (STY)	2487.15	0.147776	2511	Q9NPF7	IL23A	Interleukin-23 subunit alpha	yes	yes	0	0	0	3	1	76.135	76.135	3	0.0016071	42980	C-CoE_65FS	56.851	25.493			44382000	8164	2511	7616	8857	9753	9753			587;588;589	1
TQQLHPVLQKPSVFGNDSDDDDETSVSE	Phospho (STY)	3166.36	0.361577	2466	Q9H0G5	NSRP1	Nuclear speckle splicing regulatory protein 1	yes	yes	0	0	0	1	1	48.885	48.885	3	1.3827e-07	26634	C-CoE_45FS	92.275	72.9			35648000	8165	2466	7617	8858	9754	9754			572	1
TQQLQPDMSKLPARNK	Phospho (STY)	1933.94	0.944496	750	E7EQL8;Q96RT7	TUBGCP6	Gamma-tubulin complex component 6	yes	no	0	0	0	1	2	58.944	58.944	3	0.013781	32456	C-CoE_65FS	54.598	22.983			128440000	8166	750	7618	8859	9755	9755			181	0
TQSQSLSRSQSMDIDGVSCEK	2 Phospho (STY)	2501.98	0.980499	1401	O95155	UBE4B	Ubiquitin conjugation factor E4 B	yes	yes	0	0	0	2	2	30.643	30.643	3	0.019809	15338	C-CoE_45FS	40.369	24.099			25772000	8169	1401	7621	8862	9758	9758			335;336;337;338	1
TQSYPTDWSDDESNNPFSSTDANGDSNPFDDDATSGTEVR	Phospho (STY);Deamidation (N)	4421.68	0.678961	268	Q9UNF0;A0A0U1RR22	PACSIN2	Protein kinase C and casein kinase substrate in neurons protein 2	yes	no	0	1	0	1	2	67.916	67.916	4	9.7237e-20	38499	C-CoE_45FS	103.4	99.323			379830000	8171	268	7623	8864;8865	9760;9761	9761	111;112;113		75;76;77;78;664	2
TRSPDVISSASTALSQDIPE	Phospho (STY)	2152.99	0.988923	2155	Q6P2E9	EDC4	Enhancer of mRNA-decapping protein 4	yes	yes	0	0	0	1	1	65.698	65.698	3	0.00021319	37023	C-CoE_45FS	80.082	58.072			149810000	8187	2155	7637	8883	9781	9781			759	1
TSAAACAVTDLSDDSDFDEKAK	2 Phospho (STY)	2475.94	0.939011	2519	Q9NQZ2	UTP3	Something about silencing protein 10	yes	yes	0	0	0	2	2	37.965	37.965	3	0.00010577	20141	C-CoE_45FS	90.757	63.667			507330000	8189	2519	7639	8885	9783	9783			592;593	1
TSADAQEPASPVVSPQQSPPTSPHTWR	3 Phospho (STY)	3097.26	0.26209	837	E9PMG1;H0YDT0;F2Z3L2;Q96D71	REPS1	RalBP1-associated Eps domain-containing protein 1	yes	no	0	0	0	3	1	40.164	40.164	3	1.7934e-08	21371	C-CoE_45FS	91.151	79.766			120350000	8192	837	7642	8888	9786;9787	9787			194;195;196;197;693	2
TSADAQEPASPVVSPQQSPPTSPHTWR	2 Phospho (STY)	3017.3	0.29576	837	E9PMG1;H0YDT0;F2Z3L2;Q96D71	REPS1	RalBP1-associated Eps domain-containing protein 1	yes	no	0	0	0	2	1	40.272	40.272	3	0.00099891	21162	C-CoE_45FS	62.958	55.149			77315000	8193	837	7642	8889	9788	9788			194;195;196;197;693	1
TSADAQEPASPVVSPQQSPPTSPHTWR	4 Phospho (STY)	3177.23	0.228421	837	E9PMG1;H0YDT0;F2Z3L2;Q96D71	REPS1	RalBP1-associated Eps domain-containing protein 1	yes	no	0	0	0	4	1	41.006	41.006	3	0.00093353	21574	C-CoE_45FS	52.79	40.204			88445000	8194	837	7642	8890	9789	9789			194;195;196;197;693	1
TSRLPIIDIAPMDIGGPE	Phospho (STY)	1973.95	0.953329	1446	P02458	COL2A1	Collagen alpha-1(II) chain;Collagen alpha-1(II) chain;Chondrocalcin	yes	yes	0	0	0	1	1	54.239	54.239	2	0.0022763	29548	C-CoE_65FS	70.488	29.912			26765000	8230	1446	7675	8929	9831	9831			351;726	1
TSSFAEPGGGGGGGGGGPGGSASGPGGTGGGK	Phospho (STY)	2512.03	0.0252019	1763	P49840	GSK3A	Glycogen synthase kinase-3 alpha	yes	yes	0	0	0	1	1	18.134	18.134	3	1.7982e-09	7154	C-CoE_65FS	80.43	69.181			36449000	8232	1763	7677	8931	9833	9833			381;737	1
TTSISPALAR	2 Phospho (STY)	1175.5	0.49887	2607	Q9UKE5	TNIK	TRAF2 and NCK-interacting protein kinase	yes	yes	0	0	0	2	0	31.361	31.361	2	0.032893	15342	C-CoE_65FS	69.721	52.353			7233100	8293	2607	7731	8996	9902	9902			614;794	1
TVARTPLGQR	Phospho (STY)	1177.6	0.596871	2626	Q9UQ35	SRRM2	Serine/arginine repetitive matrix protein 2	yes	yes	0	0	0	1	1	9.9256	9.9256	2	0.0088403	2502	C-CoE_45FS	94.538	57.766			68194000	8314	2626	7752	9018	9927	9927			800	1
TVDLGISDLEDDC	Phospho (STY)	1530.58	0.579685	887	F5H5U2;Q8NHQ9	DDX55	ATP-dependent RNA helicase DDX55	yes	no	0	0	0	1	1	73.32	73.32	2	7.3905e-05	41773	C-CoE_45FS	128.88	114.21			44247000	8320	887	7758	9024	9933	9933			217	1
TVIRLPSGSGAASPTGSAVDIR	2 Phospho (STY)	2271.07	0.0661412	1950	Q09666	AHNAK	Neuroblast differentiation-associated protein AHNAK	yes	yes	0	0	0	2	1	52.749	52.749	3	0.0021274	28610	C-CoE_65FS	56.903	47.856			10800000	8339	1950	7776	9043	9952	9952			400;401	1
TVSDNSLSNSRGEGKPDLK	2 Phospho (STY)	2162.92	0.924622	553	B7ZL14;H0Y7W6;Q96RU3	FNBP1	Formin-binding protein 1	yes	no	0	0	0	2	2	14.203	14.203	3	0.00049335	4742	C-CoE_65FS	74.364	60.054			28984000	8361	553	7798	9065	9976	9976			147;148	1
TVSLTPSPTTQVETPDLVDHDNTSPLFR	2 Phospho (STY)	3226.45	0.447235	1070	H3BM04;Q05209	PTPN12	Tyrosine-protein phosphatase non-receptor type 12	yes	no	0	0	0	2	1	70.7	70.7	3	1.1743e-07	40190	C-CoE_45FS	82.849	72.142			18516000	8367	1070	7804	9071	9982	9982			266;267;704;705	1
TVTPASSAKTSPAKQQAPPVR	3 Phospho (STY)	2361.05	0.053207	297	A0A1C7CYX9;Q16555	DPYSL2	Dihydropyrimidinase-related protein 2	yes	no	0	0	0	3	2	14.123	14.123	3	0.0020863	4653	C-CoE_65FS	57.278	35.987			20834000	8378	297	7814	9084	10004	10004			86;87;670	1
TVWDKHSVTAATPPPSPTSGESGDLLSNLLQSPSSAK	2 Phospho (STY);Deamidation (N)	3922.79	0.791489	2376	Q96QU8	XPO6	Exportin-6	yes	yes	0	1	0	2	2	73.057	73.057	4	5.1365e-05	41621	C-CoE_45FS	57.483	46.989			59495000	8385	2376	7821	9092	10013	10013	1189		540;773	1
TYNYYSTLSFTTDKLYAEFGR	2 Phospho (STY);Deamidation (N)	2700.11	0.107397	247	H0Y9G7;A0A0G2JNI0;Q9UL52	TMPRSS11E	Transmembrane protease serine 11E;Transmembrane protease serine 11E non-catalytic chain;Transmembrane protease serine 11E catalytic chain	yes	no	0	1	0	2	2	34.416	34.416	3	0.0060084	17173	C-CoE_65FS	50.029	16.481			202190000	8420	247	7854	9128	10051	10051	99		71;72;658;659;660;661;808;809;810;811	1
TYSDTDSCSDIPLEDPDRPVHCSK	Phospho (STY)	2873.15	0.152118	2500	Q9HB20	PLEKHA3	Pleckstrin homology domain-containing family A member 3	yes	yes	0	0	0	1	1	31.538	31.538	4	0.00029283	15504	C-CoE_65FS	62.683	54.714			12383000	8423	2500	7857	9131	10055	10055			586;784	1
VADPDHDHTGFLTEYVATR	2 Phospho (STY)	2302.93	0.929707	1640	P28482	MAPK1	Mitogen-activated protein kinase 1	yes	yes	0	0	0	2	1	42.746	42.746	3	2.7719e-13	22352	C-CoE_65FS	150.09	132.59			279260000	8445	1640	7879	9153	10078;10079	10078			733;832	2
VAQPSPTASLE	2 Phospho (STY)	1258.49	0.488365	2242	Q8N3F8	MICALL1	MICAL-like protein 1	yes	yes	0	0	0	2	0	28.586	28.586	2	0.02014	14097	C-CoE_45FS	52.247	36.357			10500000	8480	2242	7912	9190	10118	10118			481;482	1
VDVSSVPDHLKEQE	2 Phospho (STY)	1740.7	0.700877	2176	Q709C8	VPS13C	Vacuolar protein sorting-associated protein 13C	yes	yes	0	0	0	2	2	9.4364	9.4364	2	0.027112	2214	C-CoE_45FS	51.872	16.22			0	8559	2176	7989	9277	10218	10218			460;461	1
VDYTEQLNFSDDDEQGSNSPK	Phospho (STY)	2466.97	0.970038	747	Q9Y520;E7EPN9;A0A0A0MS30	PRRC2C	Protein PRRC2C	yes	no	0	0	0	1	2	43.037	43.037	3	1.6464e-10	23017	C-CoE_45FS	131.26	116.79			121000000	8562	747	7992	9280	10223	10223			180	1
VEMYSGSDDDDDFNKLPK	2 Phospho (STY)	2233.82	0.816377	37	A0A087WUT6;O60841	EIF5B	Eukaryotic translation initiation factor 5B	yes	no	0	0	0	2	2	46.902	46.902	3	0.00065998	25325	C-CoE_45FS	72.771	63.014			135760000	8573	37	8003	9291	10235	10235			1;2	1
VESPSQMDVELVSGSPVALSPQPR	2 Phospho (STY)	2668.19	0.185664	1395	O94842	TOX4	TOX high mobility group box family member 4	yes	yes	0	0	0	2	2	67.424	67.424	3	0.00095216	38084	C-CoE_45FS	55.314	45.168			62816000	8582	1395	8011	9300	10245	10245			333;334	1
VGDMEDGQLSDSDSDMTVAPSDRPLQLPK	2 Phospho (STY)	3262.34	0.34482	2489	Q9H814	PHAX	Phosphorylated adapter RNA export protein	yes	yes	0	0	0	2	1	59.166	59.166	3	7.0919e-05	33236	C-CoE_45FS	66.793	60.827			79902000	8635	2489	8062	9356	10305;10306	10306			582;583;584	2
VGDSTPVSEKPVSAAVDANASESP	Phospho (STY)	2393.06	0.0635444	2493	Q9H8Y8	GORASP2	Golgi reassembly-stacking protein 2	yes	yes	0	0	0	1	2	33.967	33.967	3	2.8245e-05	17310	C-CoE_45FS	100.24	78.142			207050000	8638	2493	8065	9359	10309	10309			585	1
VGEGTPQSSALTE	Phospho (STY)	1354.57	0.565356	229	Q5QPR4;A0A0D9SEI3;Q5QPR3;A0A0D9SER5;A0A0D9SEN2;Q9UQ88;P21127	CDK11A;CDK11B	Cyclin-dependent kinase 11A;Cyclin-dependent kinase 11B	yes	no	0	0	0	1	1	26.086	26.086	2	0.029098	12571	C-CoE_45FS	63.091	28.085			10650000	8641	229	8068	9362	10312	10312			656	1
VGGSDEEASGIPSR	Phospho (STY)	1439.59	0.592967	188	H7C446;A8MV53;A0A0A6YYI3;A0A0B4J1V8;Q9NQ55	PPAN;PPAN-P2RY11	Suppressor of SWI4 1 homolog	yes	no	0	0	0	1	2	17.584	17.584	2;3	1.3453e-05	7189	C-CoE_45FS	134.06	111.73			124600000	8650	188	8076	9371;9372	10323;10324	10323			45	2
VHGEPTSDLSDID	2 Phospho (STY)	1543.55	0.548064	1422	O95696	BRD1	Bromodomain-containing protein 1	yes	yes	0	0	0	2	1	39.761	39.761	2	0.0082276	20992	C-CoE_45FS	53.367	41.39			0	8697	1422	8121	9421	10374	10374			344;345	1
VHPNFTPILLQSSLK	2 Phospho (STY)	1852.89	0.888952	1026	H0YDE0;Q8NCM8	DYNC2H1	Cytoplasmic dynein 2 heavy chain 1	yes	no	0	0	0	2	0	35.922	35.922	2	0.013146	18147	C-CoE_65FS	46.606	11.192			26695000	8708	1026	8132	9432	10385	10385			253;254	1
VKPETPPRQSHSGSISPYPK	2 Phospho (STY)	2351.07	0.0712266	2626	Q9UQ35;I3L4D8	SRRM2	Serine/arginine repetitive matrix protein 2	yes	no	0	0	0	2	2	13.286	13.286	4	0.010084	4132	C-CoE_65FS	46.695	31.933			57121000	8826	2626	8243	9560	10522	10522			631;801	1
VKVDGPRSPSYGR	Phospho (STY)	1496.71	0.713692	1187	Q07955;J3KTL2;J3KSR8	SRSF1	Serine/arginine-rich splicing factor 1	yes	no	0	0	0	1	2	9.9294	9.9294	3	0.0023794	2102	C-CoE_65FS	101.42	81.667			45119000	8833	1187	8249	9568	10530	10530			291	1
VKVPPAPVPCPPPSPGPSAVPSSPK	2 Phospho (STY)	2605.24	0.241663	1427	O95817	BAG3	BAG family molecular chaperone regulator 3	yes	yes	0	0	0	2	1	45.435	45.435	3	0.00064227	24158	C-CoE_65FS	62.034	51.887			21559000	8834	1427	8250	9569	10531	10531			349;350	1
VLLHSAQGQLAVWGAGGHR	Phospho (STY)	2036.01	0.0105423	2169	Q6UXC1	MAMDC4	Apical endosomal glycoprotein	yes	yes	0	0	0	1	0	34.604	34.604	3	0.0069654	17726	C-CoE_45FS	57.499	22.59			198220000	8878	2169	8293	9615	10580	10580			457	1
VLLHSAQGQLAVWGAGGHRR	Phospho (STY)	2192.11	0.111653	2169	Q6UXC1	MAMDC4	Apical endosomal glycoprotein	yes	yes	0	0	0	1	1	29.486	29.486	3	0.00063828	14609	C-CoE_45FS	71.558	36.63			63839000	8879	2169	8294	9616	10581	10581			457	1
VMNTHSDDSGDDDEATTPADKSE	2 Phospho (STY)	2595.88	0.883347	2174	Q6ZN50;Q969R2	OSBP2	Oxysterol-binding protein;Oxysterol-binding protein 2	yes	no	0	0	0	2	2	11.998	11.998	3	0.0013732	3838	C-CoE_45FS	55.046	47.949			23659000	8946	2174	8358	9683	10650	10650			458;459;761	1
VNPTVFFDIAVDGEPLGR	Phospho (STY)	2024.96	0.960858	1876	P62937;F8WE65;C9J5S7;E5RIZ5	PPIA	Peptidyl-prolyl cis-trans isomerase A;Peptidyl-prolyl cis-trans isomerase A, N-terminally processed;Peptidyl-prolyl cis-trans isomerase	yes	no	0	0	0	1	1	80.925	80.925	3	0.0061718	46494	C-CoE_45FS	56.817	47.029			19309000	8969	1876	8380	9707	10677	10677			740	1
VPPAPVPCPPPSPGPSAVPSSPK	2 Phospho (STY)	2378.08	0.0782858	1427	O95817	BAG3	BAG family molecular chaperone regulator 3	yes	yes	0	0	0	2	0	46.212	46.212	3	3.8832e-05	24684	C-CoE_65FS	72.103	54.762			51693000	8980	1427	8391	9718	10688;10689;10690	10690			349;350	3
VPSPLEGSEGDGDTD	Phospho (STY)	1553.58	0.577042	872	F5H168;F5H1S9;Q9Y606	PUS1	tRNA pseudouridine synthase;tRNA pseudouridine synthase A, mitochondrial	yes	no	0	0	0	1	2	35.748	35.748	2	3.87e-44	18429	C-CoE_45FS	199.4	181.97			45384000	8981	872	8392	9719	10691	10691			694	1
VQGASNLNRR	Phospho (STY);Deamidation (N)	1194.55	0.550649	280	H0YHX7;A0A1B0GTC4;F8VZV4;Q8IVL0	NAV3	Neuron navigator 3	yes	no	0	1	0	1	1	20.328	20.328	2	0.0318	8947	C-CoE_45FS	52.786	8.9779			89226000	8991	280	8402	9730	10703	10703	123;124		82	1
VQQPVHPKPLSPDSRASSLSE	2 Phospho (STY)	2418.1	0.0981696	905	F8VRN8;F8VS07;F8VQE1;Q9UHB6	LIMA1	LIM domain and actin-binding protein 1	yes	no	0	0	0	2	1	24.687	24.687	3	0.0040495	11652	C-CoE_45FS	54.521	30.846			57754000	9002	905	8413	9742	10715;10716	10715			222;223	2
VQSSVDHQGDGSSGTEQEVE	Phospho (STY)	2153.84	0.83863	123	A0A096LNN3;A0A096LNW1;A0A096LNL9;P46100	ATRX	Transcriptional regulator ATRX	yes	no	0	0	0	1	2	12.378	12.378	3	0.018582	3630	C-CoE_65FS	53.779	30.45			29720000	9006	123	8417	9746	10720	10720			24;651	1
VRASSDGEGTMSRPASVDGSPVSPSTNR	2 Phospho (STY)	2963.25	0.248158	1687	P35568	IRS1	Insulin receptor substrate 1	yes	yes	0	0	0	2	2	21.105	21.105	3	0.004536	9403	C-CoE_45FS	46.773	36.514			41444000	9012	1687	8423	9753	10729	10729			376;377	1
VRDAPAVTHPGSAACGTPCCSDTELE	2 Phospho (STY)	2917.11	0.111923	1570	P17020;E9PNT9;E9PQV1	ZNF16	Zinc finger protein 16	yes	no	0	0	0	2	2	29.101	29.101	3	0.0064254	14371	C-CoE_45FS	48.867	39.955			48521000	9013	1570	8424	9754	10730	10730			363;729;730	1
VRGGAPDPSPGATATPGAPAQPSSPDAR	Phospho (STY)	2664.23	0.229321	1412	O95365	ZBTB7A	Zinc finger and BTB domain-containing protein 7A	yes	yes	0	0	0	1	1	18.453	18.453	3	4.4379e-08	7820	C-CoE_45FS	64.701	51.295			0	9016	1412	8427	9757;9758	10733;10734	10734			339;340;341	2
VRGGAPDPSPGATATPGAPAQPSSPDAR	2 Phospho (STY)	2744.2	0.195652	1412	O95365	ZBTB7A	Zinc finger and BTB domain-containing protein 7A	yes	yes	0	0	0	2	1	20.998	20.998	3	0.00062199	9384	C-CoE_45FS	48.248	40.351			0	9017	1412	8427	9759	10735	10735			339;340;341	1
VSGLLSWTLSR	2 Phospho (STY)	1377.61	0.609483	1051	H0YLH6;H0YKV4;Q9H5X1	FAM96A	MIP18 family protein FAM96A	yes	no	0	0	0	2	0	32.433	32.433	2	0.021462	16038	C-CoE_65FS	49.423	7.1357			0	9044	1051	8453	9786	10763	10763			258;259;703	1
VSPASPAGSPSADFAVHGESLGDR	2 Phospho (STY)	2470.02	0.0203132	147	A0A0A0MRP9;Q96C92	SDCCAG3	Serologically defined colon cancer antigen 3	yes	no	0	0	0	2	1	45.995	45.995	3	8.0502e-05	24424	C-CoE_65FS	67.14	51.719			12335000	9056	147	8465	9798	10775	10775			31;32	1
VTTVMTSDISK	Oxidation (M);Phospho (STY)	1276.56	0.562184	2292	Q8WXI7	MUC16	Mucin-16	yes	yes	0	0	1	1	0	54.465	54.465	2	0.0014647	29669	C-CoE_65FS	94.114	41.633			11496000	9131	2292	8533	9880	10868	10868		298	503;767;768	1
VVDFGSATYDDEHHSTLVSTR	Phospho (STY)	2415.04	0.0379984	46	B8ZZR0;F8WBF5;A0A087WVK0;Q9HAZ1;P49759	CLK1;CLK4	Dual specificity protein kinase CLK4;Dual specificity protein kinase CLK1	yes	no	0	0	0	1	1	36.418	36.418	3;4	0.00049448	18465	C-CoE_65FS	77.693	65.737			51161000	9173	46	8571	9928;9929	10924;10925	10925			642	1
VVDYSQFQESDDADEDYGR	Phospho (STY)	2316.87	0.869596	2470	Q9H1E3	NUCKS1	Nuclear ubiquitous casein and cyclin-dependent kinase substrate 1	yes	yes	0	0	0	1	2	37.857	37.857	3	0.00098623	19586	C-CoE_65FS	93.006	79.134			277140000	9184	2470	8579	9943	10946;10947	10947			576	2
VVLGDGVQLPPGDYSTTPGGTLFSTTPGGTR	2 Phospho (STY)	3206.46	0.457405	1985	Q13541	EIF4EBP1	Eukaryotic translation initiation factor 4E-binding protein 1	yes	yes	0	0	0	2	0	76.418	76.418	3	0.00012066	43392	C-CoE_45FS	61.84	49.202			90405000	9210	1985	8604	9969;9970	10974;10975	10974			747;834	2
VWDKTLDINVKAPALMTK	Oxidation (M);2 Phospho (STY)	2218.05	0.0510084	2422	Q9BTZ2;H0YLE1;H0YKN3;A0A087WSZ6;H0YN69;Q6PKH6	DHRS4;DHRS4L2	Dehydrogenase/reductase SDR family member 4;Dehydrogenase/reductase SDR family member 4-like 2	yes	no	0	0	1	2	2	60.909	60.909	3	0.012779	34046	C-CoE_45FS	42.813	16.059			130730000	9250	2422	8644	10010	11022	11022		309	776;777	1
VYLTTQLKQK	Phospho (STY)	1300.68	0.679204	2622	Q9UNY4	TTF2	Transcription termination factor 2	yes	yes	0	0	0	1	1	35.06	35.06	2	0.021537	17590	C-CoE_65FS	80.229	18.55			663480000	9278	2622	8672	10038	11051;11052	11051			795;796	2
WAYNNSDGGTAWISQESFDVDETDSGAGLK	Phospho (STY)	3299.36	0.356826	1282	O00273;K7ERT1	DFFA	DNA fragmentation factor subunit alpha	yes	no	0	0	0	1	2	71.017	71.017	3	5.656e-10	40330	C-CoE_45FS	105.03	94.702			62895000	9299	1282	8692	10062	11081	11081			314	1
WLQNIPSQDE	Phospho (STY);Deamidation (N)	1309.52	0.522762	1775	P50748	KNTC1	Kinetochore-associated protein 1	yes	yes	0	1	0	1	0	44.789	44.789	2	0.019578	24056	C-CoE_45FS	52.716	17.421			17426000	9342	1775	8734	10107	11128	11128	936		382	0
WQTGTNPLYR	Phospho (STY)	1314.58	0.575801	70	A0A087WXP3;E9PEE8;P18564	ITGB6	Integrin beta;Integrin beta-6	yes	no	0	0	0	1	0	25.341	25.341	3	0.023935	11621	C-CoE_65FS	46.158	26.396			2915700	9358	70	8750	10123	11145	11145			646;647	0
YAVDYSWYVDTILNLIRIAGDYVSE	2 Phospho (STY)	3097.38	0.376302	1424	O95782	AP2A1	AP-2 complex subunit alpha-1	yes	yes	0	0	0	2	1	60.987	60.987	3	0.00098946	34131	C-CoE_45FS	58.914	39.801			235770000	9395	1424	8786	10160	11183	11183			346;347;725	1
YFDNKDDDSDTETSNDLPK	Phospho (STY)	2297.88	0.884911	571	C9J3R1;C9IZP0;J3KR59;J3KR68;Q9UID6	ZNF639	Zinc finger protein 639	yes	no	0	0	0	1	2	25.394	25.394	3	0.022731	11618	C-CoE_65FS	53.453	45.165			34787000	9427	571	8816	10194	11220	11220			153	1
YGGHDQIDLYDDVISPSANNGDAPEDR	Phospho (STY)	3012.24	0.241068	940	F8WJN3;Q16630;F8W084;A0A3B3ISW1	CPSF6	Cleavage and polyadenylation specificity factor subunit 6	yes	no	0	0	0	1	1	52.721	52.721	3	1.5443e-07	28990	C-CoE_45FS	94.185	82.553			39516000	9450	940	8838	10220	11248	11248			229;230	1
YGGHDQIDLYDDVISPSANNGDAPEDR	Phospho (STY);Deamidation (N)	3013.23	0.225083	940	F8WJN3;Q16630;F8W084;A0A3B3ISW1	CPSF6	Cleavage and polyadenylation specificity factor subunit 6	yes	no	0	1	0	1	1	53.953	53.953	3	1.7053e-07	29724	C-CoE_45FS	84.169	69.007			53057000	9451	940	8838	10221	11249	11249	445		229;230	1
YTAYNWTKEDSE	Phospho (STY)	1585.6	0.597384	122	Q6ZSL5;A0A088AWN3	DOCK9		yes	no	0	0	0	1	2	9.8456	9.8456	2	0.0047463	2471	C-CoE_45FS	93.178	22.626			76113000	9605	122	8987	10391	11446	11446			650	1
YYMSDDISRDSDGMDEQCR	Phospho (STY)	2421.85	0.85489	123	A0A096LNN3;A0A096LNW1;A0A096LNL9;P46100;A0A096LNL6	ATRX	Transcriptional regulator ATRX	yes	no	0	0	0	1	2	30.073	30.073	3	0.0010116	14589	C-CoE_65FS	93.572	83.881			17326000	9648	123	9029	10435	11492	11492			25	1
YYNQSEAGSHTLQRMYGCDVGPDGR	Phospho (STY);Deamidation (N)	2941.18	0.17967	2324	Q95365	HLA-B	HLA class I histocompatibility antigen, B-38 alpha chain	yes	yes	0	1	0	1	2	47.59	47.59	4	0.0026548	25822	C-CoE_45FS	50.271	10.185			57571000	9649	2324	9030	10436	11493	11493	1174		520	1

## Sheet: Phos GO analysis
Category	Term	Count	%	PValue	Genes	List Total	Pop Hits	Pop Total	Fold Enrichment	Bonferroni	Benjamini	FDR
GOTERM_MF_DIRECT	GO:0003723~RNA binding	98	25	1.69717e-27	PPAN, PHAX, NUCKS1, APEH, TRIM28, UBAP2L, CAST, SRRM2, PUS1, DNTTIP2, PRPF4B, LARP4B, GTPBP1, SRRM1, UHMK1, RBMXL1, DKC1, XRN2, SRSF2, CCDC86, DUS3L, PPIA, ANKRD17, KHDRBS1, CSTF2, TWF2, NOLC1, UBFD1, ZC3HAV1, RTN4, ATXN2, FXR2, LARP1, SMN2, UTP20, SMN1, ZC3H13, CPSF4, CPSF6, FUS, SETD1A, MYO5A, PRRC2C, EIF2S2, CHERP, HNRNPK, LAS1L, MKRN2, UBE2O, HNRNPC, EIF4G1, ZC3H4, HSPB1, YBX1, MYO18A, NELFE,…	370	1470	18811	3.38937	9.48718e-25	9.50415e-25	9.28351e-25
GOTERM_CC_DIRECT	GO:0005829~cytosol	186	47.449	3.78355e-20	ERRFI1, IRS1, WIPF2, PDCD5, CTNND1, PHAX, TTF2, APEH, RPS6KA4, EDC4, GOLGA3, MT2A, BAIAP2L1, HERC1, DPYSL2, PSMD2, AKT1, KNTC1, AP2M1, CAST, PRKAB2, FNBP1, MAP1S, FBXW9, AFAP1, PRKCA, LARP4B, GAPVD1, GTPBP1, TUBA4A, SRRM1, TOM1L1, ACLY, CLIP1, GVINP1, FRMD8, PSME4, SRSF2, WDFY3, TNIK, RAF1, TRIB1, PPIA, VCL, RAI14, OSBP2, KHDRBS1, FAM114A1, KMT2A, MYCBP2, UBR4, NEDD4L, MTMR9, UBR1, ZC3HAV1, NDRG2…	383	5477	20472	1.81523	1.80854e-17	1.80854e-17	1.73287e-17
GOTERM_CC_DIRECT	GO:0005654~nucleoplasm	145	36.9898	1.10334e-17	ATF2, IRS1, WIPF2, PHAX, NUCKS1, JADE2, RPS6KA4, EDC4, GOLGA3, BAIAP2L1, TRIM28, PSMD2, AKT1, SRRM2, WDHD1, PRKAB2, SP110, MAP1S, PUS1, DNTTIP2, PRKCA, SCRIB, SRRM1, ZNF16, UHMK1, ACLY, FRMD8, DKC1, XRN2, ADAM12, PSME4, SRSF2, CCDC86, WDFY3, TNIK, RAI14, ANKRD17, KHDRBS1, FAM114A1, KMT2A, MYCBP2, CSTF2, UBR4, NOLC1, NEDD4L, DVL2, SMN2, SYMPK, UTP20, RPRD1A, SMN1, ZC3H13, ZBTB7B, CPSF4, CPSF6, FUS…	383	3939	20472	1.96763	5.27396e-15	2.63698e-15	2.52665e-15
GOTERM_CC_DIRECT	GO:0005737~cytoplasm	179	45.6633	2.57958e-16	ATF2, ERRFI1, MROH2B, IRS1, PDCD5, CTNND1, LOXL3, NUCKS1, RPS6KA4, EDC4, MT2A, HERC1, DPYSL2, NFATC2IP, AKT1, KNTC1, UBAP2L, CAST, WDHD1, PRKAB2, TBCCD1, FNBP1, PUS1, UBE4B, PRKCA, TUBA4A, SYTL2, TOM1L1, ACLY, CLIP1, DKC1, SRSF2, WDFY3, TNIK, ADNP, RAF1, TRIB1, PPIA, VCL, ANKRD17, KHDRBS1, MYCBP2, TWF2, NOLC1, NEDD4L, MTMR9, UBR1, ZC3HAV1, NDRG2, NDRG1, ODF2L, ATXN2, FXR2, LARP1, BAG3, ALDH3B1, D…	383	5570	20472	1.71775	1.06137e-13	4.11013e-14	3.93816e-14
GOTERM_CC_DIRECT	GO:0005634~nucleus	184	46.9388	2.54555e-15	ATF2, ERRFI1, IRS1, PDCD5, CTNND1, PPAN, LOXL3, PHAX, NUCKS1, TTF2, RPS6KA4, EDC4, MT2A, TRIM28, PSMD2, ZNF726, NFATC2IP, AKT1, KNTC1, UBAP2L, CCNL1, SRRM2, WDHD1, PRKAB2, SP110, MAP1S, PUS1, UBE4B, PRPF4B, PRKCA, WDR76, SRRM1, ZNF16, UHMK1, CLIP1, GVINP1, DKC1, XRN2, PSME4, SRSF2, CCDC86, TNIK, ADNP, RAF1, TRIB1, PPIA, ZNF277, ANKRD17, KHDRBS1, KMT2A, MYCBP2, ZC3HAV1, NDRG2, NDRG1, FXR2, ZKSCAN7…	383	5930	20472	1.65853	1.22058e-12	3.04194e-13	2.91466e-13
GOTERM_MF_DIRECT	GO:0005515~protein binding	313	79.8469	3.48656e-15	ATF2, ERRFI1, WIPF2, PHAX, RPS6KA4, GOLGA3, MT2A, BAIAP2L1, TRIM28, PSMD2, DPYSL2, AKT1, UBAP2L, CCNL1, DYNC2H1, FNBP4, SRRM2, WDHD1, PRKAB2, FNBP1, MAP1S, HLA-B, DNTTIP2, PRKCA, SCRIB, GTPBP1, WDR76, SRRM1, SYTL2, ZNF16, UHMK1, IL23A, PSME4, XRN2, CCDC86, TRIB1, DUS3L, TBC1D9B, MYCBP2, CSTF2, TWF2, NOLC1, NEDD4L, MTMR9, ZC3HAV1, FXR2, LARP1, SYMPK, ZBTB7B, ZBTB7A, SNX8, S100A10, PPP1R26, SETD1A,…	370	12539	18811	1.26909	1.92391e-12	9.76236e-13	9.53574e-13
GOTERM_BP_DIRECT	GO:0006397~mRNA processing	26	6.63265	1.03413e-12	KHDRBS1, SRRT, SRSF1, TTF2, YBX1, BCLAF1, PABPN1, U2AF2, HSF1, SMN2, SYMPK, SMN1, HNRNPA1, ZC3H13, CPSF6, PUS1, RRP1B, SRRM1, RBMXL1, THRAP3, XRN2, HNRNPA2B1, SRSF2, CDK12, NSRP1, DUS3L	371	220	19256	6.13399	2.33103e-09	2.3299e-09	2.30819e-09
GOTERM_CC_DIRECT	GO:0016607~nuclear speck	33	8.41837	3.75642e-11	PRKAA1, SRSF1, NXF1, BCLAF1, PABPN1, U2AF2, PACSIN2, ZC3H13, CCNL1, SRSF10, FNBP4, SRRM2, BRD2, NPM1, BRD1, CPSF6, SETD1A, PRPF40B, PRPF4B, NOC3L, MAPK14, GATAD2B, SRRM1, GATAD2A, UHMK1, THRAP3, PSME4, SRSF2, WAC, MAPT, CDK12, RAF1, NSRP1	383	432	20472	4.08312	1.79557e-08	3.59114e-09	3.44088e-09
GOTERM_MF_DIRECT	GO:0045296~cadherin binding	28	7.14286	1.63552e-10	AHNAK, DOCK9, CTNND1, TWF2, UBFD1, ZC3HAV1, NDRG1, RTN4, LIMA1, GOLGA3, LARP1, BAG3, MICALL1, CTNNA1, PACSIN2, FLNA, CTNNA2, NCK1, CAST, SCRIB, RANGAP1, GAPVD1, DLG1, HNRNPK, CTTN, DBN1, VCL, PLEC	370	316	18811	4.50486	9.14256e-08	3.05297e-08	2.9821e-08
GOTERM_CC_DIRECT	GO:0016020~membrane	89	22.7041	5.18198e-09	LRSAM1, EDA, DOCK9, LOXL3, AP2A1, EDC4, AKAP13, GOLGA3, HERC1, DPYSL2, PSMD2, MYO18A, GIT1, CAST, ARHGEF11, ABCC4, MAMDC4, DDX55, HLA-B, LSR, PRKCA, LARP4B, GTPBP1, SYTL2, TOM1L1, ACLY, GORASP2, XRN2, RAPGEF2, EXOC6, MAPT, ACOX3, PPIA, OSBP2, PLEC, ANKRD17, KHDRBS1, AHNAK, NUFIP2, LUZP1, MYCBP2, GOSR1, UBR4, MTMR9, ATXN2, ZNRF2, FXR2, LARP1, RAB11FIP1, PSMB2, BAG3, CTNNA1, FLNA, CTNNA2, HNRNPA1, …	383	2547	20472	1.86777	2.47699e-06	4.12831e-07	3.95558e-07
GOTERM_MF_DIRECT	GO:0031267~small GTPase binding	24	6.12245	1.14077e-08	ERRFI1, ROCK2, DOCK7, MYCBP2, MYO5A, BRAF, RANGAP1, GAPVD1, NDRG1, SYTL2, AKAP13, INF2, RAB11FIP1, XPO6, CDC42EP4, MICALL1, DVL1, DVL2, DVL3, FLNA, KNTC1, RGL3, RAF1, GIT1	370	285	18811	4.28131	6.3769e-06	1.59708e-06	1.56001e-06
GOTERM_BP_DIRECT	GO:0008380~RNA splicing	20	5.10204	1.16063e-08	TAF15, FUS, PUS1, PRPF4B, RRP1B, YBX1, TTF2, SRRM1, BCLAF1, RBMXL1, U2AF2, THRAP3, SMN2, SRSF2, CDK12, SMN1, HNRNPC, HNRNPA1, NSRP1, ZC3H13	371	200	19256	5.1903	2.61602e-05	1.30745e-05	1.29526e-05
GOTERM_MF_DIRECT	GO:0004674~protein serine/threonine kinase activity	25	6.37755	9.49307e-07	GSK3A, PRKAA1, ROCK2, RPS6KA4, AKT1, MAPK1, MAP4K3, BRD2, NEK9, CDK11A, PRPF4B, PRKCA, BRAF, MAPK14, CDK11B, CLK4, MTOR, UHMK1, CLK1, WNK1, CDK3, CDK2, CDK1, TNIK, RAF1	370	392	18811	3.24238	0.000530522	0.000106322	0.000103854
GOTERM_CC_DIRECT	GO:0005874~microtubule	22	5.61224	9.56096e-07	DYNC2H1, DNAH3, GSK3A, DNAH1, MAP1S, DNAH6, NDRG1, TUBA4A, TUBA3E, TUBA1C, TUBA1B, CLIP1, DLG1, TUBA1A, DPYSL2, TCP1, DVL1, TUBGCP6, CEP170, MAPT, NINL, TUBA8	383	326	20472	3.60717	0.00045691	6.52877e-05	6.2556e-05
GOTERM_BP_DIRECT	GO:0006468~protein phosphorylation	28	7.14286	1.609e-06	GSK3A, PRKAA1, ROCK2, RPS6KA4, AKT1, MAPK1, MAP4K3, BRD2, NEK9, CDK11A, PRKAB2, GLYCTK, PRPF4B, PRKCA, BRAF, CDK11B, CLK4, MTOR, CLK1, WNK1, CDK3, CDK2, CDK1, TNIK, CDK12, RAF1, TRIB1, CDK14	371	501	19256	2.90076	0.00362012	0.000730282	0.000723475
GOTERM_BP_DIRECT	GO:0000278~mitotic cell cycle	15	3.82653	1.6943e-06	WDHD1, CDK11A, PBRM1, NOLC1, CDK11B, TUBA4A, TUBA3E, TUBA1C, TUBA1B, CLIP1, TUBA1A, SRSF2, TUBGCP6, DIS3L2, TUBA8	371	154	19256	5.05548	0.00381168	0.000730282	0.000723475
GOTERM_BP_DIRECT	GO:0006353~DNA-templated transcription, termination	6	1.53061	1.80712e-06	POLR2A, ZC3H4, XRN2, SMN2, TTF2, SMN1	371	12	19256	25.9515	0.00406498	0.000730282	0.000723475
GOTERM_MF_DIRECT	GO:0004672~protein kinase activity	24	6.12245	1.88919e-06	NEK9, CDK11A, GSK3A, PRKAA1, ROCK2, BRAF, PRPF4B, PRKCA, MAPK14, CDK11B, MTOR, CLK1, TRIM28, WNK1, CDK3, CDK2, CDK1, AKT1, TNIK, CDK12, RAF1, TRIB1, CDK14, MAP4K3	370	379	18811	3.21945	0.0010555	0.000176324	0.000172231
GOTERM_BP_DIRECT	GO:0000398~mRNA splicing, via spliceosome	17	4.33673	1.94482e-06	SRRM2, SPEN, RBM17, HNRNPA3, SRSF1, PRPF40B, PRPF4B, SRRM1, HNRNPK, U2AF2, HNRNPA2B1, SRSF2, HNRNPC, HNRNPA1, SRSF10, RBMX, RBM6	371	202	19256	4.36807	0.00437405	0.000730282	0.000723475
GOTERM_BP_DIRECT	GO:0043484~regulation of RNA splicing	11	2.80612	2.39433e-06	CLK1, RBM17, AHNAK, FUS, SRSF1, RRP1B, CDK12, HNRNPA1, CCNL1, CLK4, SRSF10	371	78	19256	7.31965	0.0053823	0.000770633	0.00076345
GOTERM_MF_DIRECT	GO:0003729~mRNA binding	18	4.59184	7.05271e-06	SRRM2, SPEN, KHDRBS1, HNRNPA3, CPSF6, CSTF2, SRSF1, YBX1, EIF2S2, PURB, NXF1, BCLAF1, FXR2, HNRNPK, NSRP1, DCP1A, RBMX, EIF4G1	370	244	18811	3.75053	0.00393472	0.000564217	0.000551119
GOTERM_BP_DIRECT	GO:0018107~peptidyl-threonine phosphorylation	10	2.55102	8.44242e-06	CLK1, ATF2, GSK3A, ROCK2, WNK1, CDK1, MAPK1, AKT1, PRKCA, MTOR	371	71	19256	7.31028	0.0188494	0.0023776	0.00235543
GOTERM_CC_DIRECT	GO:0005856~cytoskeleton	27	6.88776	1.16423e-05	EDA, ROCK2, TWF2, HSPB1, GPHN, AKAP12, BAIAP2L1, DPYSL2, CTNNA1, PACSIN2, MAPK1, SYMPK, CTNNA2, FNBP1, ARAP3, KRT10, TUBA4A, CTTN, FRMD8, CDC42EP4, CCDC6, TRIP10, TNIK, DBN1, VCL, RAI14, PLEC	383	541	20472	2.66764	0.00554959	0.000651304	0.000624053
GOTERM_CC_DIRECT	GO:1990904~ribonucleoprotein complex	14	3.57143	1.2263e-05	NPM1, HNRNPA3, CPSF6, SRRT, PHAX, YBX1, ATXN2, HNRNPK, PABPN1, HSF1, HNRNPA2B1, HNRNPA1, NSRP1, RBMX	383	163	20472	4.59094	0.00584462	0.000651304	0.000624053
GOTERM_MF_DIRECT	GO:0004693~cyclin-dependent protein serine/threonine kinase activity	7	1.78571	1.77389e-05	CDK11A, CDK3, CDK2, CDK1, CDK12, CDK14, CDK11B	370	29	18811	12.2719	0.00986711	0.00124172	0.00121289
GOTERM_CC_DIRECT	GO:0005681~spliceosomal complex	12	3.06122	2.12596e-05	RBM17, RBMXL1, HNRNPK, U2AF2, HNRNPA2B1, WAC, SRSF2, TTF2, HNRNPC, HNRNPA1, RBMX, SRRM1	383	124	20472	5.17274	0.0101107	0.00101621	0.00097369
GOTERM_CC_DIRECT	GO:0000792~heterochromatin	8	2.04082	2.83993e-05	TRIM28, HSF1, ATRX, TCP1, RRP1B, SIRT1, WDR76, PML	383	48	20472	8.90862	0.0134834	0.00123408	0.00118245
GOTERM_CC_DIRECT	GO:0010494~cytoplasmic stress granule	10	2.55102	3.55085e-05	NXF1, ATXN2, HNRNPK, LARP1, NUFIP2, PRRC2C, UBAP2L, LARP4B, YBX1, EIF4G1	383	87	20472	6.14387	0.0168301	0.00141442	0.00135524
GOTERM_CC_DIRECT	GO:0071013~catalytic step 2 spliceosome	10	2.55102	4.25876e-05	SRRM2, HNRNPA3, HNRNPK, SRSF1, HNRNPA2B1, PRPF4B, HNRNPC, HNRNPA1, RBMX, SRRM1	383	89	20472	6.00581	0.0201515	0.00156591	0.00150039
GOTERM_BP_DIRECT	GO:0018105~peptidyl-serine phosphorylation	14	3.57143	4.99096e-05	GSK3A, ROCK2, PRKCA, MAPK14, MTOR, UHMK1, CLK1, RPS6KA4, WNK1, CDK2, CDK1, AKT1, MAPK1, RICTOR	371	181	19256	4.01459	0.106402	0.012494	0.0123776
GOTERM_BP_DIRECT	GO:0048025~negative regulation of mRNA splicing, via spliceosome	6	1.53061	8.01929e-05	NPM1, HNRNPK, U2AF2, HNRNPA2B1, SRSF10, RBMX	371	24	19256	12.9757	0.165366	0.0180675	0.0178991
GOTERM_CC_DIRECT	GO:0015630~microtubule cytoskeleton	14	3.57143	8.88451e-05	MYCBP2, PCIF1, NDRG1, TUBA4A, TUBA3E, TUBA1C, TUBA1B, CLIP1, TUBA1A, CDC42EP4, AKT1, MAPT, NINL, TUBA8	383	197	20472	3.7986	0.0415806	0.00303343	0.0029065
GOTERM_MF_DIRECT	GO:0042802~identical protein binding	57	14.5408	9.63578e-05	ATF2, GMEB1, APIP, HSPB1, APEH, GPHN, TUBA1A, DPYSL2, AKT1, DGCR8, FNBP1, MAP1S, CTPS2, SIRT1, CLIP1, COL2A1, XRN2, MAPT, RAF1, PAFAH1B2, KHDRBS1, AHNAK, KMT2A, MYCBP2, FXR2, MICALL1, DVL1, HSF1, DVL2, SMN2, CTNNA1, PACSIN2, MAPK1, RPRD1A, SMN1, HNRNPA1, SNX8, SPAG9, NPM1, FUS, F11, BRAF, PLEKHA3, IGF2R, MTOR, PML, DHRS4, HNRNPK, EIF3J, HNRNPA2B1, CCDC6, TRIP10, HNRNPC, KCNK1, DCP1A, RBMX, EIF4G1	370	1712	18811	1.6927	0.0524415	0.00599559	0.00585641
GOTERM_CC_DIRECT	GO:0030426~growth cone	12	3.06122	0.00011461	FXR2, CTTN, DPYSL2, DOCK7, CTNND1, DVL1, TWF2, MYO5A, EXOC6, MAPT, NDRG2, DBN1	383	149	20472	4.30483	0.0533129	0.00365223	0.00349942
GOTERM_BP_DIRECT	GO:0031532~actin cytoskeleton reorganization	8	2.04082	0.000132004	SIPA1L1, CTTN, FLNA, RICTOR, PHACTR1, TNIK, PLEC, FGF10	371	59	19256	7.03769	0.257369	0.0265321	0.0262848
GOTERM_BP_DIRECT	GO:1990090~cellular response to nerve growth factor stimulus	7	1.78571	0.000141316	MICALL1, CSTF2, RAPGEF1, RAPGEF2, AKT1, BRAF, MAPT	371	42	19256	8.65049	0.272797	0.0265321	0.0262848
GOTERM_CC_DIRECT	GO:0005925~focal adhesion	21	5.35714	0.000155545	NPM1, AHNAK, DOCK7, HSPB1, AFAP1, PTPN12, IGF2R, AKAP12, LIMA1, HNRNPK, CTTN, PACSIN2, CTNNA1, FLNA, MAPK1, ITGB6, PPIA, MISP, GIT1, VCL, PLEC	383	424	20472	2.64737	0.071659	0.0046469	0.00445247
GOTERM_MF_DIRECT	GO:0005524~ATP binding	52	13.2653	0.00016315	CCT8L2, GSK3A, ACSM3, TTF2, GPHN, RPS6KA4, MYO18A, AKT1, DYNC2H1, ABCC4, DDX55, ATRX, CTPS2, PRPF4B, PRKCA, UHMK1, ACLY, NAV3, THRAP3, TCP1, TNIK, RAF1, TRIB1, DNAH3, PRKAA1, DNAH1, ROCK2, VPS4A, DNAH6, TWF2, NOLC1, MAPK1, MAP4K3, NEK9, CDK11A, GLYCTK, MYO5A, BRAF, MAPK14, CLK4, CDK11B, MTOR, CLK1, WNK1, CDK3, CDK2, CDK1, UBE2O, ATP13A2, CDK12, CDK14, EIF4G1	370	1544	18811	1.71225	0.0871724	0.00913639	0.0089243
GOTERM_BP_DIRECT	GO:0000381~regulation of alternative mRNA splicing, via spliceosome	8	2.04082	0.000200472	KHDRBS1, FXR2, THRAP3, SRSF2, NSRP1, HNRNPA1, RBMX, ZBTB7A	371	63	19256	6.59085	0.363589	0.0347434	0.0344196
GOTERM_MF_DIRECT	GO:0019901~protein kinase binding	24	6.12245	0.00020355	ATF2, NEK9, ERRFI1, NPM1, PRKAB2, LRBA, CTNND1, HSPB1, AP2A1, PTPN23, MTOR, TUBA4A, TOM1L1, DLG1, IBTK, WNK1, DPYSL2, HSF1, DVL1, DVL2, AKT1, RICTOR, MAPT, CDK12	370	510	18811	2.3925	0.10756	0.0103626	0.010122
GOTERM_MF_DIRECT	GO:0005200~structural constituent of cytoskeleton	10	2.55102	0.00025804	TUBA1C, TUBA3E, TUBA1B, TUBA1A, CCDC6, CTNNA2, CYLC1, TUBA4A, PLEC, TUBA8	370	107	18811	4.75145	0.13434	0.0120419	0.0117623
GOTERM_BP_DIRECT	GO:0000226~microtubule cytoskeleton organization	11	2.80612	0.000268437	TUBA1C, TUBA3E, TUBA1B, TUBA1A, MAP1S, DOCK7, CDK1, TACC1, MAPT, TUBA4A, TUBA8	371	134	19256	4.26069	0.454001	0.0431992	0.0427965
GOTERM_CC_DIRECT	GO:0015629~actin cytoskeleton	15	3.82653	0.000373415	AHNAK, MYO5A, AFAP1, CTTNBP2NL, AKAP13, LIMA1, BAIAP2L1, SIPA1L1, CDC42EP4, CTNNA1, FLNA, KNTC1, HNRNPC, CTNNA2, DBN1	383	258	20472	3.10766	0.163498	0.0104996	0.0100603
GOTERM_BP_DIRECT	GO:0048255~mRNA stabilization	6	1.53061	0.000388547	TAF15, LARP1, FUS, THRAP3, YBX1, MTOR	371	33	19256	9.4369	0.583536	0.0583598	0.0578158
GOTERM_BP_DIRECT	GO:0030838~positive regulation of actin filament polymerization	7	1.78571	0.00051794	DLG1, BAIAP2L1, CTTN, CDC42EP4, RICTOR, MTOR, NCK1	371	53	19256	6.85511	0.688931	0.0729324	0.0722526
GOTERM_CC_DIRECT	GO:1904813~ficolin-1-rich granule lumen	10	2.55102	0.000537355	ACLY, PSMD2, HUWE1, MAPK1, APEH, MAPK14, PPIA, PGM1, VCL, PAFAH1B2	383	124	20472	4.31062	0.226574	0.0142698	0.0136727
GOTERM_BP_DIRECT	GO:0010507~negative regulation of autophagy	7	1.78571	0.000573383	HERC1, MTMR9, FOXK2, AKT1, TAB2, MTOR, EIF4G1	371	54	19256	6.72816	0.725492	0.0759901	0.0752818
GOTERM_CC_DIRECT	GO:0015030~Cajal body	8	2.04082	0.000584058	SRRM2, TGS1, CDK2, HNRNPA2B1, SMN2, NOLC1, PHAX, SMN1	383	77	20472	5.55342	0.243658	0.0146937	0.0140789
GOTERM_BP_DIRECT	GO:0031669~cellular response to nutrient levels	5	1.27551	0.000619563	PRKAA1, PRKAB2, RICTOR, MTOR, EIF4G1	371	21	19256	12.3578	0.752645	0.0775487	0.0768259
GOTERM_BP_DIRECT	GO:0031929~TOR signaling	5	1.27551	0.000745849	LARP1, EIF4EBP1, AKT1, RICTOR, MTOR	371	22	19256	11.7961	0.813956	0.0884419	0.0876176
GOTERM_CC_DIRECT	GO:0070062~extracellular exosome	63	16.0714	0.000767787	PDCD5, CTNND1, HSPB1, YBX1, JADE2, PTPN23, APEH, BAIAP2L1, TUBA1A, DPYSL2, PSMD2, AP2M1, PGM1, DYNC2H1, SLC15A2, VPS13C, HLA-B, LSR, PRKCA, SCRIB, TUBA4A, TOM1L1, ACLY, THRAP3, TCP1, DSG2, TNIK, PPIA, PAFAH1B2, VCL, PLEC, ITIH2, RAB5C, AHNAK, LUZP1, VPS4A, TWF2, NEDD4L, HPR, NDRG2, NDRG1, PSMB2, ALDH3B1, PACSIN2, FLNA, HNRNPA1, S100A10, SPAG9, SPEN, AOC1, MUC16, F11, HUWE1, MYO5A, KRT10, IGF2R, D…	383	2218	20472	1.51824	0.30729	0.0183501	0.0175823
GOTERM_CC_DIRECT	GO:0000307~cyclin-dependent protein kinase holoenzyme complex	6	1.53061	0.000847433	CDK3, CDK2, CDK1, CDK12, CCNL1, CDK14	383	40	20472	8.01775	0.333186	0.0192892	0.0184821
GOTERM_CC_DIRECT	GO:0036464~cytoplasmic ribonucleoprotein granule	8	2.04082	0.000916772	EDC4, TUBA1A, FXR2, ROCK2, SMN2, MAPT, SMN1, DCP1A	383	83	20472	5.15197	0.354944	0.0199189	0.0190855
GOTERM_BP_DIRECT	GO:0007017~microtubule-based process	6	1.53061	0.000965068	TUBA1C, TUBA3E, TUBA1B, TUBA1A, TUBA4A, TUBA8	371	40	19256	7.78544	0.886541	0.108715	0.107702
GOTERM_MF_DIRECT	GO:0017124~SH3 domain binding	10	2.55102	0.00112933	TOM1L1, KHDRBS1, ERRFI1, ADAM12, RAPGEF1, CCDC6, AFAP1, PTPN12, MAPT, REPS1	370	131	18811	3.88096	0.468289	0.0486483	0.0475189
GOTERM_BP_DIRECT	GO:0035556~intracellular signal transduction	20	5.10204	0.00120258	PRKAA1, HSPB1, BRAF, PRKCA, MAPK14, ASB16, RPS6KA4, AKAP13, WNK1, DVL1, DVL2, DVL3, AKT1, MAPK1, RAPGEF2, TNIK, RAF1, MAP4K3, SOCS4, SOCS5	371	450	19256	2.3068	0.933613	0.12902	0.127818
GOTERM_BP_DIRECT	GO:0016055~Wnt signaling pathway	12	3.06122	0.00148303	GSK3A, PRKAA1, USP34, CTNND1, DVL1, DVL2, DVL3, LRRFIP2, TNIK, NDRG2, CDK14, FGF10	371	196	19256	3.17773	0.964748	0.146547	0.145181
GOTERM_BP_DIRECT	GO:0042307~positive regulation of protein import into nucleus	6	1.53061	0.00149604	TRIM28, BAG3, CDK1, MAPK1, FLNA, MAPK14	371	44	19256	7.07768	0.965768	0.146547	0.145181
GOTERM_MF_DIRECT	GO:0051015~actin filament binding	13	3.31633	0.00170766	MAP1S, TWF2, MYO5A, LIMA1, CTTN, CLMN, MYO18A, CTNNA1, FLNA, CTNNA2, MISP, VCL, DBN1	370	225	18811	2.93745	0.615342	0.0683066	0.0667209
GOTERM_BP_DIRECT	GO:0007010~cytoskeleton organization	10	2.55102	0.00180652	CCL13, DPYSL2, PACSIN2, CCDC6, ARAP3, RICTOR, TNIK, CTNNA2, CYLC1, MTOR	371	143	19256	3.62958	0.983018	0.169587	0.168006
GOTERM_MF_DIRECT	GO:0031434~mitogen-activated protein kinase kinase binding	4	1.02041	0.00184997	DLG1, BRAF, RAF1, TRIB1	370	13	18811	15.6432	0.644806	0.0690655	0.0674622
GOTERM_BP_DIRECT	GO:0006338~chromatin remodeling	11	2.80612	0.00193844	SUV39H2, BRD2, NPM1, PBRM1, MYBBP1A, ATRX, TTF2, HNRNPC, ZBTB7A, GATAD2B, GATAD2A	371	173	19256	3.30019	0.987393	0.174692	0.173064
GOTERM_BP_DIRECT	GO:1902176~negative regulation of oxidative stress-induced intrinsic apoptotic signaling pathway	4	1.02041	0.00218817	HSPB1, AKT1, SIRT1, PPIA	371	14	19256	14.8294	0.992828	0.189613	0.187846
GOTERM_MF_DIRECT	GO:0003682~chromatin binding	20	5.10204	0.00229732	ANKRD17, WDHD1, ATF2, BRD2, NPM1, PBRM1, PRKAA1, KMT2A, FUS, ATRX, NUCKS1, YBX1, NOC3L, PHF8, TRIM28, CDK1, WAC, ADNP, RBMX, NELFE	370	467	18811	2.17733	0.723537	0.0804062	0.0785396
GOTERM_BP_DIRECT	GO:0006897~endocytosis	12	3.06122	0.00236575	RAB5C, FNBP1, DPYSL2, MICALL1, LOXL3, TRIP10, MTMR9, AP2A1, GAPVD1, AP2M1, EHBP1, REPS1	371	208	19256	2.9944	0.995198	0.194797	0.192981
GOTERM_BP_DIRECT	GO:0006469~negative regulation of protein kinase activity	7	1.78571	0.00242091	DBNDD2, DVL1, HSPB1, AKT1, TRIB1, PPIA, PLEC	371	71	19256	5.11719	0.995761	0.194797	0.192981
GOTERM_BP_DIRECT	GO:1900034~regulation of cellular response to heat	4	1.02041	0.00269651	HSF1, MAPT, SIRT1, MTOR	371	15	19256	13.8408	0.997726	0.209491	0.207538
GOTERM_BP_DIRECT	GO:0045944~positive regulation of transcription from RNA polymerase II promoter	38	9.69388	0.00316634	ATF2, GMEB1, GSK3A, KMT2A, FOXK2, NUCKS1, YBX1, IRF2BPL, RPS6KA4, BCLAF1, HSF1, DVL1, DVL2, NFATC2IP, DVL3, AKT1, ZBTB7B, NELFE, S100A10, NCK1, NPM1, NFYC, ATRX, AP3D1, RRP1B, MAPK14, SIRT1, ELF1, HNRNPK, MYBBP1A, IL23A, THRAP3, ZNF639, MKRN2, NCOA7, RAF1, RBMX, FGF10	371	1201	19256	1.64223	0.999214	0.237792	0.235575
GOTERM_BP_DIRECT	GO:0010976~positive regulation of neuron projection development	9	2.29592	0.00333762	RRN3, DVL1, TWF2, RAPGEF1, RAPGEF2, AP2A1, ADNP, MTOR, NCK1	371	128	19256	3.64943	0.999466	0.24257	0.240309
GOTERM_CC_DIRECT	GO:0005911~cell-cell junction	11	2.80612	0.00335056	DLG1, CTNND1, PACSIN2, CTNNA1, FLNA, RAPGEF2, AKT1, DSG2, SCRIB, VCL, NCK1	383	192	20472	3.06234	0.798961	0.0696334	0.0667198
GOTERM_BP_DIRECT	GO:0006325~chromatin organization	13	3.31633	0.00385366	SUV39H2, BRD2, PRKAA1, BRD1, KMT2A, UTP3, SETD1A, NUCKS1, SIRT1, PHF8, TRIM28, WAC, ZBTB7A	371	254	19256	2.65645	0.999834	0.265657	0.263181
GOTERM_BP_DIRECT	GO:0021510~spinal cord development	5	1.27551	0.00394498	BAG3, DPYSL2, LOXL3, AKT1, MTOR	371	34	19256	7.63279	0.999865	0.265657	0.263181
GOTERM_BP_DIRECT	GO:0072659~protein localization to plasma membrane	10	2.55102	0.00400903	DLG1, ROCK2, PACS1, FRMD8, SEC16A, MYO5A, FLNA, RAPGEF2, TNIK, S100A10	371	161	19256	3.22379	0.999883	0.265657	0.263181
GOTERM_CC_DIRECT	GO:0005844~polysome	5	1.27551	0.00438682	ATXN2, FXR2, FUS, DIS3L2, EIF4G1	383	36	20472	7.42385	0.877729	0.0873709	0.0837152
GOTERM_BP_DIRECT	GO:0097192~extrinsic apoptotic signaling pathway in absence of ligand	5	1.27551	0.00438756	GSK3A, COL2A1, BAG3, CTNNA1, FGF10	371	35	19256	7.41471	0.99995	0.282433	0.279801
GOTERM_BP_DIRECT	GO:0032436~positive regulation of proteasomal ubiquitin-dependent protein catabolic process	7	1.78571	0.004677	GSK3A, DVL1, AKT1, TRIB1, SOCS4, SOCS5, DDA1	371	81	19256	4.48544	0.999974	0.28544	0.282779
GOTERM_BP_DIRECT	GO:0006281~DNA repair	14	3.57143	0.00468764	WDHD1, NPM1, USP10, ATRX, HUWE1, FANCA, FANCC, TTF2, NSMCE4A, TRIM28, HSF1, CDK2, PSME4, CDK1	371	294	19256	2.47157	0.999975	0.28544	0.282779
GOTERM_MF_DIRECT	GO:0008569~ATP-dependent microtubule motor activity, minus-end-directed	4	1.02041	0.00490834	DYNC2H1, DNAH3, DNAH1, DNAH6	370	18	18811	11.2979	0.936105	0.148562	0.145113
GOTERM_MF_DIRECT	GO:0005080~protein kinase C binding	6	1.53061	0.00513369	IRS1, TWF2, SRSF2, HSPB1, FLNA, AKT1	370	57	18811	5.35164	0.943704	0.148562	0.145113
GOTERM_MF_DIRECT	GO:0045505~dynein intermediate chain binding	5	1.27551	0.00522832	DYNC2H1, DNAH3, DNAH1, BAG3, DNAH6	370	36	18811	7.06119	0.946619	0.148562	0.145113
GOTERM_BP_DIRECT	GO:0045727~positive regulation of translation	7	1.78571	0.00526905	NPM1, LARP1, FXR2, PCIF1, MAPK1, LARP4B, MTOR	371	83	19256	4.37736	0.999993	0.312399	0.309487
GOTERM_MF_DIRECT	GO:0016301~kinase activity	12	3.06122	0.00530579	PRKAB2, WNK1, PACSIN2, AKT1, PRKCA, TAB2, CDK12, CLK4, CDK11B, GIT1, MAP4K3, MTOR	370	226	18811	2.6995	0.948893	0.148562	0.145113
GOTERM_BP_DIRECT	GO:0014070~response to organic cyclic compound	6	1.53061	0.00586275	ABCC4, ATF2, POLR2A, PSMB2, CTNNA1, CDK1	371	60	19256	5.1903	0.999998	0.338687	0.33553
GOTERM_MF_DIRECT	GO:0019904~protein domain specific binding	13	3.31633	0.00603904	KHDRBS1, DFFA, VPS4A, NOLC1, SIRT1, MTOR, TUBA1A, HNRNPK, CDK2, DVL2, HNRNPA1, RBMX, NCK1	370	263	18811	2.51303	0.966158	0.161041	0.157303
GOTERM_BP_DIRECT	GO:0006417~regulation of translation	7	1.78571	0.00625755	ATXN2, BCLAF1, FXR2, TCOF1, NOLC1, AKT1, DUS3L	371	86	19256	4.22466	0.999999	0.352457	0.349171
GOTERM_CC_DIRECT	GO:0000791~euchromatin	6	1.53061	0.00638832	POLR2A, TRIM28, HSF1, RRP1B, SIRT1, RBMX	383	63	20472	5.09064	0.953272	0.117735	0.112809
GOTERM_CC_DIRECT	GO:0098794~postsynapse	8	2.04082	0.00640401	GSK3A, AP3D1, FLNA, AKT1, AP2A1, GIT1, AP2M1, EIF4G1	383	117	20472	3.65482	0.953623	0.117735	0.112809
GOTERM_MF_DIRECT	GO:0070300~phosphatidic acid binding	4	1.02041	0.00666151	MICALL1, PACSIN2, RAPGEF2, ATP13A2	370	20	18811	10.1681	0.976156	0.164808	0.160982
GOTERM_CC_DIRECT	GO:0005847~mRNA cleavage and polyadenylation specificity factor complex	4	1.02041	0.00667952	CPSF4, CPSF6, CSTF2, SYMPK	383	21	20472	10.1813	0.959381	0.118252	0.113304
GOTERM_MF_DIRECT	GO:0005085~guanyl-nucleotide exchange factor activity	12	3.06122	0.00676889	ARHGEF11, AKAP13, HERC1, DOCK9, DOCK7, PSD3, MYCBP2, GBF1, RAPGEF1, RAPGEF2, RGL3, GAPVD1	370	234	18811	2.60721	0.977555	0.164808	0.160982
GOTERM_BP_DIRECT	GO:0001934~positive regulation of protein phosphorylation	11	2.80612	0.00733215	ATF2, FXR2, ROCK2, DVL1, DVL2, DVL3, AKT1, TNIK, SIRT1, PPIA, FGF10	371	209	19256	2.73173	1	0.395589	0.391901
GOTERM_BP_DIRECT	GO:0051028~mRNA transport	7	1.78571	0.00737449	NXF1, BCLAF1, HNRNPA3, HSF1, SRSF1, HNRNPA2B1, HNRNPA1	371	89	19256	4.08226	1	0.395589	0.391901
GOTERM_MF_DIRECT	GO:0003779~actin binding	15	3.82653	0.0074477	MAP1S, WIPF2, TWF2, MYO5A, AFAP1, BAIAP2L1, INF2, CLMN, PHACTR1, MAPT, VCL, DBN1, RAI14, NCK1, PLEC	370	339	18811	2.24958	0.984684	0.17378	0.169745
GOTERM_BP_DIRECT	GO:0031641~regulation of myelination	4	1.02041	0.00826348	DLG1, AKT1, MTOR, TYMP	371	22	19256	9.4369	1	0.423128	0.419184
GOTERM_BP_DIRECT	GO:0048024~regulation of mRNA splicing, via spliceosome	4	1.02041	0.00826348	KHDRBS1, HNRNPK, SRSF10, SRRM1	371	22	19256	9.4369	1	0.423128	0.419184
GOTERM_CC_DIRECT	GO:0005884~actin filament	7	1.78571	0.00834276	CTTN, WIPF2, TWF2, MYO5A, FLNA, MISP, DBN1	383	94	20472	3.98045	0.981768	0.142423	0.136464
GOTERM_BP_DIRECT	GO:0046777~protein autophosphorylation	10	2.55102	0.00847213	CLK1, TRIM28, WNK1, AKT1, ATP13A2, TNIK, CDK12, CLK4, MTOR, UHMK1	371	181	19256	2.86757	1	0.424172	0.420218
GOTERM_MF_DIRECT	GO:0008013~beta-catenin binding	7	1.78571	0.00855999	SETD1A, CTNND1, DVL1, CTNNA1, DVL3, CTNNA2, VCL	370	90	18811	3.95426	0.991816	0.191744	0.187293
GOTERM_CC_DIRECT	GO:0030687~preribosome, large subunit precursor	4	1.02041	0.00865318	LAS1L, FBXW9, PPAN, RRP1B	383	23	20472	9.29595	0.984302	0.142628	0.136661
GOTERM_BP_DIRECT	GO:0006914~autophagy	9	2.29592	0.00889034	LRSAM1, PRKAA1, HERC1, MAP1S, TBC1D5, USP10, SEC16A, VPS4A, ATP13A2	371	151	19256	3.09355	1	0.435433	0.431375
GOTERM_CC_DIRECT	GO:0048471~perinuclear region of cytoplasm	25	6.37755	0.00923347	VPS4A, TWF2, MTMR9, NDRG2, NDRG1, WDR44, AKAP13, ATXN2, HSF1, FLNA, SPAG9, FUS, MAP1S, SEC16A, PRKCA, RANGAP1, IGF2R, CHERP, DLG1, INF2, TRIP10, RAPGEF2, EXOC6, TNIK, PLEC	383	763	20472	1.75137	0.988134	0.14712	0.140964
GOTERM_BP_DIRECT	GO:0006376~mRNA splice site selection	4	1.02041	0.00936961	RBMXL1, SRSF1, SRSF10, RBMX	371	23	19256	9.0266	1	0.448243	0.444065
GOTERM_MF_DIRECT	GO:1990841~promoter-specific chromatin binding	6	1.53061	0.00950239	ATF2, POLR2A, TRIM28, ZC3H4, HSF1, SIRT1	370	66	18811	4.62187	0.995191	0.204667	0.199916
GOTERM_BP_DIRECT	GO:1901888~regulation of cell junction assembly	3	0.765306	0.00954978	ROCK2, RAPGEF1, RAPGEF2	371	8	19256	19.4636	1	0.448243	0.444065
GOTERM_CC_DIRECT	GO:0030027~lamellipodium	10	2.55102	0.010207	CTTN, CTNND1, TWF2, CTNNA1, ARAP3, AKT1, SCRIB, GIT1, DBN1, CTTNBP2NL	383	192	20472	2.78394	0.992583	0.157386	0.150801
GOTERM_BP_DIRECT	GO:0050821~protein stabilization	11	2.80612	0.0103202	NPM1, BAG3, SEC16A, TCP1, CTNND1, DVL1, DVL3, MTMR9, FLNA, RTN4, PML	371	220	19256	2.59515	1	0.456927	0.452668
GOTERM_BP_DIRECT	GO:0046628~positive regulation of insulin receptor signaling pathway	4	1.02041	0.010558	IRS1, NUCKS1, ZBTB7B, SIRT1	371	24	19256	8.65049	1	0.456927	0.452668
GOTERM_BP_DIRECT	GO:0034063~stress granule assembly	4	1.02041	0.010558	ATXN2, PRRC2C, UBAP2L, MAPT	371	24	19256	8.65049	1	0.456927	0.452668
GOTERM_BP_DIRECT	GO:0043547~positive regulation of GTPase activity	10	2.55102	0.0106935	CCL13, DOCK9, DOCK7, DVL2, RAPGEF1, DVL3, ARAP3, RAPGEF2, RGL3, S100A10	371	188	19256	2.7608	1	0.456927	0.452668
GOTERM_BP_DIRECT	GO:0006513~protein monoubiquitination	5	1.27551	0.0107488	HUWE1, FANCA, UBE2O, NEDD4L, FANCC	371	45	19256	5.767	1	0.456927	0.452668
GOTERM_CC_DIRECT	GO:0098978~glutamatergic synapse	15	3.82653	0.0107563	CTNND1, AP3D1, SCRIB, MAPK14, NDRG1, MTOR, DLG1, DVL1, PACSIN2, EIF4EBP1, FLNA, TNIK, AP2M1, DBN1, DLGAP4	383	373	20472	2.14953	0.994312	0.158676	0.152036
GOTERM_CC_DIRECT	GO:0005915~zonula adherens	3	0.765306	0.0114633	CTNND1, CTNNA1, VCL	383	9	20472	17.8172	0.995958	0.158676	0.152036
GOTERM_CC_DIRECT	GO:0005794~Golgi apparatus	33	8.41837	0.0115387	FAM114A1, GOSR1, NEDD4L, NDRG2, WDR44, GOLGA3, ATXN2, HERC1, MAPK1, MALRD1, DYNC2H1, ABCC4, MAMDC4, LRBA, GLYCTK, SEC16A, GBF1, HLA-B, AP3D1, PLEKHA3, IGF2R, ARFGAP2, UHMK1, DLG1, SPATA16, CTTN, PACS1, GORASP2, TBC1D5, TCP1, TRIP10, RAF1, ST6GALNAC4	383	1122	20472	1.57211	0.996103	0.158676	0.152036
GOTERM_CC_DIRECT	GO:0016604~nuclear body	14	3.57143	0.0116185	NUFIP2, ATRX, CSTF2, SRRT, PTPN23, NSMCE4A, DVL2, CHAMP1, SMN2, UBE2O, DGCR8, SYMPK, SMN1, NELFE	383	339	20472	2.20744	0.996251	0.158676	0.152036
GOTERM_BP_DIRECT	GO:0032922~circadian regulation of gene expression	6	1.53061	0.0117881	MYBBP1A, KMT2A, MYCBP2, HUWE1, SIRT1, PML	371	71	19256	4.38617	1	0.479191	0.474724
GOTERM_BP_DIRECT	GO:0007569~cell aging	4	1.02041	0.0118296	NPM1, CDK1, SIRT1, MTOR	371	25	19256	8.30447	1	0.479191	0.474724
GOTERM_CC_DIRECT	GO:0014069~postsynaptic density	12	3.06122	0.0119946	HNRNPA3, SIPA1L1, FXR2, PSD3, DVL1, DGCR8, MAPK1, SCRIB, GPHN, GIT1, RTN4, DBN1	383	267	20472	2.40232	0.996874	0.159262	0.152598
GOTERM_BP_DIRECT	GO:0010038~response to metal ion	3	0.765306	0.0121233	NEDD4L, NDRG1, GPHN	371	9	19256	17.301	1	0.479191	0.474724
GOTERM_BP_DIRECT	GO:0032287~peripheral nervous system myelin maintenance	3	0.765306	0.0121233	AKT1, NDRG1, PLEC	371	9	19256	17.301	1	0.479191	0.474724
GOTERM_BP_DIRECT	GO:0016925~protein sumoylation	5	1.27551	0.0124896	NSMCE4A, TRIM28, NFATC2IP, RANGAP1, PML	371	47	19256	5.52159	1	0.485155	0.480633
GOTERM_BP_DIRECT	GO:0043113~receptor clustering	4	1.02041	0.0131855	DLG1, DVL1, FLNA, SCRIB	371	26	19256	7.98507	1	0.503124	0.498434
GOTERM_BP_DIRECT	GO:0006364~rRNA processing	8	2.04082	0.0133988	PPAN-P2RY11, LAS1L, DKC1, XRN2, PPAN, NOLC1, UTP20, RRP1B	371	131	19256	3.16965	1	0.503124	0.498434
GOTERM_CC_DIRECT	GO:0005813~centrosome	19	4.84694	0.0148041	NEK9, NPM1, MAP1S, ROCK2, VPS4A, UBR4, PHAX, NDRG1, CLIP1, ODF2L, HSF1, TCP1, CDK2, CDK1, TUBGCP6, CEP170, ITGB6, NINL, GIT1	383	547	20472	1.85664	0.999199	0.188021	0.180154
GOTERM_CC_DIRECT	GO:0030286~dynein complex	4	1.02041	0.0149473	DYNC2H1, DNAH3, DNAH1, DNAH6	383	28	20472	7.63596	0.999252	0.188021	0.180154
GOTERM_MF_DIRECT	GO:0051959~dynein light intermediate chain binding	4	1.02041	0.0154518	DYNC2H1, DNAH3, DNAH1, DNAH6	370	27	18811	7.53193	0.999834	0.311232	0.304007
GOTERM_MF_DIRECT	GO:0008190~eukaryotic initiation factor 4E binding	3	0.765306	0.0155616	LARP1, EIF4EBP1, EIF4G1	370	10	18811	15.2522	0.999844	0.311232	0.304007
GOTERM_BP_DIRECT	GO:0030878~thyroid gland development	4	1.02041	0.0161526	MAPK1, BRAF, RAF1, FGF10	371	28	19256	7.41471	1	0.583237	0.5778
GOTERM_BP_DIRECT	GO:0032868~response to insulin	6	1.53061	0.0163089	IRS1, VPS13C, ZBTB7B, MAPK14, SIRT1, MTOR	371	77	19256	4.04439	1	0.583237	0.5778
GOTERM_BP_DIRECT	GO:0001938~positive regulation of endothelial cell proliferation	6	1.53061	0.0163089	AKT1, PRKCA, RICTOR, SIRT1, MTOR, FGF10	371	77	19256	4.04439	1	0.583237	0.5778
GOTERM_MF_DIRECT	GO:0030674~protein binding, bridging	7	1.78571	0.0166439	TCOF1, SRRT, DVL2, NOLC1, MAPT, NCK1, GATAD2A	370	104	18811	3.42196	0.999916	0.321399	0.313938
GOTERM_CC_DIRECT	GO:0005912~adherens junction	9	2.29592	0.0172212	DLG1, BAIAP2L1, CDC42EP4, CTNND1, CTNNA1, SCRIB, CTNNA2, NDRG1, VCL	383	175	20472	2.74894	0.999752	0.21107	0.202239
GOTERM_CC_DIRECT	GO:0002102~podosome	4	1.02041	0.0180256	HNRNPK, CTTN, PTPN12, VCL	383	30	20472	7.12689	0.999833	0.214848	0.205859
GOTERM_BP_DIRECT	GO:0050658~RNA transport	3	0.765306	0.0180583	ATXN2, HNRNPA2B1, YBX1	371	11	19256	14.1554	1	0.635709	0.629784
GOTERM_CC_DIRECT	GO:0030424~axon	14	3.57143	0.0184284	GSK3A, PRKAA1, DOCK7, MYCBP2, UHMK1, FXR2, SMN2, MAPK1, WDFY3, ADNP, MAPT, SMN1, CTNNA2, PLEC	383	361	20472	2.07292	0.999862	0.214848	0.205859
GOTERM_BP_DIRECT	GO:0071456~cellular response to hypoxia	8	2.04082	0.018664	SUV39H2, PRKAA1, EIF4EBP1, AKT1, SIRT1, NDRG1, RTN4, MTOR	371	140	19256	2.96588	1	0.639561	0.6336
GOTERM_BP_DIRECT	GO:0030334~regulation of cell migration	7	1.78571	0.0187355	TBCCD1, FLNA, AKT1, VCL, RTN4, NCK1, FGF10	371	109	19256	3.33322	1	0.639561	0.6336
GOTERM_BP_DIRECT	GO:0043161~proteasome-mediated ubiquitin-dependent protein catabolic process	10	2.55102	0.0205232	GSK3A, ZNRF2, PSMB2, PSMD2, HUWE1, AKT1, NEDD4L, UBE4B, SIRT1, PML	371	210	19256	2.47157	1	0.690131	0.683698
GOTERM_MF_DIRECT	GO:0044325~ion channel binding	8	2.04082	0.0206236	DLG1, PACS1, USP10, FLNA, NEDD4L, AP2M1, S100A10, CHERP	370	140	18811	2.90517	0.999991	0.384974	0.376037
GOTERM_BP_DIRECT	GO:0045893~positive regulation of transcription, DNA-templated	23	5.86735	0.021135	ARHGEF11, NPM1, RRN3, TAF15, KMT2A, FUS, NCOA4, NOLC1, FOXK2, GATAD2B, PML, PHF8, GATAD2A, ELF1, RBMXL1, TRIM28, THRAP3, CDK2, WAC, DVL3, AKT1, MAPK1, TACC1	371	716	19256	1.66727	1	0.698685	0.692173
GOTERM_CC_DIRECT	GO:0005770~late endosome	8	2.04082	0.0212655	VPS13C, MICALL1, VPS4A, MYO5A, MAPK1, RAPGEF2, ATP13A2, IGF2R	383	148	20472	2.88928	0.999966	0.241231	0.231138
GOTERM_BP_DIRECT	GO:0090179~planar cell polarity pathway involved in neural tube closure	3	0.765306	0.0213978	DVL1, DVL2, DVL3	371	12	19256	12.9757	1	0.698685	0.692173
GOTERM_MF_DIRECT	GO:0003676~nucleic acid binding	13	3.31633	0.0215273	SPEN, CPSF4, RBM17, NPM1, CPSF6, DDX55, SRRT, YBX1, KRBA2, XRN2, RAF1, HNRNPA1, RBMX	370	313	18811	2.11159	0.999995	0.388879	0.379852
GOTERM_CC_DIRECT	GO:0000502~proteasome complex	5	1.27551	0.0217007	PSMB2, PSMD2, PSME4, HSPB1, UBR1	383	57	20472	4.68875	0.999972	0.241231	0.231138
GOTERM_BP_DIRECT	GO:0042147~retrograde transport, endosome to Golgi	6	1.53061	0.0218565	SPAG9, TBC1D5, GOSR1, GBF1, UBE2O, SNX8	371	83	19256	3.75202	1	0.703468	0.696911
GOTERM_MF_DIRECT	GO:0008353~RNA polymerase II carboxy-terminal domain kinase activity	3	0.765306	0.0222419	CDK1, MAPK1, CDK12	370	12	18811	12.7101	0.999997	0.389233	0.380197
GOTERM_BP_DIRECT	GO:0032007~negative regulation of TOR signaling	4	1.02041	0.0231213	GSK3A, PRKAA1, UBR1, SIRT1	371	32	19256	6.48787	1	0.723505	0.716761
GOTERM_BP_DIRECT	GO:0016239~positive regulation of macroautophagy	4	1.02041	0.0231213	LARP1, WAC, SIRT1, PAFAH1B2	371	32	19256	6.48787	1	0.723505	0.716761
GOTERM_BP_DIRECT	GO:0090136~epithelial cell-cell adhesion	3	0.765306	0.0249712	CTNNA1, CTNNA2, VCL	371	13	19256	11.9776	1	0.739854	0.732958
GOTERM_BP_DIRECT	GO:0098789~pre-mRNA cleavage required for polyadenylation	3	0.765306	0.0249712	CPSF4, CPSF6, CSTF2	371	13	19256	11.9776	1	0.739854	0.732958
GOTERM_BP_DIRECT	GO:0051168~nuclear export	3	0.765306	0.0249712	AKAP13, RANGAP1, HNRNPA1	371	13	19256	11.9776	1	0.739854	0.732958
GOTERM_BP_DIRECT	GO:0098586~cellular response to virus	6	1.53061	0.0250391	ATF2, IFNA13, IFNA1, GBF1, RRP1B, MAPK14	371	86	19256	3.62114	1	0.739854	0.732958
GOTERM_BP_DIRECT	GO:0006886~intracellular protein transport	13	3.31633	0.0252857	NPM1, TBC1D9B, RAB5C, EXOC6B, AP3D1, AP2A1, SYTL2, TOM1L1, CTTN, TBC1D5, EXOC6, SNX8, AP2M1	371	328	19256	2.05713	1	0.739854	0.732958
GOTERM_CC_DIRECT	GO:0043005~neuron projection	14	3.57143	0.0263522	HNRNPA3, DOCK7, MYO5A, BRAF, RTN4, DLG1, BAG3, DVL1, SMN2, RAPGEF2, ATP13A2, MAPT, SMN1, GIT1	383	379	20472	1.97447	0.999997	0.286281	0.274303
GOTERM_BP_DIRECT	GO:0032212~positive regulation of telomere maintenance via telomerase	4	1.02041	0.0271254	DKC1, TCP1, MAPK1, HNRNPA1	371	34	19256	6.10623	1	0.76392	0.756799
GOTERM_BP_DIRECT	GO:0048144~fibroblast proliferation	4	1.02041	0.0271254	RRN3, KMT2A, CDK1, FGF10	371	34	19256	6.10623	1	0.76392	0.756799
GOTERM_BP_DIRECT	GO:0045773~positive regulation of axon extension	4	1.02041	0.0271254	TWF2, ADNP, MAPT, DBN1	371	34	19256	6.10623	1	0.76392	0.756799
GOTERM_BP_DIRECT	GO:0065003~macromolecular complex assembly	8	2.04082	0.0277373	KMT2A, HSF1, CDK1, FANCA, FANCC, KNTC1, AP2M1, PML	371	152	19256	2.73173	1	0.771508	0.764317
GOTERM_MF_DIRECT	GO:0030332~cyclin binding	4	1.02041	0.028599	CDK2, CDK1, CDK12, CDK14	370	34	18811	5.98124	1	0.482793	0.471585
GOTERM_BP_DIRECT	GO:0031053~primary miRNA processing	3	0.765306	0.0287684	SRRT, HNRNPA2B1, DGCR8	371	14	19256	11.1221	1	0.77161	0.764418
GOTERM_BP_DIRECT	GO:0007175~negative regulation of epidermal growth factor-activated receptor activity	3	0.765306	0.0287684	ERRFI1, SOCS4, SOCS5	371	14	19256	11.1221	1	0.77161	0.764418
GOTERM_BP_DIRECT	GO:2001022~positive regulation of response to DNA damage stimulus	3	0.765306	0.0287684	BCLAF1, FXR2, NSMCE4A	371	14	19256	11.1221	1	0.77161	0.764418
GOTERM_CC_DIRECT	GO:0016235~aggresome	4	1.02041	0.0292176	BAG3, XRN2, DVL2, RANGAP1	383	36	20472	5.93908	0.999999	0.309324	0.296381
GOTERM_BP_DIRECT	GO:0034599~cellular response to oxidative stress	6	1.53061	0.029724	ATF2, PRKAA1, ALDH3B1, FANCC, ATP13A2, PPIA	371	90	19256	3.4602	1	0.787861	0.780517
GOTERM_CC_DIRECT	GO:0030054~cell junction	10	2.55102	0.0306654	DLG1, MAP1S, CTNND1, CTNNA1, RAPGEF2, DSG2, SCRIB, ITGB6, RTN4, RAI14	383	232	20472	2.30395	1	0.309324	0.296381
GOTERM_MF_DIRECT	GO:0051721~protein phosphatase 2A binding	4	1.02041	0.0308377	EIF4EBP1, AKT1, MAPT, CTTNBP2NL	370	35	18811	5.81035	1	0.482793	0.471585
GOTERM_MF_DIRECT	GO:0004860~protein kinase inhibitor activity	4	1.02041	0.0308377	NPM1, WNK1, TRIB1, NCK1	370	35	18811	5.81035	1	0.482793	0.471585
GOTERM_BP_DIRECT	GO:0033138~positive regulation of peptidyl-serine phosphorylation	6	1.53061	0.0309757	GSK3A, DOCK7, AKT1, BRAF, RAF1, EIF4G1	371	91	19256	3.42217	1	0.811491	0.803927
GOTERM_MF_DIRECT	GO:0003677~DNA binding	36	9.18367	0.0310367	KHDRBS1, ATF2, ZNF592, GTF3C4, KMT2A, SRRT, PDCD5, TTF2, YBX1, BCLAF1, TRIM28, POLR2A, HSF1, MYO18A, MAPK1, ZBTB7A, RBM6, SPEN, WDHD1, PBRM1, TAF15, FUS, MAP1S, SP110, TIGD6, NFYC, ATRX, HUWE1, WDR76, PML, SRRM1, HNRNPK, MYBBP1A, THRAP3, ADNP, MAPT	370	1286	18811	1.42322	1	0.482793	0.471585
GOTERM_CC_DIRECT	GO:0005858~axonemal dynein complex	3	0.765306	0.0310618	DNAH3, DNAH1, DNAH6	383	15	20472	10.6903	1	0.309324	0.296381
GOTERM_CC_DIRECT	GO:0031616~spindle pole centrosome	3	0.765306	0.0310618	NPM1, TBCCD1, MISP	383	15	20472	10.6903	1	0.309324	0.296381
GOTERM_BP_DIRECT	GO:0033120~positive regulation of RNA splicing	3	0.765306	0.0327795	POLR2A, U2AF2, SRSF1	371	15	19256	10.3806	1	0.82554	0.817845
GOTERM_BP_DIRECT	GO:0006895~Golgi to endosome transport	3	0.765306	0.0327795	VPS13C, GBF1, AP2A1	371	15	19256	10.3806	1	0.82554	0.817845
GOTERM_BP_DIRECT	GO:0010975~regulation of neuron projection development	4	1.02041	0.0337781	GSK3A, DPYSL2, AKT1, CTNNA2	371	37	19256	5.61113	1	0.82554	0.817845
GOTERM_BP_DIRECT	GO:0051301~cell division	14	3.57143	0.0340972	NEK9, VPS4A, ZNF16, TUBA1C, TUBA1B, TUBA1A, CDK3, CDK2, CDK1, KNTC1, TACC1, CDK14, MISP, DIS3L2	371	382	19256	1.9022	1	0.82554	0.817845
GOTERM_CC_DIRECT	GO:0005938~cell cortex	8	2.04082	0.0345432	AKAP12, AKAP13, CTTN, FNBP1, TRIP10, FLNA, MISP, RAI14	383	164	20472	2.6074	1	0.336973	0.322873
GOTERM_BP_DIRECT	GO:1901215~negative regulation of neuron death	5	1.27551	0.0345901	HSF1, AKT1, ATP13A2, SIRT1, EIF4G1	371	64	19256	4.05492	1	0.82554	0.817845
GOTERM_BP_DIRECT	GO:0046627~negative regulation of insulin receptor signaling pathway	4	1.02041	0.0361665	GSK3A, PRKAA1, IRS1, NCK1	371	38	19256	5.46347	1	0.82554	0.817845
GOTERM_BP_DIRECT	GO:2001240~negative regulation of extrinsic apoptotic signaling pathway in absence of ligand	4	1.02041	0.0361665	COL2A1, CTNNA1, AKT1, FGF10	371	38	19256	5.46347	1	0.82554	0.817845
GOTERM_BP_DIRECT	GO:0007420~brain development	11	2.80612	0.0363536	MAP1S, UTP3, BAG3, DPYSL2, SETD1A, CTNND1, GIT1, RTN4, PAFAH1B2, MTOR, PHF8	371	270	19256	2.11457	1	0.82554	0.817845
GOTERM_MF_DIRECT	GO:0003743~translation initiation factor activity	5	1.27551	0.0368801	EIF5B, RRN3, EIF3J, EIF2S2, EIF4G1	370	64	18811	3.97192	1	0.558186	0.545228
GOTERM_BP_DIRECT	GO:0016572~histone phosphorylation	3	0.765306	0.0369949	RPS6KA4, CDK2, CDK1	371	16	19256	9.73181	1	0.82554	0.817845
GOTERM_BP_DIRECT	GO:0045651~positive regulation of macrophage differentiation	3	0.765306	0.0369949	HSF1, PRKCA, TRIB1	371	16	19256	9.73181	1	0.82554	0.817845
GOTERM_BP_DIRECT	GO:0006900~membrane budding	3	0.765306	0.0369949	VPS4A, AP2M1, S100A10	371	16	19256	9.73181	1	0.82554	0.817845
GOTERM_BP_DIRECT	GO:0051146~striated muscle cell differentiation	3	0.765306	0.0369949	SPAG9, AKT1, MAPK14	371	16	19256	9.73181	1	0.82554	0.817845
GOTERM_BP_DIRECT	GO:0060285~cilium-dependent cell motility	3	0.765306	0.0369949	DNAH3, DNAH1, DNAH6	371	16	19256	9.73181	1	0.82554	0.817845
GOTERM_BP_DIRECT	GO:0045292~mRNA cis splicing, via spliceosome	3	0.765306	0.0369949	RBM17, PRPF40B, PRPF4B	371	16	19256	9.73181	1	0.82554	0.817845
GOTERM_BP_DIRECT	GO:0022007~convergent extension involved in neural plate elongation	2	0.510204	0.0380614	DVL1, DVL2	371	2	19256	51.903	1	0.82554	0.817845
GOTERM_BP_DIRECT	GO:0032071~regulation of endodeoxyribonuclease activity	2	0.510204	0.0380614	NPM1, SIRT1	371	2	19256	51.903	1	0.82554	0.817845
GOTERM_BP_DIRECT	GO:0042752~regulation of circadian rhythm	5	1.27551	0.0380996	PRKAA1, ROCK2, CDK1, PML, MTOR	371	66	19256	3.93204	1	0.82554	0.817845
GOTERM_BP_DIRECT	GO:0031175~neuron projection development	7	1.78571	0.0384769	HERC1, CLMN, MICALL1, DOCK7, RAPGEF2, MAPT, UHMK1	371	129	19256	2.81644	1	0.82554	0.817845
GOTERM_MF_DIRECT	GO:0097472~cyclin-dependent protein kinase activity	2	0.510204	0.0388486	CDK2, CDK1	370	2	18811	50.8405	1	0.572506	0.559215
GOTERM_CC_DIRECT	GO:0099524~postsynaptic cytosol	3	0.765306	0.0392634	EIF4EBP1, MTOR, DBN1	383	17	20472	9.43265	1	0.367998	0.352601
GOTERM_CC_DIRECT	GO:0097440~apical dendrite	3	0.765306	0.0392634	GSK3A, FLNA, OSBP2	383	17	20472	9.43265	1	0.367998	0.352601
GOTERM_BP_DIRECT	GO:0030154~cell differentiation	21	5.35714	0.039809	SUV39H2, EDA, MROH2B, HUWE1, PRRC2C, NEDD4L, NDRG2, TYMP, PURB, ELF1, SPATA16, NHSL1, GORASP2, MKRN2, AKT1, RAPGEF2, CTNNA2, RAF1, CYLC1, FGF10, RAI14	371	680	19256	1.60289	1	0.82554	0.817845
GOTERM_BP_DIRECT	GO:0006006~glucose metabolic process	5	1.27551	0.039928	PRKAA1, H6PD, AKT1, MAPK14, PGM1	371	67	19256	3.87336	1	0.82554	0.817845
GOTERM_BP_DIRECT	GO:0010628~positive regulation of gene expression	17	4.33673	0.0402856	ATF2, GSK3A, PRKAA1, EDA, ROCK2, PDCD5, BRAF, MAPK14, MTOR, IL1F10, HSF1, CDK1, AKT1, MAPK1, ATP13A2, ZBTB7B, FGF10	371	513	19256	1.71998	1	0.82554	0.817845
GOTERM_MF_DIRECT	GO:0046872~metal ion binding	65	16.5816	0.0410679	ATF2, SUV39H2, LRSAM1, GMEB1, ACSM3, ZC3H4, APIP, ZBTB8OS, JADE2, GPHN, IRF2BPL, PHF8, AKAP13, MT2A, TRIM28, ZNF726, CHAMP1, PGM3, DGCR8, GIT1, BCKDHA, EIF5B, BRD1, SP110, ATRX, ARAP3, SIRT1, ZNF16, ARFGAP2, ACLY, COL2A1, ZNF639, XRN2, ADAM12, WDFY3, RAF1, DUS3L, ZNF277, PRKAA1, ZNF592, ROCK2, MYCBP2, ZC3HAV1, LIMA1, ZNRF2, POLR2A, ZKSCAN7, MICALL1, ZC3H13, ZBTB7B, ZBTB7A, CPSF4, NEK9, TAF15, FUS…	370	2642	18811	1.25081	1	0.589693	0.576004
GOTERM_BP_DIRECT	GO:0006974~cellular response to DNA damage stimulus	11	2.80612	0.0412222	ATF2, USP10, CDK3, SETD1A, PSME4, WAC, MAPK1, AKT1, SIRT1, WDR76, MTOR	371	276	19256	2.0686	1	0.82554	0.817845
GOTERM_BP_DIRECT	GO:0050872~white fat cell differentiation	3	0.765306	0.0414052	ATF2, SIRT1, FGF10	371	17	19256	9.15935	1	0.82554	0.817845
GOTERM_BP_DIRECT	GO:0043923~positive regulation by host of viral transcription	3	0.765306	0.0414052	ZNF639, NUCKS1, RRP1B	371	17	19256	9.15935	1	0.82554	0.817845
GOTERM_BP_DIRECT	GO:1903146~regulation of mitophagy	3	0.765306	0.0414052	GSK3A, CTTN, ATP13A2	371	17	19256	9.15935	1	0.82554	0.817845
GOTERM_BP_DIRECT	GO:0048009~insulin-like growth factor receptor signaling pathway	3	0.765306	0.0414052	IRS1, AKT1, IGF2R	371	17	19256	9.15935	1	0.82554	0.817845
GOTERM_BP_DIRECT	GO:0030330~DNA damage response, signal transduction by p53 class mediator	3	0.765306	0.0414052	USP10, ATRX, NDRG1	371	17	19256	9.15935	1	0.82554	0.817845
GOTERM_CC_DIRECT	GO:0043204~perikaryon	8	2.04082	0.0417744	BRD1, FUS, SMN2, MAPK1, FLNA, WDFY3, SMN1, KCNK1	383	171	20472	2.50066	1	0.375641	0.359924
GOTERM_CC_DIRECT	GO:0032991~macromolecular complex	21	5.35714	0.0418015	KHDRBS1, NPM1, DFFA, USP10, SRRT, MTMR9, SIRT1, GATAD2B, ZNRF2, TRIM28, WNK1, XPO6, DPYSL2, EIF4EBP1, AKT1, MAPK1, RAPGEF2, HNRNPC, PPIA, RBMX, VCL	383	703	20472	1.59671	1	0.375641	0.359924
GOTERM_CC_DIRECT	GO:0043025~neuronal cell body	14	3.57143	0.042889	GSK3A, PRKAA1, MAP1S, PHAX, MTOR, AKAP12, FXR2, DPYSL2, DVL1, RAPGEF2, ATP13A2, ADNP, MAPT, SRSF10	383	407	20472	1.83863	1	0.375641	0.359924
GOTERM_CC_DIRECT	GO:0043034~costamere	3	0.765306	0.0436374	AHNAK, VCL, PLEC	383	18	20472	8.90862	1	0.375641	0.359924
GOTERM_BP_DIRECT	GO:0071276~cellular response to cadmium ion	4	1.02041	0.0438364	MT2A, HSF1, MAPK1, AKT1	371	41	19256	5.0637	1	0.866347	0.858271
GOTERM_CC_DIRECT	GO:0000781~chromosome, telomeric region	8	2.04082	0.0440082	TOX4, NSMCE4A, ATRX, CDK2, HNRNPA2B1, CDK1, GATAD2B, PML	383	173	20472	2.47175	1	0.375641	0.359924
GOTERM_CC_DIRECT	GO:0031982~vesicle	8	2.04082	0.0451647	TUBA1C, AHNAK, MUC16, ALDH3B1, MYO5A, AKT1, ATP13A2, PPIA	383	174	20472	2.45755	1	0.378749	0.362902
GOTERM_BP_DIRECT	GO:0015031~protein transport	15	3.82653	0.0452388	MAMDC4, SLC15A2, SEC16A, GOSR1, GBF1, MYO5A, PHAX, PTPN23, EHBP1, ARFGAP2, TOM1L1, NXF1, RAB11FIP1, TBC1D5, SNX8	371	439	19256	1.77345	1	0.886287	0.878026
GOTERM_CC_DIRECT	GO:0043231~intracellular membrane-bounded organelle	27	6.88776	0.0467553	EDA, IRS1, MYCBP2, FOXK2, PTPN23, YBX1, ZNRF2, RAB11FIP1, CTNNA1, PACSIN2, MISP, SNX8, AP2M1, CPSF4, FNBP1, BRAF, RANGAP1, UHMK1, MYBBP1A, CTTN, TBC1D5, RAPGEF1, TRIP10, DSG2, KCNK1, PPIA, OSBP2	383	982	20472	1.46965	1	0.385328	0.369205
GOTERM_MF_DIRECT	GO:0004708~MAP kinase kinase activity	3	0.765306	0.0477422	MAPK1, BRAF, MAPK14	370	18	18811	8.47342	1	0.66839	0.652874
GOTERM_BP_DIRECT	GO:0043066~negative regulation of apoptotic process	17	4.33673	0.0484708	NPM1, PRKAA1, APIP, HSPB1, BRAF, SIRT1, MTOR, ZNF16, HNRNPK, BAG3, MYO18A, CDK1, FLNA, AKT1, UBE2O, RICTOR, RAF1	371	526	19256	1.67747	1	0.935567	0.926846
GOTERM_CC_DIRECT	GO:0016605~PML body	6	1.53061	0.0485454	HSF1, ATRX, WDFY3, SIRT1, PML, MTOR	383	106	20472	3.02557	1	0.3933	0.376844
GOTERM_BP_DIRECT	GO:0042060~wound healing	6	1.53061	0.0485847	SCRIB, ITGB6, RAF1, MTOR, PLEC, FGF10	371	103	19256	3.02347	1	0.935567	0.926846
GOTERM_CC_DIRECT	GO:0019898~extrinsic component of membrane	5	1.27551	0.0495795	MUC16, VPS13C, MICALL1, PACSIN2, WDFY3	383	74	20472	3.6116	1	0.394984	0.378457
GOTERM_BP_DIRECT	GO:0030705~cytoskeleton-dependent intracellular transport	3	0.765306	0.0507754	TUBA1C, TUBA1B, TUBA1A	371	19	19256	8.1952	1	0.945429	0.936616
GOTERM_BP_DIRECT	GO:0010761~fibroblast migration	3	0.765306	0.0507754	AKT1, PML, PLEC	371	19	19256	8.1952	1	0.945429	0.936616
GOTERM_BP_DIRECT	GO:0031065~positive regulation of histone deacetylation	3	0.765306	0.0507754	ZBTB7B, SIRT1, PML	371	19	19256	8.1952	1	0.945429	0.936616
GOTERM_BP_DIRECT	GO:0010243~response to organonitrogen compound	3	0.765306	0.0507754	ABCC4, PSMB2, TNIK	371	19	19256	8.1952	1	0.945429	0.936616
GOTERM_BP_DIRECT	GO:0000187~activation of MAPK activity	5	1.27551	0.0519307	PRKAA1, TAB2, MAPK14, PPIA, FGF10	371	73	19256	3.555	1	0.959015	0.950076
GOTERM_BP_DIRECT	GO:0000082~G1/S transition of mitotic cell cycle	5	1.27551	0.0541024	KHDRBS1, CDK3, CDK2, EIF4EBP1, PHF8	371	74	19256	3.50696	1	0.961437	0.952476
GOTERM_BP_DIRECT	GO:0070301~cellular response to hydrogen peroxide	5	1.27551	0.0541024	PRKAA1, HSF1, CDK1, SIRT1, ZNF277	371	74	19256	3.50696	1	0.961437	0.952476
GOTERM_BP_DIRECT	GO:0009411~response to UV	4	1.02041	0.0552115	PRKAA1, UBE4B, PML, MAP4K3	371	45	19256	4.6136	1	0.961437	0.952476
GOTERM_BP_DIRECT	GO:0070527~platelet aggregation	4	1.02041	0.0552115	HSPB1, FLNA, PPIA, VCL	371	45	19256	4.6136	1	0.961437	0.952476
GOTERM_BP_DIRECT	GO:0032012~regulation of ARF protein signal transduction	3	0.765306	0.0557179	PSD3, GBF1, GIT1	371	20	19256	7.78544	1	0.961437	0.952476
GOTERM_MF_DIRECT	GO:0005096~GTPase activator activity	11	2.80612	0.0560912	ARHGEF11, ERRFI1, SIPA1L1, TBC1D9B, TBC1D5, ARAP3, RAPGEF2, RANGAP1, GAPVD1, GIT1, ARFGAP2	370	285	18811	1.96227	1	0.751503	0.734058
GOTERM_BP_DIRECT	GO:0006898~receptor-mediated endocytosis	5	1.27551	0.0563227	CTTN, MICALL1, AP2A1, IGF2R, REPS1	371	75	19256	3.4602	1	0.961437	0.952476
GOTERM_BP_DIRECT	GO:1905686~positive regulation of plasma membrane repair	2	0.510204	0.0565467	AHNAK, S100A10	371	3	19256	34.602	1	0.961437	0.952476
GOTERM_BP_DIRECT	GO:1990428~miRNA transport	2	0.510204	0.0565467	HNRNPA2B1, YBX1	371	3	19256	34.602	1	0.961437	0.952476
GOTERM_BP_DIRECT	GO:0001865~NK T cell differentiation	2	0.510204	0.0565467	ATF2, ZBTB7B	371	3	19256	34.602	1	0.961437	0.952476
GOTERM_BP_DIRECT	GO:1990928~response to amino acid starvation	2	0.510204	0.0565467	LARP1, EIF4EBP1	371	3	19256	34.602	1	0.961437	0.952476
GOTERM_BP_DIRECT	GO:0016567~protein ubiquitination	16	4.08163	0.0567865	MYCBP2, UBR4, HUWE1, NEDD4L, UBR1, JADE2, SIRT1, PML, ASB16, IRF2BPL, TRIM28, HERC1, MKRN2, AKT1, SOCS4, SOCS5	371	496	19256	1.67429	1	0.961437	0.952476
GOTERM_BP_DIRECT	GO:0007283~spermatogenesis	15	3.82653	0.0571827	KHDRBS1, BRD2, MROH2B, ATRX, SIRT1, IGF2R, GOLGA3, SPATA16, GORASP2, XRN2, PGM3, MKRN2, CYLC1, PAFAH1B2, RAI14	371	454	19256	1.71486	1	0.961437	0.952476
GOTERM_MF_DIRECT	GO:0004614~phosphoglucomutase activity	2	0.510204	0.0577047	PGM3, PGM1	370	3	18811	33.8937	1	0.751503	0.734058
GOTERM_MF_DIRECT	GO:0035173~histone kinase activity	2	0.510204	0.0577047	CDK2, CDK1	370	3	18811	33.8937	1	0.751503	0.734058
GOTERM_BP_DIRECT	GO:0001837~epithelial to mesenchymal transition	4	1.02041	0.0582543	TRIM28, ROCK2, LOXL3, FLNA	371	46	19256	4.5133	1	0.9722	0.963138
GOTERM_CC_DIRECT	GO:0005777~peroxisome	6	1.53061	0.0588439	AOC1, GBF1, MYO5A, DHRS4L2, ACOX3, DHRS4	383	112	20472	2.86348	1	0.461105	0.441812
GOTERM_BP_DIRECT	GO:0048814~regulation of dendrite morphogenesis	3	0.765306	0.060821	SIPA1L1, NEDD4L, TNIK	371	21	19256	7.41471	1	0.973236	0.964165
GOTERM_BP_DIRECT	GO:0032211~negative regulation of telomere maintenance via telomerase	3	0.765306	0.060821	HNRNPC, HNRNPA1, PML	371	21	19256	7.41471	1	0.973236	0.964165
GOTERM_BP_DIRECT	GO:0045948~positive regulation of translational initiation	3	0.765306	0.060821	KHDRBS1, LARP1, UHMK1	371	21	19256	7.41471	1	0.973236	0.964165
GOTERM_BP_DIRECT	GO:0060324~face development	3	0.765306	0.060821	MAPK1, BRAF, RAF1	371	21	19256	7.41471	1	0.973236	0.964165
GOTERM_BP_DIRECT	GO:0032147~activation of protein kinase activity	5	1.27551	0.0609083	TOM1L1, DLG1, WNK1, ADNP, TNIK	371	77	19256	3.37032	1	0.973236	0.964165
GOTERM_BP_DIRECT	GO:0048511~rhythmic process	5	1.27551	0.0609083	SUV39H2, PRKAA1, ROCK2, CDK1, MTOR	371	77	19256	3.37032	1	0.973236	0.964165
GOTERM_CC_DIRECT	GO:0001650~fibrillar center	7	1.78571	0.0609178	ZNRF2, TCOF1, DKC1, NOLC1, SIRT1, PAFAH1B2, RAI14	383	149	20472	2.51115	1	0.469657	0.450006
GOTERM_BP_DIRECT	GO:0030036~actin cytoskeleton organization	8	2.04082	0.062059	ARHGEF11, INF2, ROCK2, PACSIN2, TRIP10, FLNA, PHACTR1, EHBP1	371	182	19256	2.28145	1	0.984641	0.975463
GOTERM_CC_DIRECT	GO:0030863~cortical cytoskeleton	3	0.765306	0.0627685	CTTN, FLNA, DBN1	383	22	20472	7.28887	1	0.473778	0.453955
GOTERM_CC_DIRECT	GO:0005769~early endosome	11	2.80612	0.0641613	RAB5C, USP10, VPS4A, PACSIN2, RAPGEF1, AP3D1, MYO5A, MAPK1, PTPN23, IGF2R, C1ORF210	383	308	20472	1.90899	1	0.473778	0.453955
GOTERM_CC_DIRECT	GO:0034774~secretory granule lumen	6	1.53061	0.0644259	PSMD2, HUWE1, MAPK14, PPIA, VCL, PAFAH1B2	383	115	20472	2.78878	1	0.473778	0.453955
GOTERM_BP_DIRECT	GO:0048538~thymus development	4	1.02041	0.0645714	MAPK1, BRAF, RAF1, FGF10	371	48	19256	4.32525	1	1	0.991119
GOTERM_BP_DIRECT	GO:0001558~regulation of cell growth	5	1.27551	0.0656855	ARHGEF11, NPM1, CDK11A, CDK11B, MTOR	371	79	19256	3.285	1	1	0.991119
GOTERM_BP_DIRECT	GO:0080182~histone H3-K4 trimethylation	3	0.765306	0.0660767	KMT2A, NFYC, SETD1A	371	22	19256	7.07768	1	1	0.991119
GOTERM_BP_DIRECT	GO:0035567~non-canonical Wnt signaling pathway	3	0.765306	0.0660767	DVL1, DVL2, DVL3	371	22	19256	7.07768	1	1	0.991119
GOTERM_MF_DIRECT	GO:0050321~tau-protein kinase activity	3	0.765306	0.0685072	GSK3A, PRKAA1, ROCK2	370	22	18811	6.9328	1	0.871909	0.851669
GOTERM_BP_DIRECT	GO:0043536~positive regulation of blood vessel endothelial cell migration	4	1.02041	0.0711894	HSPB1, AKT1, PRKCA, SIRT1	371	50	19256	4.15224	1	1	0.991119
GOTERM_MF_DIRECT	GO:0003730~mRNA 3'-UTR binding	9	2.29592	0.0728868	HNRNPA3, TAF15, LARP1, FXR2, FUS, HNRNPA2B1, LARP4B, HNRNPC, HNRNPA1	370	222	18811	2.0611	1	0.893853	0.873102
GOTERM_CC_DIRECT	GO:0044291~cell-cell contact zone	3	0.765306	0.0732104	AHNAK, SCRIB, VCL	383	24	20472	6.68146	1	0.530221	0.508036
GOTERM_MF_DIRECT	GO:0070577~lysine-acetylated histone binding	3	0.765306	0.0740879	BRD2, KMT2A, PSME4	370	23	18811	6.63137	1	0.893853	0.873102
GOTERM_BP_DIRECT	GO:0016477~cell migration	10	2.55102	0.0745688	LIMA1, GSK3A, MYO18A, CTNNA1, CDK1, SCRIB, CTNNA2, ITGB6, MISP, NCK1	371	268	19256	1.93668	1	1	0.991119
GOTERM_BP_DIRECT	GO:1900087~positive regulation of G1/S transition of mitotic cell cycle	4	1.02041	0.0746083	ANKRD17, AKT1, EIF4G1, FGF10	371	51	19256	4.07082	1	1	0.991119
GOTERM_BP_DIRECT	GO:0010825~positive regulation of centrosome duplication	2	0.510204	0.0746778	NPM1, ROCK2	371	4	19256	25.9515	1	1	0.991119
GOTERM_BP_DIRECT	GO:0036493~positive regulation of translation in response to endoplasmic reticulum stress	2	0.510204	0.0746778	NCK1, EIF4G1	371	4	19256	25.9515	1	1	0.991119
GOTERM_BP_DIRECT	GO:0090400~stress-induced premature senescence	2	0.510204	0.0746778	MAPK14, SIRT1	371	4	19256	25.9515	1	1	0.991119
GOTERM_MF_DIRECT	GO:0005198~structural molecule activity	8	2.04082	0.0768718	TUBA1C, TUBA1B, TUBA1A, ROCK2, CTNNA1, CYLC1, VCL, PLEC	370	187	18811	2.175	1	0.893853	0.873102
GOTERM_BP_DIRECT	GO:0048854~brain morphogenesis	3	0.765306	0.0770155	CTNNA1, FANCC, CTNNA2	371	24	19256	6.48787	1	1	0.991119
GOTERM_MF_DIRECT	GO:0019902~phosphatase binding	4	1.02041	0.0782904	DLG1, WNK1, MAPK1, SYTL2	370	51	18811	3.98749	1	0.893853	0.873102
GOTERM_MF_DIRECT	GO:0046332~SMAD binding	4	1.02041	0.0782904	PURB, FLNA, ZBTB7A, PML	370	51	18811	3.98749	1	0.893853	0.873102
GOTERM_MF_DIRECT	GO:0031369~translation initiation factor binding	3	0.765306	0.0798083	LARP1, EIF2S2, EIF4G1	370	24	18811	6.35507	1	0.893853	0.873102
GOTERM_BP_DIRECT	GO:0006633~fatty acid biosynthetic process	4	1.02041	0.0816594	ACLY, PRKAA1, PRKAB2, ACSM3	371	53	19256	3.9172	1	1	0.991119
GOTERM_BP_DIRECT	GO:0006413~translational initiation	4	1.02041	0.0816594	EIF5B, LARP1, EIF3J, EIF4G1	371	53	19256	3.9172	1	1	0.991119
GOTERM_CC_DIRECT	GO:0045334~clathrin-coated endocytic vesicle	3	0.765306	0.0841619	DVL2, AP2A1, AP2M1	383	26	20472	6.1675	1	0.600439	0.575316
GOTERM_BP_DIRECT	GO:0048167~regulation of synaptic plasticity	4	1.02041	0.0852889	SIPA1L1, NOLC1, RAPGEF2, MAPT	371	54	19256	3.84466	1	1	0.991119
GOTERM_BP_DIRECT	GO:0031122~cytoplasmic microtubule organization	4	1.02041	0.0852889	CLIP1, DVL1, TUBGCP6, MAPT	371	54	19256	3.84466	1	1	0.991119
GOTERM_BP_DIRECT	GO:0090398~cellular senescence	4	1.02041	0.0852889	NPM1, CDK2, MAPK14, PML	371	54	19256	3.84466	1	1	0.991119
GOTERM_BP_DIRECT	GO:0042149~cellular response to glucose starvation	4	1.02041	0.0852889	PRKAA1, MYBBP1A, HNRNPA1, SIRT1	371	54	19256	3.84466	1	1	0.991119
GOTERM_MF_DIRECT	GO:0008266~poly(U) RNA binding	3	0.765306	0.0856608	KHDRBS1, HNRNPC, DIS3L2	370	25	18811	6.10086	1	0.940589	0.918754
GOTERM_BP_DIRECT	GO:0048026~positive regulation of mRNA splicing, via spliceosome	3	0.765306	0.0884754	RBMXL1, THRAP3, RBMX	371	26	19256	5.9888	1	1	0.991119
GOTERM_BP_DIRECT	GO:0051496~positive regulation of stress fiber assembly	4	1.02041	0.0889861	ROCK2, BRAF, MTOR, S100A10	371	55	19256	3.77476	1	1	0.991119
GOTERM_BP_DIRECT	GO:0070371~ERK1 and ERK2 cascade	4	1.02041	0.0889861	CDK1, MAPK1, BRAF, FGF10	371	55	19256	3.77476	1	1	0.991119
GOTERM_CC_DIRECT	GO:0035061~interchromatin granule	2	0.510204	0.0898892	CPSF6, SRSF2	383	5	20472	21.3807	1	0.62271	0.596656
GOTERM_CC_DIRECT	GO:0031429~box H/ACA snoRNP complex	2	0.510204	0.0898892	DKC1, NOLC1	383	5	20472	21.3807	1	0.62271	0.596656
GOTERM_CC_DIRECT	GO:0005765~lysosomal membrane	12	3.06122	0.0915749	SPAG9, ZNRF2, RAB5C, AHNAK, VPS13C, LRBA, HLA-B, AP3D1, ATP13A2, TAB2, AP2M1, MTOR	383	373	20472	1.71963	1	0.625326	0.599162
GOTERM_BP_DIRECT	GO:0090666~scaRNA localization to Cajal body	2	0.510204	0.0924614	DKC1, TCP1	371	5	19256	20.7612	1	1	0.991119
GOTERM_BP_DIRECT	GO:2000758~positive regulation of peptidyl-lysine acetylation	2	0.510204	0.0924614	PRKAA1, PML	371	5	19256	20.7612	1	1	0.991119
GOTERM_BP_DIRECT	GO:0072584~caveolin-mediated endocytosis	2	0.510204	0.0924614	PACSIN2, MAPK1	371	5	19256	20.7612	1	1	0.991119
GOTERM_BP_DIRECT	GO:0007000~nucleolus organization	2	0.510204	0.0924614	RRN3, NOLC1	371	5	19256	20.7612	1	1	0.991119
GOTERM_BP_DIRECT	GO:0046833~positive regulation of RNA export from nucleus	2	0.510204	0.0924614	KHDRBS1, CPSF6	371	5	19256	20.7612	1	1	0.991119
GOTERM_BP_DIRECT	GO:0031087~deadenylation-independent decapping of nuclear-transcribed mRNA	2	0.510204	0.0924614	EDC4, DCP1A	371	5	19256	20.7612	1	1	0.991119
GOTERM_BP_DIRECT	GO:1903936~cellular response to sodium arsenite	2	0.510204	0.0924614	HSF1, HNRNPA1	371	5	19256	20.7612	1	1	0.991119
GOTERM_BP_DIRECT	GO:0090335~regulation of brown fat cell differentiation	2	0.510204	0.0924614	SIRT1, MTOR	371	5	19256	20.7612	1	1	0.991119
GOTERM_BP_DIRECT	GO:0014823~response to activity	4	1.02041	0.0927494	PRKAA1, HSF1, CDK1, MTOR	371	56	19256	3.70735	1	1	0.991119
GOTERM_MF_DIRECT	GO:0034513~box H/ACA snoRNA binding	2	0.510204	0.0943173	DKC1, NOLC1	370	5	18811	20.3362	1	0.996561	0.973426
GOTERM_MF_DIRECT	GO:0016868~intramolecular transferase activity, phosphotransferases	2	0.510204	0.0943173	PGM3, PGM1	370	5	18811	20.3362	1	0.996561	0.973426
GOTERM_BP_DIRECT	GO:0051493~regulation of cytoskeleton organization	3	0.765306	0.0943833	MYCBP2, AFAP1, MAPK1	371	27	19256	5.767	1	1	0.991119
GOTERM_BP_DIRECT	GO:0006355~regulation of transcription, DNA-templated	26	6.63265	0.0952033	ATF2, SRRT, FOXK2, KRBA2, YBX1, RPS6KA4, ZKSCAN7, POLR2A, ZNF726, DVL1, DVL2, LRRFIP2, SRSF10, NELFE, BRD2, CDK11A, TAF15, FUS, NFYC, ATRX, CDK11B, PML, MYBBP1A, ZNF117, ZNF852, ZNF333	371	985	19256	1.37003	1	1	0.991119
GOTERM_BP_DIRECT	GO:0007265~Ras protein signal transduction	5	1.27551	0.0952704	TRIM28, CDK2, RAPGEF1, RAPGEF2, RGL3	371	90	19256	2.8835	1	1	0.991119
