# Supplementary material for: Simultaneous enrichment and sequential separation of glycopeptides and phosphopeptides with poly-histidine functionalized microspheres
Source: Front Bioeng Biotechnol. 2022 Oct 6;10:1011851. doi: 10.3389/fbioe.2022.1011851 (PMC9582455; doi:10.3389/fbioe.2022.1011851)
Supplement: Supplementary file 4 [file Table4.XLSX]

## Sheet: PPF phosphopeptides
Sequence	Modifications	Mass	Mass Fractional Part	Protein Groups	Proteins	Gene Names	Protein Names	Unique (Groups)	Unique (Proteins)	Acetyl (Protein N-term)	Deamidation (N)	Oxidation (M)	Phospho (STY)	Missed cleavages	Retention time	Calibrated retention time	Charges	PEP	MS/MS scan number	Raw file	Score	Delta score	Reverse	Potential contaminant	Intensity	id	Protein group IDs	Peptide ID	Evidence IDs	MS/MS IDs	Best MS/MS	Deamidation (N) site IDs	Oxidation (M) site IDs	Phospho (STY) site IDs	MS/MS Count	Taxonomy IDs
AAAAAAAGDSDSWDADAFSVEDPVRK	2 Phospho (STY)	2752.11	0.105499	854	O75822	EIF3J	Eukaryotic translation initiation factor 3 subunit J	yes	yes	0	0	0	2	2	67.343	67.343	4	1.029e-05	39721	C-PP_45FS	61.538	55.181			51066000	0	854	0	0	0;1	1			423;424	2
AAAAAAAGDSDSWDADAFSVEDPVRK	Acetyl (Protein N-term);Phospho (STY)	2714.15	0.149734	854	O75822	EIF3J	Eukaryotic translation initiation factor 3 subunit J	yes	yes	1	0	0	1	2	67.355	67.355	4	0.00012027	39569	C-PP_45FS	77.235	69.789			13793000	1	854	0	1	2	2			423;424	1
AAAAAPASEDE	Phospho (STY)	1081.4	0.396499	965	P19338	NCL	Nucleolin	yes	yes	0	0	0	1	1	10.546	10.546	2	0.00052545	4746	C-PP_45FS	111.61	47.186			20061000	2	965	1	2	3	3			450	1
AAAAAPASEDEDDE	Phospho (STY)	1440.49	0.492978	965	P19338	NCL	Nucleolin	yes	yes	0	0	0	1	2	11.596	11.596	2	3.196e-05	5404	C-PP_45FS	101.39	75.78			121090000	3	965	2	3	4	4			450	1
AAKPGPAEAPSPTASPSGDASPPATAPYDPR	2 Phospho (STY)	3090.34	0.33729	1530	Q9UPT8;M0QY97	ZC3H4	Zinc finger CCCH domain-containing protein 4	yes	no	0	0	0	2	1	33.074	33.074	3	2.3991e-09	18452	C-PP_45FS	80.048	65.363			148080000	13	1530	12	13	14	14			733;734	1
AALGLQDSDDE	Phospho (STY)	1212.45	0.454742	140	Q7L014;A0A0C4DG89	DDX46	Probable ATP-dependent RNA helicase DDX46	yes	no	0	0	0	1	0	36.786	36.786	2	0.012884	20880	C-PP_45FS	61.56	18.533			13021000	16	140	15	16	17	17			56	1
AALGLQDSDDEDAAVDIDEQIE	Phospho (STY)	2410.99	0.990105	140	Q7L014;A0A0C4DG89	DDX46	Probable ATP-dependent RNA helicase DDX46	yes	no	0	0	0	1	2	80.055	80.055	3	0.00026797	48827	C-PP_45FS	63.573	47.981			27696000	17	140	16	17	18;19	19			56	2
AALMTPGTGAPPAPGDFSGEGSQGLPDPSPEPK	Acetyl (Protein N-term);Phospho (STY)	3254.45	0.44789	260	A0A494C1L9;A0A494BZZ4;C9JGI3;P19971	TYMP	Thymidine phosphorylase	yes	no	1	0	0	1	2	75.33	75.33	3	0.00022632	44448	C-PP_45FS	43.302	29.861			119720000	20	260	19	20	22	22			139	1
AALNGNGDDLNNYDSDDQEKQSK	Phospho (STY)	2590.05	0.0456625	250	A0A3B3ITA2;F5H0N7;J3KP58;P30622	CLIP1	CAP-Gly domain-containing linker protein 1	yes	no	0	0	0	1	2	18.509	18.509	3	4.1145e-80	7690	C-PP_65FS	164.46	139.87			70559000	21	250	20	21	23	23			129	1
AALNGNGDDLNNYDSDDQEKQSK	Phospho (STY);Deamidation (N)	2591.03	0.0296781	250	A0A3B3ITA2;F5H0N7;J3KP58;P30622	CLIP1	CAP-Gly domain-containing linker protein 1	yes	no	0	1	0	1	2	20.185	20.185	3	2.5723e-25	8519	C-PP_65FS	111.4	99.342			65623000	22	250	20	22;23	24;25	24	59;60		129	2
AAPEASSPPASPLQHLLPGK	2 Phospho (STY)	2126.98	0.980286	1402	Q96TA1	FAM129B	Niban-like protein 1	yes	yes	0	0	0	2	1	62.816	62.816	3	0.0012063	34580	C-PP_65FS	68.916	57.772			60127000	24	1402	22	25	27	27			635;636	1
AASDDGSLKSSSPTSYWK	3 Phospho (STY)	2125.77	0.768378	153	A0A0D9SFK2;Q92614	MYO18A	Unconventional myosin-XVIIIa	yes	no	0	0	0	3	1	45.132	45.132	3	0.011919	24003	C-PP_65FS	58.457	50.269			22549000	27	153	25	28	32	32			69;70;71	0
AASSAAQGAFQGN	Phospho (STY)	1258.5	0.497945	818	O15127	SCAMP2	Secretory carrier-associated membrane protein 2	yes	yes	0	0	0	1	0	21.311	21.311	2	4.9844e-09	11348	C-PP_45FS	124.12	79.277			15012000	28	818	26	29	33	33			412	1
ADAPDAGAQSDSELPSYHQNDVSLDR	Phospho (STY)	2837.18	0.177739	1358	Q92538	GBF1	Golgi-specific brefeldin A-resistance guanine nucleotide exchange factor 1	yes	yes	0	0	0	1	1	36.488	36.488	3;4	4.8197e-106	20654	C-PP_45FS	167.07	148.11			117340000	37	1358	34	40;41	45;46	45			603	2
ADEAALALQPGGSPSAAGADRE	Acetyl (Protein N-term);Phospho (STY)	2174.95	0.948121	1377	Q96EB6	SIRT1	NAD-dependent protein deacetylase sirtuin-1;SirtT1 75 kDa fragment	yes	yes	1	0	0	1	2	56.957	56.957	3	0.00098158	31036	C-PP_65FS	47.099	35.682			50495000	39	1377	36	43	48	48			620	1
ADGDSGSERGGGGGPCGFQPASR	Acetyl (Protein N-term);Phospho (STY)	2299.89	0.891351	1395	Q96QR8	PURB	Transcriptional activator protein Pur-beta	yes	yes	1	0	0	1	2	24.217	24.217	3	5.3009e-50	11160	C-PP_65FS	142.22	116.42			82427000	42	1395	39	46	52	52			631;632	1
ADGDSGSERGGGGGPCGFQPASR	Acetyl (Protein N-term);2 Phospho (STY)	2379.86	0.857681	1395	Q96QR8	PURB	Transcriptional activator protein Pur-beta	yes	yes	1	0	0	2	2	28.768	28.768	3	6.3202e-05	13896	C-PP_65FS	68.101	51.654			405910000	43	1395	39	47	53;54	53			631;632	2
ADPPGQVAASPDPTT	Phospho (STY)	1502.63	0.629018	630	H0Y8X4;O43598	DNPH1	2'-deoxynucleoside 5'-phosphate N-hydrolase 1	yes	no	0	0	0	1	0	22.059	22.059	2	0.0017843	11665	C-PP_45FS	65.472	44.631			76745000	46	630	42	50	57	57			328	1
AFAMPAPTPSSSPVPTLSPEQQE	2 Phospho (STY)	2528.06	0.0583382	643	H0YDU0;Q9UBU9	NXF1	Nuclear RNA export factor 1	yes	no	0	0	0	2	1	72.81	72.81	3	0.00045773	40708	C-PP_65FS	66.613	49.317			87103000	62	643	58	67	77	77			340;341	1
AFAMPAPTPSSSPVPTLSPEQQE	Phospho (STY)	2448.09	0.0920078	643	H0YDU0;Q9UBU9	NXF1	Nuclear RNA export factor 1	yes	no	0	0	0	1	1	69.922	69.922	3	1.9394e-06	38970	C-PP_65FS	68.445	53.985			172480000	63	643	58	68	78	78			340;341	0
AGEAPTENPAPPTQQSSAE	Phospho (STY)	1960.81	0.805145	958	P16989	YBX3	Y-box-binding protein 3	yes	yes	0	0	0	1	2	19.323	19.323	3	0.0026713	8236	C-PP_65FS	54.008	37.264			11051000	77	958	72	82	94	94			449	1
AGLESGAEPGDGDSDTTK	Phospho (STY)	1785.69	0.694197	844	O60832	DKC1	H/ACA ribonucleoprotein complex subunit 4	yes	yes	0	0	0	1	2	15.508	15.508	2	1.7196e-60	7787	C-PP_45FS	166.67	115.67			71140000	82	844	77	87	99	99			417;418;837	1
AGLESGAEPGDGDSDTTK	2 Phospho (STY)	1865.66	0.660528	844	O60832	DKC1	H/ACA ribonucleoprotein complex subunit 4	yes	yes	0	0	0	2	2	19.542	19.542	3	0.014788	8389	C-PP_65FS	40.098	28.04			9410300	83	844	77	88	100	100			417;418;837	1
AGLGSPERPPKTSPGSPR	3 Phospho (STY)	2029.84	0.842486	1450	Q9H6F5;H0YG79	CCDC86	Coiled-coil domain-containing protein 86	yes	no	0	0	0	3	2	18.03	18.03	3	0.00057682	7496	C-PP_65FS	63.115	46.184			290400000	84	1450	78	89	101;102	102			686;687;875	2
AGPDLPSLPSHALEDEGWAAAAPSPGSAR	2 Phospho (STY)	2986.29	0.289946	1446	Q9H3Q1	CDC42EP4	Cdc42 effector protein 4	yes	yes	0	0	0	2	2	71.4	71.4	3	5.1054e-25	42009	C-PP_45FS	95.784	80.426			139130000	85	1446	79	90	103	103			681;682	0
AGPTLTDENGDDLGLPPSPGDTSYYQDQVDDFHEAR	Phospho (STY)	3971.66	0.664695	1465	Q9NQZ2	UTP3	Something about silencing protein 10	yes	yes	0	0	0	1	2	62.227	62.227	4	3.4843e-26	37041	C-PP_45FS	97.593	87.071			206220000	87	1465	81	92	105;106	106			701	2
AGPTLTDENGDDLGLPPSPGDTSYYQDQVDDFHEAR	Phospho (STY);Deamidation (N)	3972.65	0.64871	1465	Q9NQZ2	UTP3	Something about silencing protein 10	yes	yes	0	1	0	1	2	64.345	64.345	4	3.6188e-11	37666	C-PP_45FS	67.828	61.14			23408000	88	1465	81	93	107	107	381		701	1
AIEVDSDWVEE	Phospho (STY)	1370.53	0.527907	117	Q5T4S7;A0A0A0MSW0	UBR4	E3 ubiquitin-protein ligase UBR4	yes	no	0	0	0	1	2	61.751	61.751	2	0.015106	36093	C-PP_45FS	77.662	38.788			66054000	122	117	112	139	169	169			46	1
AKGLNPDGTPALSTLGGFSPASKPSSPR	3 Phospho (STY)	2949.31	0.307584	1515	Q9UK58	CCNL1	Cyclin-L1	yes	yes	0	0	0	3	1	58.26	58.26	3	0.00089219	34042	C-PP_45FS	50.224	40.166			50134000	133	1515	122	150	181	181			724;725;726;883	1
AKTQTPPVSPAPQPTEE	2 Phospho (STY)	1936.82	0.822054	1201	Q14247;H0YEV2;H0YCD9	CTTN	Src substrate cortactin	yes	no	0	0	0	2	2	19.816	19.816	3	0.0026435	8416	C-PP_65FS	52.541	37.582			539890000	139	1201	128	156	188	188			521;851	1
ALNSTNSELQE	3 Phospho (STY);2 Deamidation (N)	1446.42	0.424183	531	H0Y4W2;F2Z2U4;Q9Y4A5	TRRAP	Transformation/transcription domain-associated protein	yes	no	0	2	0	3	1	61.761	61.761	3	0.022942	36200	C-PP_45FS	41.401	19.315			0	156	531	143	173	211	211	140;141		281;282	1
ALSHTEQSK	3 Phospho (STY)	1239.4	0.397514	847	O75146	HIP1R	Huntingtin-interacting protein 1-related protein	yes	yes	0	0	0	3	1	39.363	39.363	2	0.011588	22447	C-PP_45FS	46.352	18.175			17713000	164	847	151	181	219	219			419;420	1
ALSLDDTDCE	Phospho (STY)	1217.42	0.415914	1514	Q9UJM3	ERRFI1	ERBB receptor feedback inhibitor 1	yes	yes	0	0	0	1	0	39.343	39.343	2	0.00085105	22430	C-PP_45FS	118.71	72.25			24533000	165	1514	152	182	220	220			723	1
ALSLDDTDCEVE	Phospho (STY)	1445.53	0.526921	1514	Q9UJM3	ERRFI1	ERBB receptor feedback inhibitor 1	yes	yes	0	0	0	1	1	48.915	48.915	2	2.6844e-24	28273	C-PP_45FS	145.46	118.75			10498000	166	1514	153	183	221	221			723	1
ALSRQLSSGVSE	2 Phospho (STY)	1392.57	0.56874	588	F8WE04;P04792	HSPB1	Heat shock protein beta-1	yes	no	0	0	0	2	1	28.408	28.408	2	0.008874	15686	C-PP_45FS	73.386	37.709			138250000	167	588	154	184	222	222			310;311	1
ALSSAVQASPTSPGGSPSSPSSGQR	2 Phospho (STY)	2459.04	0.0366916	254	A0A3B3ITZ6;Q03164	KMT2A	Histone-lysine N-methyltransferase 2A;MLL cleavage product N320;MLL cleavage product C180	yes	no	0	0	0	2	0	25.043	25.043	3	1.3499e-15	11734	C-PP_65FS	82.988	69.739			40348000	168	254	155	185	223	223			132;133	0
ALSSLHGDDQDSEDE	Phospho (STY)	1696.61	0.610133	938	P11717	IGF2R	Cation-independent mannose-6-phosphate receptor	yes	yes	0	0	0	1	1	17.728	17.728	2	1.2038e-39	9148	C-PP_45FS	152.99	111.59			89785000	169	938	156	186	224	224			448	1
ALVTVSRSPPGSGASTPVGPWDQAVQR	Acetyl (Protein N-term);2 Phospho (STY)	2921.35	0.347401	388	C9JUG3;Q8TE77	SSH3	Protein phosphatase Slingshot homolog 3	yes	no	1	0	0	2	1	75.255	75.255	3	1.8605e-06	44426	C-PP_45FS	85.412	78.748			28625000	170	388	157	187	225	225			213;214	1
APIISNSER	Phospho (STY)	1065.49	0.485589	556	F5H6W4;Q9H992	2022-03-07	E3 ubiquitin-protein ligase MARCH7	yes	no	0	0	0	1	1	29.7	29.7	2	0.019252	14525	C-PP_65FS	75.109	47.584			5674000	188	556	174	206	245	245			295	1
APITSRDKPTLIYQNNQSDILMSLGLDE	Oxidation (M);3 Phospho (STY);Deamidation (N)	3388.46	0.458801	1555				yes	no	0	1	1	3	1	29.986	29.986	4	0.023633	16696	C-PP_45FS	49.25	22.351	+		67847000	189	1555	175	207	246	246			785	1
APQTSSSPPPVR	2 Phospho (STY)	1382.56	0.563261	289	A9Z1X7;Q8IYB3;E9PCT1;M0R088	SRRM1	Serine/arginine repetitive matrix protein 1	yes	no	0	0	0	2	0	13.354	13.354	2	0.0035741	6775	C-PP_45FS	67.887	44.119			82467000	193	289	179	211	250	250			145;146	1
APTPPSGTEVTLAEVPLLDE	Phospho (STY)	2115	0.00244773	418	Q16643;D6R9Q9	DBN1	Drebrin	yes	no	0	0	0	1	2	80.37	80.37	3	2.4876e-18	45077	C-PP_65FS	90.968	71.415			0	195	418	181	213	252	252			820	1
AQFDGSDSEDGHGITQNVLVDGVKK	2 Phospho (STY)	2775.18	0.178999	1314	Q8IYB7	DIS3L2	DIS3-like exonuclease 2	yes	yes	0	0	0	2	2	45.856	45.856	4	0.0029533	24427	C-PP_65FS	41.482	28.68			15119000	199	1314	184	217	257	257			591;592	1
AQLQQVEAALSGNGENE	Phospho (STY);Deamidation (N)	1837.77	0.773116	856	O75940	SMNDC1	Survival of motor neuron-related-splicing factor 30	yes	yes	0	1	0	1	2	14.996	14.996	3	0.0023536	5524	C-PP_65FS	52.254	13.249			308970000	203	856	188	221	261	261	215		425	1
AQTPPGPSLSGSKSPCPQEK	2 Phospho (STY)	2211.93	0.927264	1531	Q9UQ35	SRRM2	Serine/arginine repetitive matrix protein 2	yes	yes	0	0	0	2	2	19.289	19.289	3	0.0043223	10091	C-PP_45FS	43.612	23.89			34385000	207	1531	192	226	268	268			737	1
ARHDSPDPSPPRRPQHNSSGASPR	3 Phospho (STY)	2845.16	0.159631	1410	Q9BRD0	BUD13	BUD13 homolog	yes	yes	0	0	0	3	2	10.107	10.107	4	0.00036245	2547	C-PP_65FS	52.669	37.507			70443000	210	1410	195	229	271	271			640;641;642	1
ASAGHAVSIAQDDAGADDWETDPDFVNDVSE	Phospho (STY)	3283.31	0.31027	1201	Q14247	CTTN	Src substrate cortactin	yes	yes	0	0	0	1	1	67.148	67.148	3	0.001627	39455	C-PP_45FS	50.35	37.105			16648000	214	1201	198	233	275	275			522	1
ASALLFSSDEEDQWNIPASQTHLASDSR	2 Phospho (STY)	3234.35	0.354397	55	A0A087WYF6;F8W7U3;E7ESD2;A0A0A0MR88;A0A096LPC5;Q9Y4E1;Q641Q2	FAM21A;FAM21C	WASH complex subunit FAM21C;WASH complex subunit FAM21A	yes	no	0	0	0	2	2	73.115	73.115	3;4	4.0025e-06	42963	C-PP_45FS	72.425	61.718			76819000	218	55	201	237;238	279;280;281	279			16;17	3
ASEDNRVPSPPPTGDDGGGGGR	Acetyl (Protein N-term);Phospho (STY)	2215.91	0.913132	266	E9PEM5;A0A494C1L5;P50851;A0A494C0R9	LRBA	Lipopolysaccharide-responsive and beige-like anchor protein	yes	no	1	0	0	1	2	21.738	21.738	3	0.00021611	9689	C-PP_65FS	56.914	45.713			34303000	222	266	204	242	285	285			141	1
ASSSPEPPAVAE	Phospho (STY)	1220.5	0.496213	1429	Q9C0C9;K7ES11	UBE2O	E2/E3 hybrid ubiquitin-protein ligase UBE2O	yes	no	0	0	0	1	1	24.788	24.788	2	0.0016615	13482	C-PP_45FS	93.258	61.323			25054000	231	1429	213	251	294	294			666	1
ATGGLCLLGAYADSDDDDNDVSEK	Phospho (STY)	2580.02	0.0210873	1322	Q8N3X1	FNBP4	Formin-binding protein 4	yes	yes	0	0	0	1	1	63.527	63.527	3	4.8794e-05	35222	C-PP_65FS	70.213	55.752			53039000	238	1322	220	259	304	304			595	1
ATGGLCLLGAYADSDDDDNDVSEKLAQSK	Phospho (STY)	3107.33	0.327834	1322	Q8N3X1	FNBP4	Formin-binding protein 4	yes	yes	0	0	0	1	2	62.084	62.084	3;4	6.5558e-09	36384	C-PP_45FS	69.489	58.384			63064000	239	1322	221	260;261	305;306	305			595	2
ATNTVTKINLLNK	Phospho (STY);2 Deamidation (N)	1510.76	0.76439	275	H3BMZ2;A5YKK6	CNOT1	CCR4-NOT transcription complex subunit 1	yes	no	0	2	0	1	1	21.202	21.202	3	0.014185	9352	C-PP_65FS	42.809	30.179			30141000	240	275	222	262	307	307	64;65			1
ATSPSSSVSGDFDDGHHSVSTPGPSR	2 Phospho (STY)	2730.06	0.0596118	350	C9J409;C9JCJ2;C9J053;C9JQF1;C9JPI5;E7EVG2;Q86U86	PBRM1	Protein polybromo-1	yes	no	0	0	0	2	0	23.915	23.915	3;4	2.0304e-06	10951	C-PP_65FS	77.693	64.891			42682000	244	350	226	266;267	312;313	313			187;188;189;190;817	2
ATSSSSGSLSATGR	2 Phospho (STY)	1427.53	0.533083	1153	Q03252	LMNB2	Lamin-B2	yes	yes	0	0	0	2	0	11.527	11.527	2	0.00031066	5358	C-PP_45FS	77.24	63.836			18463000	245	1153	227	268	314	314			487;488	1
AVPAPAAAPVPAPAPASDSASGPSSDSGPEAGSQR	Phospho (STY)	3206.45	0.451729	1429	Q9C0C9	UBE2O	E2/E3 hybrid ubiquitin-protein ligase UBE2O	yes	yes	0	0	0	1	1	39.084	39.084	3;5	4.0161e-05	22271	C-PP_45FS	48.318	37.007			125780000	266	1429	248	290;291	339;340	339			667;668	2
AVPGPGHYNVSE	Phospho (STY)	1305.54	0.539081	1323	Q8N412	STPG2	Sperm-tail PG-rich repeat-containing protein 2	yes	yes	0	0	0	1	0	29.156	29.156	2	0.0063614	16148	C-PP_45FS	53.968	15.005			20568000	267	1323	249	292	341	341				1
AVSPPHLDGPPSPRSPVIGSE	3 Phospho (STY)	2334.97	0.968809	682	H3BT57;P29590;H3BRN3;H3BVD2;H3BUJ5	PML	Protein PML	yes	no	0	0	0	3	1	53.168	53.168	3	0.0023584	30933	C-PP_45FS	47.937	24.375			95142000	271	682	253	296	347	347			363;364;365	1
AVSTTGYDMARNAYHFK	3 Phospho (STY)	2170.8	0.798572	1103	P60008	HILS1	Spermatid-specific linker histone H1-like protein	yes	yes	0	0	0	3	1	41.5	41.5	2	0.0076646	23760	C-PP_45FS	40.154	17.275			0	276	1103	258	302	354	354				1
AYSGSDLPSSSSGGANGTAGGGGGAR	Phospho (STY);Deamidation (N)	2277.91	0.913526	1338	Q8NHG8	ZNRF2	E3 ubiquitin-protein ligase ZNRF2	yes	yes	0	1	0	1	0	19.576	19.576	3	0.00034296	8418	C-PP_65FS	55.469	43.616			8267200	287	1338	269	313	365	365	354		598;599	1
CAPSAGSPAAAVGRESPGAAATSSSGPQAQQHR	2 Phospho (STY)	3278.39	0.392531	1287	Q7L2J0	MEPCE	7SK snRNA methylphosphate capping enzyme	yes	yes	0	0	0	2	2	18.489	18.489	3;4	1.2478e-137	9596	C-PP_45FS	174.63	164.91			203830000	291	1287	273	317;318	372;373	373			577;578	2
CCCANPDHGFGEPCQLCPAKDSAE	Phospho (STY);Deamidation (N)	2860.01	0.00567045	262	A0A494C0D8;Q75N90	FBN3	Fibrillin-3	yes	no	0	1	0	1	2	34.707	34.707	2	0.00062156	19598	C-PP_45FS	41.621	17.687			0	293	262	275	320	375	375	63		140	1
CDSSPDSAEDVR	Phospho (STY)	1416.49	0.486453	403	CON__P12763;P02765	AHSG	Alpha-2-HS-glycoprotein;Alpha-2-HS-glycoprotein chain A;Alpha-2-HS-glycoprotein chain B	yes	no	0	0	0	1	1	11.116	11.116	2	1.4477e-34	5117	C-PP_45FS	159.08	108.98		+	24674000	304	403	285	331	387	387			220	1
CGITVSQVSNWFGNK	Phospho (STY)	1775.77	0.77022	74	A0A087X0P4;H0YLB0;A0A0A0MTI0;P40425;P40424	PBX1;PBX2	Pre-B-cell leukemia transcription factor 2;Pre-B-cell leukemia transcription factor 1	yes	no	0	0	0	1	0	34.604	34.604	3	0.014953	19464	C-PP_45FS	40.025	14.307			50697000	314	74	294	342	399	399			23;24	1
CTSPADHSDSASVHDMDYVNPR	2 Phospho (STY)	2619.94	0.939696	1358	Q92538	GBF1	Golgi-specific brefeldin A-resistance guanine nucleotide exchange factor 1	yes	yes	0	0	0	2	0	26.574	26.574	3	0.0017172	12599	C-PP_65FS	46.66	38.763			11979000	339	1358	318	367	429	429			604;605;606	1
DAEYIYPSLESDDDDPALK	Phospho (STY)	2234.91	0.914421	618	H0Y589;H0Y3N9;Q9UPP1	PHF8	Histone lysine demethylase PHF8	yes	no	0	0	0	1	2	62.125	62.125	3	0.0017169	34188	C-PP_65FS	59.356	49.568			13064000	355	618	334	383	445	445			324	1
DAHDVSPTSTDTEAQLTVER	2 Phospho (STY)	2330.93	0.930495	1307	Q8IVF2	AHNAK2	Protein AHNAK2	yes	yes	0	0	0	2	2	33.107	33.107	3	0.0046753	16644	C-PP_65FS	42.806	34.518			3413100	362	1307	341	390	452	452			588	1
DEADDDDDPEYNFLE	Phospho (STY);Deamidation (N)	1881.6	0.59896	25	A4PB68;A0A087WUE6;Q3T8J9	GON4L	GON-4-like protein	yes	no	0	1	0	1	2	10.617	10.617	2	0.0082778	4805	C-PP_45FS	45.598	16.622			0	402	25	381	438	509	509	6			1
DEELSPTFPGGE	Phospho (STY)	1356.51	0.512257	1399	Q96SB3	PPP1R9B	Neurabin-2	yes	yes	0	0	0	1	2	52.004	52.004	2	0.021664	30147	C-PP_45FS	64.439	29.432			6943800	409	1399	388	445	516	516			634	1
DEGIHYSE	Phospho (STY)	1028.35	0.348821	971	P20273	CD22	B-cell receptor CD22	yes	yes	0	0	0	1	1	41.562	41.562	2	0.020241	23687	C-PP_45FS	76.847	19.383			37139000	412	971	391	448	520	520				1
DELLDFAALTE	Phospho (STY)	1315.56	0.558479	1487	Q9NZB8	MOCS1	Molybdenum cofactor biosynthesis protein 1;Cyclic pyranopterin monophosphate synthase;Cyclic pyranopterin monophosphate synthase accessory protein	yes	yes	0	0	0	1	1	60.27	60.27	2	0.0010863	35189	C-PP_45FS	95.573	68.602			21264000	416	1487	394	456	528	528			879	1
DENLKFTIIDHTE	2 Phospho (STY);Deamidation (N)	1734.68	0.679078	1553				yes	no	0	1	0	2	2	30.565	30.565	2	0.023633	17216	C-PP_45FS	56.432	21.208	+		2024700000	418	1553	396	458	530	530	394			1
DEQYRIMWNE	Oxidation (M);Phospho (STY);Deamidation (N)	1479.54	0.537761	649	H0YH12;Q9NVM9	ASUN	Protein asunder homolog	yes	no	0	1	1	1	2	36.295	36.295	3	0.0074145	20556	C-PP_45FS	54.608	11.096			17674000	420	649	398	460	532	532	174	36		1
DFLMEDDDDSDYGSSKK	Phospho (STY)	2045.74	0.744912	1440	Q9H1E3	NUCKS1	Nuclear ubiquitous casein and cyclin-dependent kinase substrate 1	yes	yes	0	0	0	1	2	40.181	40.181	3	8.1809e-05	20935	C-PP_65FS	87.772	75.095			14727000	432	1440	410	475;476	549;550	550			678	2
DFRCPSDEDFR	Phospho (STY)	1522.55	0.554808	345	B9ZVT1;Q8IXT5	RBM12B	RNA-binding protein 12B	yes	no	0	0	0	1	2	29.383	29.383	2	0.021385	16498	C-PP_45FS	74.46	51.581			11921000	434	345	411	478	552	552			185	1
DFSQPMNRAPSDSSLGTPSDGRPE	2 Phospho (STY)	2707.06	0.0622544	793	M0R0F9;W4VSQ9;Q15642;M0R2H7	TRIP10	Cdc42-interacting protein 4	yes	no	0	0	0	2	1	36.726	36.726	3	0.003056	20790	C-PP_45FS	53.073	42.321			275710000	438	793	415	482	556	556			399;400	1
DFSQPMNRAPSDSSLGTPSDGRPELR	2 Phospho (STY)	2976.25	0.247429	793	M0R0F9;W4VSQ9;Q15642;M0R2H7	TRIP10	Cdc42-interacting protein 4	yes	no	0	0	0	2	2	39.09	39.09	3	0.00029469	22243	C-PP_45FS	58.137	38.589			81475000	439	793	416	483	557	557			399;400	1
DGGRSSPGGQDE	Phospho (STY)	1240.44	0.435738	186	A0A1B0GV30;F5GZ78;A0A1B0GTU4;P49023	PXN	Paxillin	yes	no	0	0	0	1	1	9.2117	9.2117	2	1.2718e-13	3924	C-PP_45FS	133.32	77.754			0	449	186	426	493	567	567			92	1
DGPLSQTSSKPDPSQWESPSFNPFGSHSVLQNSPPLSSE	Phospho (STY)	4233.88	0.880442	432	H0YBT8;E5RFM9;H0YAY0;R4GMT7;E7EVI4;E7ET87;O75410	TACC1	Transforming acidic coiled-coil-containing protein 1	yes	no	0	0	0	1	1	74.186	74.186	4	4.4814e-07	43820	C-PP_45FS	49.825	41.062			26880000	459	432	436	503	578	578			227;228;229	1
DGQLSDSDSDMTVAPSDRPLQLPK	2 Phospho (STY)	2731.14	0.144921	1454	Q9H814	PHAX	Phosphorylated adapter RNA export protein	yes	yes	0	0	0	2	0	55.44	55.44	3	0.0027199	32381	C-PP_45FS	42.347	32.803			23497000	460	1454	437	504	579	579			694;695	1
DGRRDSSDTTPLLNGSSQDR	Phospho (STY);Deamidation (N)	2256.96	0.960811	310	B4DQA8;E9PCW1	GOSR1	Golgi SNAP receptor complex member 1	yes	no	0	1	0	1	2	20.53	20.53	3	0.0019607	8941	C-PP_65FS	49.618	31.058			25521000	461	310	438	505	580	580	75		176;177	1
DGRRDSSDTTPLLNGSSQDR	Phospho (STY)	2255.98	0.976795	310	B4DQA8;E9PCW1	GOSR1	Golgi SNAP receptor complex member 1	yes	no	0	0	0	1	2	19.856	19.856	3	0.0031	8573	C-PP_65FS	45.369	30.115			0	462	310	438	506	581	581			176;177	1
DGSGTPSRHSLSGSSPGMK	3 Phospho (STY)	2083.75	0.747265	1531	Q9UQ35	SRRM2	Serine/arginine repetitive matrix protein 2	yes	yes	0	0	0	3	1	12.391	12.391	3	0.0022038	3937	C-PP_65FS	47.728	38.241			31443000	464	1531	440	508	583	583			738;739;885	1
DIRVSITEK	Phospho (STY)	1139.56	0.558754	33	A0A087WVC4;A0A0A0MS54;P22694	PRKACB	cAMP-dependent protein kinase catalytic subunit beta	yes	no	0	0	0	1	2	28.544	28.544	2	0.02269	13803	C-PP_65FS	87.298	27.872			14717000	489	33	465	533	609	609			2	1
DKAPVQPQQSPAAAPGGTDEKPSGK	Phospho (STY)	2540.19	0.190811	383	Q13200;C9JPC0;F8WBS8	PSMD2	26S proteasome non-ATPase regulatory subunit 2	yes	no	0	0	0	1	2	10.806	10.806	3	5.6403e-31	4923	C-PP_45FS	111.05	95.321			48675000	501	383	477	546	624	624			210	1
DLDFANDASKVLGSIAGKLE	2 Phospho (STY);Deamidation (N)	2222.97	0.974926	253	A0A3B3ITM6;A0A3B3ITU8;A0A3B3IU04;A0A3F2YNW8;Q14643	ITPR1	Inositol 1,4,5-trisphosphate receptor type 1	yes	no	0	1	0	2	2	56.42	56.42	3	0.0023175	30804	C-PP_65FS	49.224	15.917			3899600	532	253	507	582	667	667	62		130;131	1
DLLSDLQDISDSER	Phospho (STY)	1684.72	0.71929	150	Q5QPR4;A0A0D9SEI3;Q5QPR3;A0A0D9SER5;A0A0D9SEN2;Q9UQ88;P21127;J3KS35;E7ESP2	CDK11A;CDK11B	Cyclin-dependent kinase 11A;Cyclin-dependent kinase 11B	yes	no	0	0	0	1	1	70.73	70.73	3	2.4153e-09	39355	C-PP_65FS	109.35	90.294			13393000	541	150	516	591	678	678			66;67	1
DLLSDLQDISDSER	2 Phospho (STY)	1764.69	0.68562	150	Q5QPR4;A0A0D9SEI3;Q5QPR3;A0A0D9SER5;A0A0D9SEN2;Q9UQ88;P21127;J3KS35;E7ESP2	CDK11A;CDK11B	Cyclin-dependent kinase 11A;Cyclin-dependent kinase 11B	yes	no	0	0	0	2	1	78.32	78.32	3	0.0022577	43842	C-PP_65FS	55.33	39.565			5570700	542	150	516	592	679	679			66;67	1
DLQLSEDD	Phospho (STY)	1013.36	0.359051	1539	Q9Y3T9	NOC2L	Nucleolar complex protein 2 homolog	yes	yes	0	0	0	1	1	33.169	33.169	2	2.097e-05	18650	C-PP_45FS	100.76	65.312			27496000	546	1539	520	597	684	684			777	0
DLSSSPPGPYGQE	Phospho (STY)	1412.55	0.549705	832	O43741	PRKAB2	5'-AMP-activated protein kinase subunit beta-2	yes	yes	0	0	0	1	0	33.908	33.908	2	0.0014286	18989	C-PP_45FS	79.986	55.131			26226000	550	832	524	601	688	688			413;414	1
DLSTSPKPSPIPSPVLGR	3 Phospho (STY)	2086.91	0.914254	1334	Q8NDI1	EHBP1	EH domain-binding protein 1	yes	yes	0	0	0	3	0	54.846	54.846	3	0.0025464	29737	C-PP_65FS	45.011	35.924			41475000	552	1334	526	603	690	690			596;597;863	1
DLTVATMAQGLGLETDATE	Oxidation (M);2 Phospho (STY)	2110.84	0.841863	749	J3QQJ9;Q9H6T0	ESRP2	Epithelial splicing regulatory protein 2	yes	no	0	0	1	2	1	49.139	49.139	2	0.015921	28418	C-PP_45FS	42.031	17.178			4619000	553	749	527	604	691	691		43		0
DMELSDVEDDGSK	Phospho (STY)	1518.54	0.543299	1261	Q5VT52	RPRD2	Regulation of nuclear pre-mRNA domain-containing protein 2	yes	yes	0	0	0	1	2	36.908	36.908	2	1.0038e-06	20951	C-PP_45FS	106.13	67.496			18717000	559	1261	531	610	698	698			550	1
DNENYPNVKK	Phospho (STY);2 Deamidation (N)	1301.52	0.517677	809	O14626	GPR171	Probable G-protein coupled receptor 171	yes	yes	0	2	0	1	2	25.795	25.795	2	0.02173	14146	C-PP_45FS	59.597	19.245			13742000	568	809	540	619	707	707	200;201			0
DNLEYDSDGNPIAPTKK	Phospho (STY)	1955.85	0.851367	1303	Q86XP3;J3KRE3;A0A0A0MSJ0	DDX42	ATP-dependent RNA helicase DDX42	yes	no	0	0	0	1	2	28.552	28.552	3	0.0099081	13789	C-PP_65FS	45.083	35.295			40996000	573	1303	544	624	712	712			585	1
DQDSSDDERALE	Phospho (STY)	1458.51	0.514777	602	G3V3G9;Q5TAQ9;V9GYQ9;Q5TAQ8;V9GY54	DCAF8	DDB1- and CUL4-associated factor 8	yes	no	0	0	0	1	2	16.962	16.962	2	1.747e-08	8720	C-PP_45FS	127.37	84.978			9974400	583	602	554	635	729	729			320	1
DQGSRHDSEQDNSDNNTIFVQGLGE	Phospho (STY)	2841.15	0.147502	1035	P35637	FUS	RNA-binding protein FUS	yes	yes	0	0	0	1	2	51.799	51.799	3	1.2718e-05	29954	C-PP_45FS	66.383	51.621			52771000	587	1035	556	641	737	737			461	1
DRSPAAETPPLQR	2 Phospho (STY)	1596.67	0.669851	307	K7EKX9;K7EN83;B4DKV7;Q8TE68	EPS8L1	Epidermal growth factor receptor kinase substrate 8-like protein 1	yes	no	0	0	0	2	2	17.488	17.488	3	0.0047709	7076	C-PP_65FS	65.022	45.951			15829000	598	307	567	652	748	748			175	1
DSAIPVESDTDDEGAPR	2 Phospho (STY)	1932.7	0.702727	359	C9JA08;Q96D46	NMD3	60S ribosomal export protein NMD3	yes	no	0	0	0	2	2	32.491	32.491	2	0.019932	18251	C-PP_45FS	58.159	41.279			8757700	600	359	569	655	751	751			194	1
DSDYVYPSLESDEDNPIFK	Phospho (STY)	2311.94	0.94097	37	E7ET14;A0A087WW48;O75151	PHF2	Lysine-specific demethylase PHF2	yes	no	0	0	0	1	2	72.936	72.936	3	0.0026331	40709	C-PP_65FS	54.223	45.039			6839800	603	37	571	659	755	755			5	1
DSFIENSSSNCTSGSSKPNSPSISPSILSNTEHK	2 Phospho (STY)	3754.57	0.570674	208	H0YH87;A0A2R8Y7P6;A0A2R8YDM9;F8VQP2;F8WB06;V9GY86;A0A2R8Y7E6;A0A2R8Y5A6;Q99700;F8W0B5	ATXN2	Ataxin-2	yes	no	0	0	0	2	2	51.039	51.039	4	1.7859e-05	29571	C-PP_45FS	56.383	50.897			62125000	605	208	573	661	757	757			105;106;107;108;109;110;111;112;113;801	1
DSFIENSSSNCTSGSSKPNSPSISPSILSNTEHK	3 Phospho (STY)	3834.54	0.537004	208	H0YH87;A0A2R8Y7P6;A0A2R8YDM9;F8VQP2;F8WB06;V9GY86;A0A2R8Y7E6;A0A2R8Y5A6;Q99700;F8W0B5	ATXN2	Ataxin-2	yes	no	0	0	0	3	2	54.638	54.638	4	0.00015571	31711	C-PP_45FS	43.723	38.293			123730000	606	208	573	662	758	758			105;106;107;108;109;110;111;112;113;801	1
DVKLLSISGK	Phospho (STY)	1138.6	0.599891	904	P06748;E5RI98	NPM1	Nucleophosmin	yes	no	0	0	0	1	1	45.103	45.103	2	1.6085e-12	25918	C-PP_45FS	140.91	94.176			13774000	654	904	618	716	819	819			439	1
DVKLLSISGKR	Phospho (STY)	1294.7	0.701002	904	P06748;E5RI98	NPM1	Nucleophosmin	yes	no	0	0	0	1	2	34.256	34.256	3	0.0015639	17224	C-PP_65FS	93.237	74.847			175210000	656	904	619	719	823	823			439	1
DWEDDSDEDMSNFDR	Oxidation (M);Phospho (STY)	1970.62	0.614961	61	Q15185;A0A087WYT3;B4DDC6	PTGES3	Prostaglandin E synthase 3	yes	no	0	0	1	1	2	33.207	33.207	3	0.0051331	16706	C-PP_65FS	50.806	42.422			0	672	61	635	735	841	841		1	20	1
DWSFNSK	2 Phospho (STY);Deamidation (N)	1043.3	0.303858	206	E9PFW2;A0A2R8Y524;A0A2R8YEC9;O00462	MANBA	Beta-mannosidase	yes	no	0	1	0	2	0	18.221	18.221	2	0.015726	9449	C-PP_45FS	50.539	25.865			76273000	674	206	637	737	843	843	47		103;104	1
DYDDMSPR	Oxidation (M);Phospho (STY)	1093.34	0.342355	1110	P61978;Q5T6W2	HNRNPK	Heterogeneous nuclear ribonucleoprotein K	yes	no	0	0	1	1	0	9.7131	9.7131	2	0.0081852	4235	C-PP_45FS	64.103	47.905			39795000	678	1110	641	741	849	849		70	472	1
DYDDMSPR	Phospho (STY)	1077.35	0.347441	1110	P61978;Q5T6W2	HNRNPK	Heterogeneous nuclear ribonucleoprotein K	yes	no	0	0	0	1	0	17.085	17.085	2	0.0048545	6745	C-PP_65FS	111.06	63.454			174390000	679	1110	641	742	850;851	850			472	2
EAPGSPPLSPR	2 Phospho (STY)	1266.5	0.504683	521	E9PNR0;Q86UU0	BCL9L	B-cell CLL/lymphoma 9-like protein	yes	no	0	0	0	2	1	23.636	23.636	2	0.0034851	12825	C-PP_45FS	84.468	71.591			19648000	697	521	659	764	877	877			273;274	1
EAVSQLQTDSE	Phospho (STY)	1285.51	0.507506	448	F5H5S8;E7EP66;Q8NEB7	ACRBP	Acrosin-binding protein	yes	no	0	0	0	1	1	43.983	43.983	2	0.0019085	25209	C-PP_45FS	82.426	18.005			71059000	702	448	664	769	882	882			238;821	1
EDAGQYTCVVTNE	Phospho (STY)	1564.58	0.575268	1333	Q8NDA2	HMCN2	Hemicentin-2	yes	yes	0	0	0	1	1	58.116	58.116	2	0.018044	34056	C-PP_45FS	41.724	21.157			13147000	706	1333	668	773	886	886				1
EEGAVLFDNSSK	Phospho (STY)	1374.57	0.570441	640	H0YDE5;Q6ZVL6	KIAA1549L	UPF0606 protein KIAA1549L	yes	no	0	0	0	1	2	10.663	10.663	2	0.014803	4791	C-PP_45FS	69.423	7.2235			88994000	719	640	681	787	901	901			334;335	1
EELAVQDSLE	Phospho (STY)	1211.5	0.495879	79	A0A087X241;Q2NKQ1	SGSM1	Small G protein signaling modulator 1	yes	no	0	0	0	1	2	29.034	29.034	2	0.022007	16106	C-PP_45FS	54.157	26.333			20383000	723	79	684	791	905	905			27	0
EENMGQYIE	Phospho (STY)	1191.42	0.41552	419	D6RA66;D6RA83;P15428	HPGD	15-hydroxyprostaglandin dehydrogenase [NAD(+)]	yes	no	0	0	0	1	2	29.873	29.873	2	0.017432	16568	C-PP_45FS	60.682	18.083			28515000	726	419	687	794	908	908				1
EGAGVWHQDGALPQQCPGTPSSE	Phospho (STY)	2487.02	0.0162171	258	A0A3F2YNX0;A0A3F2YNZ0;F1T0I1;O15027;X6RGP5;A0A0C4DH09	SEC16A	Protein transport protein Sec16A	yes	no	0	0	0	1	1	38.901	38.901	3	0.00095963	22153	C-PP_45FS	46.695	36.841			19103000	731	258	692	799	913	913			807	0
EGAKDIDISSPE	Phospho (STY)	1339.55	0.554457	1169	Q09666	AHNAK	Neuroblast differentiation-associated protein AHNAK	yes	yes	0	0	0	1	2	24.768	24.768	2	0.015243	13494	C-PP_45FS	67.456	31.153			18578000	732	1169	693	800	914	914			493	1
EGDVDVSDSDDEDDNLPANFDTCHR	2 Phospho (STY)	2996.03	0.0328643	547	F5H148;H3BMT1;Q9NYV6	RRN3	RNA polymerase I-specific transcription initiation factor RRN3	yes	no	0	0	0	2	2	44.307	44.307	3	0.0010875	25533	C-PP_45FS	52.898	46.932			29967000	735	547	696	803	918	918			293;294	1
EGITGPPADSSKPIGPDDAIDALSSDFTCGSPTAAGK	Phospho (STY)	3681.64	0.639332	142	P20810;A0A0C4DGB5;B7Z574;E7EVY3;E9PDE4;E7ES10;H0YA91	CAST	Calpastatin	yes	no	0	0	0	1	1	71.776	71.776	4	6.1358e-34	42258	C-PP_45FS	103.89	97.127			55529000	740	142	700	808	923	923			59	1
EGVTPWASFK	2 Phospho (STY)	1280.49	0.487971	1152	Q02952	AKAP12	A-kinase anchor protein 12	yes	yes	0	0	0	2	1	60.277	60.277	2	0.002985	35259	C-PP_45FS	75.088	62.111			12916000	743	1152	703	812	927	927			481	0
EHYPVSSPSSPSPPAQPGGVSR	2 Phospho (STY)	2378.99	0.99337	659	H0YM23;O75179	ANKRD17	Ankyrin repeat domain-containing protein 17	yes	no	0	0	0	2	1	26.936	26.936	3	0.00034586	12684	C-PP_65FS	54.225	43.709			21877000	747	659	707	817	932	932			347;348;349;350;351	1
EHYPVSSPSSPSPPAQPGGVSR	3 Phospho (STY)	2458.96	0.959701	659	H0YM23;O75179	ANKRD17	Ankyrin repeat domain-containing protein 17	yes	no	0	0	0	3	1	29.007	29.007	3	0.0018296	14032	C-PP_65FS	42.711	36.416			8166900	748	659	707	818	933	933			347;348;349;350;351	1
ELSNSPLRE	2 Phospho (STY)	1203.46	0.457399	1531	Q9UQ35	SRRM2	Serine/arginine repetitive matrix protein 2	yes	yes	0	0	0	2	2	26.242	26.242	2	0.013752	14403	C-PP_45FS	72.096	38.226			11246000	762	1531	721	833	951	951			740;741	1
EMSGLSFSEME	2 Phospho (STY)	1405.42	0.422001	485	E9PFZ1;Q5JPI3	C3orf38	Uncharacterized protein C3orf38	yes	no	0	0	0	2	2	10.716	10.716	2	1.0227e-05	4865	C-PP_45FS	80.24	41.66			0	764	485	723	835	953	953			250;251	1
ENEVQSSHHGE	2 Phospho (STY);Deamidation (N)	1412.43	0.428284	701	H7C583;H7C5E4;Q8IZH2	XRN1	5'-3' exoribonuclease 1	yes	no	0	1	0	2	2	12.307	12.307	2	0.021698	3935	C-PP_65FS	41.029	16.874			0	767	701	726	838	957	957	187		374;375	1
ENTVLSPALGPESSTCQNE	2 Phospho (STY);2 Deamidation (N)	2193.81	0.806206	58	D6RAR7;D6RJC6;A0A087WYP9;A6NFV8;Q96EV8	DTNBP1	Dysbindin	yes	no	0	2	0	2	2	27.179	27.179	2	0.019129	15003	C-PP_45FS	40.515	17.981			75928000	770	58	729	841	960	960	14;15		18;19	0
EVEVPSSLDE	Phospho (STY)	1182.47	0.46933	684	H3BU37;Q12789	GTF3C1	General transcription factor 3C polypeptide 1	yes	no	0	0	0	1	2	23.988	23.988	1	0.005434	13051	C-PP_45FS	65.313	28.917			67476000	788	684	747	859	980	980			366;367	0
FADMLSGNAGGFRSR	Phospho (STY)	1664.71	0.71304	641	Q15149;H0YDN1	PLEC	Plectin	yes	no	0	0	0	1	1	42.742	42.742	3	6.1802e-05	22539	C-PP_65FS	98.507	56.864			10053000	797	641	756	868	990	990			336	1
FAGDKGYLTK	Phospho (STY)	1178.54	0.53729	1107	P60903	S100A10	Protein S100-A10	yes	yes	0	0	0	1	1	35.36	35.36	2	0.016621	18031	C-PP_65FS	54.549	18.669			1669600	798	1107	757	869	991	991				0
FAQSAPGSPLSSQPVLITVQR	2 Phospho (STY)	2342.11	0.107278	1145	Q01167	FOXK2	Forkhead box protein K2	yes	yes	0	0	0	2	0	69.772	69.772	3	0.00037237	41024	C-PP_45FS	58.722	49.352			24578000	804	1145	762	875	997	997			479;480	1
FFDSEDEDFE	Phospho (STY)	1358.42	0.422774	1543	Q9Y4P1	ATG4B	Cysteine protease ATG4B	yes	yes	0	0	0	1	2	63.556	63.556	2	1.1687e-15	35106	C-PP_65FS	114.5	63.404			5987100	814	1543	772	886	1013	1013			779	0
FGDCGGSDDEEE	Phospho (STY)	1395.38	0.380985	729	J3KP30;Q5QJE6	DNTTIP2	Deoxynucleotidyltransferase terminal-interacting protein 2	yes	no	0	0	0	1	2	17.72	17.72	2	1.9906e-08	9172	C-PP_45FS	101.95	61.365			0	816	729	774	888	1015	1015			384	1
FGPARNDSVIVADQTPTPTR	2 Phospho (STY)	2301.02	0.019191	342	E9PEK8;H7C2N6;B8ZZU6;E9PBF9;P15336	ATF2	Cyclic AMP-dependent transcription factor ATF-2	yes	no	0	0	0	2	1	37.934	37.934	3	0.00076807	19633	C-PP_65FS	53.705	43.856			26438000	821	342	778	893	1020	1020			815;816	1
FGSPSELSPR	2 Phospho (STY)	1235.46	0.462484	517	E9PMR3;E9PMG4;Q9BUR4	WRAP53	Telomerase Cajal body protein 1	yes	no	0	0	0	2	1	33.005	33.005	2	0.004515	18463	C-PP_45FS	94.688	76.702			32264000	822	517	779	894	1021	1021			268;269	1
FIGSPRTPVSPVKFSPGDFWGR	3 Phospho (STY)	2673.16	0.158341	993	P23443	RPS6KB1	Ribosomal protein S6 kinase beta-1	yes	yes	0	0	0	3	2	76.151	76.151	3	0.00068786	45021	C-PP_45FS	52.824	38.21			9867400	832	993	789	904	1031	1031			454;455;840	1
FLASASASAERSCTPSPDQISHR	3 Phospho (STY)	2714.06	0.0598253	356	C9J6P4;Q7Z2W4	ZC3HAV1	Zinc finger CCCH-type antiviral protein 1	yes	no	0	0	0	3	2	30.586	30.586	3	0.0037383	16994	C-PP_45FS	40.454	25.817			70210000	838	356	795	910	1037	1037			192;193	1
FLLSLDDSVDETE	2 Phospho (STY)	1641.61	0.609996	1422	Q9BXP5;A0A286YEP7;H7C0U8	SRRT	Serrate RNA effector molecule homolog	yes	no	0	0	0	2	1	59.549	59.549	2	0.0017054	34822	C-PP_45FS	69.451	16.758			0	842	1422	799	914	1041	1041			653;654;869	1
FLSVTLVFPSK	Phospho (STY)	1316.68	0.678141	1283	V9GXZ5;Q70EL4	USP43	Ubiquitin carboxyl-terminal hydrolase 43	yes	no	0	0	0	1	0	23.379	23.379	2	0.014695	10624	C-PP_65FS	57.59	27.026			4529900	844	1283	801	916	1043	1043			576	1
FTGSFDDDPDPHRDPYGEE	Phospho (STY)	2274.84	0.837902	258	A0A3F2YNX0;A0A3F2YNZ0;F1T0I1;O15027;X6RGP5	SEC16A	Protein transport protein Sec16A	yes	no	0	0	0	1	2	34.813	34.813	3	0.0091869	17664	C-PP_65FS	41.86	25.737			8445900	874	258	831	952	1092	1092			134	1
FTRLEPVYSPPGSPPPGDPR	2 Phospho (STY)	2325.02	0.0232137	128	A0A0A6YYC0;E9PJN1;O75676	RPS6KA4	Ribosomal protein S6 kinase;Ribosomal protein S6 kinase alpha-4	yes	no	0	0	0	2	2	47.463	47.463	3	0.0053622	25594	C-PP_65FS	47.38	35.414			22631000	876	128	833	954	1094	1094			49;50	1
FTSSQTQSPTPPKPPSPSFE	2 Phospho (STY)	2305.95	0.954525	620	H0Y4V9;Q92615	LARP4B	La-related protein 4B	yes	no	0	0	0	2	0	46.562	46.562	3	0.0029312	26565	C-PP_45FS	44.931	36.074			39091000	877	620	834	955	1095	1095			326;327	1
GADNDGSGSESGYTTPK	2 Phospho (STY)	1801.61	0.608098	1291	Q7Z417	NUFIP2	Nuclear fragile X mental retardation-interacting protein 2	yes	yes	0	0	0	2	1	14.032	14.032	2	2.0995e-21	6912	C-PP_45FS	105.39	90.248			0	891	1291	848	971	1115	1115			579;580	1
GASLELSDDDTESK	Phospho (STY)	1545.61	0.608343	1034	P35580	MYH10	Myosin-10	yes	yes	0	0	0	1	2	26.485	26.485	2	0.017411	14565	C-PP_45FS	65.704	34.877			0	907	1034	863	990	1137	1137			460	1
GDMMCALLNSISDTTKECDSDDNMGAK	Phospho (STY)	3058.17	0.173524	1542	Q9Y4E5	ZNF451	Zinc finger protein 451	yes	yes	0	0	0	1	2	75.96	75.96	3	4.1019e-49	44884	C-PP_45FS	128.33	112.88			21448000	928	1542	883	1015	1167	1167			778	1
GDSDDEYDRR	Acetyl (Protein N-term);Phospho (STY)	1348.46	0.456868	1422	Q9BXP5;A0A087X0F4	SRRT	Serrate RNA effector molecule homolog	yes	no	1	0	0	1	2	11.081	11.081	2	2.1894e-17	5043	C-PP_45FS	145.91	121.62			297240000	930	1422	885	1017	1169	1169			655	1
GEGDAPFSEPGTTSTQRPSSPE	Phospho (STY)	2312.94	0.943429	1531	Q9UQ35;I3L182;I3L4D8;A0A087X1W1;I3L1I8	SRRM2	Serine/arginine repetitive matrix protein 2	yes	no	0	0	0	1	2	30.678	30.678	3	8.2537e-33	15064	C-PP_65FS	122.79	106.85			90772000	933	1531	888	1020	1172	1172			742	1
GGAPDPSPGATATPGAPAQPSSPDAR	Phospho (STY)	2409.06	0.0597965	869	O95365	ZBTB7A	Zinc finger and BTB domain-containing protein 7A	yes	yes	0	0	0	1	0	22.34	22.34	3	0.00063016	10038	C-PP_65FS	52.237	40.82			47172000	950	869	905	1057	1223	1223			432	1
GGEFDEFVNDDTDDDLPISK	Phospho (STY)	2306.91	0.910398	1275	Q6PD62	CTR9	RNA polymerase-associated protein CTR9 homolog	yes	yes	0	0	0	1	2	66.264	66.264	3	0.00039016	36826	C-PP_65FS	64.954	56.64			50240000	955	1275	910	1062	1228	1228			857	0
GGSISVQVNSIKFDSE	Phospho (STY)	1745.79	0.78731	103	A0A0A0MRM9;Q14978	NOLC1	Nucleolar and coiled-body phosphoprotein 1	yes	no	0	0	0	1	1	55.383	55.383	3	0.010802	30403	C-PP_65FS	52.298	40.153			68038000	967	103	920	1074	1240	1240			36	1
GIFLGSESDEDSVR	2 Phospho (STY)	1669.63	0.627377	368	H7BZ93;C9JG86;H7BXT4;Q9BYW2	SETD2	Histone-lysine N-methyltransferase SETD2	yes	no	0	0	0	2	2	61.577	61.577	2	0.0083635	35910	C-PP_45FS	56.482	43.866			12639000	989	368	942	1097	1264	1264			200;201	1
GIQYIDLSSDSEDVVSPNCSNTVQEK	Phospho (STY)	2963.27	0.274342	422	D6RAY8;Q9H4L7	SMARCAD1	SWI/SNF-related matrix-associated actin-dependent regulator of chromatin subfamily A containing DEAD/H box 1	yes	no	0	0	0	1	2	58.083	58.083	3	1.101e-05	33859	C-PP_45FS	70.449	61.069			48861000	993	422	946	1101	1268	1268			224;225;226	1
GIQYIDLSSDSEDVVSPNCSNTVQEK	2 Phospho (STY)	3043.24	0.240672	422	D6RAY8;Q9H4L7	SMARCAD1	SWI/SNF-related matrix-associated actin-dependent regulator of chromatin subfamily A containing DEAD/H box 1	yes	no	0	0	0	2	2	62.893	62.893	3	2.9097e-11	36934	C-PP_45FS	94.542	87.348			24145000	994	422	946	1102	1269	1269			224;225;226	1
GISPIVFDR	Phospho (STY)	1082.52	0.516161	752	J3QR07;Q96MU7	YTHDC1	YTH domain-containing protein 1	yes	no	0	0	0	1	0	57.87	57.87	2	0.017168	31691	C-PP_65FS	52.278	24.265			1742600	998	752	949	1106	1273	1273			391	1
GKSSPICSTTGDDKLCADSACQQNTVTSSGDLVAK	Phospho (STY)	3737.62	0.621984	661	H0YMW2;Q12802	AKAP13	A-kinase anchor protein 13	yes	no	0	0	0	1	2	31.207	31.207	4	4.6252e-26	15453	C-PP_65FS	97.804	92.202			32711000	1010	661	961	1118	1285	1285			352;353	1
GLLAQGLRPESPPPAGPLLNGAPAGESPQPK	2 Phospho (STY)	3175.55	0.54683	1402	Q96TA1	FAM129B	Niban-like protein 1	yes	yes	0	0	0	2	2	65.678	65.678	3	8.0661e-09	38479	C-PP_45FS	71.661	65.5			29713000	1017	1402	968	1125	1292	1292			637;638	1
GLNPDGTPALSTLGGFSPASKPSSPR	3 Phospho (STY)	2750.18	0.175507	1515	Q9UK58	CCNL1	Cyclin-L1	yes	yes	0	0	0	3	0	65.687	65.687	3	0.00024979	37646	C-PP_45FS	54.505	43.894			108260000	1022	1515	972	1132;1133	1307;1308	1307			724;725;726;883	2
GLQLPSPTATSQLPLESDAVE	Phospho (STY)	2232.06	0.0562742	1110	P61978	HNRNPK	Heterogeneous nuclear ribonucleoprotein K	yes	yes	0	0	0	1	1	76.948	76.948	3	0.0034348	43195	C-PP_65FS	43.162	21.359			946420000	1023	1110	973	1134	1309	1309			473	0
GLSASLPDLDSE	Phospho (STY)	1282.53	0.532993	1276	Q6PKG0;H0YC73;H0YBW1;E5RH50;A0A0B4J210	LARP1	La-related protein 1	yes	no	0	0	0	1	0	62.466	62.466	2	0.011763	36614	C-PP_45FS	57.149	33.399			9476900	1026	1276	976	1137	1312	1312			568;569	1
GLSASTMDLSSSS	Phospho (STY)	1321.51	0.510877	1471	Q9NSK0	KLC4	Kinesin light chain 4	yes	yes	0	0	0	1	0	46.508	46.508	2	0.0077441	26777	C-PP_45FS	59.265	37.219			20936000	1027	1471	977	1138	1313	1313			706	1
GLVAAYSGDSDNEEE	Phospho (STY)	1634.6	0.598506	1084	P52756	RBM5	RNA-binding protein 5	yes	yes	0	0	0	1	2	38.444	38.444	2	0.0015234	21818	C-PP_45FS	83.243	47.469			76932000	1033	1084	983	1144	1320;1321	1320			471	2
GMTSLKVDNLTYRTSPDTLR	Phospho (STY)	2347.12	0.124311	1144	Q01130;J3QL05;J3KP15	SRSF2	Serine/arginine-rich splicing factor 2	yes	no	0	0	0	1	2	43.093	43.093	3	7.6957e-33	22670	C-PP_65FS	134.34	106.19			36163000	1039	1144	989	1150	1327	1327			476;843	1
GQSQTSPDHRSDTSSPEVR	4 Phospho (STY)	2389.8	0.801559	1531	Q9UQ35	SRRM2	Serine/arginine repetitive matrix protein 2	yes	yes	0	0	0	4	2	9.6494	9.6494	3	0.0024609	2222	C-PP_65FS	49.463	40.299			206060000	1059	1531	1007	1173	1352	1352			743;744;745;746;886;887	1
GRKDNDSHVYAVIE	2 Phospho (STY)	1761.71	0.712444	1449	Q9H5V8	CDCP1	CUB domain-containing protein 1	yes	yes	0	0	0	2	2	21.367	21.367	3	0.012837	9462	C-PP_65FS	42.813	14.963			9108400	1064	1449	1012	1178	1359	1359			684	1
GRLTPSPDIIVLSDNEASSPR	2 Phospho (STY)	2383.08	0.0821852	180	A0A0U1RRK3;A0A0U1RR34;A0A0U1RRM1;Q8WXI9	GATAD2B	Transcriptional repressor p66-beta	yes	no	0	0	0	2	2	61.865	61.865	3	0.0039634	36266	C-PP_45FS	43.103	29.915			6708000	1065	180	1013	1179	1360	1360			88;89;90;91;797	1
GRLTPSPDIIVLSDNEASSPR	4 Phospho (STY)	2543.01	0.014846	180	A0A0U1RRK3;A0A0U1RR34;A0A0U1RRM1;Q8WXI9	GATAD2B	Transcriptional repressor p66-beta	yes	no	0	0	0	4	2	66.185	66.185	3	7.5781e-05	38876	C-PP_45FS	80.496	71.212			30718000	1066	180	1013	1180	1361;1362;1363;1364	1362			88;89;90;91;797	4
GRLTPSPDIIVLSDNEASSPR	3 Phospho (STY)	2463.05	0.0485156	180	A0A0U1RRK3;A0A0U1RR34;A0A0U1RRM1;Q8WXI9	GATAD2B	Transcriptional repressor p66-beta	yes	no	0	0	0	3	2	63.504	63.504	3	0.00022865	33614	C-PP_65FS	62.683	53.268			62631000	1067	180	1013	1181;1182	1365;1366;1367	1367			88;89;90;91;797	3
GSATAESPVACSNSCSSFILMDDLSPK	Phospho (STY)	2910.21	0.212276	590	G1UD79;Q7Z309	SPACIA2;FAM122B	Protein FAM122B	yes	no	0	0	0	1	1	74.139	74.139	3	4.2834e-05	43780	C-PP_45FS	61.958	50.105			14491000	1070	590	1016	1185	1370	1370			312;313;314;315;827	1
GSATAESPVACSNSCSSFILMDDLSPK	2 Phospho (STY)	2990.18	0.178606	590	G1UD79;Q7Z309	SPACIA2;FAM122B	Protein FAM122B	yes	no	0	0	0	2	1	76.734	76.734	3	3.2368e-07	44555	C-PP_45FS	85.468	77.27			79599000	1071	590	1016	1186;1187	1371;1372	1371			312;313;314;315;827	2
GSDSPAADVEIE	Phospho (STY)	1268.48	0.480957	524	H0YCG1;E9PPJ0;Q13435	SF3B2	Splicing factor 3B subunit 2	yes	no	0	0	0	1	1	38.638	38.638	2	0.0024771	22042	C-PP_45FS	91.855	51.265			7184200	1073	524	1018	1190	1379	1379			275;276	1
GSPIKVTLATLK	Phospho (STY)	1306.73	0.726154	904	P06748;E5RI98	NPM1	Nucleophosmin	yes	no	0	0	0	1	1	48.624	48.624	2	0.014904	26023	C-PP_65FS	73.466	62.315			8339500	1080	904	1023	1199	1388	1388			440	1
GSVSQPSTPSPPKPTGIFQTSANSSFEPVK	3 Phospho (STY)	3298.42	0.423736	258	A0A3F2YNX0;A0A3F2YNZ0;F1T0I1;O15027	SEC16A	Protein transport protein Sec16A	yes	no	0	0	0	3	1	68.325	68.325	3	0.00069531	40283	C-PP_45FS	49.366	41.81			10811000	1085	258	1028	1205	1394	1394			135;136;137;808	1
GTEASPPQNNSGSSSPVFTFR	3 Phospho (STY)	2405.9	0.896766	1492	Q9P1Y5	CAMSAP3	Calmodulin-regulated spectrin-associated protein 3	yes	yes	0	0	0	3	1	63.379	63.379	3	0.0020094	35055	C-PP_65FS	49.25	39.534			9502300	1090	1492	1033	1210	1399	1399			709;710;711	1
GTGSGGQLQDLDCSSSDDEGAAQNSTKPSATK	3 Phospho (STY)	3408.27	0.273913	917	P08240	SRPR	Signal recognition particle receptor subunit alpha	yes	yes	0	0	0	3	1	26.219	26.219	3	1.5544e-09	14335	C-PP_45FS	75.261	69.481			35887000	1094	917	1037	1214	1403	1403			442;443;444	1
GVALLQDVRAEQPSPPNSDSGQDAHPDPDANPDAAR	2 Phospho (STY)	3866.65	0.653432	1415	Q9BUA3	C11orf84	Uncharacterized protein C11orf84	yes	yes	0	0	0	2	2	46.941	46.941	4	1.4659e-07	24945	C-PP_65FS	63.033	53.488			31131000	1105	1415	1048	1225	1414	1414			650;651	1
GVDFESSEDDDDDPFMNTSSLR	2 Phospho (STY)	2636.91	0.913918	582	F8W7U8;P49959	MRE11A	Double-strand break repair protein MRE11A	yes	no	0	0	0	2	2	72.917	72.917	3	0.00079162	40649	C-PP_65FS	74.364	51.989			7535200	1108	582	1051	1228	1417	1417			303;304	1
GWAAAAPSPGSAR	2 Phospho (STY)	1357.52	0.52173	1446	Q9H3Q1	CDC42EP4	Cdc42 effector protein 4	yes	yes	0	0	0	2	0	32.036	32.036	2	0.00086857	17902	C-PP_45FS	80.96	65.298			11120000	1120	1446	1062	1240	1429	1429			681;682	1
HASSSPESPKPAPAPGSHR	4 Phospho (STY)	2215.79	0.789144	1531	Q9UQ35;I3L182;I3L4D8	SRRM2	Serine/arginine repetitive matrix protein 2	yes	no	0	0	0	4	1	9.4378	9.4378	4	0.0019215	4061	C-PP_45FS	45.579	38.219			192490000	1133	1531	1074	1253	1444	1444			747;748;749;750	1
HDMVISTSPSGGSEADIEGPLPAK	2 Phospho (STY)	2554.07	0.0699655	694	H7C1M2;P18583	SON	Protein SON	yes	no	0	0	0	2	2	53.755	53.755	3	0.00212	29206	C-PP_65FS	44.596	37.062			3572100	1139	694	1080	1259	1452	1452			370;833	1
HDQLSFSSITDQAAGMKEDQK	2 Phospho (STY)	2495.01	0.00769961	801	Q5T5E6;O00180	KCNK1	Potassium channel subfamily K member 1	yes	no	0	0	0	2	2	51.521	51.521	3	8.3048e-11	29833	C-PP_45FS	98.175	86.219			29579000	1140	801	1081	1260	1453	1453			403;404;405	1
HDTPDPSPLRGAR	2 Phospho (STY)	1577.64	0.638885	1410	Q9BRD0	BUD13	BUD13 homolog	yes	yes	0	0	0	2	1	15.598	15.598	3	0.014827	5903	C-PP_65FS	54.501	43.842			6266100	1144	1410	1085	1264	1457	1457			643	1
HESPADFQNSQSPVQDQDKSQLSGR	Phospho (STY)	2864.24	0.236257	486	E9PGM9;P78332;F8WCA5	RBM6	RNA-binding protein 6	yes	no	0	0	0	1	2	19.179	19.179	4	0.0018418	8159	C-PP_65FS	42.806	35.694			5827000	1146	486	1087	1266	1459	1459			252;253	1
HGGSPQPLATTPLSQEPVNPPSEASPTR	3 Phospho (STY)	3091.31	0.30904	1531	Q9UQ35;I3L182;I3L4D8	SRRM2	Serine/arginine repetitive matrix protein 2	yes	no	0	0	0	3	2	49.048	49.048	3	2.8717e-07	30201	C-PP_45FS	59.189	41.255			185370000	1154	1531	1095	1275;1276	1471;1472;1473	1473			751;752;753;888;889	2
HGGSPQPLATTPLSQEPVNPPSEASPTR	2 Phospho (STY)	3011.34	0.34271	1531	Q9UQ35;I3L182;I3L4D8	SRRM2	Serine/arginine repetitive matrix protein 2	yes	no	0	0	0	2	2	47.968	47.968	3	5.351e-55	27769	C-PP_45FS	136.07	120.56			474970000	1155	1531	1095	1277	1474	1474			751;752;753;888;889	1
HGSGADSDYENTQSGDPLLGLEGK	2 Phospho (STY)	2606.02	0.0211011	144	J3QRU8;A0A0C4DGN6;Q9Y2X7;J3QL89	GIT1	ARF GTPase-activating protein GIT1	yes	no	0	0	0	2	2	58.054	58.054	3	0.0069612	31704	C-PP_65FS	41.734	34.022			17277000	1166	144	1105	1290	1487	1487			60;61	1
HKFQSQADQDQQASGLQSPPSRDLSPTLIDNSAAK	2 Phospho (STY)	3924.77	0.768068	1499	Q9P2B4	CTTNBP2NL	CTTNBP2 N-terminal-like protein	yes	yes	0	0	0	2	2	39.044	39.044	4	3.3008e-07	20181	C-PP_65FS	60.659	47.414			34442000	1190	1499	1127	1323	1530	1530			718;719	1
HLLTDLPLPPELPGGDLSPPDSPEPK	2 Phospho (STY)	2890.34	0.344273	755	J3QSD7;Q9NYV4	CDK12	Cyclin-dependent kinase 12	yes	no	0	0	0	2	2	79.699	79.699	3	1.6986e-05	47136	C-PP_45FS	64.152	56.792			452190000	1195	755	1132	1328	1535	1535			392;393	1
HLSDSLDPPHE	Phospho (STY)	1325.53	0.52891	1534	Q9Y2H0	DLGAP4	Disks large-associated protein 4	yes	yes	0	0	0	1	0	17.111	17.111	2	0.01496	8772	C-PP_45FS	55.531	12.448			40659000	1199	1534	1136	1332	1539	1539			775;776	1
HNLFEDNMALPSESVSSLTDLKPPTGSNQASPAR	3 Phospho (STY)	3849.64	0.63593	1426	Q9BZQ8	FAM129A	Protein Niban	yes	yes	0	0	0	3	2	74.797	74.797	4	1.3884e-07	44361	C-PP_45FS	63.751	56.134			60935000	1203	1426	1140	1336;1337	1543;1544	1544			656;657;658;659;660;661;870;871	2
HRPSPPATPPPK	2 Phospho (STY)	1440.63	0.631615	289	A9Z1X7;Q8IYB3;E9PCT1;M0R088	SRRM1	Serine/arginine repetitive matrix protein 1	yes	no	0	0	0	2	0	9.6553	9.6553	3	0.0077221	4201	C-PP_45FS	51.798	36.405			19355000	1230	289	1161	1407	1645	1645			147;809	1
HRPSPPATPPPKTRHSPTPQQSNR	3 Phospho (STY)	2910.28	0.284103	289	A9Z1X7;Q8IYB3;E9PCT1;M0R088	SRRM1	Serine/arginine repetitive matrix protein 1	yes	no	0	0	0	3	2	9.6495	9.6495	4	2.8105e-05	2240	C-PP_65FS	64.532	54.904			117360000	1231	289	1162	1408	1646;1647	1646			147;809;810	2
HRSSDSDLSPPR	4 Phospho (STY)	1672.51	0.508612	1410	Q9BRD0	BUD13	BUD13 homolog	yes	yes	0	0	0	4	1	14.791	14.791	3	0.020621	5455	C-PP_65FS	41.412	32.366			0	1232	1410	1163	1409	1648	1648			644;645;646;647	1
HTDDEMTGYVATR	2 Phospho (STY)	1654.57	0.573568	322	E7EX54;B4E0K5;Q16539	MAPK14	Mitogen-activated protein kinase 14	yes	no	0	0	0	2	1	16.976	16.976	2;3	0.0022501	6772	C-PP_65FS	67.605	52.066			27091000	1247	322	1176	1428;1429	1672;1673	1673			814;893	2
HTFSGVASVESSSGEAFHVGK	3 Phospho (STY)	2358.9	0.896038	403	CON__P12763			yes	yes	0	0	0	3	2	47.219	47.219	3	0.00015092	25199	C-PP_65FS	80.031	71.64		+	25967000	1248	403	1177	1430	1674	1674			221;222;223	1
IADPEHDHTGFLTEYVATR	2 Phospho (STY)	2330.96	0.961007	300	B3KR49;E9PJF0;E9PQW4;P27361	MAPK3	Mitogen-activated protein kinase;Mitogen-activated protein kinase 3	yes	no	0	0	0	2	2	45.776	45.776	3	0.0012991	24334	C-PP_65FS	52.162	38.146			8543000	1280	300	1203	1466	1727	1727			811;892	1
IECFWSNIE	Phospho (STY);Deamidation (N)	1277.47	0.467556	96	A0A0A0MR72;A0A0A0MR80;Q96L91	EP400	E1A-binding protein p400	yes	no	0	1	0	1	1	47.306	47.306	2	0.0066232	27196	C-PP_45FS	78.655	15.247			191110000	1304	96	1227	1490	1751	1751	24		35	1
IEIKPMHPNNSHHTMASLDE	Oxidation (M);2 Phospho (STY);Deamidation (N)	2476.98	0.979376	1170	Q0JRZ9	FCHO2	F-BAR domain only protein 2	yes	yes	0	1	1	2	1	50.871	50.871	2	0.0027642	29485	C-PP_45FS	43.544	13.608			0	1306	1170	1229	1492	1753	1753	321;322	86	495;496	1
IEIPVTPTGQSVPSSPSIPGTPTLK	2 Phospho (STY)	2662.29	0.290781	1448	Q9H4Z3	PCIF1	Phosphorylated CTD-interacting factor 1	yes	yes	0	0	0	2	1	71.772	71.772	3	0.001148	42249	C-PP_45FS	52.92	45.474			25695000	1307	1448	1230	1493	1754	1754			683;874	1
IFDEVMGCFSDSPPQSPTFPE	2 Phospho (STY)	2545.95	0.946011	1176	Q13085	ACACA	Acetyl-CoA carboxylase 1;Biotin carboxylase	yes	yes	0	0	0	2	1	81.424	81.424	3	0.011036	45513	C-PP_65FS	54.103	42.999			38399000	1311	1176	1234	1497	1758	1758			497	1
IGEGTYGVVYK	2 Phospho (STY)	1344.54	0.5404	0	G3V317;K7ELV5;E5RIU6;A0A087WZZ9;E7ESI2;A0A024QZP7;G3V5T9;P06493;P24941;Q00526	CDK2;CDK3;CDK1;CDC2	Cyclin-dependent kinase 1;Cyclin-dependent kinase 2;Cyclin-dependent kinase 3	yes	no	0	0	0	2	1	34.13	34.13	2	0.012476	19273	C-PP_45FS	73.435	32.193			13284000	1316	0	1239	1502	1763	1763				1
IGHHSTSDDSSAYRSVDE	2 Phospho (STY)	2121.77	0.767787	538	F5GXU9;F5H5P2;P12694	BCKDHA	2-oxoisovalerate dehydrogenase subunit alpha, mitochondrial	yes	no	0	0	0	2	1	11.721	11.721	3	0.0023063	5493	C-PP_45FS	74.579	59.657			20299000	1319	538	1242	1505	1766	1766			283;284	1
IISPGSSTPSSTRSPPPGRDE	2 Phospho (STY)	2283.98	0.977386	1261	Q5VT52	RPRD2	Regulation of nuclear pre-mRNA domain-containing protein 2	yes	yes	0	0	0	2	2	20.873	20.873	3	0.0052779	9083	C-PP_65FS	45.611	28.586			12425000	1337	1261	1260	1523	1787	1787			551;552	1
IKFNIIASLYDYNPNLATYMKPE	2 Phospho (STY);Deamidation (N)	2878.29	0.294152	327	B5ME19;Q99613	EIF3CL;EIF3C	Eukaryotic translation initiation factor 3 subunit C-like protein;Eukaryotic translation initiation factor 3 subunit C	yes	no	0	1	0	2	1	11.115	11.115	4	0.0011724	3172	C-PP_65FS	47.32	15.553			140480000	1342	327	1265	1528	1793	1793	79;80		179;894	1
IKTPASTPVSGTPQASPMIER	4 Phospho (STY)	2487	0.996025	1512	Q9UHR4	BAIAP2L1	Brain-specific angiogenesis inhibitor 1-associated protein 2-like protein 1	yes	yes	0	0	0	4	2	35.629	35.629	3	6.9644e-06	18100	C-PP_65FS	86.324	73.231			71852000	1346	1512	1269	1532	1797	1797			720;721;722;880;881;882	1
IKTPASTPVSGTPQASPMIER	3 Phospho (STY)	2407.03	0.0296944	1512	Q9UHR4	BAIAP2L1	Brain-specific angiogenesis inhibitor 1-associated protein 2-like protein 1	yes	yes	0	0	0	3	2	36.893	36.893	3	0.0018436	19051	C-PP_65FS	47.919	35.242			25369000	1347	1512	1269	1533;1534	1798;1799;1800	1800			720;721;722;880;881;882	3
IKTPASTPVSGTPQASPMIER	2 Phospho (STY)	2327.06	0.063364	1512	Q9UHR4	BAIAP2L1	Brain-specific angiogenesis inhibitor 1-associated protein 2-like protein 1	yes	yes	0	0	0	2	2	36.783	36.783	3	0.00025292	18862	C-PP_65FS	68.516	56.456			36976000	1348	1512	1269	1535	1801	1801			720;721;722;880;881;882	1
ILDPNTGEPAPVLSSPPPADVSTFLAFPSPE	Phospho (STY)	3241.55	0.547193	1054	P46060	RANGAP1	Ran GTPase-activating protein 1	yes	yes	0	0	0	1	1	80.591	80.591	3	0.0035738	47776	C-PP_45FS	43.066	30.631			60959000	1351	1054	1272	1539	1805	1805			464	1
ILGSDDDEQEDPNDYCK	Phospho (STY)	2091.76	0.761625	662	H3BLV9;Q96SB4;D6RBM8	SRPK1	SRSF protein kinase 1	yes	no	0	0	0	1	2	28.006	28.006	3	0.010083	13525	C-PP_65FS	40.952	27.497			0	1355	662	1276	1543	1811	1811			354	1
ILQEKLDQPVSAPPSPR	2 Phospho (STY)	2033.96	0.958823	1232	Q16204	CCDC6	Coiled-coil domain-containing protein 6	yes	yes	0	0	0	2	2	35.628	35.628	3	0.00084843	18183	C-PP_65FS	65.213	50.904			116790000	1363	1232	1283	1552	1822;1823;1824	1823			540;541	3
IMRSLSLSTNLQE	Phospho (STY);Deamidation (N)	1571.73	0.726624	45	A0A087WWS6;P01562	IFNA13;IFNA1	Interferon alpha-1/13	yes	no	0	1	0	1	1	27.368	27.368	2	0.012136	15007	C-PP_45FS	54.066	8.2371			70527000	1368	45	1288	1557	1829	1829	8		9;10	1
INIDSSTRETIIR	2 Phospho (STY)	1676.75	0.753581	813	O14921	RGS13	Regulator of G-protein signaling 13	yes	yes	0	0	0	2	2	38.151	38.151	2	0.014173	21728	C-PP_45FS	44.203	7.8694			0	1370	813	1290	1559	1831	1831			406;407	1
IQSLASDHSGR	2 Phospho (STY)	1329.51	0.51156	73	A0A087X0K9;G5E9E7;G3V1L9;Q07157;H0YKB1	TJP1	Tight junction protein ZO-1	yes	no	0	0	0	2	0	12.87	12.87	2	0.0030338	6203	C-PP_45FS	78.809	50.425			11782000	1384	73	1302	1574	1846	1846			21;22	1
ISTGVETTANSSTSLR	3 Phospho (STY)	1862.71	0.710134	1300	Q86X10;A0A0J9YW54;A2A2F0	RALGAPB	Ral GTPase-activating protein subunit beta	yes	no	0	0	0	3	1	16.349	16.349	2	0.0019547	8265	C-PP_45FS	51.092	19.384			174350000	1398	1300	1316	1588	1860	1860			584;860;861;862	1
ITDAATDQGPAESPPTSPSSASR	Phospho (STY)	2322	0.00127853	1309	Q8IWE2	FAM114A1	Protein NOXP20	yes	yes	0	0	0	1	1	20.02	20.02	3	1.2892e-05	8716	C-PP_65FS	86.577	74.517			25101000	1402	1309	1319	1592	1864	1864			589;590	1
ITDAATDQGPAESPPTSPSSASR	2 Phospho (STY)	2401.97	0.967609	1309	Q8IWE2	FAM114A1	Protein NOXP20	yes	yes	0	0	0	2	1	21.744	21.744	3	2.2517e-67	9837	C-PP_65FS	155.09	139.62			235280000	1403	1309	1319	1593	1865;1866	1866			589;590	2
KAASPSPQSVR	2 Phospho (STY)	1286.54	0.542131	289	A9Z1X7;Q8IYB3;E9PCT1	SRRM1	Serine/arginine repetitive matrix protein 1	yes	no	0	0	0	2	1	9.4721	9.4721	2	0.021159	4103	C-PP_45FS	53.136	40.52			68398000	1439	289	1355	1630	1911	1911			148;149	1
KADTTTPTPTAILAPGSPASPPGSLEPK	2 Phospho (STY)	2861.35	0.350087	156	H0YDJ7;U3KPW0;E9PIQ3;U3KQA6;A0A0G2JHL0;A0A140T9F7;A0A140T9V2;H0Y6K2;A0A140T9E9;A0A0G2JK44;P25440	BRD2	Bromodomain-containing protein 2	yes	no	0	0	0	2	2	60.105	60.105	3	1.4365e-05	35372	C-PP_45FS	64.127	57.478			199180000	1441	156	1357	1632	1913	1913			76;77	1
KKSSSDPGIPGGPQAIPATNSPDHSDHTLSVSSDSGHSTASAR	Phospho (STY)	4319.97	0.968028	371	C9JHU5;E9PCX8;Q68CZ2	TNS3	Tensin-3	yes	no	0	0	0	1	2	24.817	24.817	5	4.6664e-07	13499	C-PP_45FS	48.693	40.426			24498000	1489	371	1403	1689	1985	1985			205;206;207	1
KLDQPVSAPPSPR	2 Phospho (STY)	1550.69	0.689524	1232	Q16204	CCDC6	Coiled-coil domain-containing protein 6	yes	yes	0	0	0	2	1	20.325	20.325	3	0.0035231	10844	C-PP_45FS	59.585	48.065			20647000	1492	1232	1406	1692	1989;1990	1990			540;541	2
KLNLFLDLLQSYK	Phospho (STY);Deamidation (N)	1674.86	0.863375	1548	Q9Y5X2	SNX8	Sorting nexin-8	yes	yes	0	1	0	1	1	16.675	16.675	3	0.011822	6576	C-PP_65FS	42.789	10.513			25378000	1504	1548	1416	1706	2007	2007	393		782	1
KNTFTDWSDNDSDYEIDDQDLNK	2 Phospho (STY)	2937.09	0.0903028	244	H0Y9K3;D6R9W6;D6RJB0;A0A3B3ISF0;Q659C4	LARP1B	La-related protein 1B	yes	no	0	0	0	2	2	56.447	56.447	3	8.284e-05	32934	C-PP_45FS	71.428	62.752			22362000	1514	244	1426	1716	2017;2018;2019	2018			124;891	3
KPISDNSFSSDEEQSTGPIK	2 Phospho (STY)	2324.95	0.945083	835	O60293	ZFC3H1	Zinc finger C3H1 domain-containing protein	yes	yes	0	0	0	2	2	32.788	32.788	3	0.00066687	16406	C-PP_65FS	70.837	58.894			25726000	1517	835	1429	1719	2022	2022			415;416	1
KPPAPPSPVQSQSPSTNWSPAVPVK	2 Phospho (STY)	2742.28	0.281948	289	A9Z1X7;Q8IYB3;E9PCT1	SRRM1	Serine/arginine repetitive matrix protein 1	yes	no	0	0	0	2	0	49.321	49.321	3	2.87e-16	28293	C-PP_45FS	100.86	91.531			193850000	1521	289	1433	1723	2026;2027	2026			150;151;152;153	2
KPPAPPSPVQSQSPSTNWSPAVPVK	3 Phospho (STY)	2822.25	0.248278	289	A9Z1X7;Q8IYB3;E9PCT1	SRRM1	Serine/arginine repetitive matrix protein 1	yes	no	0	0	0	3	0	52.17	52.17	3	4.7157e-23	30345	C-PP_45FS	107.36	92.311			426340000	1522	289	1433	1724	2028;2029	2028			150;151;152;153	2
KPPAPPSPVQSQSPSTNWSPAVPVKK	2 Phospho (STY)	2870.38	0.376911	289	A9Z1X7;Q8IYB3	SRRM1	Serine/arginine repetitive matrix protein 1	yes	no	0	0	0	2	1	39.211	39.211	3	0.00028707	22297	C-PP_45FS	53.482	46.149			56806000	1523	289	1434	1725	2030	2030			150;151;152;153	1
KPPAPPSPVQSQSPSTNWSPAVPVKK	3 Phospho (STY)	2950.34	0.343241	289	A9Z1X7;Q8IYB3	SRRM1	Serine/arginine repetitive matrix protein 1	yes	no	0	0	0	3	1	42.93	42.93	3;4	3.5263e-32	24422	C-PP_45FS	115.19	105.89			1089300000	1524	289	1434	1726;1727;1728	2031;2032;2033;2034;2035;2036;2037	2032			150;151;152;153	7
KTQQLHPVLQKPSVFGNDSDDDDETSVSE	Phospho (STY)	3294.46	0.45654	1438	Q9H0G5	NSRP1	Nuclear speckle splicing regulatory protein 1	yes	yes	0	0	0	1	2	42.263	42.263	3	1.2209e-08	24189	C-PP_45FS	72.425	59.036			89488000	1552	1438	1462	1758	2070	2070			674	1
KVMDSDEDDDY	Oxidation (M);Phospho (STY)	1426.45	0.448336	777	K7EQA1;O14737	PDCD5	Programmed cell death protein 5	yes	no	0	0	1	1	2	12.449	12.449	2	0.0001171	5898	C-PP_45FS	102.97	90.912			48138000	1565	777	1475	1771	2084	2084		46	398	1
KVMDSDEDDDY	Phospho (STY)	1410.45	0.453422	777	K7EQA1;O14737	PDCD5	Programmed cell death protein 5	yes	no	0	0	0	1	2	18.907	18.907	2	0.0002852	9836	C-PP_45FS	105.65	85.99			317210000	1566	777	1475	1772	2085	2085			398	1
KYGGDSDHPSDGETSVQPMMTK	2 Phospho (STY)	2525.95	0.948136	1355	Q8WYQ5	DGCR8	Microprocessor complex subunit DGCR8	yes	yes	0	0	0	2	2	24.515	24.515	3	0.0003024	11365	C-PP_65FS	63.491	50.036			19485000	1575	1355	1484	1781	2094	2094			601;602	1
KYSISSDNSDTTDSHATSTSASR	3 Phospho (STY)	2656.96	0.95686	138	D6R9B8;C9J929;B5MBX1;A0A0C4DFT8;G3XAA4;Q9NQC1	JADE2	Protein Jade-2	yes	no	0	0	0	3	1	13.398	13.398	3	0.00046892	4604	C-PP_65FS	44.05	36.604			0	1577	138	1486	1783	2096	2096			53;54;55	1
LASPSGSTSSGLEVVAPEGTSAPGGGPGTLDDSATICR	Phospho (STY)	3637.65	0.64548	1181	Q13263;M0R0K9	TRIM28	Transcription intermediary factor 1-beta	yes	no	0	0	0	1	2	59.792	59.792	4	3.2098e-34	35001	C-PP_45FS	102.94	94.39			123080000	1589	1181	1497	1795	2109;2110	2110			503	2
LDSSPSVSSTLAAKDDPDGKQE	Phospho (STY)	2326.02	0.0213453	240	A0A3B3IS06;J3KQ96;E7ETY2;Q13428	TCOF1	Treacle protein	yes	no	0	0	0	1	2	26.16	26.16	3	0.00040087	12416	C-PP_65FS	77.445	63.818			12695000	1608	240	1516	1814	2132	2132			123	1
LEDLPSPPPPLSPPPTTSPHK	2 Phospho (STY)	2363.09	0.0851453	545	H0YJ30;G3V582;F5H039;Q9NQX3	GPHN	Gephyrin;Molybdopterin adenylyltransferase;Molybdopterin molybdenumtransferase	yes	no	0	0	0	2	1	52.55	52.55	3	0.00111	30746	C-PP_45FS	64.289	55.201			34297000	1616	545	1524	1822	2140;2141	2141			291;292	2
LEDLQLSEDD	Phospho (STY)	1255.49	0.485708	1539	Q9Y3T9	NOC2L	Nucleolar complex protein 2 homolog	yes	yes	0	0	0	1	2	47.333	47.333	2	2.2441e-27	27209	C-PP_45FS	159.09	62.915			172680000	1617	1539	1525	1823	2142	2142			777	1
LEDVNVFALSIQGANNTQLE	Phospho (STY);3 Deamidation (N)	2257	0.00390429	288	E9PAL5;A8TX70	COL6A5	Collagen alpha-5(VI) chain	yes	no	0	3	0	1	1	9.9191	9.9191	3	0.0089883	4325	C-PP_45FS	45.784	17.582			134540000	1618	288	1526	1824	2143	2143	68;69;70		144	0
LEHSQDTDADDGALQ	Phospho (STY)	1693.65	0.646853	1518	Q9UKM9	RALY	RNA-binding protein Raly	yes	yes	0	0	0	1	1	15.446	15.446	3	0.0075853	5842	C-PP_65FS	47.204	39.594			7826000	1621	1518	1529	1827	2146	2146				1
LELVNSRFTQPTPE	2 Phospho (STY)	1789.77	0.768897	1442	Q9H1J7	WNT5B	Protein Wnt-5b	yes	yes	0	0	0	2	2	19.835	19.835	2	0.0021591	8536	C-PP_65FS	62.042	26.692			7291800	1624	1442	1532	1830	2150	2150			872;873	1
LGSLTFSTEDLSSEADPSTVADSQDTTLSE	Phospho (STY)	3182.36	0.355154	1353	Q8WYL5	SSH1	Protein phosphatase Slingshot homolog 1	yes	yes	0	0	0	1	2	74.604	74.604	3	1.8833e-05	44041	C-PP_45FS	60.255	36.342			65632000	1636	1353	1544	1842	2166	2166			864	1
LGVADIIDCVVLTSSPEATE	Phospho (STY)	2168	0.995982	680	H3BSZ7;Q8NCF5	NFATC2IP	NFATC2-interacting protein	yes	no	0	0	0	1	1	80.745	80.745	3	0.00044377	47879	C-PP_45FS	72.819	53.884			40413000	1638	680	1546	1844	2169	2169			361;362;832	1
LGVSVSPSR	2 Phospho (STY)	1060.44	0.435541	457	H3BP01;E7ERS3;Q86VM9	ZC3H18	Zinc finger CCCH domain-containing protein 18	yes	no	0	0	0	2	0	28.17	28.17	2	0.0082845	13546	C-PP_65FS	60.49	39.117			11477000	1642	457	1549	1848	2174	2174			242;243	1
LIHEQEQQSSS	Phospho (STY)	1364.56	0.560939	1382	Q96FQ6	S100A16	Protein S100-A16	yes	yes	0	0	0	1	2	9.7476	9.7476	2	0.02249	4273	C-PP_45FS	73.499	56.557			18112000	1669	1382	1574	1877	2212	2212			621;622	1
LIQTPLASSTDHQTPPTSPVQGTTPQISPSTLIGSLR	2 Phospho (STY)	3985.94	0.943907	227	A0A2R8YDE6;Q9UBN7	HDAC6	Histone deacetylase 6	yes	no	0	0	0	2	0	77.648	77.648	4	5.9783e-05	45834	C-PP_45FS	58.823	44.77			244490000	1673	227	1578	1881	2218	2218			121;122;802;803;804;805	1
LIQTPLASSTDHQTPPTSPVQGTTPQISPSTLIGSLR	3 Phospho (STY)	4065.91	0.910238	227	A0A2R8YDE6;Q9UBN7	HDAC6	Histone deacetylase 6	yes	no	0	0	0	3	0	79.702	79.702	4	1.1055e-05	47245	C-PP_45FS	50.13	36.181			37653000	1674	227	1578	1882	2219	2219			121;122;802;803;804;805	1
LIRGPGENGDDS	Phospho (STY)	1308.53	0.534724	1268	Q6IBS0	TWF2	Twinfilin-2	yes	yes	0	0	0	1	2	15.586	15.586	2	2.2789e-12	7825	C-PP_45FS	135.63	110.21			42913000	1675	1268	1579	1883	2220	2220			562	1
LIRGPGENGDDS	Phospho (STY);Deamidation (N)	1309.52	0.51874	1268	Q6IBS0	TWF2	Twinfilin-2	yes	yes	0	1	0	1	2	16.963	16.963	2	1.4185e-167	8790	C-PP_45FS	210.73	177.69			120400000	1676	1268	1579	1884;1885	2221;2222	2222	339		562	2
LKPGGVGAPSSSSPSPSPSARPGPPPSEE	2 Phospho (STY)	2872.27	0.268148	1365	Q92797	SYMPK	Symplekin	yes	yes	0	0	0	2	1	26.803	26.803	3	4.0062e-06	14755	C-PP_45FS	63.625	50.553			50674000	1683	1365	1586	1892	2231;2232	2232			613;614	2
LKSQVTSQQQE	3 Phospho (STY)	1514.55	0.545635	1249	Q5JVD5;Q5JVD6;Q7Z7A1	CNTRL	Centriolin	yes	no	0	0	0	3	1	9.3167	9.3167	2	0.0073442	3990	C-PP_45FS	60.49	16.19			0	1685	1249	1588	1894	2234	2234			544;545	1
LLFLNNISKNE	Phospho (STY);3 Deamidation (N)	1386.63	0.631979	1282	Q6ZU64	CCDC108	Coiled-coil domain-containing protein 108	yes	yes	0	3	0	1	1	12.397	12.397	3	0.010873	3953	C-PP_65FS	61.161	21.857			102950000	1689	1282	1592	1898	2240	2240	342;343;344		575	1
LLGASARPDLPTPTSPLPTSPCSPTPR	3 Phospho (STY)	3025.34	0.342255	520	E9PNL8;Q13574	DGKZ	Diacylglycerol kinase;Diacylglycerol kinase zeta	yes	no	0	0	0	3	0	64.104	64.104	3	0.00040149	37672	C-PP_45FS	53.728	43.328			16654000	1690	520	1593	1899	2241	2241			270;271;272	1
LMHNASDSEVDQDDVVEWK	Oxidation (M);2 Phospho (STY)	2391.9	0.896752	218	A0A2R8Y6X0;Q9H2P0	ADNP	Activity-dependent neuroprotector homeobox protein	yes	no	0	0	1	2	2	43.666	43.666	3	0.0024563	22986	C-PP_65FS	46.558	37.275			19535000	1702	218	1605	1911	2253	2253		12	116;117	1
LMHNASDSEVDQDDVVEWK	2 Phospho (STY)	2375.9	0.901838	218	A0A2R8Y6X0;Q9H2P0	ADNP	Activity-dependent neuroprotector homeobox protein	yes	no	0	0	0	2	2	48.659	48.659	3	6.6977e-08	26182	C-PP_65FS	95.138	84.051			131490000	1703	218	1605	1912	2254	2254			116;117	1
LMRSRTASGSSVTSLDGTR	3 Phospho (STY)	2220.9	0.900077	1359	Q92597;E5RJY1;E7ESM1	NDRG1	Protein NDRG1	yes	no	0	0	0	3	2	26.052	26.052	3	0.0047034	12250	C-PP_65FS	41.423	26.661			58889000	1705	1359	1607	1914	2256	2256			607;608;609;610	1
LQQGAGLESPQGQPEPGAASPQR	2 Phospho (STY)	2462.06	0.0628467	1450	Q9H6F5	CCDC86	Coiled-coil domain-containing protein 86	yes	yes	0	0	0	2	2	26.036	26.036	3	0.0011863	12289	C-PP_65FS	54.049	38.457			29394000	1735	1450	1636	1948	2301;2302	2301			688;689	2
LSLQEGDLNGQK	Phospho (STY);Deamidation (N)	1381.61	0.61264	1152	Q02952	AKAP12	A-kinase anchor protein 12	yes	yes	0	1	0	1	1	35.902	35.902	2	0.00531	20256	C-PP_45FS	77.527	43.526			31544000	1757	1152	1657	1972	2329	2329	308		482	1
LSPFHGSSPPQSTPLSPPPLTPK	3 Phospho (STY)	2608.14	0.141688	1452	Q9H7D0	DOCK5	Dedicator of cytokinesis protein 5	yes	yes	0	0	0	3	0	62.263	62.263	3	0.00050608	36464	C-PP_45FS	51.236	43.861			13085000	1758	1452	1658	1973	2330	2330			690;691;876	1
LSPLISLPSPVPPLSPIHSNQQTLPR	3 Phospho (STY)	3027.46	0.463691	443	E7ETI4;E7EMC5;F5GXF9;P51825	AFF1	AF4/FMR2 family member 1	yes	no	0	0	0	3	0	79.635	79.635	3	1.3299e-49	47169	C-PP_45FS	129.65	119.38			245210000	1759	443	1659	1974	2331	2331			235;236;237	1
LSSSDRYSDASDDSFSEPR	3 Phospho (STY)	2359.79	0.792026	1467	Q9NRF8	CTPS2	CTP synthase 2	yes	yes	0	0	0	3	2	27.556	27.556	3	0.0022755	13142	C-PP_65FS	49.902	42.542			52686000	1762	1467	1662	1977	2334	2334			704;705;899	1
LTGSTSSLNK	2 Phospho (STY)	1166.46	0.46215	1475	Q9NV70	EXOC1	Exocyst complex component 1	yes	yes	0	0	0	2	0	12.996	12.996	2	0.0063992	6282	C-PP_45FS	73.632	43.888			12404000	1771	1475	1671	1987	2345	2345			707;708	1
LVSGSPVALSPQPR	2 Phospho (STY)	1566.72	0.720824	860	O94842	TOX4	TOX high mobility group box family member 4	yes	yes	0	0	0	2	0	38.849	38.849	3	0.0031348	20075	C-PP_65FS	60.062	45.134			15717000	1804	860	1704	2025	2387	2387			427;428;429	1
MEDLDQSPLVSSSDSPPRPQPAFK	Acetyl (Protein N-term);2 Phospho (STY)	2829.2	0.196957	1464	Q9NQC3	RTN4	Reticulon-4	yes	yes	1	0	0	2	1	68.531	68.531	3	0.00058808	40278	C-PP_45FS	80.36	71.842			67498000	1836	1464	1733	2057	2424	2424			699;700	1
MEDSMDMDMSPLRPQNYLFGCE	Acetyl (Protein N-term);Phospho (STY)	2787.04	0.0395963	904	P06748	NPM1	Nucleophosmin	yes	yes	1	0	0	1	1	80.83	80.83	3	0.0009048	47941	C-PP_45FS	47.814	40.702			33634000	1837	904	1734	2058	2425	2425			441	1
MFTPILGR	Phospho (STY)	1013.48	0.476939	455	E7ER77;Q7Z2K6	ERMP1	Endoplasmic reticulum metallopeptidase 1	yes	no	0	0	0	1	0	45.315	45.315	2	0.01433	24068	C-PP_65FS	70.268	34.972			2313000	1843	455	1740	2064	2432	2432				1
MFVSSSGLPPSPVPSPR	2 Phospho (STY)	1900.82	0.819552	590	G1UD79;Q7Z309	SPACIA2;FAM122B	Protein FAM122B	yes	no	0	0	0	2	0	56.266	56.266	3	0.0076537	30905	C-PP_65FS	41.136	32.427			7829000	1845	590	1742	2066	2434	2434			316;317	1
MGAQQDDGSDAPPGSPDWAGDVTR	Phospho (STY)	2508.99	0.985311	1390	Q96PE2	ARHGEF17	Rho guanine nucleotide exchange factor 17	yes	yes	0	0	0	1	0	42.389	42.389	3	0.00092899	22231	C-PP_65FS	49.888	41.269			12473000	1846	1390	1743	2067	2435	2435			630	1
MIDLSFLTEEE	Oxidation (M);2 Phospho (STY)	1501.53	0.53366	177	A0A0U1RR07;Q9HCH5	SYTL2	Synaptotagmin-like protein 2	yes	no	0	0	1	2	2	12.142	12.142	2	0.0021402	5681	C-PP_45FS	82.417	18.792			2633200000	1851	177	1748	2072;2073	2440;2441;2442	2440		7	83;795	3
MISSKMMSSNPEE	Acetyl (Protein N-term);2 Oxidation (M);2 Phospho (STY)	1703.55	0.553091	1494	Q9P242	NYAP2	Neuronal tyrosine-phosphorylated phosphoinositide-3-kinase adapter 2	yes	yes	1	0	2	2	2	10.547	10.547	2	0.018346	4760	C-PP_45FS	44.318	11.127			0	1854	1494	1751	2076	2445	2445		99;100;101	714;715;716	1
MQEIIASVDHIKFDLE	Oxidation (M);Phospho (STY)	1982.91	0.906045	365	C9JEV9;O95639	CPSF4	Cleavage and polyadenylation specificity factor subunit 4	yes	no	0	0	1	1	2	40.08	40.08	3	0.014846	22892	C-PP_45FS	44.44	16.35			9255200	1871	365	1767	2094	2466	2466		19	199	1
MQNNSSPSISPNTSFTSDGSPSPLGGIK	2 Phospho (STY)	2966.24	0.240613	1437	Q9H0D6	XRN2	5'-3' exoribonuclease 2	yes	yes	0	0	0	2	0	62.623	62.623	3	1.68e-06	36683	C-PP_45FS	71.86	66.028			23559000	1873	1437	1769	2096	2468;2469	2469			671;672;673	2
MTGYVATR	2 Phospho (STY)	1057.37	0.370498	322	E7EX54;B4E0K5;Q16539;Q15759	MAPK14;MAPK11	Mitogen-activated protein kinase 14;Mitogen-activated protein kinase 11	yes	no	0	0	0	2	0	12.979	12.979	2	0.012208	4359	C-PP_65FS	50.353	24.794			6100600	1882	322	1776	2105	2483	2483			814;893	1
MVSAVSQLTDSPDTTEE	2 Phospho (STY)	1968.73	0.73125	1152	Q02952	AKAP12	A-kinase anchor protein 12	yes	yes	0	0	0	2	1	52.325	52.325	3	0.00031379	28444	C-PP_65FS	64.675	51.256			25061000	1888	1152	1782	2111	2490	2490			483;844;845;846	1
MVSAVSQLTDSPDTTEEATPVQE	Phospho (STY)	2514.07	0.0720602	1152	Q02952	AKAP12	A-kinase anchor protein 12	yes	yes	0	0	0	1	2	55.759	55.759	3	0.00017758	32401	C-PP_45FS	60.032	45.262			394620000	1889	1152	1783	2112	2491	2491			483;844;845;846;847	1
MVSAVSQLTDSPDTTEEATPVQE	2 Phospho (STY)	2594.04	0.0383906	1152	Q02952	AKAP12	A-kinase anchor protein 12	yes	yes	0	0	0	2	2	56.316	56.316	3	0.00083673	32739	C-PP_45FS	50.593	41.736			123010000	1890	1152	1783	2113	2492	2492			483;844;845;846;847	1
MVSAVSQLTDSPDTTEEATPVQE	3 Phospho (STY)	2674	0.00472103	1152	Q02952	AKAP12	A-kinase anchor protein 12	yes	yes	0	0	0	3	2	59.289	59.289	3	2.3083e-05	35081	C-PP_45FS	81.807	68.633			98063000	1891	1152	1783	2114	2493;2494	2494			483;844;845;846;847	2
MVSAVSQLTDSPDTTEEATPVQE	Oxidation (M);2 Phospho (STY)	2610.03	0.0333052	1152	Q02952	AKAP12	A-kinase anchor protein 12	yes	yes	0	0	1	2	2	51.782	51.782	3	1.8242e-08	28047	C-PP_65FS	88.574	75.207			51962000	1892	1152	1783	2115	2495	2495		82	483;844;845;846;847	1
MYSGSDDDDDFNKLPK	Oxidation (M);2 Phospho (STY)	2021.7	0.700284	30	A0A087WUT6;O60841	EIF5B	Eukaryotic translation initiation factor 5B	yes	no	0	0	1	2	1	38.317	38.317	3	0.0011288	19947	C-PP_65FS	58.024	53.157			92295000	1897	30	1788	2120	2501	2501		0	0;1	1
MYSGSDDDDDFNKLPK	2 Phospho (STY)	2005.71	0.70537	30	A0A087WUT6;O60841	EIF5B	Eukaryotic translation initiation factor 5B	yes	no	0	0	0	2	1	42.85	42.85	3	7.3707e-06	22980	C-PP_65FS	95.429	84.385			1164000000	1898	30	1788	2121;2122	2502;2503;2504	2503			0;1	3
MYSGSDDDDDFNKLPK	2 Phospho (STY);Deamidation (N)	2006.69	0.689385	30	A0A087WUT6;O60841	EIF5B	Eukaryotic translation initiation factor 5B	yes	no	0	1	0	2	1	47.179	47.179	3	0.00096375	25218	C-PP_65FS	65.092	60.188			11329000	1899	30	1788	2123	2505;2506	2506	7		0;1	2
NADDLEVSSDIIE	Phospho (STY)	1498.61	0.607614	266	E9PEM5;A0A494C1L5;P50851;A0A494C0R9;A0A494BZW2	LRBA	Lipopolysaccharide-responsive and beige-like anchor protein	yes	no	0	0	0	1	1	61.732	61.732	2	0.001705	36108	C-PP_45FS	92.239	61.921			81171000	1901	266	1790	2125	2508	2508			142	1
NADSRGSLISTDSGNSLPER	2 Phospho (STY)	2234.92	0.920599	87	A0A1B0GVL8;Q6ZSL5;A0A088AWN3;A0A0A0MSY4;Q9BZ29	DOCK9	Dedicator of cytokinesis protein 9	yes	no	0	0	0	2	2	30.004	30.004	3	0.0020735	14738	C-PP_65FS	55.469	42.014			8171600	1903	87	1792	2127	2510	2510			32;33	1
NALPSDEDDKDPNDPYR	Phospho (STY)	2039.81	0.810959	213	A0A2R8Y611;O14617	AP3D1	AP-3 complex subunit delta-1	yes	no	0	0	0	1	2	19.877	19.877	3	2.3824e-05	8571	C-PP_65FS	90.718	74.418			20570000	1912	213	1799	2137	2520	2520			114	1
NAPHPDDDDSCSINSDPEAK	2 Phospho (STY)	2342.8	0.80358	614	H0YAJ5;G5E9Y1;Q92870	APBB2	Amyloid beta A4 precursor protein-binding family B member 2	yes	no	0	0	0	2	1	12.634	12.634	3	0.0020945	4118	C-PP_65FS	72.302	63.594			14811000	1914	614	1801	2139	2522	2522			322;323	1
NCGAQQVPAGPGTSTPPSSPVRTCGPLTDEDVVR	2 Phospho (STY)	3666.58	0.58449	1383	Q96G46	DUS3L	tRNA-dihydrouridine(47) synthase [NAD(P)(+)]-like	yes	yes	0	0	0	2	2	47.32	47.32	4	5.1478e-05	27253	C-PP_45FS	49.942	39.066			109260000	1917	1383	1804	2142	2525;2526	2526			623;624;625;866;867	2
NDIRTFFPEYTHQLFGDE	3 Phospho (STY)	2467.92	0.916439	584	F8W9G7	HAT1		yes	yes	0	0	0	3	2	58.17	58.17	3	0.0054406	34104	C-PP_45FS	40.962	15.554			277100000	1918	584	1805	2143	2527	2527				1
NDSVIVADQTPTPTR	2 Phospho (STY)	1772.74	0.738325	342	E9PEK8;H7C2N6;B8ZZU6;E9PBF9;P15336	ATF2	Cyclic AMP-dependent transcription factor ATF-2	yes	no	0	0	0	2	0	30.199	30.199	3	0.0081303	16865	C-PP_45FS	43.116	32.261			9107700	1922	342	1809	2147	2531	2531			815;816	1
NDTLLCTLSDSESDLTAQEQNE	Phospho (STY)	2562.03	0.031652	700	H7C460;Q9NRM2	ZNF277	Zinc finger protein 277	yes	no	0	0	0	1	2	69.151	69.151	3	0.00064768	40607	C-PP_45FS	57.516	40.579			28160000	1924	700	1811	2149	2533	2533			371;372;373;834	1
NETGYTK	2 Phospho (STY);Deamidation (N)	972.288	0.287874	223	H3BSK8;A0A2R8Y880;Q7Z6E9	RBBP6	E3 ubiquitin-protein ligase RBBP6	yes	no	0	1	0	2	1	15.548	15.548	2	0.01613	7854	C-PP_45FS	43.066	14.538			13965000	1929	223	1816	2154	2538	2538	52			1
NHLSPQQGGATPQVPSPCCR	2 Phospho (STY)	2349.94	0.938515	75	A0A087X0R7;Q9H4L4	SENP3-EIF4A1;SENP3	Sentrin-specific protease 3	yes	no	0	0	0	2	0	25.493	25.493	3	0.00041716	12039	C-PP_65FS	73.753	60.521			31700000	1950	75	1835	2175	2560	2560			25;26	1
NIEVGNISYTGAIISWSSSE	3 Phospho (STY);2 Deamidation (N)	2367.88	0.883801	438	E5RIJ1;Q8TBE3	FNDC9	Fibronectin type III domain-containing protein 9	yes	no	0	2	0	3	1	31.038	31.038	2	0.0063822	17354	C-PP_45FS	40.113	18.862			0	1958	438	1843	2183	2568	2568	119;120		230;231;232;233;234	1
NILPRQTDEE	Phospho (STY);Deamidation (N)	1294.54	0.544226	1430	Q9C0D0	PHACTR1	Phosphatase and actin regulator 1	yes	yes	0	1	0	1	2	23.619	23.619	2	0.013205	12743	C-PP_45FS	78.136	45.079			45639000	1961	1430	1846	2186	2571	2571	371			1
NIQTLLKSK	Phospho (STY)	1123.6	0.600225	1491	Q9P0K7	RAI14	Ankycorbin	yes	yes	0	0	0	1	1	9.727	9.727	3	0.018131	4263	C-PP_45FS	47.706	6.7119			16366000	1963	1491	1848	2188	2573	2573				1
NISSSPSVESLPGGR	2 Phospho (STY)	1645.67	0.674996	1360	Q92609;C9J3F6	TBC1D5	TBC1 domain family member 5	yes	no	0	0	0	2	1	34.727	34.727	2	0.01834	19579	C-PP_45FS	45.434	14.996			7833900	1964	1360	1849	2189	2574	2574			611;612	1
NLEAPYIPDVSSPSDTSNFDVDDDVLR	Phospho (STY)	3059.33	0.328486	1545	Q9Y5S2	CDC42BPB	Serine/threonine-protein kinase MRCK beta	yes	yes	0	0	0	1	1	76.542	76.542	3	2.3643e-22	45245	C-PP_45FS	104.87	89.943			10151000	1974	1545	1859	2199	2584;2585	2584			780;781	2
NQGGYGGSSSSSSYGSGR	Phospho (STY)	1773.66	0.659149	579;204	F8W6I7;P09651;A0A2R8Y4L2;H0YH80	HNRNPA1	Heterogeneous nuclear ribonucleoprotein A1;Heterogeneous nuclear ribonucleoprotein A1, N-terminally processed	no	no	0	0	0	1	0	10.609	10.609	2	2.5321e-09	4793	C-PP_45FS	79.805	51.836			0	2011	579;204	1889	2241	2635	2635			98	1
NQKPSQVNGAPGSPTEPAGQK	Phospho (STY);Deamidation (N)	2171.98	0.984841	711	Q9BQG0;I3L1L3	MYBBP1A	Myb-binding protein 1A	yes	no	0	1	0	1	1	10.345	10.345	3	0.00033453	2705	C-PP_65FS	72.899	57.504			15998000	2015	711	1893	2245	2639	2639	190		382	1
NQVVSSTNGELNTDDPTAGR	Phospho (STY);Deamidation (N)	2154.91	0.90665	636	H0YBN6	CSNK1G3		yes	yes	0	1	0	1	1	26.375	26.375	3	0.0026086	12551	C-PP_65FS	44.816	35.067			4318000	2019	636	1897	2249	2643	2643	169		332;333;829	1
NSIEVEYTVTDNLK	2 Phospho (STY)	1783.73	0.731842	1560				yes	no	0	0	0	2	2	55.37	55.37	3	0.0027366	32221	C-PP_45FS	59.513	32.364	+		110740000	2029	1560	1906	2259	2654	2654				1
NSQILSQFNQNCITGSMSDTKITQGVEK	2 Phospho (STY);Deamidation (N)	3288.41	0.408089	1482	Q9NY74	ETAA1	Ewing's tumor-associated antigen 1	yes	yes	0	1	0	2	2	10.599	10.599	5	0.00075472	2768	C-PP_65FS	44.021	8.2281			1454600000	2030	1482	1907	2260	2655	2655	383;384		877;878	1
NSQTNGIADDRQSLSSADNLESDAQGHQVAAR	2 Phospho (STY)	3514.47	0.47474	1551	Q9Y6D5	ARFGEF2	Brefeldin A-inhibited guanine nucleotide-exchange protein 2	yes	yes	0	0	0	2	2	31.295	31.295	4	0.00065359	17534	C-PP_45FS	42.782	35.406			24431000	2031	1551	1908	2261	2656	2656			783;784	1
NSSSNCTSGSSKPNSPSISPSILSNTEHK	3 Phospho (STY)	3243.28	0.282962	208	H0YH87;A0A2R8Y7P6;A0A2R8YDM9;F8VQP2;F8WB06;V9GY86;A0A2R8Y7E6;A0A2R8Y5A6;Q99700;F8W0B5	ATXN2	Ataxin-2	yes	no	0	0	0	3	1	40.043	40.043	4	0.00044115	22881	C-PP_45FS	52.971	45.415			51167000	2034	208	1911	2264	2662	2662			105;106;107;108;109;110;111;112;113;801	1
NTSLAGDSVSEVDGNDSDSSSYSSASTR	Phospho (STY)	2874.13	0.131243	1163	Q08378	GOLGA3	Golgin subfamily A member 3	yes	yes	0	0	0	1	1	31.505	31.505	3	3.2863e-40	17603	C-PP_45FS	119.96	110.63			50178000	2045	1163	1921	2275	2673	2673			492	1
NTVDLVTTCHIHSSSDDEIDFKE	3 Phospho (STY)	2901.09	0.085431	527	H0YDW1;E9PQP7;Q5H9R7	PPP6R3	Serine/threonine-protein phosphatase 6 regulatory subunit 3	yes	no	0	0	0	3	2	55.806	55.806	3	0.00034581	32534	C-PP_45FS	44.5	25.461			0	2047	527	1923	2277	2675	2675			278;279;280;823;824	1
NWEDEDFYDSDDDTFLDR	Phospho (STY)	2375.84	0.837961	41	A0A087WWF4;A0A087X0M4;Q9BWU0	SLC4A1AP	Kanadaptin	yes	no	0	0	0	1	2	71.303	71.303	3	0.0014754	39685	C-PP_65FS	61.89	53.396			12321000	2062	41	1937	2293	2694	2694			8	1
PEAPTATPK	Phospho (STY)	990.442	0.442327	166	B7WPD9;A0A0G2JR66;Q2KJY2	KIF26B	Kinesin-like protein;Kinesin-like protein KIF26B	yes	no	0	0	0	1	1	9.6094	9.6094	2	0.0063413	4174	C-PP_45FS	80.755	49.261			49825000	2069	166	1944	2300	2701	2701				1
QALLDQNSQTPPPSPFSVQAFNK	2 Phospho (STY)	2673.19	0.187713	52	A0A087WY34;A0A499FJI4;O75592	MYCBP2	E3 ubiquitin-protein ligase MYCBP2	yes	no	0	0	0	2	0	70.625	70.625	3	0.0010356	41465	C-PP_45FS	49.525	42.192			37987000	2082	52	1957	2314	2718	2718			14;15	1
QAPVEDAGPTGANEDDSDVPAVVPLSE	Phospho (STY)	2758.19	0.185844	1152	Q02952	AKAP12	A-kinase anchor protein 12	yes	yes	0	0	0	1	2	66.683	66.683	3	0.002715	39129	C-PP_45FS	44.167	28.071			38091000	2086	1152	1960	2319	2723	2723			484	1
QDELSLQEGDLNGQK	Phospho (STY);Deamidation (N)	1753.74	0.740754	1152	Q02952	AKAP12	A-kinase anchor protein 12	yes	yes	0	1	0	1	2	38.106	38.106	3	0.0017727	19510	C-PP_65FS	63.46	47.061			23734000	2094	1152	1968	2327;2328	2732;2733	2732	308		482	2
QFSVLGQCGKAFSSTPNVVSQQACTRDR	2 Phospho (STY);Deamidation (N)	3288.41	0.409426	118	A0A0A0MSW5;Q96MU6	ZNF778	Zinc finger protein 778	yes	no	0	1	0	2	2	10.584	10.584	4	0.00017803	4707	C-PP_45FS	56.729	21.515			483530000	2103	118	1977	2337	2743	2743	25		47;48	1
QGRPSPTSPVKPSSPASKPDGPAELPLTDRE	3 Phospho (STY)	3437.53	0.53066	1194	Q13905	RAPGEF1	Rap guanine nucleotide exchange factor 1	yes	yes	0	0	0	3	2	38.564	38.564	4	1.553e-06	19908	C-PP_65FS	65.58	50.65			16444000	2112	1194	1986	2346	2754	2754			518;519;520;850	1
QGSGSSQPMEVQE	Phospho (STY)	1442.54	0.538489	1181	Q13263;M0R0K9	TRIM28	Transcription intermediary factor 1-beta	yes	no	0	0	0	1	1	23.751	23.751	2	0.011059	12873	C-PP_45FS	68.809	42.797			11484000	2114	1181	1988	2348	2756	2756			504;505;506	1
QIDSSPVGGETDE	Phospho (STY)	1412.53	0.534449	258	A0A3F2YNX0;A0A3F2YNZ0;F1T0I1;O15027	SEC16A	Protein transport protein Sec16A	yes	no	0	0	0	1	1	20.934	20.934	2	0.0036788	11121	C-PP_45FS	84.522	49.227			29953000	2121	258	1995	2357	2765	2765			138	1
QLVESKYTVE	3 Phospho (STY)	1434.51	0.51221	219	M0QZB4;A0A2R8Y705;M0QZR8;M0R2B7;P28340	POLD1	DNA polymerase;DNA polymerase delta catalytic subunit	yes	no	0	0	0	3	2	20.962	20.962	2	0.016507	11126	C-PP_45FS	42.485	8.497			16208000	2140	219	2014	2376	2784	2784			118	1
QNSSSSDSGGSIVR	2 Phospho (STY)	1539.56	0.56036	205	A0A2R8YE63;A0A2R8Y4W2;Q12929	EPS8	Epidermal growth factor receptor kinase substrate 8	yes	no	0	0	0	2	0	17.234	17.234	2;3	3.741e-11	8826	C-PP_45FS	114.01	88.002			52813000	2146	205	2020	2382;2383	2790;2791	2790			99;100;101;102	2
QQFHSKPVDSDSDDDPLEAFMAE	2 Phospho (STY)	2767.04	0.0397876	1303	Q86XP3;J3KTK9	DDX42	ATP-dependent RNA helicase DDX42	yes	no	0	0	0	2	1	76.107	76.107	3	0.00057928	44839	C-PP_45FS	74.047	59.499			112120000	2148	1303	2022	2385	2793;2794	2793			586;587	2
QQSYDVTDELPLPPGWE	Phospho (STY)	2052.87	0.871768	349	C9JR84;C9J038;Q9GZV5	WWTR1	WW domain-containing transcription regulator protein 1	yes	no	0	0	0	1	1	80.368	80.368	3	0.019742	45064	C-PP_65FS	45.347	33.972			9908300	2154	349	2028	2391	2800	2800			186	1
QRSPSPAPAPAPAAAAGPPTR	2 Phospho (STY)	2126.97	0.966368	1453	Q9H7N4	SCAF1	Splicing factor, arginine/serine-rich 19	yes	yes	0	0	0	2	1	20.409	20.409	4	9.2481e-05	10761	C-PP_45FS	65.836	56.653			26725000	2158	1453	2032	2395	2804	2804			692;693	1
QSPSPSTRPIR	2 Phospho (STY)	1384.59	0.590144	289	A9Z1X7;Q8IYB3;E9PCT1	SRRM1	Serine/arginine repetitive matrix protein 1	yes	no	0	0	0	2	0	11.989	11.989	3	0.013315	5634	C-PP_45FS	50.843	30.607			14649000	2165	289	2039	2402	2811	2811			154;155	1
QSSFEIPDDVPLPAGWE	Phospho (STY)	1965.84	0.839739	1056	P46937	YAP1	Transcriptional coactivator YAP1	yes	yes	0	0	0	1	1	80.436	80.436	3	0.002116	45119	C-PP_65FS	64.249	47.498			19399000	2167	1056	2041	2404	2813	2813			465;466	1
QTPVDSPDDSTLSE	Phospho (STY)	1569.61	0.608343	993	P23443	RPS6KB1	Ribosomal protein S6 kinase beta-1	yes	yes	0	0	0	1	0	28.819	28.819	2	5.5581e-11	15998	C-PP_45FS	113.95	71.347			29479000	2182	993	2055	2421	2830	2830			456	1
QVGGPDYAALTEAPASPSTQE	Phospho (STY)	2167.93	0.931074	618	H0Y589;H0Y3N9;Q9UPP1	PHF8	Histone lysine demethylase PHF8	yes	no	0	0	0	1	1	51.262	51.262	3	6.8843e-07	29720	C-PP_45FS	88.709	73.203			20917000	2194	618	2066	2433	2845	2845			325	1
QVPVMQGTGMQGASIQGGSQPGGFSPGQNQVTPQDHE	Phospho (STY)	3815.67	0.666901	470	E7EWR4;P33240	CSTF2	Cleavage stimulation factor subunit 2	yes	no	0	0	0	1	0	51.658	51.658	4	1.0316e-14	29887	C-PP_45FS	80.646	68.86			144890000	2196	470	2068	2435	2847	2847			246	1
RAPSVANVGSHCDLSLKIPE	Phospho (STY)	2229.06	0.0613168	977	Q60FE5;P21333	FLNA	Filamin-A	yes	no	0	0	0	1	2	46.204	46.204	3	3.9269e-19	24657	C-PP_65FS	110.14	55.013			19593000	2208	977	2077	2447	2860	2860			453	1
RAQSTDSLGTSGSLQSK	2 Phospho (STY)	1881.79	0.787066	1219	Q15276;I3L456	RABEP1	Rab GTPase-binding effector protein 1	yes	no	0	0	0	2	1	16.578	16.578	3	0.0012291	8490	C-PP_45FS	52.898	38.632			24127000	2209	1219	2078	2448	2861	2861			531;532	1
RAQTPPISSLPTSPSDEVGR	3 Phospho (STY)	2333.97	0.969537	1230	Q15751	HERC1	Probable E3 ubiquitin-protein ligase HERC1	yes	yes	0	0	0	3	2	42.427	42.427	3	0.00054122	22298	C-PP_65FS	59.893	48.889			8023600	2210	1230	2079	2449	2862;2863	2863			537;538;539;855	2
RASSPGYIDSPTYSR	2 Phospho (STY)	1815.72	0.723009	141	A0A0C4DGA7;O94929	ABLIM3	Actin-binding LIM protein 3	yes	no	0	0	0	2	1	26.744	26.744	3	0.00041785	12730	C-PP_65FS	70.837	63.215			8294700	2211	141	2080	2450	2864	2864			57;58	1
RATSPSSSVSGDFDDGHHSVSTPGPSR	2 Phospho (STY)	2886.16	0.160723	350	C9J409;C9JCJ2;C9J053;C9JQF1;C9JPI5;E7EVG2;Q86U86	PBRM1	Protein polybromo-1	yes	no	0	0	0	2	1	19.806	19.806	4	2.0107e-06	8489	C-PP_65FS	75.326	68.603			20988000	2212	350	2081	2451	2865	2865			187;188;189;190;817	1
RDSDGVDGFEAE	Phospho (STY)	1375.49	0.492919	1389	Q96KR1	ZFR	Zinc finger RNA-binding protein	yes	yes	0	0	0	1	2	30.889	30.889	2	2.3588e-06	17209	C-PP_45FS	107.61	60.321			14832000	2216	1389	2085	2455	2869;2870	2870			629	2
RDSFDDRGPSLNPVLDYDHGSR	Phospho (STY)	2597.13	0.129607	169	D6R991;D6REM6;A0A0R4J2E8;A8MXP9;P43243	MATR3	Matrin-3	yes	no	0	0	0	1	2	41.702	41.702	4	0.00068616	21826	C-PP_65FS	51.586	39.39			6475300	2217	169	2086	2456	2871	2871			79	1
RDSSDDWEIPDGQITVGQR	Phospho (STY)	2252.97	0.969919	201	A0A2R8Y679;A0A2R8Y492;A0A2R8YDP5;H7C560;A0A2U3TZI2;A0A2R8Y8E0;P15056	BRAF	Serine/threonine-protein kinase B-raf	yes	no	0	0	0	1	2	52.551	52.551	3	0.0012558	28429	C-PP_65FS	61.648	52.233			12791000	2218	201	2087	2457	2872	2872			96;97	1
RDSSESQLASTE	2 Phospho (STY)	1468.51	0.512013	34	K7EQH1;A0A087WVF1;Q96B23	C18orf25	Uncharacterized protein C18orf25	yes	no	0	0	0	2	2	16.228	16.228	2	1.4533e-06	8206	C-PP_45FS	107.74	71.451			65852000	2219	34	2088	2458	2873	2873			3;4	1
RFGDSSDSDNGFSSTGSTPAKPTVEK	3 Phospho (STY)	2913.11	0.114423	632	H0Y9T5;Q8IU60	DCP2	m7GpppN-mRNA hydrolase	yes	no	0	0	0	3	2	30.45	30.45	3	0.00036482	16903	C-PP_45FS	56.804	48.811			91546000	2223	632	2092	2462	2877;2878	2877			329;330;331	2
RGASSSPQR	2 Phospho (STY)	1104.41	0.411452	289	A9Z1X7;Q8IYB3;E9PCT1	SRRM1	Serine/arginine repetitive matrix protein 1	yes	no	0	0	0	2	1	9.1523	9.1523	2	0.010814	1943	C-PP_65FS	72.2	35.776			19611000	2225	289	2094	2464	2880	2880			156;157	1
RGSGDTSSLIDPDTSLSE	Phospho (STY)	1915.8	0.804811	386	C9JSU1;Q9Y608	LRRFIP2	Leucine-rich repeat flightless-interacting protein 2	yes	no	0	0	0	1	1	49.101	49.101	3	0.0015059	26283	C-PP_65FS	50.608	31.533			17198000	2239	386	2106	2479	2898;2899	2898			211;212	2
RGSLASLDSLRK	3 Phospho (STY)	1541.64	0.640539	394	C9JZR2;O60716;E9PKY0	CTNND1	Catenin delta-1	yes	no	0	0	0	3	2	36.327	36.327	2	0.0095582	20611	C-PP_45FS	49.223	35.87			25080000	2240	394	2107	2480	2900	2900			215;216;217	1
RGSSPDVHALLE	2 Phospho (STY)	1439.58	0.584725	1270	Q6NZI2	PTRF	Polymerase I and transcript release factor	yes	yes	0	0	0	2	1	45.525	45.525	2	0.0095801	26137	C-PP_45FS	65.113	30.727			78582000	2241	1270	2108	2481	2901	2901			563;564	1
RGTGQSDDSDIWDDTALIK	2 Phospho (STY)	2251.9	0.903552	197	B4DP61;A0A1W2PRV5;E7EQZ4;Q16637	SMN2;SMN1	Survival motor neuron protein	yes	no	0	0	0	2	1	66.963	66.963	2;3	4.5564e-18	39269	C-PP_45FS	112.54	87.345			964950000	2242	197	2109	2482;2483;2484	2902;2903;2904;2905;2906	2902			94;95;800	5
RGTGQSDDSDIWDDTALIK	3 Phospho (STY)	2331.87	0.869883	197	B4DP61;A0A1W2PRV5;E7EQZ4;Q16637	SMN2;SMN1	Survival motor neuron protein	yes	no	0	0	0	3	1	73.156	73.156	3	0.00016754	40957	C-PP_65FS	70.761	59.102			48484000	2243	197	2109	2485	2907;2908	2908			94;95;800	2
RHHNHGSPHLK	Phospho (STY)	1398.64	0.641864	1515	Q9UK58	CCNL1	Cyclin-L1	yes	yes	0	0	0	1	1	11.67	11.67	3	0.013749	3540	C-PP_65FS	44.511	20.256			8492900	2245	1515	2111	2487	2910	2910			727	1
RLSPSASPPR	3 Phospho (STY)	1306.49	0.487333	289	A9Z1X7;Q8IYB3;E9PCT1;M0R088	SRRM1	Serine/arginine repetitive matrix protein 1	yes	no	0	0	0	3	1	15.486	15.486	2	0.0020321	7591	C-PP_45FS	82.202	61.425			494700000	2255	289	2121	2498	2922;2923;2924	2923			158;159;160	3
RNSSSPVSPASVPGQRR	3 Phospho (STY)	2020.83	0.828233	1439	Q9H1B7	IRF2BPL	Interferon regulatory factor 2-binding protein-like	yes	yes	0	0	0	3	2	14.864	14.864	3	0.00057437	5476	C-PP_65FS	78.976	64.048			161460000	2261	1439	2127	2504	2930	2930			675;676;677	1
RPPSPDVIVLSDNEQPSSPR	2 Phospho (STY)	2349.04	0.0403204	369	C9JMI3;C9JGN4;C9JHD7;C9JJK9;Q86YP4	GATAD2A	Transcriptional repressor p66-alpha	yes	no	0	0	0	2	1	43.701	43.701	3	0.002581	23004	C-PP_65FS	61.488	49.635			12026000	2265	369	2131	2509	2935	2935			202;203;204	1
RPPSPDVIVLSDNEQPSSPR	3 Phospho (STY)	2429.01	0.00665078	369	C9JMI3;C9JGN4;C9JHD7;C9JJK9;Q86YP4	GATAD2A	Transcriptional repressor p66-alpha	yes	no	0	0	0	3	1	48.295	48.295	3	2.2287e-08	26035	C-PP_65FS	95.141	72.153			66640000	2266	369	2131	2510	2936;2937	2937			202;203;204	2
RPSQGPPARSPSQDFSFIEDTE	2 Phospho (STY)	2607.07	0.0679917	1428	Q9C0C2	TNKS1BP1	182 kDa tankyrase-1-binding protein	yes	yes	0	0	0	2	2	60.757	60.757	3	1.9907e-05	35599	C-PP_45FS	85.157	62.27			165800000	2267	1428	2132	2511	2938;2939	2939			664;665	2
RRSSSDTAAYPAGTTAVGTPGNGTPCSQDTSFSSSR	Phospho (STY);Deamidation (N)	3714.59	0.585339	815	O15047	SETD1A	Histone-lysine N-methyltransferase SETD1A	yes	yes	0	1	0	1	2	28.693	28.693	4	3.1058e-05	13905	C-PP_65FS	47.191	40.184			11782000	2274	815	2139	2518	2948	2948	202		408;409;410;836	1
RSASPDDDLGSSNWE	Phospho (STY)	1714.65	0.647188	515	E9PQA1;E9PM92;O00193	C11orf58;SMAP	Small acidic protein	yes	no	0	0	0	1	1	36.359	36.359	2	1.3666e-30	20548	C-PP_45FS	148.52	108.57			157660000	2275	515	2140	2519	2949	2949			262	1
RSSQPSPTAVPASDSPPTKQE	2 Phospho (STY)	2325.99	0.98795	373	E9PLH3;C9JIR3;Q3KQU3	MAP7D1	MAP7 domain-containing protein 1	yes	no	0	0	0	2	2	18.395	18.395	3	0.00055077	9595	C-PP_45FS	62.108	49.984			26004000	2278	373	2143	2522	2952	2952			208;209	1
RVSSSSELDLPSGDHCE	2 Phospho (STY)	2033.74	0.74388	153	A0A0D9SFK2;Q92614	MYO18A	Unconventional myosin-XVIIIa	yes	no	0	0	0	2	2	32.001	32.001	3	0.00075622	15882	C-PP_65FS	72.568	54.553			181720000	2290	153	2154	2537	2968	2968			72;73	1
RWDQTADQTPGATPK	2 Phospho (STY)	1830.73	0.733908	850	O75533	SF3B1	Splicing factor 3B subunit 1	yes	yes	0	0	0	2	1	16.068	16.068	3	0.0058353	6259	C-PP_65FS	46.362	34.57			4370000	2291	850	2155	2538	2969	2969				1
RYSPSPPPK	2 Phospho (STY)	1187.48	0.47774	289	A9Z1X7;Q8IYB3;E9PCT1;M0R088	SRRM1	Serine/arginine repetitive matrix protein 1	yes	no	0	0	0	2	1	10.768	10.768	2	0.021279	4938	C-PP_45FS	50.207	33.668			26233000	2295	289	2159	2542	2973	2973			161;162	0
SAESPTSPVTSE	Phospho (STY)	1270.5	0.496607	1152	Q02952	AKAP12	A-kinase anchor protein 12	yes	yes	0	0	0	1	1	21.11	21.11	2	0.015098	11183	C-PP_45FS	64.439	32.084			24195000	2297	1152	2161	2544	2975	2975			485;486	1
SAESPTSPVTSE	2 Phospho (STY)	1350.46	0.462938	1152	Q02952	AKAP12	A-kinase anchor protein 12	yes	yes	0	0	0	2	1	22.367	22.367	2	0.021573	12075	C-PP_45FS	56.936	24.096			9063100	2298	1152	2161	2545	2976	2976			485;486	1
SASPDDDLGSSNWE	Phospho (STY)	1558.55	0.546077	515	E9PQA1;E9PM92;O00193	C11orf58;SMAP	Small acidic protein	yes	no	0	0	0	1	0	46.622	46.622	2	1.2385e-13	27036	C-PP_45FS	126.5	103.27			2545400000	2302	515	2165	2549	2980;2981;2982	2981			262	3
SASPERMD	2 Phospho (STY)	1051.31	0.308292	360	H7BZZ6;C9JAB2;Q16629	SRSF7	Serine/arginine-rich splicing factor 7	yes	no	0	0	0	2	2	12.734	12.734	2	0.020937	6040	C-PP_45FS	74.849	42.631			144840000	2303	360	2166	2550	2983	2983			195;196	1
SASPSALSSSPNNLSPTGWSQPK	2 Phospho (STY)	2459.04	0.0407143	692	H7C155;P04049	RAF1	RAF proto-oncogene serine/threonine-protein kinase	yes	no	0	0	0	2	0	51.425	51.425	3	0.00022746	27783	C-PP_65FS	55.413	43.767			13828000	2304	692	2167	2551	2984	2984			368;369	0
SASPYPSHSLSSPQR	3 Phospho (STY)	1839.66	0.663125	1255	Q5T200	ZC3H13	Zinc finger CCCH domain-containing protein 13	yes	yes	0	0	0	3	0	23.692	23.692	3	0.010495	10733	C-PP_65FS	40.384	34.724			95318000	2305	1255	2168	2552	2985	2985			546;547;548	1
SASQSSLDKLDQE	2 Phospho (STY)	1566.59	0.585178	82	A0A087X2D8;O60271	SPAG9	C-Jun-amino-terminal kinase-interacting protein 4	yes	no	0	0	0	2	1	31.69	31.69	2	8.4957e-09	17684	C-PP_45FS	124.62	95.829			74306000	2306	82	2169	2553	2986	2986			30;31	1
SATPVNCEQPDILVSSTPINE	Phospho (STY)	2350.04	0.0399722	220	F8WF45;A0A2R8Y7M0;P82094	TMF1	TATA element modulatory factor	yes	no	0	0	0	1	1	67.083	67.083	3	0.0010232	39429	C-PP_45FS	62.028	46.529			27816000	2309	220	2172	2556	2989	2989			119	1
SAVSPSTFNTSIPTNAVSVVSSVDSAQASDMGGESPGSR	Oxidation (M);Phospho (STY)	3878.72	0.71535	266	E9PEM5;A0A494C1L5;P50851;A0A494C0R9;A0A494BZW2;H0YAC6	LRBA	Lipopolysaccharide-responsive and beige-like anchor protein	yes	no	0	0	1	1	1	71.674	71.674	4	5.2582e-28	42235	C-PP_45FS	94.499	88.772			68210000	2311	266	2174	2558	2991	2991		15	143	1
SAVSPSTFNTSIPTNAVSVVSSVDSAQASDMGGESPGSR	Phospho (STY)	3862.72	0.720436	266	E9PEM5;A0A494C1L5;P50851;A0A494C0R9;A0A494BZW2;H0YAC6	LRBA	Lipopolysaccharide-responsive and beige-like anchor protein	yes	no	0	0	0	1	1	73.298	73.298	4	8.5029e-11	43225	C-PP_45FS	65.582	59.447			137870000	2312	266	2174	2559	2992	2992			143	1
SAVVHDITDDGQEETPE	Phospho (STY)	1920.76	0.762611	1152	Q02952	AKAP12	A-kinase anchor protein 12	yes	yes	0	0	0	1	2	27.124	27.124	3	0.0085092	12977	C-PP_65FS	45.257	34.201			6700100	2315	1152	2176	2562	2995	2995				1
SCTPSPDQISHR	2 Phospho (STY)	1543.55	0.552773	356	C9J6P4;Q7Z2W4	ZC3HAV1	Zinc finger CCCH-type antiviral protein 1	yes	no	0	0	0	2	0	14.902	14.902	3	0.0048432	5504	C-PP_65FS	63.727	48.188			13604000	2323	356	2184	2573	3015	3015			192;193	1
SDAAVDTSSE	Acetyl (Protein N-term);Phospho (STY)	1102.37	0.370344	341	B8ZZQ6;P06454	PTMA	Prothymosin alpha;Prothymosin alpha, N-terminally processed;Thymosin alpha-1	yes	no	1	0	0	1	0	18.613	18.613	2	0.0062523	7895	C-PP_65FS	72.325	36.417			18119000	2324	341	2185	2574	3016	3016			184	0
SDAVLVDKSDSD	Phospho (STY)	1329.53	0.533721	1270	Q6NZI2	PTRF	Polymerase I and transcript release factor	yes	yes	0	0	0	1	1	20.358	20.358	2	0.016022	10722	C-PP_45FS	68.809	31.962			24692000	2325	1270	2186	2575	3017	3017			565	1
SDFDEFER	Acetyl (Protein N-term);Phospho (STY)	1165.4	0.396499	1002	P26368	U2AF2	Splicing factor U2AF 65 kDa subunit	yes	yes	1	0	0	1	2	55.682	55.682	2	8.8335e-14	32377	C-PP_45FS	147.2	126.68			45187000	2326	1002	2187	2576	3018	3018			457	1
SDFDSNPFADPDLNNPFKDPSVTQVTR	Acetyl (Protein N-term);Phospho (STY)	3144.37	0.371354	817	O15126	SCAMP1	Secretory carrier-associated membrane protein 1	yes	yes	1	0	0	1	1	77.208	77.208	3	0.00015048	45680	C-PP_45FS	56.709	48.234			10478000	2327	817	2188	2577	3019	3019			411	1
SDNCSGGDDDWTHLSSK	Phospho (STY)	1959.69	0.694214	1187	Q13501	SQSTM1	Sequestosome-1	yes	yes	0	0	0	1	0	29.537	29.537	3	0.0021845	14416	C-PP_65FS	53.553	43.804			12846000	2332	1187	2193	2585	3032	3032			509	1
SDSGEQNYGER	Acetyl (Protein N-term);Phospho (STY)	1362.47	0.472518	1126	P62995	TRA2B	Transformer-2 protein homolog beta	yes	yes	1	0	0	1	2	12.626	12.626	2	1.5652e-20	6052	C-PP_45FS	150.46	125.76			8707000	2338	1126	2199	2591	3041	3041			474	1
SDYYLGGYDIDSEYPPPHEE	Phospho (STY)	2424.93	0.931133	525	G5EA25;E9PQ73;Q8TDW7	FAT3	Protocadherin Fat 3	yes	no	0	0	0	1	2	10.449	10.449	3	0.0088217	2763	C-PP_65FS	40.962	6.6158			164040000	2339	525	2200	2592	3042	3042			277	1
SEHTAPPPEE	Phospho (STY)	1172.44	0.438698	1387	Q96KM6	ZNF512B	Zinc finger protein 512B	yes	yes	0	0	0	1	2	45.336	45.336	1	0.0099732	26121	C-PP_45FS	56.011	10.929			20308000	2345	1387	2206	2599	3050	3050			628	1
SESLIDASEDSQLE	Phospho (STY)	1601.63	0.634557	361	C9JAT7;O94888	UBXN7	UBX domain-containing protein 7	yes	no	0	0	0	1	2	51.662	51.662	2	0.0016898	29970	C-PP_45FS	72.638	50.058			0	2350	361	2211	2604	3055	3055			197;198	1
SETAPAAPAAAPPAEK	Acetyl (Protein N-term);Phospho (STY)	1599.72	0.718168	957	P16403	HIST1H1C	Histone H1.2	yes	yes	1	0	0	1	2	26.117	26.117	2	0.011246	14314	C-PP_45FS	83.823	9.527			14393000	2352	957	2213	2606	3057	3057				1
SEVCPVPTNSPSPPPLPPPPPLPK	2 Phospho (STY)	2660.24	0.236243	1523	Q9ULJ3	ZBTB21	Zinc finger and BTB domain-containing protein 21	yes	yes	0	0	0	2	1	68.551	68.551	3	0.0010649	40043	C-PP_45FS	54.223	46.419			11404000	2353	1523	2214	2607	3058;3059	3058			730;731;884	2
SFNYSPNSSTSE	Phospho (STY)	1398.5	0.49767	1261	Q5VT52	RPRD2	Regulation of nuclear pre-mRNA domain-containing protein 2	yes	yes	0	0	0	1	0	29.41	29.41	2	0.0049779	16393	C-PP_45FS	71.555	47.787			9581200	2358	1261	2219	2613	3066	3066			553	1
SGDEMIFDPTMSK	Acetyl (Protein N-term);Oxidation (M);Phospho (STY)	1594.59	0.593227	970	P20042	EIF2S2	Eukaryotic translation initiation factor 2 subunit 2	yes	yes	1	0	1	1	1	59.883	59.883	2	1.0174e-05	34895	C-PP_45FS	109	97.678			226510000	2362	970	2223	2618	3072;3073	3072		61;62	451	2
SGEENPASKPTPVQDVQGDGR	Acetyl (Protein N-term);Phospho (STY)	2288.99	0.991048	1217	Q15102;M0QZT2;M0R389;M0QXS6;M0R323	PAFAH1B3	Platelet-activating factor acetylhydrolase IB subunit gamma	yes	no	1	0	0	1	2	25.047	25.047	3	0.00082622	11673	C-PP_65FS	50.029	41.321			2850900	2364	1217	2225	2620	3075	3075			530	1
SGGSGHAVAEPASPEQE	Phospho (STY)	1688.67	0.667923	1053	P46013	MKI67	Antigen KI-67	yes	yes	0	0	0	1	2	11.985	11.985	2	0.00091805	5670	C-PP_45FS	69.729	40.826			7746100	2370	1053	2231	2627	3083	3083			463	1
SGIITSDVGDLTLSK	2 Phospho (STY)	1664.73	0.731114	1373	Q96BT7	ALKBH8	Alkylated DNA repair protein alkB homolog 8	yes	yes	0	0	0	2	0	60.537	60.537	2	0.0084503	35422	C-PP_45FS	51.276	10.561			19281000	2372	1373	2233	2629	3085	3085			618;619	1
SGLAFSRPSQLSTPAASPSASEPR	2 Phospho (STY)	2560.14	0.136012	1262	Q5XUX1;K7EL01	FBXW9	F-box/WD repeat-containing protein 9	yes	no	0	0	0	2	1	44.117	44.117	3	0.0027811	23283	C-PP_65FS	46.785	38.497			6278500	2377	1262	2238	2634	3090	3090			554	1
SGSGSVGNGSSRYSPSQNSPIHHIPSR	3 Phospho (STY);Deamidation (N)	2992.19	0.190322	502	E9PK91;Q9NYF8;E9PJA7;A0A1W2PQ43;E9PK09;E9PQN2;E9PKI6;H0YF00	BCLAF1	Bcl-2-associated transcription factor 1	yes	no	0	1	0	3	1	24.171	24.171	4	7.2104e-06	11168	C-PP_65FS	60.194	50.398			18547000	2386	502	2246	2643	3099	3099	136		254;255;256;257;258;895	1
SGSGSVGNGSSRYSPSQNSPIHHIPSRR	2 Phospho (STY);Deamidation (N)	3068.33	0.325103	502	E9PK91;Q9NYF8;E9PJA7;A0A1W2PQ43;E9PK09;E9PQN2;E9PKI6;H0YF00	BCLAF1	Bcl-2-associated transcription factor 1	yes	no	0	1	0	2	2	17.098	17.098	4	1.1617e-06	6821	C-PP_65FS	80.418	69.711			53010000	2387	502	2247	2644	3100;3101	3101	136		254;255;256;257;258;895	2
SGSSPGLR	2 Phospho (STY)	919.32	0.320177	1531	Q9UQ35	SRRM2	Serine/arginine repetitive matrix protein 2	yes	yes	0	0	0	2	0	12.651	12.651	2	0.018742	6022	C-PP_45FS	41.502	13.298			30525000	2390	1531	2250	2647	3104	3104			754;755	1
SGSSPGLRDGSGTPSR	2 Phospho (STY)	1676.66	0.655658	1531	Q9UQ35	SRRM2	Serine/arginine repetitive matrix protein 2	yes	yes	0	0	0	2	1	11.316	11.316	3	0.011032	3326	C-PP_65FS	56.017	45.678			16784000	2391	1531	2251	2648	3105	3105			754;755;885	1
SGSSPKWTHDKYQGDGIVE	Phospho (STY)	2169.94	0.936828	502	E9PK91;Q9NYF8;H0YF63;H0YF14	BCLAF1	Bcl-2-associated transcription factor 1	yes	no	0	0	0	1	2	26.16	26.16	3	0.0020852	12408	C-PP_65FS	57.293	29.115			26815000	2392	502	2252	2649	3106;3107	3107			259	2
SHSSPSLNPDTSPITAK	2 Phospho (STY)	1897.79	0.786003	47	A0A087X1Z0;A0A087WXD8;B4DKF8;E5RJ29;Q9NYI0	PSD3	PH and SEC7 domain-containing protein 3	yes	no	0	0	0	2	0	30.721	30.721	3	0.00015381	15098	C-PP_65FS	68.291	51.785			12521000	2409	47	2269	2667	3133	3133			11;792	1
SIDLDPTKPESASPPADGTGSASGTLPVSQPK	Phospho (STY)	3186.5	0.496948	1208	Q14694	USP10	Ubiquitin carboxyl-terminal hydrolase 10	yes	yes	0	0	0	1	1	46.287	46.287	3	6.8183e-10	26605	C-PP_45FS	80.418	68.895			43400000	2416	1208	2276	2677	3146	3146			526;527	1
SISADDDLQE	Phospho (STY)	1171.43	0.428193	115	A2ABK4;A0A0G2JI50;E9PD43;A0A0A0MT02;A0A0A0MSN9;P18615	NELFE	Negative elongation factor E	yes	no	0	0	0	1	0	30.06	30.06	2	2.8586e-05	14780	C-PP_65FS	126.31	83.714			0	2423	115	2283	2684	3155	3155			45	1
SISFYDNR	2 Phospho (STY)	1160.39	0.39407	466	E7EW58;Q9H3W5	LRRN3	Leucine-rich repeat neuronal protein 3	yes	no	0	0	0	2	0	13.12	13.12	2	0.017005	6368	C-PP_45FS	43.308	9.2212			7804000	2424	466	2284	2685	3156	3156			244;245	1
SKDASPINRWSPTR	3 Phospho (STY)	1853.73	0.726394	1188	Q13523;H0YDJ3	PRPF4B	Serine/threonine-protein kinase PRP4 homolog	yes	no	0	0	0	3	2	27.039	27.039	3	0.022683	12869	C-PP_65FS	41.711	16.513			24044000	2429	1188	2289	2690	3162	3162			510;511;512	1
SKGHYEVTGSDDE	Phospho (STY)	1502.56	0.556247	1169	Q09666	AHNAK	Neuroblast differentiation-associated protein AHNAK	yes	yes	0	0	0	1	2	10.91	10.91	2	1.1885e-06	4999	C-PP_45FS	117.7	86.555			31169000	2433	1169	2293	2694	3168	3168			494	1
SLHGEFSASDSSLTDIQETR	2 Phospho (STY)	2338.94	0.935581	542	F5GYF8;O43166	SIPA1L1	Signal-induced proliferation-associated 1-like protein 1	yes	no	0	0	0	2	2	46.394	46.394	3	0.0082198	24663	C-PP_65FS	43.116	26.622			13861000	2449	542	2309	2710	3184	3184			287;288;289;290	1
SLHGEFSASDSSLTDIQETR	3 Phospho (STY)	2418.9	0.901911	542	F5GYF8;O43166	SIPA1L1	Signal-induced proliferation-associated 1-like protein 1	yes	no	0	0	0	3	2	50.785	50.785	3	0.0051078	27466	C-PP_65FS	46.362	37.316			10713000	2450	542	2309	2711	3185	3185			287;288;289;290	0
SLPTLSDSDPVPLAPGAADSDEDTEGFGVPR	Phospho (STY)	3191.42	0.418364	1265	Q66K74	MAP1S	Microtubule-associated protein 1S;MAP1S heavy chain;MAP1S light chain	yes	yes	0	0	0	1	2	74.672	74.672	3	5.5519e-29	44134	C-PP_45FS	103.3	92.781			342520000	2458	1265	2316	2719	3194	3194			561	0
SLSDNGQPGTPDPADSGGTSAKE	Phospho (STY)	2266.92	0.922694	853	O75691	UTP20	Small subunit processome component 20 homolog	yes	yes	0	0	0	1	1	16.543	16.543	3	0.0021542	6740	C-PP_65FS	43.611	28.841			33399000	2460	853	2318	2721	3196;3197	3197			838	2
SLSDNGQPGTPDPADSGGTSAKE	Phospho (STY);Deamidation (N)	2267.91	0.906709	853	O75691	UTP20	Small subunit processome component 20 homolog	yes	yes	0	1	0	1	1	17.435	17.435	3	6.2585e-05	7058	C-PP_65FS	62.57	41.222			15465000	2461	853	2318	2722	3198	3198	214		838	1
SLSGSSPCPK	2 Phospho (STY)	1178.41	0.408006	1531	Q9UQ35;I3L182;I3L4D8	SRRM2	Serine/arginine repetitive matrix protein 2	yes	no	0	0	0	2	0	12.84	12.84	2	2.5789e-13	5744	C-PP_45FS	142.12	97.253			215210000	2462	1531	2319	2723;2724	3199;3200	3199			756;757;758	2
SLSGSSPCPK	3 Phospho (STY)	1258.37	0.374336	1531	Q9UQ35;I3L182;I3L4D8	SRRM2	Serine/arginine repetitive matrix protein 2	yes	no	0	0	0	3	0	13.142	13.142	2	0.0012356	6278	C-PP_45FS	98.902	90.172			153750000	2463	1531	2319	2725	3201	3201			756;757;758	1
SLSKSDSDLLTCSPTEDATMGSR	2 Phospho (STY)	2617.03	0.0325937	246	A0A3B3ISP1;Q92625	ANKS1A	Ankyrin repeat and SAM domain-containing protein 1A	yes	no	0	0	0	2	2	46.409	46.409	3	0.0013961	23452	C-PP_65FS	49.106	38.203			24476000	2464	246	2320	2726;2727	3202;3203	3203			125;126;127;128;806	2
SLSLPGPSPPPDGTEQVIISR	2 Phospho (STY)	2306.06	0.0596588	1426	Q9BZQ8	FAM129A	Protein Niban	yes	yes	0	0	0	2	1	65.461	65.461	3	0.0038153	36296	C-PP_65FS	45.257	33.177			3869000	2465	1426	2321	2728	3204	3204			662;663	0
SLSLSDSDFDKPEK	2 Phospho (STY)	1726.67	0.673993	590	G1UD79;Q7Z309	SPACIA2;FAM122B	Protein FAM122B	yes	no	0	0	0	2	1	42.879	42.879	3	0.0022577	22524	C-PP_65FS	55.33	43.717			12078000	2466	590	2322	2729	3205	3205			318;319	1
SLSNSNPDISGTPTSPDDEVR	2 Phospho (STY)	2346.93	0.92541	173	A0A0U1RRC1;A0A0U1RQJ5;Q96N67	DOCK7	Dedicator of cytokinesis protein 7	yes	no	0	0	0	2	1	34.768	34.768	3	0.0016749	17702	C-PP_65FS	52.685	39.414			49654000	2468	173	2324	2731	3207	3207			80;81;82;794	0
SLSPGVSR	2 Phospho (STY)	961.367	0.367127	454	S4R3H4;E7EQT4;Q9UKV3	ACIN1	Apoptotic chromatin condensation inducer in the nucleus	yes	no	0	0	0	2	0	18.322	18.322	2	0.0094141	7595	C-PP_65FS	66.056	18.869			8072100	2469	454	2325	2732	3208	3208			240;241	1
SLSYSPVER	3 Phospho (STY)	1276.42	0.417916	1531	Q9UQ35;I3L4U6	SRRM2	Serine/arginine repetitive matrix protein 2	yes	no	0	0	0	3	1	34.751	34.751	2	0.0042172	19751	C-PP_45FS	86.114	55.551			55788000	2470	1531	2326	2733	3209;3210	3210			759;760;761	2
SLSYSPVER	2 Phospho (STY)	1196.45	0.451585	1531	Q9UQ35;I3L4U6	SRRM2	Serine/arginine repetitive matrix protein 2	yes	no	0	0	0	2	1	30.77	30.77	2	0.022928	15080	C-PP_65FS	53.237	41.469			89756000	2471	1531	2326	2734	3211	3211			759;760;761	1
SLTRSPPAIR	3 Phospho (STY)	1336.53	0.534283	1531	Q9UQ35	SRRM2	Serine/arginine repetitive matrix protein 2	yes	yes	0	0	0	3	1	27.419	27.419	2	0.0052861	15245	C-PP_45FS	71.558	43.352			548390000	2473	1531	2328	2736	3213;3214	3214			762;763	2
SLYGDDLDPYYRGSHAAK	3 Phospho (STY)	2266.84	0.83746	1496	Q9P286	PAK7	Serine/threonine-protein kinase PAK 7	yes	yes	0	0	0	3	1	13.286	13.286	3	0.0035264	4536	C-PP_65FS	41.521	15.587			11498000	2476	1496	2331	2740	3218	3218			717	1
SNSIDGSNVTVTPGPGEQTVDVEPR	2 Phospho (STY)	2714.15	0.147364	1157	Q05GC8;Q96PN7	BCAR2;TRERF1	Transcriptional-regulating factor 1	yes	no	0	0	0	2	2	46.255	46.255	3	1.393e-05	24603	C-PP_65FS	67.283	59.75			11859000	2488	1157	2343	2753	3232	3232			489;490	1
SNSSGTPGATSSTGFQE	Phospho (STY);Deamidation (N)	1694.63	0.630869	1527	Q9UP52	TFR2	Transferrin receptor protein 2	yes	yes	0	1	0	1	0	9.9252	9.9252	2	0.0067728	4384	C-PP_45FS	51.998	16.09			33104000	2489	1527	2344	2754	3233	3233	392		732	1
SNTGQKTQPDVMSQNAR	2 Phospho (STY)	2020.81	0.807484	732	J3KRA9;Q96Q15	SMG1	Serine/threonine-protein kinase SMG1	yes	no	0	0	0	2	1	12.379	12.379	3	0.010371	3952	C-PP_65FS	46.403	33.725			18762000	2491	732	2346	2756	3235	3235			385	1
SPAATESGCPSGPR	Phospho (STY)	1452.57	0.570458	437	E5RI42	RRNAD1		yes	yes	0	0	0	1	1	22.514	22.514	2	0.013677	12141	C-PP_45FS	51.211	17.032			7874900	2495	437	2350	2760	3239	3239				1
SPPYTAFLGNLPYDVTEE	Phospho (STY)	2091.91	0.907819	471	F8VRU1;F8VYE9;F8VSC7;F8VP89;F8VX11;E7EX17;P23588;F8W0K0	EIF4B	Eukaryotic translation initiation factor 4B	yes	no	0	0	0	1	1	80.539	80.539	3	0.0032248	45181	C-PP_65FS	43.12	31.745			4408900	2500	471	2355	2765	3244	3244			247	1
SPSPAPPPR	2 Phospho (STY)	1064.41	0.409326	289	A9Z1X7;Q8IYB3;E9PCT1;M0R088	SRRM1	Serine/arginine repetitive matrix protein 1	yes	no	0	0	0	2	0	11.663	11.663	2	0.01256	5314	C-PP_45FS	50.452	37.099			13112000	2503	289	2358	2768	3248	3248			163;164	1
SQGDSNPAAIPHAAEDIQGDDR	Acetyl (Protein N-term);Phospho (STY)	2384.99	0.987025	1134	P68402	PAFAH1B2	Platelet-activating factor acetylhydrolase IB subunit beta	yes	yes	1	0	0	1	1	40.791	40.791	3	0.0023056	21254	C-PP_65FS	40.094	31.275			9764600	2511	1134	2365	2776	3257	3257			475	1
SQGDSNPAAIPHAAEDIQGDDRWMSQHNR	Acetyl (Protein N-term);Phospho (STY)	3324.4	0.400379	1134	P68402	PAFAH1B2	Platelet-activating factor acetylhydrolase IB subunit beta	yes	yes	1	0	0	1	2	46.277	46.277	4	3.0235e-08	26648	C-PP_45FS	79.829	66.581			24506000	2513	1134	2366	2778	3259	3259			475	1
SQGSSNVAPGEKQTDPSTPQQE	Phospho (STY)	2350.99	0.991442	221	A0A2R8YF61;A0A2R8Y7W5			yes	no	0	0	0	1	2	10.996	10.996	3	0.0035594	3113	C-PP_65FS	46.578	29.013			29317000	2515	221	2368	2780	3261	3261			120	1
SQLQALHIGLDSSSIGSGPGDAEADDGFPESR	2 Phospho (STY)	3372.42	0.418454	484	Q14DU5;E9PF63;O75116	ROCK2	Rho-associated protein kinase 2	yes	no	0	0	0	2	2	70.892	70.892	3	7.7025e-75	41692	C-PP_45FS	140.41	123.61			103590000	2518	484	2371	2783	3268;3269	3269			248;249	2
SQPPGEDSDTDVDDDSRPPGRPAEVHLE	2 Phospho (STY)	3176.26	0.26089	1204	Q14676	MDC1	Mediator of DNA damage checkpoint protein 1	yes	yes	0	0	0	2	2	31.008	31.008	4	0.0012927	15527	C-PP_65FS	43.728	35.323			21684000	2522	1204	2375	2787	3273	3273			523;852	1
SQSDLDDQHDYDSVASDEDTDQEPLR	2 Phospho (STY)	3139.15	0.145252	144	J3QRU8;A0A0C4DGN6;Q9Y2X7;J3QLH1	GIT1	ARF GTPase-activating protein GIT1	yes	no	0	0	0	2	2	35.538	35.538	3	8.342e-11	20027	C-PP_45FS	92.956	85.277			157560000	2523	144	2376	2788	3274	3274			62;63;64;65	1
SQSDLDDQHDYDSVASDEDTDQEPLR	3 Phospho (STY)	3219.11	0.111582	144	J3QRU8;A0A0C4DGN6;Q9Y2X7;J3QLH1	GIT1	ARF GTPase-activating protein GIT1	yes	no	0	0	0	3	2	39.358	39.358	3	0.0011792	22479	C-PP_45FS	48.984	44.751			14975000	2524	144	2376	2789	3275	3275			62;63;64;65	1
SQSPAASDCSSSSSSASLPSSGR	Phospho (STY)	2278.9	0.900913	877	O95817;C9JFK9	BAG3	BAG family molecular chaperone regulator 3	yes	no	0	0	0	1	0	14.635	14.635	3	1.6125e-38	7244	C-PP_45FS	129.76	120.76			127350000	2525	877	2377	2790	3276;3277	3276			435	2
SQSSHSYDDSTLPLIDR	2 Phospho (STY)	2079.82	0.81876	394	C9JZR2;O60716;H0YC95	CTNND1	Catenin delta-1	yes	no	0	0	0	2	0	53.309	53.309	3	0.0067909	28881	C-PP_65FS	42.338	25.653			9352800	2526	394	2378	2791	3278	3278			218;219	1
SRGSDSPAADVE	Phospho (STY)	1269.49	0.48744	524	H0YCG1;E9PPJ0;Q13435	SF3B2	Splicing factor 3B subunit 2	yes	no	0	0	0	1	1	12.006	12.006	2	0.010764	5679	C-PP_45FS	77.696	29.852			76599000	2534	524	2385	2804	3296	3296			275;276	1
SRSAMDSPVPASMFAPEPSSPGAAR	2 Phospho (STY)	2662.1	0.0958031	800	O00178;F8WAZ4	GTPBP1	GTP-binding protein 1	yes	no	0	0	0	2	2	55.523	55.523	3	1.8017e-05	30258	C-PP_65FS	71.44	60.19			9029400	2536	800	2387	2806	3298	3298			401;402	1
SRSFDYNYR	2 Phospho (STY)	1366.47	0.474446	849	Q5JRI1;O75494	SRSF10	Serine/arginine-rich splicing factor 10	yes	no	0	0	0	2	1	26.272	26.272	2	0.014055	14398	C-PP_45FS	93.011	68.856			33019000	2537	849	2388	2807	3299	3299			421;422	1
SRSLSNSNPDISGTPTSPDDEVR	2 Phospho (STY)	2590.06	0.0585492	173	A0A0U1RRC1;A0A0U1RQJ5;Q96N67	DOCK7	Dedicator of cytokinesis protein 7	yes	no	0	0	0	2	2	28.136	28.136	3	0.00020431	13504	C-PP_65FS	63.085	51.7			81066000	2538	173	2389	2808	3300	3300			80;81;82;794	1
SRSPLLNDRR	2 Phospho (STY);Deamidation (N)	1373.59	0.585393	1188	Q13523	PRPF4B	Serine/threonine-protein kinase PRP4 homolog	yes	yes	0	1	0	2	2	15.042	15.042	3	0.02098	5598	C-PP_65FS	47.189	38.884			4865700	2539	1188	2390	2809	3301	3301	326		513;514	1
SRSPPPVSK	2 Phospho (STY)	1113.46	0.46209	1144	Q01130	SRSF2	Serine/arginine-rich splicing factor 2	yes	yes	0	0	0	2	1	9.369	9.369	2	0.016562	4019	C-PP_45FS	68.359	26.819			253840000	2540	1144	2391	2810	3302	3302			477;478	1
SRSPTPPSSAGLGSNSAPPIPDSR	3 Phospho (STY)	2574.06	0.0553919	744	J3QK89;Q8IWX8	CHERP	Calcium homeostasis endoplasmic reticulum protein	yes	no	0	0	0	3	1	42.3	42.3	3	3.6173e-20	24338	C-PP_45FS	107.19	98.223			210130000	2541	744	2392	2811	3303	3303			388;389;835	1
SRSPVDLR	2 Phospho (STY)	1088.44	0.441689	1188	Q13523	PRPF4B	Serine/threonine-protein kinase PRP4 homolog	yes	yes	0	0	0	2	1	16.606	16.606	2	0.011981	8452	C-PP_45FS	98.754	63.486			45801000	2542	1188	2393	2812	3304	3304			515;516	1
SRSRSPTPPSSAGLGSNSAPPIPDSR	4 Phospho (STY)	2897.15	0.154862	744	J3QK89;Q8IWX8	CHERP	Calcium homeostasis endoplasmic reticulum protein	yes	no	0	0	0	4	2	40.848	40.848	3	0.0022772	23628	C-PP_45FS	42.863	29.675			196860000	2543	744	2394	2813	3305	3305			388;389;390;835	1
SRSRTPLISR	3 Phospho (STY)	1411.58	0.577545	1531	Q9UQ35	SRRM2	Serine/arginine repetitive matrix protein 2	yes	yes	0	0	0	3	2	16.387	16.387	3	0.018818	6516	C-PP_65FS	40.025	24.485			182040000	2544	1531	2395	2814	3306	3306			764;765	0
SRSVSPCSNVESR	2 Phospho (STY)	1623.61	0.61135	1531	Q9UQ35;I3L182;I3L4D8	SRRM2	Serine/arginine repetitive matrix protein 2	yes	no	0	0	0	2	2	11.133	11.133	2	0.0021572	5133	C-PP_45FS	82.529	37.452			16358000	2545	1531	2396	2815	3307	3307			766;767	1
SRTASGSSVTSLDGTR	2 Phospho (STY)	1740.71	0.708087	1359	Q92597;E5RJY1;E7ESM1	NDRG1	Protein NDRG1	yes	no	0	0	0	2	1	16.678	16.678	3	0.011819	6592	C-PP_65FS	55.208	39.816			14339000	2546	1359	2397	2816	3308	3308			607;608;609;610	1
SRTASGSSVTSLDGTR	3 Phospho (STY)	1820.67	0.674418	1359	Q92597;E5RJY1;E7ESM1	NDRG1	Protein NDRG1	yes	no	0	0	0	3	1	19.059	19.059	3	0.0032271	7243	C-PP_65FS	49.076	42.037			415500000	2547	1359	2397	2817;2818	3309;3310	3309			607;608;609;610	2
SRTHSTSSSLGSGESPFSR	2 Phospho (STY)	2125.85	0.846706	587	F8WBF9;Q5TH30;Q9UGV2	NDRG3	Protein NDRG3	yes	no	0	0	0	2	2	24.421	24.421	3	0.0080661	11307	C-PP_65FS	44.683	34.895			9701300	2548	587	2398	2819	3311	3311			305;306;307;308;309;826	1
SRTHSTSSSLGSGESPFSR	3 Phospho (STY)	2205.81	0.813036	587	F8WBF9;Q5TH30;Q9UGV2	NDRG3	Protein NDRG3	yes	no	0	0	0	3	2	27.667	27.667	3	0.00074207	13187	C-PP_65FS	60.464	46.568			56745000	2549	587	2398	2820	3312	3312			305;306;307;308;309;826	1
SRTHSTSSSLGSGESPFSR	4 Phospho (STY)	2285.78	0.779367	587	F8WBF9;Q5TH30;Q9UGV2	NDRG3	Protein NDRG3	yes	no	0	0	0	4	2	31.39	31.39	3	0.0017161	15551	C-PP_65FS	47.018	37.603			20570000	2550	587	2398	2821	3313	3313			305;306;307;308;309;826	1
SRTLSQSSESGTLSSGPPGHTME	2 Phospho (STY)	2491.99	0.992778	111	G3V578;H0YJT9;A0A0A0MS87;Q9UN36	NDRG2	Protein NDRG2	yes	no	0	0	0	2	2	29.267	29.267	3	0.0036933	16221	C-PP_45FS	45.413	32.922			14270000	2551	111	2399	2822	3314	3314			41;42;43;44	1
SRTSPITR	3 Phospho (STY)	1156.41	0.40802	1531	Q9UQ35	SRRM2	Serine/arginine repetitive matrix protein 2	yes	yes	0	0	0	3	1	10.568	10.568	2	0.0075657	4748	C-PP_45FS	65.879	32.821			59282000	2552	1531	2400	2823	3315	3315			768;769	1
SRTSVQTEDDQLIAGQSAR	2 Phospho (STY)	2220.94	0.941335	611	G3XAM7;P35221;A0A0A0MTJ6;A0A0A0MRI5;P26232	CTNNA1;CTNNA2	Catenin alpha-1;Catenin alpha-2	yes	no	0	0	0	2	2	28.171	28.171	3	0.0016614	15607	C-PP_45FS	53.998	39.039			15077000	2553	611	2401	2824	3316	3316			321;828	1
SRVSVSPGR	2 Phospho (STY)	1103.45	0.452588	289	A9Z1X7;Q8IYB3;E9PCT1;M0R088	SRRM1	Serine/arginine repetitive matrix protein 1	yes	no	0	0	0	2	1	10.039	10.039	2	0.021906	2489	C-PP_65FS	61.11	22.36			32227000	2555	289	2402	2826	3318	3318			165;166	1
SSELEQPFAQDTSSVGPDR	Phospho (STY)	2128.89	0.895023	1225	Q15424;Q14151	SAFB;SAFB2	Scaffold attachment factor B1;Scaffold attachment factor B2	yes	no	0	0	0	1	2	43.439	43.439	3	0.00050788	22904	C-PP_65FS	77.681	60.192			9519600	2559	1225	2406	2830	3322	3322			533	1
SSEVSLTSSVTSLDSSPVDLTPRPGSHTIE	2 Phospho (STY)	3244.44	0.442543	1177	Q13131	PRKAA1	5'-AMP-activated protein kinase catalytic subunit alpha-1	yes	yes	0	0	0	2	1	65.177	65.177	3	4.5007e-10	38210	C-PP_45FS	80.847	71.613			39441000	2561	1177	2408	2832	3324	3324			498;499;500;848;849	1
SSGSPYGGGYGSGGGSGGYGSR	Phospho (STY)	1989.75	0.749027	1081	P51991;H7C1J8	HNRNPA3	Heterogeneous nuclear ribonucleoprotein A3	yes	no	0	0	0	1	0	17.498	17.498	2;3	1.0097e-09	9079	C-PP_45FS	87.772	74.345			30062000	2566	1081	2413	2837;2838	3329;3330	3329			468;469;470	1
SSISSVLKDPDSNPYSLLDNTESDQTADTDASE	Phospho (STY)	3580.51	0.510151	318	B4DXZ6;P51114;H7C4S4;E7EU85;E9PFF5	FXR1	Fragile X mental retardation syndrome-related protein 1	yes	no	0	0	0	1	2	72.177	72.177	3	2.559e-05	42524	C-PP_45FS	58.776	44.293			31716000	2570	318	2417	2843	3336	3336			178;812;813	1
SSLNKYNTSQQVIQDLNKE	Phospho (STY);3 Deamidation (N)	2291.02	0.020617	648	H0YFP6;Q8TBY8	PMFBP1	Polyamine-modulated factor 1-binding protein 1	yes	no	0	3	0	1	2	9.6267	9.6267	3	0.000524	2262	C-PP_65FS	59.9	26.064			90852000	2571	648	2418	2844	3337	3337	171;172;173		346;830	1
SSPAPQEGSEQPASPASPLSSR	Phospho (STY)	2245.99	0.985235	1264	Q66K14	TBC1D9B	TBC1 domain family member 9B	yes	yes	0	0	0	1	2	23.826	23.826	3	0.0061741	10892	C-PP_65FS	42.468	32.47			14069000	2573	1264	2420	2846	3339	3339			560	1
SSRSSPELTR	2 Phospho (STY)	1278.5	0.500661	1531	Q9UQ35	SRRM2	Serine/arginine repetitive matrix protein 2	yes	yes	0	0	0	2	2	11.081	11.081	2	0.0090682	5069	C-PP_45FS	78.864	30.123			66791000	2576	1531	2423	2849	3342;3343	3342			770;771	2
SSSFVDSDEDGSTSR	Phospho (STY)	1654.6	0.599569	40	A0A087WWA7;O14640	DVL1	Segment polarity protein dishevelled homolog DVL-1	yes	no	0	0	0	1	1	17.704	17.704	2	1.2211e-07	9169	C-PP_45FS	104.41	63.173			27255000	2578	40	2425	2851	3345	3345			7	1
SSSLDMNR	Phospho (STY)	988.369	0.36851	516	E9PMG1;H0YDT0;Q96D71	REPS1	RalBP1-associated Eps domain-containing protein 1	yes	no	0	0	0	1	0	13.696	13.696	2	0.020523	4776	C-PP_65FS	54.722	35.362			3117400	2579	516	2426	2852	3346	3346			263	1
SSSQRSPSPGPNHTSNSSNASNATVVPQNSSAR	2 Phospho (STY)	3469.46	0.464509	106	A0A0A0MRT2;Q9BTA9	WAC	WW domain-containing adapter protein with coiled-coil	yes	no	0	0	0	2	1	12.014	12.014	4	2.1731e-21	3732	C-PP_65FS	99.228	89.181			77767000	2580	106	2427	2853	3347	3347			39;40	1
SSSSLSLALTFQDYVQILEDKMYE	5 Phospho (STY)	3166.16	0.162631	1556				yes	no	0	0	0	5	2	10.789	10.789	4	0.023633	2983	C-PP_65FS	47.392	13.383	+		116170000	2581	1556	2428	2854	3348	3348			786;787;788;789;790	1
SSSVGSSSSYPISPAVSR	2 Phospho (STY)	1913.78	0.780918	641	Q15149;H0YDN1	PLEC	Plectin	yes	no	0	0	0	2	0	36.917	36.917	3	0.016637	18982	C-PP_65FS	45.972	38.741			10709000	2582	641	2429	2855	3349	3349			337;338	0
SSSVSPSSWKSPPASPESWK	2 Phospho (STY)	2276.94	0.939209	1386	Q96JM3	CHAMP1	Chromosome alignment-maintaining phosphoprotein 1	yes	yes	0	0	0	2	2	44.992	44.992	3	0.004193	23829	C-PP_65FS	47.745	33.704			13696000	2583	1386	2430	2856	3350	3350			626;627	0
SSYSSPTSLSPR	2 Phospho (STY)	1427.54	0.537106	49	A0A087WXJ0;C9J760;C9J0X3;C9K0F0;C9JSR2;C9JS55;Q96JY6	PDLIM2	PDZ and LIM domain protein 2	yes	no	0	0	0	2	0	24.823	24.823	2	6.6229e-07	13553	C-PP_45FS	102.5	86.749			12287000	2587	49	2434	2860	3354	3354			12;13	1
STAPSAAASASASAAASSPAGGGAEALE	Phospho (STY)	2397.03	0.0333069	1181	Q13263	TRIM28	Transcription intermediary factor 1-beta	yes	yes	0	0	0	1	1	35.944	35.944	3	4.9197e-06	20602	C-PP_45FS	76.796	62.026			485950000	2591	1181	2438	2864	3358;3359	3358			507;508	2
STGDPFGFDSDDESLPVSSK	Phospho (STY)	2165.87	0.867805	1293	Q7Z5K2	WAPAL	Wings apart-like protein homolog	yes	yes	0	0	0	1	1	64.621	64.621	3	0.0047483	35719	C-PP_65FS	52.866	46.449			8666800	2595	1293	2442	2868	3364;3365	3365			581	2
STSAPQMSPGSSDNQSSSPQPAQQK	2 Phospho (STY)	2691.05	0.0520836	580	F8W726;Q14157	UBAP2L	Ubiquitin-associated protein 2-like	yes	no	0	0	0	2	0	14.408	14.408	3	0.00085656	7114	C-PP_45FS	47.288	37.405			32789000	2603	580	2450	2876	3374	3374			299;300;301;302	1
STSLGDSDEEDTMSR	2 Phospho (STY)	1788.58	0.579835	707	I3L0M7;I3L2W9;I3L2N2;O14641	DVL2	Segment polarity protein dishevelled homolog DVL-2	yes	no	0	0	0	2	2	22.268	22.268	2	0.0053364	11964	C-PP_45FS	51.265	37.359			0	2604	707	2451	2877	3375	3375			380;381	1
STSPSPSRLK	3 Phospho (STY)	1298.47	0.471014	338	B8ZZ98;Q8WVK2	SNRNP27	U4/U6.U5 small nuclear ribonucleoprotein 27 kDa protein	yes	no	0	0	0	3	1	14.922	14.922	2	0.0086514	7350	C-PP_45FS	57.885	47.02			59692000	2605	338	2452	2878	3376;3377	3376			182;183	2
SVASNQSEME	2 Phospho (STY)	1240.37	0.372014	81	A0A087X2B6;G3V119;H0YB24;Q8N163	CCAR2	Cell cycle and apoptosis regulator protein 2	yes	no	0	0	0	2	1	18.13	18.13	2	0.0076731	9444	C-PP_45FS	80.014	61.908			29892000	2612	81	2458	2885	3391	3391			28;29	1
SVSGSPEPAAK	3 Phospho (STY)	1268.41	0.41283	289	A9Z1X7;Q8IYB3;E9PCT1	SRRM1	Serine/arginine repetitive matrix protein 1	yes	no	0	0	0	3	1	10.632	10.632	2	0.0028553	4780	C-PP_45FS	77.899	52.705			47279000	2620	289	2466	2893	3400	3400			167;168;169	1
SVSGSPEPAAK	2 Phospho (STY)	1188.45	0.4465	289	A9Z1X7;Q8IYB3;E9PCT1	SRRM1	Serine/arginine repetitive matrix protein 1	yes	no	0	0	0	2	1	9.8426	9.8426	2	0.022914	4302	C-PP_45FS	44.608	20.644			9311300	2621	289	2466	2894	3401	3401			167;168;169	0
SVSPPPK	2 Phospho (STY)	870.329	0.328951	1180	Q13247	SRSF6	Serine/arginine-rich splicing factor 6	yes	yes	0	0	0	2	0	10.592	10.592	2	0.018648	4812	C-PP_45FS	47.603	25.313			6335500	2622	1180	2467	2895	3402	3402			501;502	1
SVSPYSR	2 Phospho (STY)	954.325	0.324928	755	J3QSD7;Q9NYV4	CDK12	Cyclin-dependent kinase 12	yes	no	0	0	0	2	0	13.041	13.041	2	0.0037633	4324	C-PP_65FS	95.502	72.86			25160000	2623	755	2468	2896	3403	3403			394;395	1
SYSRQSSSSDTDLSLTPK	3 Phospho (STY)	2197.82	0.82187	647	H0YFE9;Q86YS7	C2CD5	C2 domain-containing protein 5	yes	no	0	0	0	3	1	39.659	39.659	3	0.0078731	20644	C-PP_65FS	40.844	36.227			6154900	2637	647	2482	2910	3418	3418			342;343;344;345	1
SYSSPDITQAIQE	Phospho (STY)	1517.63	0.628684	1043	P40818	USP8	Ubiquitin carboxyl-terminal hydrolase 8	yes	yes	0	0	0	1	0	54.085	54.085	2	0.01405	31490	C-PP_45FS	48.568	19.665			7671800	2638	1043	2483	2911	3419	3419			462	1
SYTPEYR	2 Phospho (STY)	1074.35	0.346057	1189	Q13595	TRA2A	Transformer-2 protein homolog alpha	yes	yes	0	0	0	2	1	21.638	21.638	2	0.013949	11546	C-PP_45FS	68.371	44.184			11047000	2639	1189	2484	2912	3420	3420			517	1
TALLKFSELTLGNAMGYR	Oxidation (M);Phospho (STY);Deamidation (N)	2080.99	0.990443	973	P20648	ATP4A	Potassium-transporting ATPase alpha chain 1	yes	yes	0	1	1	1	2	48.464	48.464	3	0.0047252	28023	C-PP_45FS	41.412	7.3185			17937000	2647	973	2492	2920	3432	3432	266	63	452	1
TASGSSVTSLDGTR	2 Phospho (STY)	1497.57	0.574948	1359	Q92597;E5RJY1;E7ESM1	NDRG1	Protein NDRG1	yes	no	0	0	0	2	0	22.584	22.584	2	1.12e-25	12624	C-PP_45FS	138.05	120.54			269730000	2652	1359	2497	2925;2926;2927	3439;3440;3441	3441			608;609;610	3
TASGSSVTSLDGTR	3 Phospho (STY)	1577.54	0.541278	1359	Q92597;E5RJY1;E7ESM1	NDRG1	Protein NDRG1	yes	no	0	0	0	3	0	23.752	23.752	2	0.0034506	12782	C-PP_45FS	61.641	52.947			296510000	2653	1359	2497	2928	3442	3442			608;609;610	1
TASISSSPSEGTPTVGSYGCTPQSLPK	2 Phospho (STY)	2855.2	0.197351	1276	Q6PKG0	LARP1	La-related protein 1	yes	yes	0	0	0	2	1	47.592	47.592	3	1.4501e-05	27415	C-PP_45FS	76.97	69.524			137830000	2654	1276	2498	2929	3443	3443			570;571;572;573;574;858;897	1
TASISSSPSEGTPTVGSYGCTPQSLPK	4 Phospho (STY)	3015.13	0.130012	1276	Q6PKG0	LARP1	La-related protein 1	yes	yes	0	0	0	4	1	51.155	51.155	3	0.00052846	29634	C-PP_45FS	49.366	40.748			16989000	2655	1276	2498	2930	3444	3444			570;571;572;573;574;858;897	1
TASISSSPSEGTPTVGSYGCTPQSLPKFQHPSHE	4 Phospho (STY)	3877.5	0.502212	1276	Q6PKG0	LARP1	La-related protein 1	yes	yes	0	0	0	4	2	48.841	48.841	4	2.3316e-11	28188	C-PP_45FS	72.116	63.05			107450000	2656	1276	2499	2931	3445	3445			570;571;572;573;574;858;897	1
TASPPPPPK	2 Phospho (STY)	1050.42	0.418828	289	A9Z1X7;Q8IYB3;E9PCT1;M0R088	SRRM1	Serine/arginine repetitive matrix protein 1	yes	no	0	0	0	2	0	11.377	11.377	2	0.0057485	5381	C-PP_45FS	80.014	59.015			170780000	2658	289	2501	2933	3447;3448	3448			170	2
TASTPTPPQTGGGLEPQANGETPQVAVIVRPDDR	2 Phospho (STY)	3615.66	0.66075	351	C9J6B6;C9J2Z7;C9K073;C9JF13;E7EX73;E9PGM1;E7EUU4;Q04637;C9JWH7;C9J556;C9JSU8;C9JWW9	EIF4G1	Eukaryotic translation initiation factor 4 gamma 1	yes	no	0	0	0	2	2	56.168	56.168	4	1.4872e-05	32681	C-PP_45FS	56.933	50.444			38799000	2660	351	2502	2935	3450	3450			191;818;819	1
TCNSPQNSTDSVSDIVPDSPFPGALGSDTR	Phospho (STY)	3200.36	0.360531	1208	Q14694	USP10	Ubiquitin carboxyl-terminal hydrolase 10	yes	yes	0	0	0	1	0	71.893	71.893	3;4	1.6798e-83	42274	C-PP_45FS	146.63	138.57			342840000	2672	1208	2514	2950;2951	3478;3479	3478			528;529;853	1
TCNSPQNSTDSVSDIVPDSPFPGALGSDTR	2 Phospho (STY)	3280.33	0.326862	1208	Q14694	USP10	Ubiquitin carboxyl-terminal hydrolase 10	yes	yes	0	0	0	2	0	71.981	71.981	3	0.00014686	42335	C-PP_45FS	57.144	50.917			62304000	2673	1208	2514	2952	3480;3481	3481			528;529;853	2
TDADSESDNSDNNTIFVQGLGE	Phospho (STY)	2406.93	0.933652	1366	Q92804;A0A075B7D9	TAF15	TATA-binding protein-associated factor 2N	yes	no	0	0	0	1	1	68.108	68.108	3	0.0078307	37727	C-PP_65FS	45.972	36.497			52414000	2680	1366	2519	2959	3493	3493			615	1
TDHGAEIVYKSPVVSGDTSPR	2 Phospho (STY)	2374.02	0.024336	163	I3L170;A0A0G2JQJ7;A0A0G2JPD5;A0A0G2JS76;A0A0G2JMX7;P10636	MAPT	Microtubule-associated protein;Microtubule-associated protein tau	yes	no	0	0	0	2	2	27.493	27.493	3	0.0005416	13192	C-PP_65FS	58.08	49.792			8028100	2683	163	2522	2962	3496	3496			78;793	1
TDSPDMHEDT	Phospho (STY)	1226.38	0.379863	1419	Q9BW61	DDA1	DET1- and DDB1-associated protein 1	yes	yes	0	0	0	1	1	11.187	11.187	2	1.6165e-18	5152	C-PP_45FS	148.56	96.166			51360000	2689	1419	2528	2968	3502	3502			652	1
TDTRYFDE	2 Phospho (STY)	1205.37	0.367915	598	G3V3X1;G3V2I6;Q9Y243;P31749	AKT1;AKT3	RAC-gamma serine/threonine-protein kinase;RAC-alpha serine/threonine-protein kinase	yes	no	0	0	0	2	1	23.154	23.154	2	0.017123	12503	C-PP_45FS	50.703	7.6372			40106000	2693	598	2532	2972	3506	3506				0
TGGIGDSRPPSFHPHAGGGSQENLDNDTETDSLVSAQR	2 Phospho (STY)	4065.71	0.712738	1369	Q92997	DVL3	Segment polarity protein dishevelled homolog DVL-3	yes	yes	0	0	0	2	2	37.854	37.854	4	1.1221e-05	19511	C-PP_65FS	46.037	39.639			6564600	2712	1369	2551	2992	3530	3530			616;865	1
TGPSGQSLAPPPPPYRQPPGVPNGPSSPTNE	Phospho (STY)	3159.47	0.466257	1346	Q8TF74	WIPF2	WAS/WASL-interacting protein family member 2	yes	yes	0	0	0	1	1	47.127	47.127	3	0.0029105	27138	C-PP_45FS	43.951	33.621			36200000	2719	1346	2557	3000	3539	3539			600	1
TGSGSPFAGNSPARE	2 Phospho (STY)	1593.59	0.586181	1530	Q9UPT8;M0QY97	ZC3H4	Zinc finger CCCH domain-containing protein 4	yes	no	0	0	0	2	1	20.757	20.757	2	6.2693e-08	11002	C-PP_45FS	103.66	82.707			30144000	2722	1530	2560	3003	3542	3542			735;736	1
TGSITLLTPNQTNIINFYEVELNE	3 Phospho (STY);2 Deamidation (N)	2964.24	0.237164	1238	Q4G0P3	HYDIN	Hydrocephalus-inducing protein homolog	yes	yes	0	2	0	3	2	46.186	46.186	3	0.0094835	26555	C-PP_45FS	43.31	27.669			77756000	2723	1238	2561	3004	3543	3543	334;335		543	1
THTTALAGRSPSPASGR	2 Phospho (STY)	1825.79	0.787341	1531	Q9UQ35;I3L182;I3L4D8;A0A087X1W1;I3L1I8	SRRM2	Serine/arginine repetitive matrix protein 2	yes	no	0	0	0	2	1	10.482	10.482	3	0.0025364	2774	C-PP_65FS	64.761	50.289			70671000	2740	1531	2578	3039	3634	3634			772;773;774	1
THTTALAGRSPSPASGR	3 Phospho (STY)	1905.75	0.753671	1531	Q9UQ35;I3L182;I3L4D8;A0A087X1W1;I3L1I8	SRRM2	Serine/arginine repetitive matrix protein 2	yes	no	0	0	0	3	1	11.634	11.634	3	0.0096906	3528	C-PP_65FS	41.45	25.79			30556000	2741	1531	2578	3040	3635	3635			772;773;774	1
TINNLDTSSSDFTILQE	Phospho (STY)	1976.86	0.861597	1225	Q15424	SAFB	Scaffold attachment factor B1	yes	yes	0	0	0	1	0	74.546	74.546	3	0.00064746	41600	C-PP_65FS	63.682	41.317			14608000	2752	1225	2589	3051	3646	3646			534;535;536;854	1
TINNQHSVESQDNDQPDYDSVASDEDTDLE	2 Phospho (STY)	3539.3	0.304665	576	R4GNG3;F8WAK2;F8VXI9;Q14161;F8W822	GIT2	ARF GTPase-activating protein GIT2	yes	no	0	0	0	2	2	39.161	39.161	3	0.0012229	22335	C-PP_45FS	49.793	41.744			32513000	2753	576	2590	3052	3647	3647			297;298	1
TKPTQAAGPSSPQKPPTPEETK	2 Phospho (STY)	2436.1	0.0975009	558	F5H8D7;P18887	XRCC1	DNA repair protein XRCC1	yes	no	0	0	0	2	2	11.035	11.035	3	0.0034715	5056	C-PP_45FS	43.256	25.198			15075000	2762	558	2599	3062	3657	3657			296	1
TLQRLSSGFDDIDLPSAVK	2 Phospho (STY)	2221.01	0.00689498	504	E9PKC4;Q9Y446	PKP3	Plakophilin-3	yes	no	0	0	0	2	1	71.709	71.709	3	0.0064667	40001	C-PP_65FS	52.162	37.701			20159000	2776	504	2614	3076	3671	3671			260;261	0
TLSSSSMDLSR	2 Phospho (STY)	1342.49	0.487713	1436	Q9H0B6	KLC2	Kinesin light chain 2	yes	yes	0	0	0	2	0	33.938	33.938	2	0.0027298	19159	C-PP_45FS	79.466	49.135			7119700	2780	1436	2618	3080	3675	3675			669;670	1
TNPSMMIDDLLTPCSPGDPGAME	Oxidation (M);Phospho (STY)	2543.99	0.992964	719	I3L4J1;Q9UN37	VPS4A	Vacuolar protein sorting-associated protein 4A	yes	no	0	0	1	1	0	80.058	80.058	3	0.0019212	44892	C-PP_65FS	45.423	37.135			23587000	2796	719	2633	3098	3694	3694		42	383	1
TNRDDSDNGDINYDYVHE	Phospho (STY)	2220.82	0.823314	1255	Q5T200;A0A087WX14	ZC3H13	Zinc finger CCCH domain-containing protein 13	yes	no	0	0	0	1	1	28.839	28.839	3	0.0099313	13983	C-PP_65FS	50.539	40.035			17551000	2797	1255	2634	3099	3695	3695			549	1
TNSSDSERSPDLGHSTQIPR	2 Phospho (STY)	2342.95	0.952962	303	B4DF77;Q6VY07	PACS1	Phosphofurin acidic cluster sorting protein 1	yes	no	0	0	0	2	2	21.292	21.292	3	0.0018668	11345	C-PP_45FS	56.54	45.833			27488000	2798	303	2635	3100	3696	3696			171;172;173;174	1
TPALAALAALGAPGPAPTAASSP	Phospho (STY)	2052.03	0.0292716	1297	Q86V15	CASZ1	Zinc finger protein castor homolog 1	yes	yes	0	0	0	1	0	80.076	80.076	3	0.00021133	47463	C-PP_45FS	75.524	66.701			35426000	2803	1297	2640	3105	3703	3703			583	1
TPLSFTNPLHSDDSDSDERNSDGAVTQNK	2 Phospho (STY)	3306.34	0.335118	663	H3BM04;Q05209	PTPN12	Tyrosine-protein phosphatase non-receptor type 12	yes	no	0	0	0	2	2	47.55	47.55	3	1.7467e-14	27358	C-PP_45FS	92.887	83.554			118170000	2808	663	2645	3110	3708	3708			355;356;357	1
TPLSFTNPLHSDDSDSDERNSDGAVTQNK	3 Phospho (STY)	3386.3	0.301448	663	H3BM04;Q05209	PTPN12	Tyrosine-protein phosphatase non-receptor type 12	yes	no	0	0	0	3	2	53.466	53.466	3	6.183e-11	31079	C-PP_45FS	84.312	77.169			50288000	2809	663	2645	3111	3709	3709			355;356;357	1
TPTSSPASSPLVAK	2 Phospho (STY)	1501.65	0.646656	1206	Q14684	RRP1B	Ribosomal RNA processing protein 1 homolog B	yes	yes	0	0	0	2	0	23.9	23.9	2	0.00041112	12979	C-PP_45FS	84.297	54.164			11076000	2814	1206	2649	3116	3714	3714			524;525	1
TQISSETNPSIE	2 Phospho (STY)	1464.54	0.542251	215	A0A2R8Y651			yes	yes	0	0	0	2	1	51.892	51.892	2	0.015089	30076	C-PP_45FS	45.507	16.78			39919000	2819	215	2654	3121	3719	3719			115	1
TQLASWSDPTEE	Phospho (STY)	1442.56	0.56027	641	Q15149;H0YDN1	PLEC	Plectin	yes	no	0	0	0	1	1	51.898	51.898	2	3.1202e-06	30016	C-PP_45FS	116.03	48.872			81379000	2821	641	2656	3123	3721	3721			339	1
TQSPGGCSAEAVLAR	2 Phospho (STY)	1662.65	0.647401	760	K7ESM2;K7ELS4;K7EJA3;K7ERG7;Q96MH2	HEXIM2	Protein HEXIM2	yes	no	0	0	0	2	1	34.897	34.897	2	0.0033371	19699	C-PP_45FS	65.298	49.409			12193000	2823	760	2658	3125	3723	3723			396;397	1
TQSYPTDWSDDESNNPFSSTDANGDSNPFDDDATSGTEVR	Phospho (STY);Deamidation (N)	4421.68	0.678961	178	A0A0U1RR22;Q9UNF0	PACSIN2	Protein kinase C and casein kinase substrate in neurons protein 2	yes	no	0	1	0	1	2	68.312	68.312	4	1.5169e-33	40215	C-PP_45FS	97.003	91.302			53434000	2825	178	2660	3127	3725	3725	36;37		84;85;86;87;796	1
TQSYPTDWSDDESNNPFSSTDANGDSNPFDDDATSGTEVR	2 Phospho (STY)	4500.66	0.661275	178	A0A0U1RR22;Q9UNF0	PACSIN2	Protein kinase C and casein kinase substrate in neurons protein 2	yes	no	0	0	0	2	2	71.818	71.818	4	3.1553e-23	42295	C-PP_45FS	83.309	75.31			81193000	2826	178	2660	3128	3726;3727	3727			84;85;86;87;796	2
TQTPQLHFLDTDDEVSPTSWGDSR	2 Phospho (STY)	2891.17	0.168828	1296	Q86US8	SMG6	Telomerase-binding protein EST1A	yes	yes	0	0	0	2	1	70.71	70.71	3	0.00017378	41650	C-PP_45FS	59.426	43.907			43079000	2827	1296	2661	3129	3728	3728			582;859	1
TRSPDVISSASTALSQDIPE	Phospho (STY)	2152.99	0.988923	1271	Q6P2E9	EDC4	Enhancer of mRNA-decapping protein 4	yes	yes	0	0	0	1	1	66.128	66.128	3	0.0012742	38920	C-PP_45FS	53.278	32.91			23398000	2833	1271	2667	3136	3737	3737			566;856	1
TSAAACAVTDLSDDSDFDEK	2 Phospho (STY)	2276.81	0.806934	1465	Q9NQZ2	UTP3	Something about silencing protein 10	yes	yes	0	0	0	2	1	45.136	45.136	3	0.0038522	23968	C-PP_65FS	41.091	33.002			0	2834	1465	2668	3137	3738	3738			702;703	1
TSAAACAVTDLSDDSDFDEKAK	2 Phospho (STY)	2475.94	0.939011	1465	Q9NQZ2	UTP3	Something about silencing protein 10	yes	yes	0	0	0	2	2	38.527	38.527	3	1.9068e-37	21915	C-PP_45FS	126.16	98.738			495090000	2835	1465	2669	3138	3739;3740	3739			702;703	2
TSADAQEPASPVVSPQQSPPTSPHTWR	2 Phospho (STY)	3017.3	0.29576	516	E9PMG1;H0YDT0;Q96D71;F2Z3L2	REPS1	RalBP1-associated Eps domain-containing protein 1	yes	no	0	0	0	2	1	40.371	40.371	3	5.9623e-23	23025	C-PP_45FS	108.8	99.005			23025000	2837	516	2671	3140	3742;3743	3743			264;265;266;267;822	2
TSADAQEPASPVVSPQQSPPTSPHTWR	3 Phospho (STY)	3097.26	0.26209	516	E9PMG1;H0YDT0;Q96D71;F2Z3L2	REPS1	RalBP1-associated Eps domain-containing protein 1	yes	no	0	0	0	3	1	40.282	40.282	3	8.845e-06	23130	C-PP_45FS	64.127	51.393			39172000	2838	516	2671	3141	3744	3744			264;265;266;267;822	1
TSADAQEPASPVVSPQQSPPTSPHTWR	4 Phospho (STY)	3177.23	0.228421	516	E9PMG1;H0YDT0;Q96D71;F2Z3L2	REPS1	RalBP1-associated Eps domain-containing protein 1	yes	no	0	0	0	4	1	41.033	41.033	4	0.0016042	21458	C-PP_65FS	40.952	35.233			30909000	2839	516	2671	3142	3745	3745			264;265;266;267;822	1
TSSFAEPGGGGGGGGGGPGGSASGPGGTGGGK	Phospho (STY)	2512.03	0.0252019	1069	P49840	GSK3A	Glycogen synthase kinase-3 alpha	yes	yes	0	0	0	1	1	18.453	18.453	3	0.00010215	7650	C-PP_65FS	57.076	46.271			54122000	2849	1069	2681	3152	3755	3755			467;842	1
TTSFFDSDEDDSTSR	Phospho (STY)	1788.64	0.636348	1369	Q92997	DVL3	Segment polarity protein dishevelled homolog DVL-3	yes	yes	0	0	0	1	1	36.712	36.712	2	0.0017577	20802	C-PP_45FS	80.361	62.66			27004000	2870	1369	2702	3173	3777	3777			617	1
TTSISPALAR	2 Phospho (STY)	1175.5	0.49887	1517	Q9UKE5	TNIK	TRAF2 and NCK-interacting protein kinase	yes	yes	0	0	0	2	0	31.38	31.38	2	0.0023477	15517	C-PP_65FS	83.397	66.62			27137000	2871	1517	2703	3174	3778	3778			728;729	1
TVARTPLGQR	Phospho (STY)	1177.6	0.596871	1531	Q9UQ35	SRRM2	Serine/arginine repetitive matrix protein 2	yes	yes	0	0	0	1	1	10.704	10.704	2	0.0014354	4843	C-PP_45FS	111.63	75.213			69186000	2877	1531	2709	3181	3788	3788			890	1
TVSASSTGDLPK	2 Phospho (STY)	1321.52	0.520393	702	H7C5L6;P78362	SRPK2	SRSF protein kinase 2;SRSF protein kinase 2 N-terminal;SRSF protein kinase 2 C-terminal	yes	no	0	0	0	2	0	23.458	23.458	2	5.3795e-07	12658	C-PP_45FS	107.2	68.795			28621000	2883	702	2715	3188	3795	3795			376;377	1
TVSDNSLSNSRGEGKPDLK	2 Phospho (STY)	2162.92	0.924622	337	B7ZL14;H0Y7W6;Q96RU3	FNBP1	Formin-binding protein 1	yes	no	0	0	0	2	2	14.73	14.73	3	0.00037748	5413	C-PP_65FS	66.137	52.949			27584000	2884	337	2716	3189	3796	3796			180;181	1
TVSESSQMTE	Oxidation (M);Phospho (STY)	1193.42	0.415914	1274	Q6P4F7	ARHGAP11A	Rho GTPase-activating protein 11A	yes	yes	0	0	1	1	1	30.27	30.27	2	0.005905	16880	C-PP_45FS	67.207	16.421			41658000	2885	1274	2717	3190	3797	3797		91	567	1
TVSLTPSPTTQVETPDLVDHDNTSPLFR	3 Phospho (STY)	3306.41	0.413565	663	H3BM04;Q05209	PTPN12	Tyrosine-protein phosphatase non-receptor type 12	yes	no	0	0	0	3	1	73.637	73.637	3	0.0012681	43448	C-PP_45FS	43.036	34.64			24472000	2888	663	2720	3193	3800	3800			358;359;831	1
TVSSPPTSPRPGSAATVSASTSNIIPPR	2 Phospho (STY)	2894.36	0.357632	858	O76094	SRP72	Signal recognition particle subunit SRP72	yes	yes	0	0	0	2	0	45.59	45.59	3	1.9431e-23	26178	C-PP_45FS	104.98	94.226			54104000	2890	858	2722	3195	3802;3803;3804	3802			426;839	3
TVTPASSAKTSPAKQQAPPVR	3 Phospho (STY)	2361.05	0.053207	191	A0A1C7CYX9;Q16555	DPYSL2	Dihydropyrimidinase-related protein 2	yes	no	0	0	0	3	2	14.093	14.093	3	0.00032472	4983	C-PP_65FS	78.758	52.549			42064000	2892	191	2724	3200	3810	3810			93;798;799	1
TVWDKHSVTAATPPPSPTSGESGDLLSNLLQSPSSAK	2 Phospho (STY)	3921.81	0.807473	1396	Q96QU8	XPO6	Exportin-6	yes	yes	0	0	0	2	2	73.1	73.1	4	1.3576e-16	43104	C-PP_45FS	81.388	60.692			54516000	2894	1396	2726	3202	3813	3813			633;868	1
TYSDTDSCSDIPLEDPDRPVHCSK	2 Phospho (STY)	2953.12	0.118449	1461	Q9HB20	PLEKHA3	Pleckstrin homology domain-containing family A member 3	yes	yes	0	0	0	2	1	36.293	36.293	3	0.0002991	20572	C-PP_45FS	60.728	54.079			15608000	2899	1461	2731	3207	3819	3819			697;698	1
VAAAAGSGPSPPGSPGHDRE	2 Phospho (STY)	1975.78	0.782649	1414	Q9BTU6	PI4K2A	Phosphatidylinositol 4-kinase type 2-alpha	yes	yes	0	0	0	2	1	13.103	13.103	3	0.00018126	4488	C-PP_65FS	71.052	56.89			36072000	2901	1414	2733	3209	3822;3823	3823			648;649	2
VADPDHDHTGFLTEYVATR	2 Phospho (STY)	2302.93	0.929707	1008	P28482	MAPK1	Mitogen-activated protein kinase 1	yes	yes	0	0	0	2	1	43.203	43.203	3;4	9.735e-97	22821	C-PP_65FS	159.73	125.72			157550000	2906	1008	2738	3214;3215	3828;3829	3829			841;896	1
VAQPSPTASLE	2 Phospho (STY)	1258.49	0.488365	1321	Q8N3F8	MICALL1	MICAL-like protein 1	yes	yes	0	0	0	2	0	28.451	28.451	2	0.017063	15770	C-PP_45FS	45.653	27.667			12475000	2916	1321	2748	3225	3844	3844			593;594	1
VDHGAEIITQSPGRSSVASPR	3 Phospho (STY)	2403	0.0022341	933	P11137	MAP2	Microtubule-associated protein 2	yes	yes	0	0	0	3	2	27.356	27.356	3	0.0013653	13101	C-PP_65FS	52.824	43.419			17932000	2941	933	2773	3252	3882	3882			445;446;447	1
VDPSLMEDSDDGPSLPTK	Phospho (STY)	1981.82	0.822769	94	Q5T092;A0A0A0MR06;Q5T091;O15258	RER1	Protein RER1	yes	no	0	0	0	1	1	48.294	48.294	3	0.0091137	25943	C-PP_65FS	70.99	60.826			12728000	2946	94	2778	3257	3887	3887			34	0
VDTYRPFQGTMGVCPPSPPTICSR	2 Phospho (STY)	2882.2	0.199222	1449	Q9H5V8	CDCP1	CUB domain-containing protein 1	yes	yes	0	0	0	2	0	58.646	58.646	3	5.2069e-05	34120	C-PP_45FS	77.149	63.254			37882000	2949	1449	2781	3260	3890;3891;3892	3890			685;898	3
VDYTEQLNFSDDDEQGSNSPK	Phospho (STY)	2466.97	0.970038	450	Q9Y520;E7EPN9;A0A0A0MS30	PRRC2C	Protein PRRC2C	yes	no	0	0	0	1	2	43.688	43.688	3	4.5079e-12	25033	C-PP_45FS	102.27	87.957			147290000	2953	450	2785	3265	3897	3897			239	1
VEPQSQPQPSPE	Phospho (STY)	1401.58	0.58134	1235	Q2TAL8	QRICH1	Glutamine-rich protein 1	yes	yes	0	0	0	1	1	12.902	12.902	2	0.011215	6149	C-PP_45FS	77.279	54.361			53307000	2955	1235	2787	3267	3899	3899			542	1
VESPSQMDVELVSGSPVALSPQPR	Oxidation (M);2 Phospho (STY)	2684.18	0.180579	860	O94842	TOX4	TOX high mobility group box family member 4	yes	yes	0	0	1	2	2	56.308	56.308	3	0.0010014	32798	C-PP_45FS	46.149	36.542			9713700	2956	860	2788	3268	3900	3900		49	427;428;429	1
VESPSQMDVELVSGSPVALSPQPR	2 Phospho (STY)	2668.19	0.185664	860	O94842	TOX4	TOX high mobility group box family member 4	yes	yes	0	0	0	2	2	67.467	67.467	3	0.0002338	39603	C-PP_45FS	72.687	61.227			32959000	2957	860	2788	3269	3901	3901			427;428;429	1
VFLATNSDYKYTDK	2 Phospho (STY);Deamidation (N)	1824.73	0.726029	1070	P49902	NT5C2	Cytosolic purine 5'-nucleotidase	yes	yes	0	1	0	2	1	66.183	66.183	2	0.014918	38898	C-PP_45FS	42.348	7.1245			0	2964	1070	2795	3276	3908	3908	293			1
VGDMEDGQLSDSDSDMTVAPSDRPLQLPK	2 Phospho (STY)	3262.34	0.34482	1454	Q9H814	PHAX	Phosphorylated adapter RNA export protein	yes	yes	0	0	0	2	1	59.945	59.945	3	5.1068e-11	35059	C-PP_45FS	87.368	76.757			107940000	2969	1454	2800	3281	3914;3915	3915			694;695	2
VGDSTPVSEKPVSAAVDANASESP	Phospho (STY)	2393.06	0.0635444	1457	Q9H8Y8	GORASP2	Golgi reassembly-stacking protein 2	yes	yes	0	0	0	1	2	34.083	34.083	3	1.235e-68	19122	C-PP_45FS	158.1	139.61			187030000	2970	1457	2801	3282	3916;3917	3917			696	2
VGEGTPQSSALTE	Phospho (STY)	1354.57	0.565356	150	Q5QPR4;A0A0D9SEI3;Q5QPR3;A0A0D9SER5;A0A0D9SEN2;Q9UQ88;P21127	CDK11A;CDK11B	Cyclin-dependent kinase 11A;Cyclin-dependent kinase 11B	yes	no	0	0	0	1	1	26.408	26.408	2	7.2155e-25	14452	C-PP_45FS	148.18	72.364			33667000	2972	150	2803	3284	3919	3919			68	1
VGLPFEASPESPPPASPDGVTE	Phospho (STY)	2259	0.998425	1402	Q96TA1	FAM129B	Niban-like protein 1	yes	yes	0	0	0	1	2	72.1	72.1	3	0.0015629	40245	C-PP_65FS	52.185	31.534			236530000	2977	1402	2808	3289	3925	3925			639	1
VGSHKTMKK	Oxidation (M);2 Phospho (STY)	1190.49	0.49201	1562				yes	no	0	0	1	2	2	12.125	12.125	2	0.023633	3849	C-PP_65FS	41.502	16.504	+		6063900	2981	1562	2812	3293	3929	3929		104	791	1
VGTFKFIYVDVLSEDE	2 Phospho (STY)	2019.85	0.851957	39	A0A087WW74;O94885	SASH1	SAM and SH3 domain-containing protein 1	yes	no	0	0	0	2	2	13.459	13.459	3	0.010412	4605	C-PP_65FS	42.568	14.925			28466000	2982	39	2813	3294	3930	3930			6	1
VHDAESSDEDGYDWGPATDL	2 Phospho (STY)	2337.8	0.798812	862	O95049	TJP3	Tight junction protein ZO-3	yes	yes	0	0	0	2	2	70.34	70.34	3	0.0024168	39053	C-PP_65FS	56.215	46.809			17775000	2984	862	2815	3296	3932	3932			430;431	0
VHGEPTSDLSDID	2 Phospho (STY)	1543.55	0.548064	873	O95696	BRD1	Bromodomain-containing protein 1	yes	yes	0	0	0	2	1	40.045	40.045	2	0.0001695	22818	C-PP_45FS	96.067	68.424			47567000	2985	873	2816	3297	3933	3933			433;434	1
VKVDGPRSPSYGR	Phospho (STY)	1496.71	0.713692	740	J3KSR8;J3KTL2;Q07955	SRSF1	Serine/arginine-rich splicing factor 1	yes	no	0	0	0	1	2	11.064	11.064	3	5.8957e-07	3150	C-PP_65FS	107.82	84.817			140890000	3022	740	2853	3335	3974	3974			386;387	1
VKVDGPRSPSYGR	2 Phospho (STY)	1576.68	0.680022	740	J3KSR8;J3KTL2;Q07955	SRSF1	Serine/arginine-rich splicing factor 1	yes	no	0	0	0	2	2	11.864	11.864	3	0.0075507	3647	C-PP_65FS	66.246	46.15			127640000	3023	740	2853	3336	3975	3975			386;387	1
VKVPPAPVPCPPPSPGPSAVPSSPK	2 Phospho (STY)	2605.24	0.241663	877	O95817	BAG3	BAG family molecular chaperone regulator 3	yes	yes	0	0	0	2	1	45.107	45.107	3	5.2559e-05	23884	C-PP_65FS	63.033	52.885			48719000	3024	877	2854	3337;3338	3976;3977;3978	3977			436;437;438	3
VLDHWSIMTSEEE	Oxidation (M);2 Phospho (STY)	1750.62	0.619849	540	F5GY04;Q01954	BNC1	Zinc finger protein basonuclin-1	yes	no	0	0	1	2	2	11.766	11.766	2	0.01126	5510	C-PP_45FS	48.283	11.949			60146000	3028	540	2858	3342	3982	3982		30	285;286	1
VPPAPVPCPPPSPGPSAVPSSPK	2 Phospho (STY)	2378.08	0.0782858	877	O95817	BAG3	BAG family molecular chaperone regulator 3	yes	yes	0	0	0	2	0	45.856	45.856	3	0.00023031	24678	C-PP_65FS	73.753	65.465			73922000	3067	877	2896	3381	4024	4024			436;437;438	1
VPSPLEGSEGDGDTD	Phospho (STY)	1553.58	0.577042	548	F5H168;F5H1S9;Q9Y606	PUS1	tRNA pseudouridine synthase;tRNA pseudouridine synthase A, mitochondrial	yes	no	0	0	0	1	2	35.921	35.921	2	0.0011908	20230	C-PP_45FS	88.163	72.272			52155000	3068	548	2897	3382	4025	4025			825	1
VQASSPAEVPVSQPDPLPASDHSYE	Phospho (STY)	2686.18	0.179971	136	A0A0C4DFM2;Q6ZN55	ZNF574	Zinc finger protein 574	yes	no	0	0	0	1	1	47.771	47.771	3	0.0034171	27618	C-PP_45FS	48.088	34.633			16180000	3073	136	2902	3388	4031	4031			51;52	1
VRASSDGEGTMSRPASVDGSPVSPSTNR	2 Phospho (STY)	2963.25	0.248158	1031	P35568	IRS1	Insulin receptor substrate 1	yes	yes	0	0	0	2	2	21.42	21.42	4	0.00041531	9423	C-PP_65FS	54.994	43.478			31603000	3082	1031	2911	3397	4042	4042			458;459	1
VSKSPSPASTSTVPNMTDAPTAPK	2 Phospho (STY)	2530.11	0.106351	1263	Q659A1	ICE2	Little elongation complex subunit 2	yes	yes	0	0	0	2	1	34.235	34.235	3	0.0076061	17325	C-PP_65FS	45.395	37.309			5160200	3091	1263	2920	3406	4052	4052			555;556;557;558;559	1
VSPASPAGSPSADFAVHGESLGDR	2 Phospho (STY)	2470.02	0.0203132	105	A0A0A0MRP9;Q96C92	SDCCAG3	Serologically defined colon cancer antigen 3	yes	no	0	0	0	2	1	46.294	46.294	3	0.00040662	24660	C-PP_65FS	49.088	38.164			6803100	3093	105	2922	3408	4054	4054			37;38	0
VTSLRSPGASVSSSLTSLCSSSSDPAPSDR	2 Phospho (STY)	3154.35	0.352682	1493	Q9P206	KIAA1522	Uncharacterized protein KIAA1522	yes	yes	0	0	0	2	1	51.612	51.612	3	0.0084888	29952	C-PP_45FS	41.326	30.521			8647400	3111	1493	2940	3428	4076	4076			712;713	1
VVDYSQFQESDDADEDYGR	Phospho (STY)	2316.87	0.869596	1440	Q9H1E3	NUCKS1	Nuclear ubiquitous casein and cyclin-dependent kinase substrate 1	yes	yes	0	0	0	1	2	38.601	38.601	3	5.4569e-19	20158	C-PP_65FS	111.38	101.38			247440000	3126	1440	2953	3445	4095;4096	4095			679	2
WEGGDSNSDDYDLE	Phospho (STY)	1680.55	0.546471	679	H3BSK9;H3BUF6;Q8WWM7	ATXN2L	Ataxin-2-like protein	yes	no	0	0	0	1	1	45.155	45.155	2	0.0074895	25939	C-PP_45FS	68.034	22.119			48100000	3152	679	2979	3487	4158	4158			360	1
WTTTFYRKHSVSK	5 Phospho (STY)	2039.68	0.678727	703	H7C5Q4	EIF2A		yes	yes	0	0	0	5	2	11.669	11.669	3	0.011589	3510	C-PP_65FS	42.382	28.51			78127000	3163	703	2990	3498	4170	4170			378;379	1
YDDTYDGNQVGANDADSDDELISR	Phospho (STY)	2727.05	0.0457221	1441	Q9H1I8	ASCC2	Activating signal cointegrator 1 complex subunit 2	yes	yes	0	0	0	1	1	41.157	41.157	3	0.0041346	21512	C-PP_65FS	48.422	31.756			5650400	3168	1441	2995	3503	4175	4175			680	1
YQMNSMLRVE	Oxidation (M);Phospho (STY);Deamidation (N)	1366.53	0.529838	1563				yes	no	0	1	1	1	1	15.912	15.912	2	0.023633	8067	C-PP_45FS	74.301	24.261	+		11129000	3202	1563	3029	3539	4218	4218	395			1
YSHSYLSDSDTEAKLTE	2 Phospho (STY)	2104.79	0.791542	153	A0A0D9SFK2;Q92614	MYO18A	Unconventional myosin-XVIIIa	yes	no	0	0	0	2	2	41.654	41.654	3	0.0068649	21776	C-PP_65FS	44.312	32.852			19649000	3217	153	3043	3554	4233	4233			74;75	1
YSLADQTSGDQSPLPPCTPTPPCAE	Phospho (STY)	2768.13	0.134677	1158	Q06124	PTPN11	Tyrosine-protein phosphatase non-receptor type 11	yes	yes	0	0	0	1	0	53.57	53.57	3	0.00050645	31143	C-PP_45FS	53.23	37.708			45505000	3218	1158	3044	3555	4234	4234			491	1

## Sheet: DGPF phosphopeptides
Sequence	Modifications	Mass	Mass Fractional Part	Protein Groups	Proteins	Gene Names	Protein Names	Unique (Groups)	Unique (Proteins)	Acetyl (Protein N-term)	Deamidation (N)	Oxidation (M)	Phospho (STY)	Missed cleavages	Retention time	Calibrated retention time	Charges	PEP	MS/MS scan number	Raw file	Score	Delta score	Reverse	Potential contaminant	Intensity	id	Protein group IDs	Peptide ID	Evidence IDs	MS/MS IDs	Best MS/MS	Deamidation (N) site IDs	Oxidation (M) site IDs	Phospho (STY) site IDs	MS/MS Count	Taxonomy IDs
AAPEASSPPASPLQHLLPGK	2 Phospho (STY)	2126.98	0.980286	3278	Q96TA1	FAM129B	Niban-like protein 1	yes	yes	0	0	0	2	1	62.615	62.615	3	0.0012183	36370	C-DGP_65FS	62.605	51.461			168450000	96	3278	90	103	116	116			240;241	1
ADGDSGSERGGGGGPCGFQPASR	Acetyl (Protein N-term);Phospho (STY)	2299.89	0.891351	3261	Q96QR8	PURB	Transcriptional activator protein Pur-beta	yes	yes	1	0	0	1	2	23.885	23.885	3	5.7901e-07	12020	C-DGP_65FS	90.974	64.764			16887000	180	3261	172	191	212	212			236	1
AEGPPGGGGGHGSGSPSQPDADSHFE	Phospho (STY)	2469.95	0.945889	2611	Q13136;E9PID5;E9PPF6;A0A3B3ITS2;E9PJZ7	PPFIA1	Liprin-alpha-1	yes	no	0	0	0	1	1	16.672	16.672	3	0.022782	7563	C-DGP_65FS	43.256	35.544			25341000	226	2611	217	242	266	266			168;169	1
AFNQSSNYTTHK	Phospho (STY);2 Deamidation (N)	1478.57	0.571504	189	A0A0A0MR41;A6NNF4	ZNF726	Zinc finger protein 726	yes	no	0	2	0	1	0	65.209	65.209	3	0.018885	41025	C-DGP_45FS	48.004	25.086			100080000	302	189	288	324	355	355	64;65		12;13;291;292	1
AGAGQRPLTPNQGQQGQQAE	Phospho (STY)	2114.95	0.949458	191	A0A0C4DG68;A0A0A0MR59;Q8TB72	PUM2	Pumilio homolog 2	yes	no	0	0	0	1	0	12.034	12.034	3	0.010634	4741	C-DGP_65FS	51.645	34.275			10556000	338	191	321	363	398	398			293	1
AGAMTLCITNPLWVTK	Oxidation (M);Phospho (STY);Deamidation (N)	1871.86	0.856258	504	A0A3B3IRK5;Q9H2D1	SLC25A32	Mitochondrial folate transporter/carrier	yes	no	0	1	1	1	0	48.118	48.118	3	0.018482	27319	C-DGP_65FS	40.278	19.839			39082000	343	504	326	368	404	404	172	49	296	0
AGETRFTDTR	Phospho (STY)	1232.52	0.51868	2041	P13639	EEF2	Elongation factor 2	yes	yes	0	0	0	1	2	10.157	10.157	3	0.015238	6533	C-DGP_45FS	91.961	65.429			18632000	357	2041	339	382	418	418			311	1
AGLESGAEPGDGDSDTTK	Phospho (STY)	1785.69	0.694197	1811	O60832	DKC1	H/ACA ribonucleoprotein complex subunit 4	yes	yes	0	0	0	1	2	15.185	15.185	2	0.00035418	9614	C-DGP_45FS	110.04	74.153			14891000	387	1811	368	416	452	452			120	1
AIASFVKK	Phospho (STY)	942.494	0.493969	3005	Q8IWL2;Q8IWL1	SFTPA1;SFTPA2	Pulmonary surfactant-associated protein A1;Pulmonary surfactant-associated protein A2	yes	no	0	0	0	1	1	45.576	45.576	2	0.033509	28636	C-DGP_45FS	81.381	6.5494			42868000	520	3005	487	576	646	646			213	1
AIGGIILTASHNPGGPNGDFGIK	Phospho (STY)	2285.12	0.120546	532	A0A3B3ITK7;P36871	PGM1	Phosphoglucomutase-1	yes	no	0	0	0	1	0	61.495	61.495	3	1.722e-15	35629	C-DGP_65FS	138.02	115.49			103510000	542	532	506	598	669	669			39	1
AIGGIILTASHNPGGPNGDFGIK	Phospho (STY);Deamidation (N)	2286.1	0.104562	532	A0A3B3ITK7;P36871	PGM1	Phosphoglucomutase-1	yes	no	0	1	0	1	0	63.529	63.529	3	8.8161e-06	36850	C-DGP_65FS	81.683	69.249			52367000	543	532	506	599	670	670	190		39	1
ALAQLFVNLMESTLQQE	Oxidation (M);Phospho (STY)	2029.94	0.943159	3562	Q9P1Z9	CCDC180	Coiled-coil domain-containing protein 180	yes	yes	0	0	1	1	1	77.418	77.418	3	0.020092	48765	C-DGP_45FS	44.294	16.444			285810000	669	3562	622	737	821	821		550	259;340	1
ALNGFTPLHIACK	Phospho (STY)	1520.72	0.721085	136	A0A087X0B4;B7Z651;A0A0U1RQN6;D6RHE1;E9PHW9;I6L894;Q01484;Q12955;P16157	ANK3;ANK2;ANK1	Ankyrin-2;Ankyrin-3;Ankyrin-1	yes	no	0	0	0	1	0	54.245	54.245	2	0.015106	37592	C-DGP_45FS	92.538	45.647			97491000	773	136	723	852;853;854	948;949;950	949			290	3
AMNYEGSPIKVTLATLK	Phospho (STY)	1914.95	0.952601	1969	P06748	NPM1	Nucleophosmin	yes	yes	0	0	0	1	2	62.049	62.049	3	0.00086947	35935	C-DGP_65FS	81.356	71.794			17246000	847	1969	794	933	1031	1031			139	1
APTPPSGTEVTLAEVPLLDE	Phospho (STY)	2115	0.00244773	2750	Q16643;D6R9Q9	DBN1	Drebrin	yes	no	0	0	0	1	2	80.357	80.357	3	5.3554e-06	47217	C-DGP_65FS	94.544	74.105			8113600	915	2750	857	1009	1113	1113			184;327	1
AQFDGSDSEDGHGITQNVLVDGVK	Phospho (STY)	2567.12	0.117705	3015	Q8IYB7	DIS3L2	DIS3-like exonuclease 2	yes	yes	0	0	0	1	1	48.835	48.835	3	9.5181e-06	30772	C-DGP_45FS	86.982	70.184			15732000	947	3015	888	1044	1150	1150			214	1
AQLQQVEAALSGNGENE	Phospho (STY);Deamidation (N)	1837.77	0.773116	1860	O75940	SMNDC1	Survival of motor neuron-related-splicing factor 30	yes	yes	0	1	0	1	2	13.116	13.116	3	0.022312	5510	C-DGP_65FS	47.545	6.7437			6407300000	974	1860	915	1074	1186	1186	608		126	0
AQTLPTSVVTITSESSPGKR	Phospho (STY)	2138.06	0.0620283	60	A0A087WUZ3;Q01082	SPTBN1	Spectrin beta chain, non-erythrocytic 1	yes	no	0	0	0	1	2	44.387	44.387	3	1.4852e-11	27946	C-DGP_45FS	141.45	122.41			31472000	1001	60	941	1102	1215	1215			0	1
ASALLFSSDEEDQWNIPASQTHLASDSR	Phospho (STY)	3154.39	0.388066	112	A0A087WYF6;E7ESD2;A0A0A0MR88;A0A096LPC5;Q9Y4E1;Q641Q2;F8W7U3	FAM21A;FAM21C	WASH complex subunit FAM21C;WASH complex subunit FAM21A	yes	no	0	0	0	1	2	68.855	68.855	3	0.0028705	43401	C-DGP_45FS	60.797	53.64			18892000	1028	112	968	1130	1245	1245			4;5	1
ATIILHVESPPYATTVPE	2 Phospho (STY)	2096.95	0.947255	2524	P98160	HSPG2	Basement membrane-specific heparan sulfate proteoglycan core protein;Endorepellin;LG3 peptide	yes	yes	0	0	0	2	1	47.61	47.61	3	0.01233	29937	C-DGP_45FS	45.14	16.559			381560000	1146	2524	1082	1251	1379	1379			160;359	0
ATISLSDSDLLR	2 Phospho (STY)	1449.62	0.615356	1470	H7BXY3;Q7L2E3	DHX30	Putative ATP-dependent RNA helicase DHX30	yes	no	0	0	0	2	0	12.573	12.573	2	0.0048159	8045	C-DGP_45FS	72.928	53.166			5769400	1148	1470	1084	1253	1381	1381			107;108	1
AVPGPGHYNVSE	Phospho (STY)	1305.54	0.539081	3041	Q8N412	STPG2	Sperm-tail PG-rich repeat-containing protein 2	yes	yes	0	0	0	1	0	28.793	28.793	2	0.018561	18049	C-DGP_45FS	49.418	7.4387			146950000	1281	3041	1214	1394	1534	1534			362	1
CAPSAGSPAAAVGRESPGAAATSSSGPQAQQHR	2 Phospho (STY)	3278.39	0.392531	2938	Q7L2J0	MEPCE	7SK snRNA methylphosphate capping enzyme	yes	yes	0	0	0	2	2	18.158	18.158	3	5.0951e-06	11477	C-DGP_45FS	80.828	71.741			9797900	1404	2938	1331	1529	1681	1681			206;207	1
CGITVSQVSNWFGNK	Phospho (STY)	1775.77	0.77022	146	A0A087X0P4;H0YLB0;A0A0A0MTI0;P40425;P40424	PBX1;PBX2	Pre-B-cell leukemia transcription factor 2;Pre-B-cell leukemia transcription factor 1	yes	no	0	0	0	1	0	33.813	33.813	3	0.034074	21216	C-DGP_45FS	48.625	20.328			600230000	1481	146	1405	1613	1775	1775			9;10	1
DDAVYLDNE	Phospho (STY)	1132.4	0.396165	1924	P00488	F13A1	Coagulation factor XIII A chain	yes	yes	0	0	0	1	0	10.564	10.564	2	0.0097191	6760	C-DGP_45FS	66.799	6.1174			14404000	1790	1924	1705	1950	2156	2156			356	1
DGRRDSSDTTPLLNGSSQDR	Phospho (STY)	2255.98	0.976795	1046	E9PCW1;B4DQA8	GOSR1	Golgi SNAP receptor complex member 1	yes	no	0	0	0	1	2	19.439	19.439	3	0.020298	9291	C-DGP_65FS	49.973	29.882			15600000	1935	1046	1844	2104	2320	2320			74;75	1
DGRRDSSDTTPLLNGSSQDR	Phospho (STY);Deamidation (N)	2256.96	0.960811	1046	E9PCW1;B4DQA8	GOSR1	Golgi SNAP receptor complex member 1	yes	no	0	1	0	1	2	21.808	21.808	3	0.01708	10815	C-DGP_65FS	46.702	36.781			7129200	1936	1046	1844	2105	2321	2321	348		74;75	0
DIKGSYVSIHSSGFR	Phospho (STY)	1731.8	0.798149	1676	O00148;K7EQN7;K7EPJ3;K7EN69;K7ENP6;K7EL56;K7EIL8	DDX39A	ATP-dependent RNA helicase DDX39A	yes	no	0	0	0	1	1	22.102	22.102	3	0.0026445	10857	C-DGP_65FS	89.507	60.016			19532000	2028	1676	1934	2203	2428	2428			117	0
DKAPVQPQQSPAAAPGGTDEKPSGK	Phospho (STY)	2540.19	0.190811	2617	Q13200;C9JPC0;F8WBS8	PSMD2	26S proteasome non-ATPase regulatory subunit 2	yes	no	0	0	0	1	2	10.223	10.223	3	4.4472e-09	6564	C-DGP_45FS	105.71	97.31			25581000	2069	2617	1974	2247	2472	2472			170	1
DKQSPSQANGCSDHRPIDILE	Phospho (STY);Deamidation (N)	2447.04	0.0424318	3469	Q9NPI6;A0A087WVE6;A0A087WT55	DCP1A	mRNA-decapping enzyme 1A	yes	no	0	1	0	1	1	36.612	36.612	3	1.6014e-05	23077	C-DGP_45FS	90.694	69.13			28524000	2110	3469	2013	2292	2521	2521	1333		256	1
DKQSPSQANGCSDHRPIDILE	Phospho (STY)	2446.06	0.0584163	3469	Q9NPI6;A0A087WVE6;A0A087WT55	DCP1A	mRNA-decapping enzyme 1A	yes	no	0	0	0	1	1	34.827	34.827	3	0.0015546	21967	C-DGP_45FS	57.432	31.228			0	2111	3469	2013	2293	2522	2522			256	1
DLQSPDFTTGFHSDKIEAK	Phospho (STY)	2214.98	0.983444	994	E9PDR5;E7EPI0;Q9P2D0	IBTK	Inhibitor of Bruton tyrosine kinase	yes	no	0	0	0	1	2	40.455	40.455	3	2.1925e-05	22439	C-DGP_65FS	107.57	89.168			20669000	2213	994	2113	2405	2643	2643			70	1
DPAQPMSPGEATQSGARPADR	Phospho (STY)	2217.95	0.947409	3310	Q9BQG0	MYBBP1A	Myb-binding protein 1A	yes	yes	0	0	0	1	1	17.892	17.892	3	0.033968	8300	C-DGP_65FS	42.106	29.552			11147000	2316	3310	2205	2520	2771	2771			243	1
DPIKYNDYLEVQE	Phospho (STY);Deamidation (N)	1705.71	0.712414	3595	Q9UEF7	KL	Klotho;Klotho peptide	yes	yes	0	1	0	1	2	17.069	17.069	2	0.020102	10807	C-DGP_45FS	43.282	6.9482			0	2322	3595	2211	2526	2777	2777	1373		364;365	1
DQANQTLARYRK	Phospho (STY);Deamidation (N)	1543.71	0.71442	3420	Q9H6N6	MYH16	Putative uncharacterized protein MYH16	yes	yes	0	1	0	1	2	26.802	26.802	2	0.02994	16879	C-DGP_45FS	42.19	8.2298			0	2328	3420	2217	2532	2783	2783	1319			1
DVYLSPRDDGYSTK	Phospho (STY)	1694.72	0.718896	2250	P38159;H0Y6E7;H3BT71;Q96E39;H3BUY5	RBMX;RBMXL1	RNA-binding motif protein, X chromosome;RNA-binding motif protein, X chromosome, N-terminally processed;RNA binding motif protein, X-linked-like-1	yes	no	0	0	0	1	1	27.313	27.313	2	0.0062052	17235	C-DGP_45FS	106.14	80.409			12530000	2560	2250	2440	2791	3060	3060			149	1
DVYLSPRDDGYSTKDSYSSR	Phospho (STY)	2390.01	0.00636391	2250	P38159;H0Y6E7;H3BT71;Q96E39;H3BUY5	RBMX;RBMXL1	RNA-binding motif protein, X chromosome;RNA-binding motif protein, X chromosome, N-terminally processed;RNA binding motif protein, X-linked-like-1	yes	no	0	0	0	1	2	26.084	26.084	3	2.576e-05	13360	C-DGP_65FS	88.79	75.199			30846000	2561	2250	2441	2792	3061	3061			149	1
EISELFYDAK	2 Phospho (STY)	1373.52	0.51933	3671	Q9Y265;H7C4G5	RUVBL1	RuvB-like 1	yes	no	0	0	0	2	2	9.4655	9.4655	2	0.011445	6095	C-DGP_45FS	60.518	13.321			18899000	2796	3671	2666	3049	3340	3340			278;366	1
EKVSSIDLE	Phospho (STY)	1098.48	0.484586	2742	Q15942;C9IZ41;H7C3R3	ZYX	Zyxin	yes	no	0	0	0	1	2	33.719	33.719	2	0.021754	21198	C-DGP_45FS	99.973	32.269			26309000	2829	2742	2698	3084	3380	3380			180	1
ELEKPIQSKPQSPVIQAAAVSPK	2 Phospho (STY)	2604.3	0.296535	3738	Q9Y6D5	ARFGEF2	Brefeldin A-inhibited guanine nucleotide-exchange protein 2	yes	yes	0	0	0	2	2	32.639	32.639	3	0.00039674	20539	C-DGP_45FS	70.578	59.574			22964000	2847	3738	2715	3102	3399	3399			281;282	1
ELPSMQDLLEE	Oxidation (M);Phospho (STY)	1398.56	0.562578	1657	M0R113;M0R0S8;Q96JL9	ZNF333	Zinc finger protein 333	yes	no	0	0	1	1	2	11.337	11.337	2	0.01263	7247	C-DGP_45FS	75.213	12.666			11163000	2868	1657	2736	3126	3423	3423		160	115	1
ELQGSGVDYILNVTR	Phospho (STY);Deamidation (N)	1743.81	0.808045	3133	Q8WYL5	SSH1	Protein phosphatase Slingshot homolog 1	yes	yes	0	1	0	1	1	41.849	41.849	2	0.026345	26353	C-DGP_45FS	48.004	9.3698			26275000	2870	3133	2738	3128	3425	3425	1214		333	1
EQDRPRSPTGPSNSFLANMGGTVAHK	Phospho (STY)	2833.3	0.296689	3237	Q96I25;H0Y6J6;Q5W012	RBM17	Splicing factor 45	yes	no	0	0	0	1	2	37.234	37.234	4	1.7341e-05	23511	C-DGP_45FS	87.102	76.703			17560000	2928	3237	2793	3187	3485	3485			230;231;232;334	1
EQSEVSVSPR	Phospho (STY)	1196.51	0.507447	1084	E9PI52;Q7L4I2	RSRC2	Arginine/serine-rich coiled-coil protein 2	yes	no	0	0	0	1	2	13.838	13.838	2	0.024091	8782	C-DGP_45FS	97.779	52.757			7136300	2948	1084	2813	3208	3507	3507			79	1
ESYDAPPTPSGAR	Phospho (STY)	1426.58	0.576589	3268	Q96S55	WRNIP1	ATPase WRNIP1	yes	yes	0	0	0	1	1	17.198	17.198	2	0.0093644	10906	C-DGP_45FS	71.806	58.798			3839400	2993	3268	2856	3254	3553	3553			335	1
ETPHSPGVEDAPIAK	Phospho (STY)	1626.73	0.729067	1209	F8VS07;F8VQE1;Q9UHB6	LIMA1	LIM domain and actin-binding protein 1	yes	no	0	0	0	1	2	19.574	19.574	2	0.0034318	12371	C-DGP_45FS	97.631	79.734			11831000	3015	1209	2877	3277	3580	3580			83	1
FADMLSGNAGGFRSR	Phospho (STY)	1664.71	0.71304	2716	Q15149;H0YDN1	PLEC	Plectin	yes	no	0	0	0	1	1	41.929	41.929	3	0.024808	23408	C-DGP_65FS	49.224	21.888			18781000	3091	2716	2949	3358	3665	3665			177	1
FGDILHVINASDDEWWQAR	Phospho (STY)	2351.04	0.0372105	275	A0A0C4DFT3;Q12959;E7EQD7	DLG1	Disks large homolog 1	yes	no	0	0	0	1	1	77.471	77.471	3	0.024587	45434	C-DGP_65FS	46.178	37.247			8167000	3220	275	3070	3505	3856	3856			17	1
FGVPPAGAGFAPTNK	Phospho (STY);Deamidation (N)	1510.69	0.685745	50	A0A087WUJ4;Q92618	ZNF516	Zinc finger protein 516	yes	no	0	1	0	1	0	50.188	50.188	2	0.0060894	28546	C-DGP_65FS	68.557	29.807			29272000	3253	50	3102	3540	3892	3892	19		286	1
GADNDGSGSESGYTTPK	Phospho (STY)	1721.64	0.641768	2951	Q7Z417	NUFIP2	Nuclear fragile X mental retardation-interacting protein 2	yes	yes	0	0	0	1	1	11.395	11.395	2	0.0038556	7288	C-DGP_45FS	82.59	68.432			5000000	3666	2951	3498	4004	4411	4411			209	1
GDSDDEYDRR	Acetyl (Protein N-term);Phospho (STY)	1348.46	0.456868	3352	Q9BXP5;A0A087X0F4	SRRT	Serrate RNA effector molecule homolog	yes	no	1	0	0	1	2	10.67	10.67	2	4.0697e-06	6838	C-DGP_45FS	174.4	169.03			26648000	3817	3352	3642	4178	4612	4612			246	1
GEGDAPFSEPGTTSTQRPSSPE	Phospho (STY)	2312.94	0.943429	3660	Q9UQ35;I3L182;I3L4D8;A0A087X1W1;I3L1I8	SRRM2	Serine/arginine repetitive matrix protein 2	yes	no	0	0	0	1	2	30.147	30.147	3	1.3631e-06	15993	C-DGP_65FS	92.147	78.445			14120000	3836	3660	3661	4198	4634	4634			264	1
GEPNVSYICSR	Phospho (STY)	1360.55	0.548266	535;627	A0A3B3ITW1;P49841;P49840;A8MT37	GSK3B;GSK3A	Glycogen synthase kinase-3 beta;Glycogen synthase kinase-3 alpha	no	no	0	0	0	1	1	26.558	26.558	2	0.008548	16761	C-DGP_45FS	70.977	53.113			10074000	3848	535;627	3673	4210	4647	4647			351	1
GFQMCVSSSSSSHDEAPVLNDK	Phospho (STY)	2460.99	0.992704	3230	R4GMY0;Q96GX8	C16orf74	Uncharacterized protein C16orf74	yes	no	0	0	0	1	1	41.425	41.425	3	0.0021128	23084	C-DGP_65FS	60.621	43.545			21516000	3921	3230	3737	4300	4749	4749			228;229	1
GGAPDPSPGATATPGAPAQPSSPDAR	Phospho (STY)	2409.06	0.0597965	1892	O95365	ZBTB7A	Zinc finger and BTB domain-containing protein 7A	yes	yes	0	0	0	1	0	22.289	22.289	3	0.0040307	11089	C-DGP_65FS	51.557	38.327			9930800	3943	1892	3759	4323	4773	4773			130;131	1
GGFNFYAGLK	Phospho (STY);Deamidation (N)	1153.48	0.484526	2102	P19801	AOC1	Amiloride-sensitive amine oxidase [copper-containing]	yes	yes	0	1	0	1	0	23.127	23.127	2	0.026279	14514	C-DGP_45FS	46.994	27.48			59300000	3953	2102	3768	4334	4785	4785	817			1
GKSSPICSTTGDDKLCADSACQQNTVTSSGDLVAK	Phospho (STY)	3737.62	0.621984	1416	H0YMW2;Q12802	AKAP13	A-kinase anchor protein 13	yes	no	0	0	0	1	2	30.58	30.58	4	4.4203e-16	16255	C-DGP_65FS	116.36	110.98			25160000	4203	1416	4015	4610	5078	5078			102;103	1
GLETLIDTNRTE	Phospho (STY);Deamidation (N)	1441.63	0.633769	3765				yes	no	0	1	0	1	2	10.987	10.987	2	0.043356	7069	C-DGP_45FS	56.81	10.353	+		47797000	4233	3765	4044	4646	5114	5114	1418			1
GLMTTVHAITATQK	Phospho (STY)	1550.75	0.752779	1947	P04406;E7EUT5	GAPDH	Glyceraldehyde-3-phosphate dehydrogenase	yes	no	0	0	0	1	0	36.53	36.53	3	0.02318	19953	C-DGP_65FS	55.864	40.663			14035000	4284	1947	4092	4711	5198	5198			310	1
GLQLPSPTATSQLPLESDAVE	Phospho (STY)	2232.06	0.0562742	2445	P61978	HNRNPK	Heterogeneous nuclear ribonucleoprotein K	yes	yes	0	0	0	1	1	77.061	77.061	3	0.005365	45149	C-DGP_65FS	60.991	39.375			599020000	4295	2445	4102	4723	5212	5212			318;319	1
GLSASLPDLDSENWIEVK	Phospho (STY)	2051.95	0.945267	2906	Q6PKG0;H0YC73;H0YBW1;E5RH50;A0A0B4J210	LARP1	La-related protein 1	yes	no	0	0	0	1	2	76.524	76.524	3	0.035854	44893	C-DGP_65FS	48.547	38.171			6388900	4301	2906	4108	4729	5222	5222			201	1
GMTSLKVDNLTYRTSPDTLR	Oxidation (M);Phospho (STY)	2363.12	0.119226	1539	J3QL05;J3KP15;Q01130	SRSF2	Serine/arginine-rich splicing factor 2	yes	no	0	0	1	1	2	35.96	35.96	3	0.0010867	19658	C-DGP_65FS	66.853	55.85			35627000	4360	1539	4165	4795	5291	5291		145	112;306	1
GMTSLKVDNLTYRTSPDTLR	Phospho (STY)	2347.12	0.124311	1539	J3QL05;J3KP15;Q01130	SRSF2	Serine/arginine-rich splicing factor 2	yes	no	0	0	0	1	2	42.378	42.378	3	1.9945e-82	23579	C-DGP_65FS	253.18	240.12			531460000	4361	1539	4165	4796	5292	5292			112;306	1
GSATAESPVACSNSCSSFILMDDLSPK	Phospho (STY)	2910.21	0.212276	1259	G1UD79;Q7Z309	SPACIA2;FAM122B	Protein FAM122B	yes	no	0	0	0	1	1	72.843	72.843	3	0.00018477	45226	C-DGP_45FS	75.534	68.581			89513000	4494	1259	4289	4948;4949	5460;5461	5460			95;96	1
GSGTASDDEFENLR	Phospho (STY)	1576.6	0.60426	2961	Q7Z6Z7	HUWE1	E3 ubiquitin-protein ligase HUWE1	yes	yes	0	0	0	1	2	34.894	34.894	2	0.041239	21928	C-DGP_45FS	73.415	58.264			37585000	4506	2961	4299	4966	5481	5481			211	1
GSPIKVTLATLK	Phospho (STY)	1306.73	0.726154	1969	P06748;E5RI98	NPM1	Nucleophosmin	yes	no	0	0	0	1	1	48.021	48.021	2	8.6847e-09	27107	C-DGP_65FS	169.04	129.42			198170000	4524	1969	4316	4986	5504	5504			139	1
GVHVSFTTGSTDSLASDSR	Phospho (STY)	2002.86	0.863328	2990	Q86YV5	SGK223	Tyrosine-protein kinase SgK223	yes	yes	0	0	0	1	0	37.543	37.543	3	3.5075e-05	20602	C-DGP_65FS	89.663	79.875			18286000	4641	2990	4428	5109	5638	5638			330	1
GVITNGSKVEVE	Phospho (STY);Deamidation (N)	1311.6	0.595927	1429	H3BMS5;Q6ZVD8	PHLPP2	PH domain leucine-rich repeat-containing protein phosphatase 2	yes	no	0	1	0	1	2	16.86	16.86	2	0.021079	10690	C-DGP_45FS	70.816	27.733			219190000	4647	1429	4434	5115	5644	5644	453		104	0
GVPAGNSDTEGGQPGR	Phospho (STY)	1577.65	0.647128	1005	S4R3H4;E7EQT4;Q9UKV3;G3V3B0;G3V3T3	ACIN1	Apoptotic chromatin condensation inducer in the nucleus	yes	no	0	0	0	1	1	10.286	10.286	2	0.00012065	6578	C-DGP_45FS	126.77	106.19			21351000	4667	1005	4452	5135	5664	5664			72	1
GYLSSSSSSHSGSDSPTLDNSR	Phospho (STY)	2306.93	0.928842	2569	Q07352	ZFP36L1	Zinc finger protein 36, C3H1 type-like 1	yes	yes	0	0	0	1	0	17.892	17.892	3	0.00025307	8363	C-DGP_65FS	74.074	57.768			7545800	4736	2569	4521	5205	5739	5739			165	1
HESPADFQNSQSPVQDQDKSQLSGR	Phospho (STY)	2864.24	0.236257	1073	F8WCA5;E9PGM9;P78332	RBM6	RNA-binding protein 6	yes	no	0	0	0	1	2	18.61	18.61	4	0.00089705	8824	C-DGP_65FS	64.954	57.678			4457900	4854	1073	4637	5333	5874	5874			77;78	1
HGGSPQPLATTPLSQEPVNPPSEASPTR	2 Phospho (STY)	3011.34	0.34271	3660	Q9UQ35;I3L182;I3L4D8	SRRM2	Serine/arginine repetitive matrix protein 2	yes	no	0	0	0	2	2	47.82	47.82	3	0.0022866	30054	C-DGP_45FS	58.436	42.548			41642000	4915	3660	4695	5403	5952	5952			265;266	1
HGSFHEDEDPIGSPR	2 Phospho (STY)	1838.67	0.666222	3276	Q96T58	SPEN	Msx2-interacting protein	yes	yes	0	0	0	2	2	21.631	21.631	3	0.020616	10669	C-DGP_65FS	55.206	46.557			7348700	4954	3276	4730	5448	6007	6007			238;239	1
HKFQSQADQDQQASGLQSPPSRDLSPTLIDNSAAK	Phospho (STY)	3844.8	0.801738	3567	Q9P2B4	CTTNBP2NL	CTTNBP2 N-terminal-like protein	yes	yes	0	0	0	1	2	35.9	35.9	4	0.016529	19600	C-DGP_65FS	42.865	36.942			11575000	5050	3567	4819	5563	6138	6138			260;261	1
HLIKAQRHISDLYE	Phospho (STY)	1801.89	0.887633	2716	Q15149;H0YDN1;E9PKG0;E9PIA2	PLEC	Plectin	yes	no	0	0	0	1	2	34.06	34.06	2	0.0066118	18515	C-DGP_65FS	92.062	34.464			42530000	5096	2716	4864	5621	6204	6204			178	1
HLKFQQMEVLLHSR	Phospho (STY)	1844.91	0.912074	725	B4E0Y9	STK26		yes	yes	0	0	0	1	2	29.494	29.494	3	0.024334	15427	C-DGP_65FS	62.14	14.029			33714000	5107	725	4875	5634	6217;6218	6217			58	2
HMDRVLGGRTYR	2 Phospho (STY)	1619.68	0.67931	614	A6NJX0;Q9H4F1	ST6GALNAC4	Alpha-N-acetyl-neuraminyl-2,3-beta-galactosyl-1,3-N-acetyl-galactosaminide alpha-2,6-sialyltransferase	yes	no	0	0	0	2	2	19.93	19.93	2	0.027887	12583	C-DGP_45FS	56.258	39.142			13019000	5165	614	4933	5697	6288	6288				1
HNLSLNSCFVK	2 Phospho (STY)	1477.58	0.582616	425	A0A1W2PRP0			yes	yes	0	0	0	2	0	19.032	19.032	2	0.040874	9017	C-DGP_65FS	41.429	9.0146			26150000	5196	425	4963	5728	6323	6323			33;34	1
HQEVQDQDPVFQGSDSSGYQSDHKK	Phospho (STY)	2925.22	0.220273	2767	Q3B726	TWISTNB	DNA-directed RNA polymerase I subunit RPA43	yes	yes	0	0	0	1	2	14.919	14.919	3	0.0074115	9522	C-DGP_45FS	51.844	43.439			5785600	5228	2767	4993	5765	6360	6360			187	1
HSDCAFMVDNEAIYDICRR	Phospho (STY)	2450.98	0.9807	2499;1190;2500	F5H5D3;Q9BQE3;F8VVB9;F8VQQ4;P68363;C9JDS9;P68366	TUBA1C;TUBA1B;TUBA1A;TUBA4A	Tubulin alpha-1C chain;Tubulin alpha-1B chain;Tubulin alpha-4A chain	no	no	0	0	0	1	2	52.894	52.894	3	0.00045569	33325	C-DGP_45FS	74.207	60.887			55877000	5276	1190;2499;2500	5029	5867	6503	6503			354	1
HSSNPPLESHVGWVMDSR	Phospho (STY)	2113.9	0.904088	2906	Q6PKG0;H0YBR8;H0YC33	LARP1	La-related protein 1	yes	no	0	0	0	1	1	42.735	42.735	3	0.041895	23944	C-DGP_65FS	41.988	25.304			7259400	5312	2906	5063	5909	6550	6550			202	1
HTDDEMTGYVATR	Phospho (STY)	1574.61	0.607237	724	B4E0K5;Q16539;E7EX54	MAPK14	Mitogen-activated protein kinase 14	yes	no	0	0	0	1	1	15.03	15.03	2	1.8417e-08	9528	C-DGP_45FS	162.38	124.82			7418000	5336	724	5087	5934	6578	6578			352	1
HTHRSSESDHFSYVQLR	Phospho (STY)	2164.94	0.943979	3245	Q96JQ2	CLMN	Calmin	yes	yes	0	0	0	1	2	19.113	19.113	4	0.0033027	9055	C-DGP_65FS	66.386	58.764			29706000	5358	3245	5098	5963	6609	6609			233;234;235	1
HYEDGYPGGSDNYGSLSR	Phospho (STY)	2052.79	0.785078	866	C9JZR2;O60716;E9PRE2	CTNND1	Catenin delta-1	yes	no	0	0	0	1	1	21.853	21.853	3	0.0022209	12308	C-DGP_65FS	65.855	57.766			38144000	5464	866	5200	6087;6088	6757;6758	6758			69;353	2
IAALVIDNGSGMCKAGFAGDDAPR	Phospho (STY);Deamidation (N)	2486.1	0.0971099	2491	P63261;I3L3I0;I3L1U9;I3L4N8;I3L3R2;K7EM38;J3KT65	ACTG1	Actin, cytoplasmic 2;Actin, cytoplasmic 2, N-terminally processed	yes	no	0	1	0	1	1	58.255	58.255	4	0.0095279	36742	C-DGP_45FS	42.325	33.831			25718000	5505	2491	5235	6146	6824	6824	999		158	1
IFDSLSMKTPE	Phospho (STY)	1346.58	0.58292	793	C9JUE9;C9J4M0;Q9NVR7	TBCCD1	TBCC domain-containing protein 1	yes	no	0	0	0	1	1	67.754	67.754	2	0.017927	39429	C-DGP_65FS	105.57	14.911			35951000	5676	793	5396	6334	7025	7025			65;299	1
IHPMAYQLQLQAASNFKSPVK	Phospho (STY)	2450.22	0.218152	2496	Q5SRQ6;P67870	CSNK2B	Casein kinase II subunit beta	yes	no	0	0	0	1	1	50.048	50.048	3	0.026862	31527	C-DGP_45FS	44.238	29.928			39416000	5767	2496	5482	6430	7126	7126			159	1
IKTFNILNDFSPVE	Phospho (STY)	1715.82	0.817154	3213	Q96DY7	MTBP	Mdm2-binding protein	yes	yes	0	0	0	1	1	48.051	48.051	3	0.042302	30269	C-DGP_45FS	47.915	22.268			254630000	5881	3213	5594	6558	7269	7269			225	0
IKTPASTPVSGTPQASPMIER	2 Phospho (STY)	2327.06	0.063364	3612	Q9UHR4	BAIAP2L1	Brain-specific angiogenesis inhibitor 1-associated protein 2-like protein 1	yes	yes	0	0	0	2	2	36.625	36.625	3	0.0006922	20021	C-DGP_65FS	77.63	67.087			35573000	5884	3612	5597	6561	7273	7273			263;343	0
ILCIYDINR	Phospho (STY);Deamidation (N)	1259.56	0.562125	479	A0A2R8YCL4			yes	yes	0	1	0	1	0	13.518	13.518	3	0.018031	8563	C-DGP_45FS	56.563	28.821			20915000	5902	479	5615	6580	7292	7292	161		349	1
ILSQRPPWSLIHR	2 Phospho (STY)	1761.85	0.84809	2913	Q6UXA7	C6orf15	Uncharacterized protein C6orf15	yes	yes	0	0	0	2	0	32.1	32.1	2	0.0042255	17148	C-DGP_65FS	71.451	27.133			28773000	5978	2913	5686	6664	7385	7385			203;204	1
IPSPYTLSKR	Phospho (STY)	1240.62	0.621689	3745	Q9Y6W3	CAPN7	Calpain-7	yes	yes	0	0	0	1	1	37.149	37.149	2	0.027027	20367	C-DGP_65FS	42.109	7.3012			0	6079	3745	5776	6776	7501	7501			283	1
IQSLASDHSGR	2 Phospho (STY)	1329.51	0.51156	144	A0A087X0K9;G5E9E7;G3V1L9;Q07157;H0YKB1	TJP1	Tight junction protein ZO-1	yes	no	0	0	0	2	0	12.56	12.56	2	0.011776	8018	C-DGP_45FS	54.65	34.992			0	6122	144	5817	6823	7548	7548			7;8	1
ISQLQDSWKDME	Oxidation (M);Phospho (STY)	1574.63	0.632389	196	G3V3D4;G3V4T3;A0A0C4DGK3;G3V5X4;A0A0A0MRE3;Q8WXH0	SYNE2	Nesprin-2	yes	no	0	0	1	1	1	25.402	25.402	2	0.0051504	15949	C-DGP_45FS	76.827	31.229			59937000	6201	196	5894	6906	7640	7640		20	14	1
KAGAITLPFVTVALAK	2 Phospho (STY)	1758.91	0.908625	2978	Q86VV8	RTTN	Rotatin	yes	yes	0	0	0	2	1	60.901	60.901	2	0.013406	35295	C-DGP_65FS	59.84	10.339			0	6459	2978	6141	7190	7961	7961			328;329	1
KASPEPPDSAE	Phospho (STY)	1206.48	0.480563	3394	Q9H1B7	IRF2BPL	Interferon regulatory factor 2-binding protein-like	yes	yes	0	0	0	1	2	10.223	10.223	2	0.0029475	6538	C-DGP_45FS	124.48	60.621			52388000	6485	3394	6167	7219	7991	7991			248	1
KASVVDPSTE	Phospho (STY)	1111.48	0.479835	2863	Q66K14	TBC1D9B	TBC1 domain family member 9B	yes	yes	0	0	0	1	1	12.774	12.774	2	0.012375	8122	C-DGP_45FS	90.913	27.593			6306100	6486	2863	6168	7220	7992	7992			196	1
KDAALNAIQTGLYIGWR	Phospho (STY);Deamidation (N)	1969.97	0.966277	598	F8W8N9;A6H8Z2	FAM221B	Protein FAM221B	yes	no	0	1	0	1	1	41.867	41.867	2	0.012934	26383	C-DGP_45FS	46.643	12.312			214970000	6510	598	6189	7245	8019	8019	210		297	0
KDSLTQAQE	Phospho (STY)	1098.46	0.459434	2800	Q5JTD0	TJAP1	Tight junction-associated protein 1	yes	yes	0	0	0	1	1	10.568	10.568	2	0.0012354	6779	C-DGP_45FS	150.15	16.4			10537000	6544	2800	6220	7288	8065	8065			192	1
KHNLYRDSMVMHNSDPNLHLLAE	2 Phospho (STY)	2893.24	0.244199	3278	Q96TA1	FAM129B	Niban-like protein 1	yes	yes	0	0	0	2	2	43.757	43.757	4	0.011443	24489	C-DGP_65FS	40.454	27.526			36971000	6707	3278	6376	7472	8267	8267			242;363	1
KHSPSPPPPTPTESR	2 Phospho (STY)	1773.75	0.74883	3174	Q92922	SMARCC1	SWI/SNF complex subunit SMARCC1	yes	yes	0	0	0	2	2	9.3156	9.3156	3	0.037101	3014	C-DGP_65FS	47.814	38.764			9592400	6710	3174	6379	7477	8272	8272			223;224	1
KLDQPVSAPPSPR	2 Phospho (STY)	1550.69	0.689524	2744	Q16204	CCDC6	Coiled-coil domain-containing protein 6	yes	yes	0	0	0	2	1	20.055	20.055	3	0.0089045	12899	C-DGP_45FS	51.798	34.132			10895000	6795	2744	6462	7569	8375	8375			181;182	1
KPPAPPSPVQSQSPSTNWSPAVPVK	2 Phospho (STY)	2742.28	0.281948	643	A9Z1X7;Q8IYB3;E9PCT1	SRRM1	Serine/arginine repetitive matrix protein 1	yes	no	0	0	0	2	0	49.12	49.12	3	8.392e-17	31034	C-DGP_45FS	143.82	130.09			86967000	6929	643	6583	7722	8545;8546;8547	8547			49;50;51	3
KPPAPPSPVQSQSPSTNWSPAVPVKK	2 Phospho (STY)	2870.38	0.376911	643	A9Z1X7;Q8IYB3	SRRM1	Serine/arginine repetitive matrix protein 1	yes	no	0	0	0	2	1	38.878	38.878	3;4	1.3074e-06	24396	C-DGP_45FS	90.701	84.141			179690000	6930	643	6584	7723;7724	8548;8549	8549			49;50;51	2
LASPSGSTSSGLEVVAPEGTSAPGGGPGTLDDSATICR	Phospho (STY)	3637.65	0.64548	2621	Q13263;M0R0K9	TRIM28	Transcription intermediary factor 1-beta	yes	no	0	0	0	1	2	59.727	59.727	4	0.00037383	37619	C-DGP_45FS	63.331	52.809			90169000	7303	2621	6944	8140	9016	9016			171;172;173;174;322	1
LCDFGSASHVADNDITPYLVSR	Phospho (STY);Deamidation (N)	2517.09	0.0883194	1372	H0YDJ3;Q13523	PRPF4B	Serine/threonine-protein kinase PRP4 homolog	yes	no	0	1	0	1	0	55.712	55.712	3	0.00022739	32076	C-DGP_65FS	67.227	55.978			7625800	7345	1372	6983	8183	9061	9061	433		355	1
LCDFGVSGQLIDSMANSFVGTR	Phospho (STY)	2453.08	0.0756462	2542	Q02750;H3BRW9;G5E9C7;A0A1B0GUL7;P36507	MAP2K1;MAP2K2	Dual specificity mitogen-activated protein kinase kinase 1;Dual specificity mitogen-activated protein kinase kinase 2	yes	no	0	0	0	1	0	78.04	78.04	3	4.9543e-07	49217	C-DGP_45FS	93.411	75.977			54711000	7346	2542	6984	8184	9062	9062			162	1
LDQQSTTK	Phospho (STY)	999.427	0.427406	1689	O00311	CDC7	Cell division cycle 7-related protein kinase	yes	yes	0	0	0	1	0	14.646	14.646	2	0.038188	9310	C-DGP_45FS	57.281	10.855			0	7430	1689	7064	8277	9161	9161			118	1
LEADSVSDATTQRVCGR	Phospho (STY)	1943.84	0.840819	3751				yes	no	0	0	0	1	2	57.896	57.896	3	0.04392	36475	C-DGP_45FS	52.823	15.732	+		73704000	7448	3751	7082	8295	9179	9179				1
LEEVFNSMLVGK	Oxidation (M);Phospho (STY)	1460.66	0.662233	3098	Q8TD57	DNAH3	Dynein heavy chain 3, axonemal	yes	yes	0	0	1	1	2	19.238	19.238	2	0.0062894	12085	C-DGP_45FS	81.594	35.436			65434000	7467	3098	7100	8315	9200	9200		513	218	1
LFVIGGARQGGVNTDKVQCFDPK	Phospho (STY);Deamidation (N)	2586.23	0.230173	277	A0A0C4DFW7;Q6PF15	KLHL35	Kelch-like protein 35	yes	no	0	1	0	1	2	57.111	57.111	3	0.022364	36027	C-DGP_45FS	64.705	28.451			24948000	7557	277	7186	8410	9301	9301	90		295	1
LGLLMVILSVIFMNGNK	Phospho (STY);Deamidation (N)	1942.01	0.00727929	135	A0A087X070;G5E9N2;Q12816	TRO	Trophinin	yes	no	0	1	0	1	0	59.259	59.259	3	0.01065	37369	C-DGP_45FS	49.482	15.179			40563000	7612	135	7239	8470	9365	9365	49;50		6	1
LHLKTKSQDFHFHLK	Phospho (STY)	1957.99	0.992767	2746	Q16348	SLC15A2	Solute carrier family 15 member 2	yes	yes	0	0	0	1	2	29.151	29.151	3	0.0077052	15343	C-DGP_65FS	78.763	26.509			79233000	7698	2746	7322	8565	9471	9471			183;326	1
LIHTLDDRTQLWASEPGTPPLPTSLPSQNPILK	Phospho (STY)	3714.9	0.902227	3352	Q9BXP5;H7C3A1	SRRT	Serrate RNA effector molecule homolog	yes	no	0	0	0	1	2	72.174	72.174	4	2.9372e-06	45474	C-DGP_45FS	85.864	78.663			162350000	7774	3352	7394	8649	9573	9573			247	1
LILSPRSKE	2 Phospho (STY)	1201.55	0.550905	584	A2A2D0;P16949	STMN1	Stathmin	yes	no	0	0	0	2	2	72.065	72.065	2	0.033198	45468	C-DGP_45FS	43.808	6.2494			13377000	7792	584	7412	8668	9595	9595			43;44	0
LIRGPGENGDDS	Phospho (STY)	1308.53	0.534724	2878	Q6IBS0	TWF2	Twinfilin-2	yes	yes	0	0	0	1	2	15.266	15.266	2	0.011105	9712	C-DGP_45FS	106.26	88.449			8335200	7811	2878	7430	8687	9616	9616			198	1
LKVSIGNITLSPAISRHSPVQMNR	Phospho (STY)	2697.41	0.414954	2586	Q0JRZ9	FCHO2	F-BAR domain only protein 2	yes	yes	0	0	0	1	2	52.108	52.108	4	0.014705	29752	C-DGP_65FS	47.537	40.425			63664000	7883	2586	7500	8763	9697	9697			167	1
LLKFLQMNGYAVTRGLK	Oxidation (M);Phospho (STY)	2047.07	0.0689683	1652	M0R014;P21817	RYR1	Ryanodine receptor 1	yes	no	0	0	1	1	2	74.353	74.353	3	0.025486	46892	C-DGP_45FS	46.319	10.969			24940000	7966	1652	7579	8847	9790	9790		159	307	1
LLQLLDMLGYR	Oxidation (M);Phospho (STY)	1429.7	0.704038	2895	Q6P2S7	GNN	Tetratricopeptide repeat protein GNN	yes	yes	0	0	1	1	0	41.009	41.009	3	0.010201	22715	C-DGP_65FS	58.37	43.168			166280000	8019	2895	7630	8905	9849	9849		504	361	1
LLVDSLPPSTKPFQE	3 Phospho (STY)	1909.79	0.791679	3713	Q9Y4G6;H0YMT1;A0A1B0GVU7	TLN2	Talin-2	yes	no	0	0	0	3	0	76.517	76.517	3	0.021387	48250	C-DGP_45FS	40.552	12.583			24909000	8053	3713	7664	8941	9886	9886			279;280;347	1
LLYRADAQANME	Phospho (STY);Deamidation (N)	1474.62	0.616345	3788				yes	yes	0	1	0	1	1	55.037	55.037	3	0.024906	31535	C-DGP_65FS	46.706	23.985	+		243390000	8076	3788	7687	8965	9914	9914	1426			1
LMMVASQALNQHSLSIRGQLEK	2 Phospho (STY)	2613.22	0.220944	3785				yes	yes	0	0	0	2	2	45.08	45.08	4	0.04392	28404	C-DGP_45FS	42.711	13.586	+		142380000	8094	3785	7702	8985	9934	9934			284	0
LNDTVASTYKSR	2 Phospho (STY)	1513.62	0.621504	639	A8MXT2	MAGEB17	Melanoma-associated antigen B17	yes	yes	0	0	0	2	1	35.985	35.985	2	0.035028	22684	C-DGP_45FS	56.359	23.13			29386000	8133	639	7732	9028	9980	9980			48	1
LPSPVELEE	Phospho (STY)	1091.48	0.478772	1137	F2Z2E2;Q86VI3	IQGAP3	Ras GTPase-activating-like protein IQGAP3	yes	no	0	0	0	1	2	14.089	14.089	2	0.025532	8979	C-DGP_45FS	97.068	10.201			25971000	8202	1137	7797	9102	10060	10060			82	1
LQAEGCLPPSLTSVVVIVCGGNNINSRE	2 Phospho (STY)	3142.42	0.422951	3228	Q96GA7;H0YID3	SDSL	Serine dehydratase-like	yes	no	0	0	0	2	2	38.523	38.523	3	0.041496	24265	C-DGP_45FS	41.908	15.778			45737000	8211	3228	7806	9111	10070	10070			226;227	1
LQDTPVGDPMDLK	Phospho (STY)	1507.66	0.662961	3472	Q9NQ11	ATP13A2	Probable cation-transporting ATPase 13A2	yes	yes	0	0	0	1	0	23.98	23.98	3	0.02299	12064	C-DGP_65FS	58.674	31.01			457820000	8228	3472	7822	9128	10087	10087			338	1
LRLSPSPTSQR	2 Phospho (STY)	1400.62	0.621444	1936;2768	P02545;A0A0C4DGC5;Q3BDU5	LMNA	Prelamin-A/C;Lamin-A/C	no	no	0	0	0	2	1	22.233	22.233	2	0.026962	14149	C-DGP_45FS	56.951	22.267			56665000	8317	1936;2768	7908	9227	10194	10194			134;135	1
LSAAHTLVMKINATDADEPNTLNSK	Oxidation (M);Phospho (STY)	2749.3	0.299375	2664	Q14126;J3KSI6	DSG2	Desmoglein-2	yes	no	0	0	1	1	2	38.073	38.073	4	0.0080061	23945	C-DGP_45FS	46.178	8.3224			72459000	8330	2664	7920	9242	10210	10210		472	324	1
LSDIIHEQILQE	Phospho (STY)	1516.72	0.71744	341	A0A0J9YW64;Q5JSL3	DOCK11	Dedicator of cytokinesis protein 11	yes	no	0	0	0	1	1	28.004	28.004	2	0.025222	17642	C-DGP_45FS	52.79	14.24			0	8353	341	7939	9266	10236	10236			24	1
LSDTIDNVK	Phospho (STY)	1083.48	0.48492	439	A0A2R8Y422			yes	yes	0	0	0	1	0	14.354	14.354	2	0.043704	9130	C-DGP_45FS	63.565	18.484			11241000	8360	439	7946	9273	10243	10243				0
LSLQEGDLNGQK	Phospho (STY);Deamidation (N)	1381.61	0.61264	2547	Q02952	AKAP12	A-kinase anchor protein 12	yes	yes	0	1	0	1	1	35.415	35.415	2	0.030487	22331	C-DGP_45FS	51.359	28.332			13379000	8393	2547	7978	9307	10281	10281	1023		163	1
LSSERPSSDGEGVVE	Phospho (STY)	1626.68	0.677425	3046	Q8N556	AFAP1	Actin filament-associated protein 1	yes	yes	0	0	0	1	2	19.406	19.406	2	0.032344	12247	C-DGP_45FS	72.175	31.623			11234000	8421	3046	8005	9335	10309	10309			216;217	1
LSSLRASTSKSE	2 Phospho (STY)	1424.6	0.594955	2466	P62753;A2A3R5	RPS6	40S ribosomal protein S6	yes	no	0	0	0	2	2	13.082	13.082	2	0.006968	8290	C-DGP_45FS	88.421	53.523			77307000	8425	2466	8009	9340	10314	10314			156;157	1
LTFNNPTTEFRYK	2 Phospho (STY);Deamidation (N)	1790.73	0.731783	2548	Q03111	MLLT1	Protein ENL	yes	yes	0	1	0	2	2	16.952	16.952	3	0.018951	7703	C-DGP_65FS	54.7	18.415			240000000	8477	2548	8058	9398	10374	10374	1024;1025		320;321;360	1
LVEELQVDQLWDALLSR	Phospho (STY)	2106.04	0.0398363	1223	F8VWA5;H0Y3S8;Q5JRU8;F8VVS7;P55211	CASP9	Caspase;Caspase-9;Caspase-9 subunit p35;Caspase-9 subunit p10	yes	no	0	0	0	1	2	66.626	66.626	3	0.039303	41988	C-DGP_45FS	44.294	17.145			67067000	8590	1223	8165	9527	10514	10514			90	0
LYQTLADLNNIK	Phospho (STY);Deamidation (N)	1485.71	0.711626	2635	Q13474	DRP2	Dystrophin-related protein 2	yes	yes	0	1	0	1	0	39.902	39.902	2	0.006049	22071	C-DGP_65FS	80.438	26.47			7085500	8758	2635	8329	9705	10704	10704	1067;1068		323	1
MDSFDEDLARPSGLLAQER	Oxidation (M);Phospho (STY)	2244.97	0.972227	536	A0A3B3ITZ9;Q9Y2W1	THRAP3	Thyroid hormone receptor-associated protein 3	yes	no	0	0	1	1	2	55.814	55.814	3	0.032082	32137	C-DGP_65FS	46.578	33.257			6193100	8851	536	8412	9806	10810	10810		50	40	1
MEDLDQSPLVSSSDSPPRPQPAFK	Acetyl (Protein N-term);Phospho (STY)	2749.23	0.230627	3474	Q9NQC3	RTN4	Reticulon-4	yes	yes	1	0	0	1	1	68.648	68.648	3	2.5892e-11	43222	C-DGP_45FS	114.03	100.02			141600000	8860	3474	8420	9816	10823	10823			257	1
MGRFSISPDEDSSSYSSNSDFNYSYPTK	Phospho (STY)	3247.3	0.296534	1219	F8VUY8;Q96QD8	SLC38A2	Sodium-coupled neutral amino acid transporter 2	yes	no	0	0	0	1	2	52.336	52.336	3	2.6841e-08	32962	C-DGP_45FS	97.609	84.36			23136000	8903	1219	8459	9863	10871	10871			89	1
NALFPEVFSPTPDENSDQNSR	Phospho (STY)	2443.03	0.032913	2998	Q8IVT2	MISP	Mitotic interactor and substrate of PLK1	yes	yes	0	0	0	1	2	72.851	72.851	3	0.019756	42616	C-DGP_65FS	55.063	44.356			7683500	9242	2998	8755	10246	11283	11283			331	1
NENCSSLGSPSEPPQTLDLVR	Phospho (STY)	2379.04	0.0413692	296	A0A0C4DGQ6;Q96P16	RPRD1A	Regulation of nuclear pre-mRNA domain-containing protein 1A	yes	no	0	0	0	1	2	54.987	54.987	3	0.0019633	31507	C-DGP_65FS	65.097	56.278			26285000	9324	296	8831	10331	11374	11374			18;19;20;21	1
NFIFSFRNTQE	Phospho (STY);Deamidation (N)	1482.62	0.61806	2946	Q7Z2Y8	GVINP1	Interferon-induced very large GTPase 1	yes	yes	0	1	0	1	1	9.3806	9.3806	2	0.024804	6024	C-DGP_45FS	57.96	18.938			16743000	9341	2946	8848	10348	11392	11392	1148;1149		208	1
NHSEGGGVIVNNTE	Phospho (STY);Deamidation (N)	1506.6	0.598781	1606	K7ENL2;K7EMC9;Q969T9;K7EJ75	WBP2	WW domain-binding protein 2	yes	no	0	1	0	1	1	22.34	22.34	2	0.0040141	14046	C-DGP_45FS	75.294	18.731			65022000	9472	1606	8947	10494	11549	11549	491		114	1
NILPRQTDEE	Phospho (STY);Deamidation (N)	1294.54	0.544226	3370	Q9C0D0	PHACTR1	Phosphatase and actin regulator 1	yes	yes	0	1	0	1	2	23.354	23.354	2	0.025031	14652	C-DGP_45FS	71.221	32.073			26489000	9512	3370	8985	10536	11596	11596	1299		336	1
NIMLKSFQSANIIE	Phospho (STY);2 Deamidation (N)	1688.77	0.77324	495	A0A2R8YH03;Q5VWN6	FAM208B	Protein FAM208B	yes	no	0	2	0	1	1	54.71	54.71	2	0.016275	34479	C-DGP_45FS	47.938	24.794			0	9516	495	8989	10540	11600	11600	165;166		38	1
NITAQVQFSKTVIGKAR	Phospho (STY)	1940.02	0.024461	3503	Q9NUM4	TMEM106B	Transmembrane protein 106B	yes	yes	0	0	0	1	2	51.158	51.158	2	1.3912e-05	32219	C-DGP_45FS	128.01	90.047			36194000	9527	3503	9000	10552	11615	11615			258;339	1
NIVGSIGSVLLSANR	Phospho (STY);Deamidation (N)	1579.8	0.797087	2952	Q7Z443	PKD1L3	Polycystic kidney disease protein 1-like 3	yes	yes	0	1	0	1	0	31.867	31.867	2	0.024059	17079	C-DGP_65FS	47.559	8.9917			8058000	9533	2952	9006	10558	11622	11622	1151		210	1
NQGGYGGSSSSSSYGSGR	Phospho (STY)	1773.66	0.659149	1237;446	A0A2R8Y4L2;F8W6I7;P09651	HNRNPA1	Heterogeneous nuclear ribonucleoprotein A1;Heterogeneous nuclear ribonucleoprotein A1, N-terminally processed	no	no	0	0	0	1	0	10.134	10.134	2	7.1009e-64	6510	C-DGP_45FS	248.18	212.44			29996000	9754	446;1237	9211	10807	11891	11891			37	1
NQKPSQVNGAPGSPTEPAGQK	Phospho (STY);Deamidation (N)	2171.98	0.984841	3310	Q9BQG0;I3L1L3	MYBBP1A	Myb-binding protein 1A	yes	no	0	1	0	1	1	9.8423	9.8423	3	5.256e-06	3338	C-DGP_65FS	92.886	72.911			25345000	9766	3310	9222	10820	11907	11907	1286		244	1
NQLTPLSLPPR	Phospho (STY);Deamidation (N)	1315.65	0.653717	1067	E9PFQ4;Q86SQ0;E9PDY7;G5E9V3;A0A1W2PQ63	PHLDB2	Pleckstrin homology-like domain family B member 2	yes	no	0	1	0	1	0	37.741	37.741	2	0.014395	23823	C-DGP_45FS	70.919	13.872			8927000	9770	1067	9226	10824	11912	11912	356		76;301	1
NQSQVVLVE	Phospho (STY);Deamidation (N)	1095.48	0.48492	333	A0A0G2JNU3;A6H8Y1	BDP1	Transcription factor TFIIIB component B'' homolog	yes	no	0	1	0	1	0	37.004	37.004	2	0.040327	23417	C-DGP_45FS	42.109	8.3124			53201000	9777	333	9233	10831	11919	11919	109		23	0
NSTTGTAAIVNALNIPNE	Phospho (STY);Deamidation (N)	1879.86	0.856452	3796				yes	yes	0	1	0	1	0	46.857	46.857	2	0.026774	26485	C-DGP_65FS	43.897	12.466	+		20278000	9850	3796	9302	10911	12012	12012	1427;1428		285	1
NTAYKVGNESPVQE	Phospho (STY)	1614.69	0.692681	2799	Q5JSH3	WDR44	WD repeat-containing protein 44	yes	yes	0	0	0	1	2	19.534	19.534	2	2.832e-07	12342	C-DGP_45FS	157.58	129.61			18537000	9870	2799	9317	10931	12033	12033			191	1
NTVDLVTTCHIHSSSDDEIDFKE	Phospho (STY)	2741.15	0.15277	2793	Q5H9R7;H0YDW1;E9PQP7	PPP6R3	Serine/threonine-protein phosphatase 6 regulatory subunit 3	yes	no	0	0	0	1	2	44.607	44.607	3	3.0531e-10	28052	C-DGP_45FS	112.8	89.143			189500000	9902	2793	9347	10964	12069	12069			188;189;190	1
QAAVTSTSLTIKSVFTR	4 Phospho (STY)	2128.86	0.864934	2107	P20273;A0A087WZQ4;M0R1M2	CD22	B-cell receptor CD22	yes	no	0	0	0	4	1	10.389	10.389	3	0.012432	6660	C-DGP_45FS	41.615	29.134			45542000	10050	2107	9491	11124	12242	12242			144;145;312;313	1
QEALELMNQNLDIYE	Oxidation (M);Phospho (STY);Deamidation (N)	1918.79	0.79074	2284	P43251;A0A2R8Y5J9;F8WCU5;C9JSN9	BTD	Biotinidase	yes	no	0	1	1	1	2	16.74	16.74	3	0.014693	7633	C-DGP_65FS	45.864	24.406			13966000	10145	2284	9581	11224	12348	12348	919;920	355	358	1
QILLKLNSSE	Phospho (STY);Deamidation (N)	1224.6	0.600284	2755	Q17RP2	TIGD6	Tigger transposable element-derived protein 6	yes	yes	0	1	0	1	1	71.898	71.898	2	0.0032719	45328	C-DGP_45FS	94.302	9.2384			29326000	10273	2755	9705	11362	12497	12497	1099		185;186	1
QILRVEMSALQK	Oxidation (M);Phospho (STY)	1510.76	0.757865	1715	O14647;A0A1B0GTU9	CHD2	Chromodomain-helicase-DNA-binding protein 2	yes	no	0	0	1	1	2	62.27	62.27	2	0.0057957	36142	C-DGP_65FS	66.27	12.204			0	10274	1715	9706	11363	12498	12498		164	119	1
QQVASLETNDPILGFQATNE	Phospho (STY);2 Deamidation (N)	2255.98	0.983503	3267	Q96RS6	NUDCD1	NudC domain-containing protein 1	yes	yes	0	2	0	1	1	37.669	37.669	3	0.035191	23705	C-DGP_45FS	40.349	20.53			33265000	10468	3267	9893	11575	12722	12722	1266;1267		237	1
QSPSPSTRPIR	2 Phospho (STY)	1384.59	0.590144	643	A9Z1X7;Q8IYB3;E9PCT1	SRRM1	Serine/arginine repetitive matrix protein 1	yes	no	0	0	0	2	0	11.729	11.729	3	0.023818	7440	C-DGP_45FS	44.44	29.452			17236000	10492	643	9916	11601	12749	12749			52;53	0
QVAEQGGDLSPAANR	Phospho (STY)	1591.7	0.699164	1869	O94804	STK10	Serine/threonine-protein kinase 10	yes	yes	0	0	0	1	1	15.014	15.014	2	0.030426	9564	C-DGP_45FS	75.764	53.566			8261800	10567	1869	9989	11684	12841	12841			129	1
QVPKTHLMSEE	Oxidation (M);2 Phospho (STY)	1473.56	0.561212	2215	P33552	CKS2	Cyclin-dependent kinases regulatory subunit 2	yes	yes	0	0	1	2	2	13.587	13.587	3	0.042977	8625	C-DGP_45FS	41.283	9.8525			20148000	10604	2215	10025	11725	12886	12886		340	148	1
RATSPSSSVSGDFDDGHHSVSTPGPSR	2 Phospho (STY)	2886.16	0.160723	782	C9J409;C9JCJ2;C9J053;C9JQF1;C9JPI5;E7EVG2;Q86U86	PBRM1	Protein polybromo-1	yes	no	0	0	0	2	1	19.423	19.423	4	0.00080925	9329	C-DGP_65FS	53.987	48.267			8746900	10658	782	10073	11782	12946	12946			62;63	1
RDSFDDRGPSLNPVLDYDHGSR	Phospho (STY)	2597.13	0.129607	350	A0A0R4J2E8;A8MXP9;P43243;D6REM6;D6R991	MATR3	Matrin-3	yes	no	0	0	0	1	2	40.715	40.715	4	6.6411e-18	22568	C-DGP_65FS	162.27	145.87			73066000	10676	350	10091	11801	12966;12967	12966			27	2
RDSSDDWEIPDGQITVGQR	Phospho (STY)	2252.97	0.969919	443	A0A2R8Y679;A0A2R8Y492;A0A2R8YDP5;H7C560;A0A2U3TZI2;A0A2R8Y8E0;P15056	BRAF	Serine/threonine-protein kinase B-raf	yes	no	0	0	0	1	2	51.839	51.839	3	0.0026224	29606	C-DGP_65FS	68.895	60.4			25915000	10679	443	10094	11804	12970	12970			36	1
RDSSESQLASTE	Phospho (STY)	1388.55	0.545683	63	K7EQH1;A0A087WVF1;Q96B23	C18orf25	Uncharacterized protein C18orf25	yes	no	0	0	0	1	2	12.962	12.962	2	5.3639e-18	8227	C-DGP_45FS	192.35	160.92			32745000	10680	63	10095	11805	12971	12971			1	1
RDYDDMSPR	Phospho (STY)	1233.45	0.448552	2445	P61978;Q5T6W2	HNRNPK	Heterogeneous nuclear ribonucleoprotein K	yes	no	0	0	0	1	1	11.319	11.319	2	0.0060974	7228	C-DGP_45FS	103.34	70.818			9941900	10684	2445	10099	11809	12975	12975			155	1
RGSSPDVHALLE	2 Phospho (STY)	1439.58	0.584725	2887	Q6NZI2	PTRF	Polymerase I and transcript release factor	yes	yes	0	0	0	2	1	44.762	44.762	2	0.011922	27957	C-DGP_45FS	70.47	39.581			62175000	10752	2887	10162	11899	13072;13073;13074	13074			199;200	3
RGTGQSDDSDIWDDTALIK	Phospho (STY)	2171.94	0.937222	427	B4DP61;A0A1W2PRV5;E7EQZ4;Q16637	SMN2;SMN1	Survival motor neuron protein	yes	no	0	0	0	1	1	58.826	58.826	3	0.0033049	33991	C-DGP_65FS	53.905	45.41			9134800	10757	427	10166	11904	13079	13079			35	1
RKPSVPDSASPADDSFVDPGER	Phospho (STY)	2408.06	0.0645475	805	C9K098;C9JVV5;H7C5C7;C9J869;C9JAB9;P16333	NCK1	Cytoplasmic protein NCK1	yes	no	0	0	0	1	2	29.54	29.54	3	0.00015785	15602	C-DGP_65FS	76.777	63.99			17418000	10809	805	10214	11966	13151	13151			66	1
RLNECISPVANE	Phospho (STY)	1480.64	0.638143	2133	P23497	SP100	Nuclear autoantigen Sp-100	yes	yes	0	0	0	1	2	27.121	27.121	2	0.0165	17116	C-DGP_45FS	94.122	70.092			9337100	10837	2133	10240	11994	13182	13182			146	1
RLSGSSLCSGSWVSADGFLR	Phospho (STY)	2221	0.998717	1832	O75400;F5H578;H0YG38	PRPF40A	Pre-mRNA-processing factor 40 homolog A	yes	no	0	0	0	1	1	67.676	67.676	3	0.0024735	39428	C-DGP_65FS	55.337	45.807			18283000	10850	1832	10253	12007	13195	13195			121;122;123	1
RQDSDLVQCGVTSPSSAEATGK	Phospho (STY)	2372.03	0.0315328	3454	Q9HC52	CBX8	Chromobox protein homolog 8	yes	yes	0	0	0	1	2	23.924	23.924	3	0.0054401	12109	C-DGP_65FS	53.197	44.807			6961800	10916	3454	10316	12080	13272	13272			252	0
RRPILSATVTK	2 Phospho (STY)	1400.69	0.694215	3023	Q8IZT6	ASPM	Abnormal spindle-like microcephaly-associated protein	yes	yes	0	0	0	2	1	33.801	33.801	2	0.017167	21290	C-DGP_45FS	55.064	6.6403			27037000	10928	3023	10328	12094	13286	13286			215;332	1
RRSPSPYYSR	2 Phospho (STY)	1427.57	0.574829	1467;2645	P62995;H7BXF3;Q13595	TRA2B;TRA2A	Transformer-2 protein homolog beta;Transformer-2 protein homolog alpha	no	no	0	0	0	2	2	9.2268	9.2268	2	0.034571	5906	C-DGP_45FS	69.03	41.168			676160000	10929	1467;2645	10329	12095	13287	13287			105;106	1
RRTTDFSDFLSIVGCTK	Phospho (STY)	2081.96	0.96054	3606	Q9UHD1;E9PIZ4;E9PSD5;E9PPQ5	CHORDC1	Cysteine and histidine-rich domain-containing protein 1	yes	no	0	0	0	1	2	69.882	69.882	3	1.1866e-05	40768	C-DGP_65FS	122.34	98.541			36728000	10930	3606	10330	12096	13288;13289	13289			342	2
RSASPDDDLGSSNWE	Phospho (STY)	1714.65	0.647188	1112	E9PQA1;E9PM92;O00193	C11orf58;SMAP	Small acidic protein	yes	no	0	0	0	1	1	35.428	35.428	2	7.9787e-06	22287	C-DGP_45FS	141.86	114.21			33152000	10931	1112	10331	12097	13290	13290			80	1
RSSQPSPTAVPASDSPPTKQE	Phospho (STY)	2246.02	0.02162	834	E9PLH3;C9JIR3;Q3KQU3	MAP7D1	MAP7 domain-containing protein 1	yes	no	0	0	0	1	2	16.059	16.059	3	0.0092604	10196	C-DGP_45FS	57.145	45.357			8504800	10941	834	10341	12108	13302	13302			68	1
RTSPSDGAMANYE	Phospho (STY)	1477.55	0.554473	1246	F8W9S7;Q14C86	GAPVD1	GTPase-activating protein and VPS9 domain-containing protein 1	yes	no	0	0	0	1	1	21.104	21.104	2	0.0013057	13311	C-DGP_45FS	106.14	83.022			9216500	10962	1246	10359	12134	13336	13336			302	1
RTSSTLDSE	Phospho (STY)	1074.42	0.423048	3149	Q92609;C9JNM0;C9JED7;F2Z3C3;C9K0P2;C9J397;C9JWX0;C9JW04;C9JDR8	TBC1D5	TBC1 domain family member 5	yes	no	0	0	0	1	1	10.11	10.11	2	0.0018405	6492	C-DGP_45FS	141.88	73.655			9276100	10963	3149	10360	12135	13337	13337			222	1
RVHASFTR	Phospho (STY)	1052.49	0.491678	377	A0A140T9Y6;A0A2R8Y5N3;Q6R2W3	ZBED9	SCAN domain-containing protein 3	yes	no	0	0	0	1	1	26.508	26.508	2	0.014256	16685	C-DGP_45FS	111.82	27.572			29900000	10986	377	10382	12161	13364	13364			28	1
RYSPSPPPK	2 Phospho (STY)	1187.48	0.47774	643	A9Z1X7;Q8IYB3;E9PCT1;M0R088	SRRM1	Serine/arginine repetitive matrix protein 1	yes	no	0	0	0	2	1	10.306	10.306	2	0.023265	6451	C-DGP_45FS	42.031	23.492			107400000	11029	643	10420	12210	13417	13417			54;55	0
SAESPTSPVTSE	Phospho (STY)	1270.5	0.496607	2547	Q02952	AKAP12	A-kinase anchor protein 12	yes	yes	0	0	0	1	1	19.617	19.617	2	0.030884	12315	C-DGP_45FS	69.598	44.039			28923000	11051	2547	10442	12233	13441	13441			164	0
SASQSSLDKLDQE	Phospho (STY)	1486.62	0.618848	167	A0A087X2D8;O60271	SPAG9	C-Jun-amino-terminal kinase-interacting protein 4	yes	no	0	0	0	1	1	24.02	24.02	2	0.014043	15131	C-DGP_45FS	94.688	54.31			17837000	11091	167	10481	12274	13482	13482			11	1
SDEGQLSPATR	Phospho (STY)	1239.51	0.51326	2716	Q15149;H0YDN1;E9PMV1	PLEC	Plectin	yes	no	0	0	0	1	1	12.232	12.232	2	1.2165e-08	7801	C-DGP_45FS	175.48	131.67			16200000	11156	2716	10546	12343	13557	13557			179	1
SEVQQPVHPKPLSPDSRASSLSE	2 Phospho (STY)	2634.17	0.172791	1209	F8VS07;F8VQE1;Q9UHB6;F8VRN8	LIMA1	LIM domain and actin-binding protein 1	yes	no	0	0	0	2	2	26.835	26.835	3	0.0002717	16895	C-DGP_45FS	73.107	55.606			30808000	11255	1209	10642	12447	13669	13669			84;85;86;87;88	1
SFDYNYRR	Phospho (STY)	1199.48	0.476087	1836	Q5JRI1;O75494	SRSF10	Serine/arginine-rich splicing factor 10	yes	no	0	0	0	1	1	20.203	20.203	2	0.012694	12701	C-DGP_45FS	124.23	98.794			61103000	11269	1836	10656	12462	13685	13685			124	1
SGDEMIFDPTMSK	Acetyl (Protein N-term);Phospho (STY)	1578.6	0.598312	2105	P20042	EIF2S2	Eukaryotic translation initiation factor 2 subunit 2	yes	yes	1	0	0	1	1	72.516	72.516	2	0.0013925	45632	C-DGP_45FS	87.498	75.706			37913000	11327	2105	10713	12522	13756	13756			143	1
SGFSAQQVATQATAK	Phospho (STY)	1573.71	0.713751	2160	P27540	ARNT	Aryl hydrocarbon receptor nuclear translocator	yes	yes	0	0	0	1	0	47.642	47.642	2	0.022241	26932	C-DGP_65FS	78.655	40.569			20510000	11340	2160	10725	12538	13774	13774			314;315	1
SGGGVIRGPAGNNDCR	Acetyl (Protein N-term);Phospho (STY)	1707.71	0.714831	1565	J3KTL2;Q07955;J3QQV5;J3KSW7	SRSF1	Serine/arginine-rich splicing factor 1	yes	no	1	0	0	1	1	20.899	20.899	2	0.0047368	13132	C-DGP_45FS	59.513	41.101			21683000	11343	1565	10728	12541	13777	13777			113	1
SGGSGHAVAEPASPEQE	Phospho (STY)	1688.67	0.667923	2293	P46013	MKI67	Antigen KI-67	yes	yes	0	0	0	1	2	11.626	11.626	2	0.0079275	7450	C-DGP_45FS	75.01	53.761			9108300	11346	2293	10731	12544	13780	13780			151	1
SGSGSVGNGSSRYSPSQNSPIHHIPSR	2 Phospho (STY);Deamidation (N)	2912.22	0.223992	419	A0A1W2PQ43;E9PK09;E9PQN2;E9PKI6;E9PK91;Q9NYF8;E9PJA7;H0YF00	BCLAF1	Bcl-2-associated transcription factor 1	yes	no	0	1	0	2	1	20.723	20.723	4	0.0083563	10101	C-DGP_65FS	40.129	31.863			11990000	11385	419	10765	12589	13828	13828	142;143		29;30;31;32;348	1
SGSGSVGNGSSRYSPSQNSPIHHIPSRR	2 Phospho (STY);Deamidation (N)	3068.33	0.325103	419	A0A1W2PQ43;E9PK09;E9PQN2;E9PKI6;E9PK91;Q9NYF8;E9PJA7;H0YF00	BCLAF1	Bcl-2-associated transcription factor 1	yes	no	0	1	0	2	2	16.438	16.438	4	0.00021042	7419	C-DGP_65FS	70.073	61.663			35857000	11386	419	10766	12590	13829	13829	142;143		29;30;31;32;348	1
SGVSITIDDPVRTAQVPSPPRGK	Phospho (STY)	2456.24	0.242452	1005	S4R3H4;E7EQT4;Q9UKV3;G3V3B0	ACIN1	Apoptotic chromatin condensation inducer in the nucleus	yes	no	0	0	0	1	2	44.566	44.566	4	0.0026781	25059	C-DGP_65FS	59.691	47.258			19346000	11405	1005	10784	12610	13850	13850			73	1
SHGQLSYQADLESE	Phospho (STY)	1642.65	0.65121	2539	Q01804	OTUD4	OTU domain-containing protein 4	yes	yes	0	0	0	1	1	10.43	10.43	2	0.0064747	6685	C-DGP_45FS	104.24	78.807			18175000	11431	2539	10808	12642	13889	13889			161	1
SHSRQASTDAGTAGALTPQHVR	2 Phospho (STY)	2407.04	0.0431143	2300	P46937	YAP1	Transcriptional coactivator YAP1	yes	yes	0	0	0	2	1	13.88	13.88	4	0.00019497	8791	C-DGP_45FS	70.091	60.995			21365000	11464	2300	10838	12681	13934	13934			152;317	1
SIDLDPTKPESASPPADGTGSASGTLPVSQPK	Phospho (STY)	3186.5	0.496948	2690	Q14694	USP10	Ubiquitin carboxyl-terminal hydrolase 10	yes	yes	0	0	0	1	1	45.979	45.979	3	2.2401e-14	28908	C-DGP_45FS	108.55	95.104			111040000	11485	2690	10859	12708	13968	13968			176	1
SISADDDLQESSR	Phospho (STY)	1501.59	0.593361	2094	P18615;A0A0A0MT02;A0A0A0MSN9;A2ABK4;A0A0G2JI50;E9PD43	NELFE	Negative elongation factor E	yes	no	0	0	0	1	1	20.642	20.642	2	2.5676e-06	12984	C-DGP_45FS	153.32	61.36			29413000	11545	2094	10915	12778	14045	14045			142	1
SKSDATASISLSSNLKR	Phospho (STY)	1843.9	0.904071	262	A0A0B4J1S8;Q9UBF8	PI4KB	Phosphatidylinositol 4-kinase beta	yes	no	0	0	0	1	2	24.488	24.488	3	0.0033566	15435	C-DGP_45FS	71.697	53.682			11901000	11599	262	10967	12842	14123	14123			16;294	1
SLAPDRSDDEHDPLDNTSRPR	Phospho (STY)	2472.07	0.0666728	316	A0A0D9SFK2;Q92614	MYO18A	Unconventional myosin-XVIIIa	yes	no	0	0	0	1	2	18.03	18.03	4	1.9145e-06	8369	C-DGP_65FS	94.192	75.654			63137000	11612	316	10980	12856	14138;14139	14139			22	2
SLEDIYKAME	Oxidation (M);Phospho (STY)	1293.52	0.519985	3795				yes	yes	0	0	1	1	2	29.337	29.337	2	0.028012	18383	C-DGP_45FS	49.715	16.337	+		185520000	11625	3795	10992	12869	14154	14154		567		1
SLGSVQAPSYGARPVSSAASVYAGAGGSGSR	Phospho (STY)	2933.37	0.366878	1964	P05783;F8VZY9	KRT18	Keratin, type I cytoskeletal 18	yes	no	0	0	0	1	0	41.176	41.176	3	2.6683e-10	25931	C-DGP_45FS	105.71	72.483			56586000	11640	1964	11006	12884	14170	14170			136;137;138	1
SLGSVQAPSYGARPVSSAASVYAGAGGSGSR	2 Phospho (STY)	3013.33	0.333208	1964	P05783;F8VZY9	KRT18	Keratin, type I cytoskeletal 18	yes	no	0	0	0	2	0	46.682	46.682	3	0.00011173	29422	C-DGP_45FS	48.546	39.48			0	11641	1964	11006	12885	14171	14171			136;137;138	1
SLSGSSPCPK	2 Phospho (STY)	1178.41	0.408006	3660	Q9UQ35;I3L182;I3L4D8	SRRM2	Serine/arginine repetitive matrix protein 2	yes	no	0	0	0	2	0	12.188	12.188	2	0.00063621	7782	C-DGP_45FS	112.64	83.847			13813000	11706	3660	11068	12956	14246	14246			267;268	1
SPKVPVTFDDVAVYFSEQE	Phospho (STY)	2236	0.997697	483	A0A2R8YDQ5			yes	yes	0	0	0	1	2	11.013	11.013	3	0.01405	7052	C-DGP_45FS	47.754	8.9306			147570000	11841	483	11196	13099	14397	14397			350	1
SQRPPIGSISSMEVNVDTLEQVE	Phospho (STY)	2594.19	0.193513	1346	H0Y7N7;Q9BQY9	DBNDD2	Dysbindin domain-containing protein 2	yes	no	0	0	0	1	2	74.337	74.337	3	0.00082089	46840	C-DGP_45FS	68.386	54.655			62442000	11913	1346	11262	13180	14486	14486			99	1
SQSADAPGPTER	Phospho (STY)	1294.52	0.519074	1662	M0R1B8;M0R2U7;Q9NSC5	HOMER3	Homer protein homolog 3	yes	no	0	0	0	1	1	9.5685	9.5685	2	0.0044483	6173	C-DGP_45FS	102.73	71.249			7860600	11914	1662	11263	13181	14487	14487			116	1
SQSPAASDCSSSSSSASLPSSGR	Phospho (STY)	2278.9	0.900913	824	C9JFK9;O95817	BAG3	BAG family molecular chaperone regulator 3	yes	no	0	0	0	1	0	14.301	14.301	3	0.0029877	9090	C-DGP_45FS	59.048	44.588			14502000	11916	824	11265	13183	14489	14489			67	1
SRDDLYDQDDSRDFPR	Phospho (STY)	2078.83	0.833091	2983	S4R3V8;Q86X29	LSR	Lipolysis-stimulated lipoprotein receptor	yes	no	0	0	0	1	2	26.888	26.888	3	7.7467e-09	13925	C-DGP_65FS	156.39	136.84			19205000	11935	2983	11282	13215	14523	14523			212	1
SRGSDSPAADVE	Phospho (STY)	1269.49	0.48744	1126	H0YCG1;E9PPJ0;Q13435	SF3B2	Splicing factor 3B subunit 2	yes	no	0	0	0	1	1	11.526	11.526	2	0.018936	7319	C-DGP_45FS	98.974	41.954			123940000	11952	1126	11298	13234	14543	14543			81	1
SRSFDYNYRR	2 Phospho (STY)	1522.58	0.575557	1836	Q5JRI1;O75494	SRSF10	Serine/arginine-rich splicing factor 10	yes	no	0	0	0	2	2	17.355	17.355	3	0.041797	7975	C-DGP_65FS	41.577	23.777			247660000	11962	1836	11308	13244	14555	14555			124;125	0
SRSPLAIR	2 Phospho (STY)	1058.47	0.46751	3660	Q9UQ35	SRRM2	Serine/arginine repetitive matrix protein 2	yes	yes	0	0	0	2	1	23.526	23.526	2	0.041758	11517	C-DGP_65FS	57.348	18.201			31560000	11963	3660	11309	13245	14556	14556			269;270	1
SRTHSTSSSLGSGESPFSR	2 Phospho (STY)	2125.85	0.846706	2839	Q5TH30;Q9UGV2;F8WBF9	NDRG3	Protein NDRG3	yes	no	0	0	0	2	2	23.029	23.029	3	0.038521	11862	C-DGP_65FS	44.183	35.426			36786000	11966	2839	11312	13248;13249	14559;14560	14560			193;194;195	2
SRTPPVTR	2 Phospho (STY)	1072.45	0.446775	3660	Q9UQ35	SRRM2	Serine/arginine repetitive matrix protein 2	yes	no	0	0	0	2	1	9.3971	9.3971	2	0.01344	5916	C-DGP_45FS	86.344	51.542			315650000	11969	3660	11315	13253	14564	14564			271;346	1
SRTSPITR	2 Phospho (STY)	1076.44	0.441689	3660	Q9UQ35	SRRM2	Serine/arginine repetitive matrix protein 2	yes	yes	0	0	0	2	1	9.2773	9.2773	2	0.016137	2948	C-DGP_65FS	75.088	43.594			220050000	11970	3660	11316	13254	14565	14565			272;273	1
SRTSVQTEDDQLIAGQSAR	Phospho (STY)	2140.97	0.975004	1301;2152	P35221;G3XAM7;A0A0A0MRI5;A0A0A0MTJ6;P26232	CTNNA1;CTNNA2	Catenin alpha-1;Catenin alpha-2	no	no	0	0	0	1	2	24.096	24.096	3	2.4471e-05	12174	C-DGP_65FS	104.33	86.837			38389000	11972	1301;2152	11317	13256	14567	14567			98	1
SRVSVSPGR	2 Phospho (STY)	1103.45	0.452588	643	A9Z1X7;Q8IYB3;E9PCT1;M0R088	SRRM1	Serine/arginine repetitive matrix protein 1	yes	no	0	0	0	2	1	9.9317	9.9317	2	0.018009	3285	C-DGP_65FS	66.953	31.289			342910000	11976	643	11321	13260	14571	14571			56;57	1
SSGSPYGGGYGSGGGSGGYGSR	Phospho (STY)	1989.75	0.749027	2361	P51991;H7C1J8	HNRNPA3	Heterogeneous nuclear ribonucleoprotein A3	yes	no	0	0	0	1	0	16.894	16.894	2	3.7381e-16	10631	C-DGP_45FS	149.53	131.61			130090000	12013	2361	11355	13300	14615	14615			153	1
SSLSSKKMWGVLQK	Phospho (STY)	1657.83	0.826278	3417	Q9H5V7	IKZF5	Zinc finger protein Pegasus	yes	yes	0	0	0	1	2	62.215	62.215	2	0.0056958	36128	C-DGP_65FS	96.89	8.9765			9966900	12035	3417	11376	13323	14640;14641	14641			249;250	2
SSPAPQEGSEQPASPASPLSSR	Phospho (STY)	2245.99	0.985235	2863	Q66K14	TBC1D9B	TBC1 domain family member 9B	yes	yes	0	0	0	1	2	23.62	23.62	3	0.043352	11873	C-DGP_65FS	45.125	29.809			22885000	12038	2863	11379	13326	14645	14645			197	1
SSRSSPELTR	2 Phospho (STY)	1278.5	0.500661	3660	Q9UQ35	SRRM2	Serine/arginine repetitive matrix protein 2	yes	yes	0	0	0	2	2	10.67	10.67	2	0.024254	6793	C-DGP_45FS	75.479	44.106			84452000	12049	3660	11389	13337	14656	14656			274;275	1
SSSADFGTFNTSQSHQTASAVSK	Phospho (STY)	2424.02	0.0230766	765	P52594;B8ZZY2;C9J2I0	AGFG1	Arf-GAP domain and FG repeat-containing protein 1	yes	no	0	0	0	1	0	28.43	28.43	3	9.4664e-06	14916	C-DGP_65FS	86.449	74.708			17970000	12052	765	11390	13340	14659	14659			59;60;61	1
STADTRALNR	Phospho (STY);Deamidation (N)	1184.52	0.51868	113	A0A087WYK2;Q9BYP7	WNK3	Serine/threonine-protein kinase WNK3	yes	no	0	1	0	1	1	14.115	14.115	2	0.019167	6028	C-DGP_65FS	52.716	17.421			0	12075	113	11413	13364	14684	14684	42		289	1
STIGVMVTASHNPEEDNGVK	Phospho (STY)	2163.95	0.950763	1896	O95394;A0A494C0G1;H0Y987;A0A494C163;A0A494C099;D6RCQ8;D6RF77;D6RC77	PGM3	Phosphoacetylglucosamine mutase	yes	no	0	0	0	1	2	34.222	34.222	3	3.5954e-05	18498	C-DGP_65FS	86.946	72.332			68234000	12117	1896	11449	13410	14736	14736			132	1
STSAPQMSPGSSDNQSSSPQPAQQK	Phospho (STY)	2611.09	0.0857532	1239	F8W726;Q14157	UBAP2L	Ubiquitin-associated protein 2-like	yes	no	0	0	0	1	0	13.084	13.084	3	0.0023759	8312	C-DGP_45FS	59.356	46.168			15102000	12147	1239	11476	13441	14769	14769			94	1
STSLGDSDEEDTMSR	Phospho (STY)	1708.61	0.613504	1519	I3L2N2;O14641;I3L0M7;I3L2W9	DVL2	Segment polarity protein dishevelled homolog DVL-2	yes	no	0	0	0	1	2	19.231	19.231	2	0.00017932	12148	C-DGP_45FS	90.725	63.996			0	12150	1519	11479	13444	14772	14772			111	1
SVEDVRPHHTDANNQSACFEAPDQK	Phospho (STY)	2931.22	0.224312	997	E7EPN9;Q9Y520	PRRC2C	Protein PRRC2C	yes	no	0	0	0	1	2	15.844	15.844	3;4	8.2876e-06	9989	C-DGP_45FS	90.518	71.898			45182000	12186	997	11513	13486;13487	14817;14818	14817			71	1
SVILPSVPPSPQYIR	2 Phospho (STY)	1811.86	0.862403	3132	Q8WYK0	ACOT12	Acyl-coenzyme A thioesterase 12	yes	yes	0	0	0	2	0	58.004	58.004	3	0.025037	36494	C-DGP_45FS	40.025	13.877			86767000	12201	3132	11526	13504	14836	14836			219;220;221	1
SVQEGENPDDGVR	Phospho (STY)	1480.58	0.583131	587	A2A2V2;P42696;H7C5M1;Q5TCT4	RBM34	RNA-binding protein 34	yes	no	0	0	0	1	2	12.276	12.276	2	0.0055708	7854	C-DGP_45FS	115.06	87.052			8805200	12222	587	11546	13527	14860	14860			45	1
TASFSESRADE	Phospho (STY)	1278.48	0.476541	2375	P53396	ACLY	ATP-citrate synthase	yes	yes	0	0	0	1	2	14.055	14.055	2	0.020625	8877	C-DGP_45FS	98.368	62.923			110790000	12385	2375	11700	13703	15057	15057			154	1
TASQHSDSSGFAEDSTDCLSLNHLQVQE	Phospho (STY)	3142.28	0.282281	1017	E7EUL7;E9PHV5;P28290	SSFA2	Sperm-specific antigen 2	yes	no	0	0	0	1	1	54.123	54.123	3	5.2605e-06	34118	C-DGP_45FS	90.843	75.146			36846000	12393	1017	11707	13711	15066	15066			300	1
TCNSPQNSTDSVSDIVPDSPFPGALGSDTR	Phospho (STY)	3200.36	0.360531	2690	Q14694	USP10	Ubiquitin carboxyl-terminal hydrolase 10	yes	yes	0	0	0	1	0	71.856	71.856	3	1.2865e-06	45286	C-DGP_45FS	90.946	79.423			40703000	12438	2690	11751	13764	15134	15134			325	1
TDSEKPFRGSQSPK	2 Phospho (STY)	1722.7	0.701545	536	A0A3B3ITZ9;Q9Y2W1	THRAP3	Thyroid hormone receptor-associated protein 3	yes	no	0	0	0	2	2	9.1928	9.1928	2	0.0012709	5932	C-DGP_45FS	106.76	88.344			29329000	12505	536	11809	13844	15219	15219			41;42	1
TDSPDMHEDT	Phospho (STY)	1226.38	0.379863	3346	Q9BW61	DDA1	DET1- and DDB1-associated protein 1	yes	yes	0	0	0	1	1	10.843	10.843	2	0.0038967	6935	C-DGP_45FS	125.7	69.294			25893000	12507	3346	11811	13846	15221	15221			245	1
TGNESGSNLSDSGSVK	Phospho (STY)	1617.65	0.651939	3593	Q9UDT6	CLIP2	CAP-Gly domain-containing linker protein 2	yes	yes	0	0	0	1	1	10.499	10.499	2	0.0083931	6758	C-DGP_45FS	83.106	68.241			10411000	12649	3593	11952	13995	15384	15384			262	1
TGTCRISMSEVDLNVAAPK	Phospho (STY)	2127.97	0.96939	2585	Q09666	AHNAK	Neuroblast differentiation-associated protein AHNAK	yes	yes	0	0	0	1	2	50.325	50.325	3	2.7248e-05	31726	C-DGP_45FS	97.974	85.777			32777000	12672	2585	11974	14018	15411	15411			166	1
TLTDEVNSPDSDRR	Phospho (STY)	1683.71	0.710122	1226	F8VXC8;Q8TAQ2	SMARCC2	SWI/SNF complex subunit SMARCC2	yes	no	0	0	0	1	2	13.363	13.363	3	0.018308	5541	C-DGP_65FS	65.716	40.923			10963000	12976	1226	12270	14375	15851	15851			91	1
TNILLKNLVTIARK	Phospho (STY);2 Deamidation (N)	1677.94	0.943023	599	Q96BQ3;A6NCK2	TRIM43;TRIM43B	Tripartite motif-containing protein 43;Tripartite motif-containing protein 43B	yes	no	0	2	0	1	2	51.732	51.732	2	0.013599	29576	C-DGP_65FS	89.171	37.004			6992500	13038	599	12328	14445	15929	15929	211;212		298	1
TNLFVPTVEANVE	Phospho (STY);Deamidation (N)	1512.67	0.674906	98	A0A087WXV2;O14917	PCDH17	Protocadherin-17	yes	no	0	1	0	1	1	12.71	12.71	3	0.020094	5150	C-DGP_65FS	43.991	16.582			0	13043	98	12333	14451	15935	15935	35		288	1
TPPVALNSSR	Phospho (STY);Deamidation (N)	1121.51	0.511804	3660	Q9UQ35	SRRM2	Serine/arginine repetitive matrix protein 2	yes	yes	0	1	0	1	0	35.461	35.461	2	0.020605	19295	C-DGP_65FS	50.607	16.604			0	13099	3660	12386	14510	16001	16001	1396		276;277	1
TQQIPSLSPSQPWQRLLLR	3 Phospho (STY)	2487.15	0.147776	3467	Q9NPF7	IL23A	Interleukin-23 subunit alpha	yes	yes	0	0	0	3	1	76.095	76.095	3	0.0066581	44567	C-DGP_65FS	50.053	29.607			79385000	13131	3467	12417	14545	16039	16039			253;254;255	1
TRSWDSSSPVDRPEPE	Phospho (STY)	1923.8	0.8	786	C9J0I9;Q86WB0	ZC3HC1	Nuclear-interacting partner of ALK	yes	no	0	0	0	1	2	23.791	23.791	3	0.008732	11997	C-DGP_65FS	65.216	51.054			19476000	13161	786	12446	14578	16073	16073			64	1
TRTDSTSDGRPAWMR	Phospho (STY)	1815.77	0.772345	2674	Q14204;A0A2R8Y706;A0A2R8Y5T0;A0A2R8Y542;A0A2R8Y6I5	DYNC1H1	Cytoplasmic dynein 1 heavy chain 1	yes	no	0	0	0	1	1	20.848	20.848	3	0.019525	10228	C-DGP_65FS	52.784	42.685			6732100	13162	2674	12447	14579	16074	16074			175	1
TRTDSYSAGQSVE	Phospho (STY)	1479.59	0.587882	2276	P42345;B1AKP8;B1AKQ2	MTOR	Serine/threonine-protein kinase mTOR	yes	no	0	0	0	1	1	12.894	12.894	2	0.0038123	8252	C-DGP_45FS	125.53	88.101			7156400	13163	2276	12448	14580	16075	16075			150	1
TSPLNSSGSSQGRNSPAPAVTAASVTNIQATE	Phospho (STY)	3179.47	0.473193	1299	G3XAH6;P51003;H0YJL4;G3V2A0	PAPOLA	Poly(A) polymerase alpha	yes	no	0	0	0	1	1	48.343	48.343	3	0.0030597	30436	C-DGP_45FS	51.066	34.951			96077000	13223	1299	12505	14647	16148	16148			97	1
TSRLPIIDIAPMDIGGPE	Phospho (STY)	1973.95	0.953329	1935	P02458	COL2A1	Collagen alpha-1(II) chain;Collagen alpha-1(II) chain;Chondrocalcin	yes	yes	0	0	0	1	1	54.044	54.044	2	0.0020021	30968	C-DGP_65FS	83.182	21.094			33515000	13230	1935	12512	14654	16155	16155			133;309	1
TVSSPPTSPRPGSAATVSASTSNIIPPR	2 Phospho (STY)	2894.36	0.357632	1866	O76094	SRP72	Signal recognition particle subunit SRP72	yes	yes	0	0	0	2	0	45.15	45.15	3	0.0034327	28507	C-DGP_45FS	67.947	56.095			38722000	13431	1866	12702	14869	16395	16395			127;128;308	1
TVTCVTVVEPEAPPSPDVLQAATHR	Phospho (STY)	2753.31	0.309546	342	A0A0J9YX88;E9PJ24;B7ZM65;F8WEF5;A0A0J9YYB5;A0A0J9YWD5;Q9P1Y6	PHRF1	PHD and RING finger domain-containing protein 1	yes	no	0	0	0	1	2	57.496	57.496	3	1.2729e-05	36177	C-DGP_45FS	90.518	77.963			64565000	13435	342	12706	14873	16399	16399			25	0
TYSDTDSCSDIPLEDPDRPVHCSK	Phospho (STY)	2873.15	0.152118	3450	Q9HB20	PLEKHA3	Pleckstrin homology domain-containing family A member 3	yes	yes	0	0	0	1	1	31.338	31.338	3;4	0.0001142	19728	C-DGP_45FS	76.237	69.804			28605000	13498	3450	12766	14941;14942	16478;16479	16478			251;337	2
VADPDHDHTGFLTEYVATR	Phospho (STY)	2222.96	0.963377	2170	P28482	MAPK1	Mitogen-activated protein kinase 1	yes	yes	0	0	0	1	1	37.874	37.874	3	4.0486e-05	20842	C-DGP_65FS	85.146	50.648			10700000	13529	2170	12796	14977	16517	16517			316;357	1
VADPDHDHTGFLTEYVATR	2 Phospho (STY)	2302.93	0.929707	2170	P28482	MAPK1	Mitogen-activated protein kinase 1	yes	yes	0	0	0	2	1	42.47	42.47	3	8.8296e-08	23751	C-DGP_65FS	124.14	109.2			23134000	13530	2170	12796	14978	16518	16518			316;357	1
VALQTEPHLLAGTVNPTVGKR	Phospho (STY)	2280.2	0.199131	1366	H0YCJ4;Q6N022	TENM4	Teneurin-4	yes	no	0	0	0	1	2	76.666	76.666	3	9.7819e-05	48319	C-DGP_45FS	78.661	41.037			90903000	13558	1366	12824	15008	16552	16552			303;304	1
VASAAAKSALEE	Phospho (STY)	1225.56	0.559148	1226	F8VXC8;Q8TAQ2	SMARCC2	SWI/SNF complex subunit SMARCC2	yes	no	0	0	0	1	2	10.616	10.616	2	0.026953	6807	C-DGP_45FS	67.993	14.236			0	13582	1226	12848	15033	16580	16580			92;93	1
VASKNVIPALE	Phospho (STY);Deamidation (N)	1220.61	0.60537	1978;345	P07602;C9JIZ6;A0A0J9YXB8	PSAP	Prosaposin;Saposin-A;Saposin-B-Val;Saposin-B;Saposin-C;Saposin-D	no	no	0	1	0	1	1	17.919	17.919	2	0.031004	11308	C-DGP_45FS	54.157	7.7314			37679000	13585	1978;345	12851	15036	16584	16584	115		26	1
VGFLSSLLPQSK	2 Phospho (STY)	1434.66	0.656099	595	C9J1X0;A4D1P6	WDR91	WD repeat-containing protein 91	yes	no	0	0	0	2	0	47.643	47.643	2	0.0027116	26978	C-DGP_65FS	82.279	18.86			25307000	13832	595	13092	15305	16887;16888	16887			46;47	2
VGGSDEEASGIPSR	Phospho (STY)	1439.59	0.592967	259	H7C446;A8MV53;A0A0A6YYI3;A0A0B4J1V8;Q9NQ55	PPAN;PPAN-P2RY11	Suppressor of SWI4 1 homolog	yes	no	0	0	0	1	2	17.51	17.51	2	2.1775e-23	11007	C-DGP_45FS	202.4	165.22			131700000	13833	259	13093	15306	16889	16889			15	1
VLLHSAQGQLAVWGAGGHR	Phospho (STY)	2036.01	0.0105423	2914	Q6UXC1	MAMDC4	Apical endosomal glycoprotein	yes	yes	0	0	0	1	0	33.96	33.96	3	0.01446	21300	C-DGP_45FS	50.653	23.504			439270000	14155	2914	13399	15656	17266;17267	17266			205	2
VLSILSRLK	2 Phospho (STY)	1187.61	0.608026	1502	H7C5T0;Q7Z572	SPATA21	Spermatogenesis-associated protein 21	yes	no	0	0	0	2	1	16.891	16.891	3	0.043163	10675	C-DGP_45FS	42.287	17.449			9273800	14195	1502	13439	15697	17315	17315			109;110	1
VQQPVHPKPLSPDSRASSLSE	2 Phospho (STY)	2418.1	0.0981696	1209	F8VS07;F8VQE1;Q9UHB6;F8VRN8	LIMA1	LIM domain and actin-binding protein 1	yes	no	0	0	0	2	1	24.574	24.574	3	0.011702	15443	C-DGP_45FS	45.546	26.434			42362000	14384	1209	13621	15890	17519	17519			84;85;86;87;88	1
VRGGAPDPSPGATATPGAPAQPSSPDAR	Phospho (STY)	2664.23	0.229321	1892	O95365	ZBTB7A	Zinc finger and BTB domain-containing protein 7A	yes	yes	0	0	0	1	1	18.419	18.419	3	4.0338e-06	11617	C-DGP_45FS	89.973	78.007			32239000	14412	1892	13649	15920	17552	17552			130;131	1
VSGLLSWTLSR	2 Phospho (STY)	1377.61	0.609483	1405	H0YLH6;H0YKV4;Q9H5X1	FAM96A	MIP18 family protein FAM96A	yes	no	0	0	0	2	0	32.071	32.071	2	0.0062679	17196	C-DGP_65FS	77.318	23.35			11158000	14447	1405	13682	15957	17593	17593			100;101;305	1
VSSDNVADLHEKYSGSTP	Phospho (STY)	1984.84	0.84153	2169	P28074	PSMB5	Proteasome subunit beta type-5	yes	yes	0	0	0	1	2	24.505	24.505	3	0.041032	15526	C-DGP_45FS	42.348	30.289			64275000	14474	2169	13708	15984	17624	17624			147	0
VTSLRSPGASVSSSLTSLCSSSSDPAPSDR	Phospho (STY)	3074.39	0.386352	3563	Q9P206	KIAA1522	Uncharacterized protein KIAA1522	yes	yes	0	0	0	1	1	48.524	48.524	3	0.0030955	30618	C-DGP_45FS	60.348	49.543			29038000	14570	3563	13796	16093	17748	17748			341	1
VVDAVDAGMLNSSAIR	Phospho (STY);Deamidation (N)	1697.77	0.769551	111	A0A087WYE2	CERCAM		yes	yes	0	1	0	1	0	48.815	48.815	2	0.015291	27721	C-DGP_65FS	49.35	18.165			9404600	14624	111	13845	16156	17823	17823	38		2;3	1
VVDFGSATYDDEHHSTLVSTR	Phospho (STY)	2415.04	0.0379984	66	B8ZZR0;A0A087WVK0;P49759;F8WBF5;Q9HAZ1	CLK1;CLK4	Dual specificity protein kinase CLK1;Dual specificity protein kinase CLK4	yes	no	0	0	0	1	1	36.129	36.129	4	3.8879e-07	19661	C-DGP_65FS	103.63	95.735			67657000	14631	66	13851	16163	17830	17830			287	1
VYLTTQLKQK	Phospho (STY)	1300.68	0.679204	3655	Q9UNY4	TTF2	Transcription termination factor 2	yes	yes	0	0	0	1	1	34.394	34.394	2	0.021284	18578	C-DGP_65FS	89.142	33.612			2081000000	14777	3655	13989	16326	18013	18013			344;345	0
WSNAATHNYVVDTICIVNE	Phospho (STY);3 Deamidation (N)	2287.93	0.934445	3780				yes	yes	0	3	0	1	0	77.975	77.975	3	0.04392	49142	C-DGP_45FS	70.96	48.95	+		151560000	14893	3780	14098	16456	18151	18151	1422;1423			0
YHGHSMSDPGVSYR	2 Phospho (STY)	1751.62	0.616435	1990	P08559;Q5JPU3;P29803	PDHA1;PDHA2	Pyruvate dehydrogenase E1 component subunit alpha, somatic form, mitochondrial;Pyruvate dehydrogenase E1 component subunit alpha, testis-specific form, mitochondrial	yes	no	0	0	0	2	0	15.71	15.71	3	0.022112	6988	C-DGP_65FS	43.208	34.025			11618000	15068	1990	14266	16648	18362	18362			140;141	1

## Sheet: DGPF phos Go analysis
Category	Term	Count	%	PValue	Genes	List Total	Pop Hits	Pop Total	Fold Enrichment	Bonferroni	Benjamini	FDR
GOTERM_MF_DIRECT	GO:0003723~RNA binding	65	28.6344	1.20622e-21	OTUD4, PPAN, MKI67, CHD2, TRIM28, PAPOLA, MYO18A, UBAP2L, RBM34, NELFE, AGFG1, RBM6, SRRM2, RBM17, RPS6, PRPF4B, PRPF40A, SRRM1, RBMXL1, DDX39A, DKC1, THRAP3, SRSF2, MATR3, PLEC, SF3B2, AHNAK, NUFIP2, USP10, SRRT, SRSF1, MEPCE, TWF2, RTN4, ZFP36L1, PURB, DHX30, BCLAF1, LARP1, SRP72, TRA2B, TRA2A, SMN2, CTNNA1, SMN1, HNRNPA1, SRSF10, SMNDC1, SPTBN1, SPEN, DYNC1H1, NPM1, HNRNPA3, HUWE1, PRRC2C, RSR…	216	1470	18811	3.85083	4.49919e-19	4.51126e-19	4.31826e-19
GOTERM_CC_DIRECT	GO:0005737~cytoplasm	108	47.5771	2.03887e-12	CTNND1, STK10, STMN1, PPFIA1, PAPOLA, RTTN, UBAP2L, HOMER3, AGFG1, SMARCC1, TBCCD1, RPS6, TUBA4A, CLIP2, ACLY, DDX39A, DKC1, MAP7D1, CSNK2B, SRSF2, TLN2, ZBED9, NDRG3, TWF2, IQGAP3, ZFP36L1, DHX30, LARP1, BAG3, DVL2, SMN2, SMN1, SLC38A2, ZBTB7A, SPTBN1, CDC7, EEF2, EIF2S2, PBX1, PUM2, SSH1, CLK1, IBTK, DLG1, HNRNPK, STK26, WNK3, PI4KB, DCP1A, CD22, RYR1, GSK3B, GSK3A, TENM4, SYNE2, CASP9, AKAP12,…	217	5570	20472	1.82923	7.56441e-10	7.56422e-10	7.11567e-10
GOTERM_CC_DIRECT	GO:0005634~nucleus	110	48.4581	2.04041e-11	OTUD4, MAGEB17, CTNND1, PPAN, TTF2, MKI67, ACTG1, IKZF5, TRIM28, CAPN7, PSMD2, ZNF726, RUVBL1, PAPOLA, UBAP2L, SRRM2, SMARCC1, MAP2K1, MAP2K2, RPS6, WRNIP1, PRPF4B, ANK1, SRRM1, CLIP2, GVINP1, DDX39A, DKC1, CSNK2B, SRSF2, MATR3, ZBED9, MEPCE, ZFP36L1, BAG3, DVL2, SMN2, SMN1, ZBTB7A, SPTBN1, CBX8, PDHA2, PDHA1, PBX2, CDC7, BRAF, EEF2, CLK4, PBX1, ZC3HC1, CLK1, DLG1, HNRNPK, DCP1A, GSK3B, GSK3A, TE…	217	5930	20472	1.75	7.56993e-09	3.78497e-09	3.56052e-09
GOTERM_BP_DIRECT	GO:0000398~mRNA splicing, via spliceosome	18	7.92952	9.82186e-11	SRRM2, SPEN, RBM17, SF3B2, HNRNPA3, SRSF1, PRPF4B, PRPF40A, SRRM1, DDX39A, HNRNPK, TRA2B, TRA2A, SRSF2, HNRNPA1, SRSF10, RBMX, RBM6	213	202	19256	8.05578	1.53025e-07	1.52926e-07	1.50766e-07
GOTERM_MF_DIRECT	GO:0005200~structural constituent of cytoskeleton	14	6.1674	2.78067e-10	ANK2, ANK3, ANK1, TUBA4A, ACTG1, TUBA1C, TUBA1B, TUBA1A, LMNA, CCDC6, TLN2, CTNNA2, SPTBN1, PLEC	216	107	18811	11.3947	1.03719e-07	5.19984e-08	4.97739e-08
GOTERM_MF_DIRECT	GO:0005515~protein binding	184	81.0573	5.78051e-10	OTUD4, CTNND1, F13A1, TTF2, KLHL35, MKI67, ACTG1, IKZF5, DOCK11, STK10, BAIAP2L1, TRIM28, CAPN7, PSMD2, STMN1, CHORDC1, WDR91, RUVBL1, PPFIA1, PAPOLA, RTTN, UBAP2L, HOMER3, AGFG1, SRRM2, SMARCC1, MAP2K1, TBCCD1, SLC15A2, SMARCC2, MAP2K2, RPS6, ACOT12, ANK2, WRNIP1, PRPF4B, ANK3, HSPG2, ANK1, TUBA4A, SRRM1, ACLY, DDX39A, IL23A, DKC1, CSNK2B, SRSF2, CERCAM, MATR3, TLN2, PHLDB2, TBC1D9B, MEPCE, TWF2…	216	12539	18811	1.27795	2.15613e-07	6.28736e-08	6.01838e-08
GOTERM_MF_DIRECT	GO:0045296~cadherin binding	21	9.2511	6.72445e-10	AHNAK, CTNND1, TWF2, ANK3, GAPVD1, EEF2, RTN4, TJP1, LIMA1, DLG1, LARP1, HNRNPK, BAG3, RUVBL1, CTNNA1, CTNNA2, PHLDB2, SPTBN1, DBN1, NCK1, PLEC	216	316	18811	5.78749	2.50822e-07	6.28736e-08	6.01838e-08
GOTERM_CC_DIRECT	GO:0005829~cytosol	100	44.0529	1.16925e-09	OTUD4, CTNND1, TTF2, ACTG1, DOCK11, STK10, BAIAP2L1, CAPN7, PSMD2, STMN1, WDR91, RUVBL1, PPFIA1, HOMER3, AGFG1, MAP2K1, MAP2K2, RPS6, ACOT12, AFAP1, ANK2, ANK3, GAPVD1, ANK1, TUBA4A, SRRM1, ACLY, GVINP1, MAP7D1, CSNK2B, SRSF2, PHLDB2, SDSL, IQGAP3, ZFP36L1, DHX30, LARP1, BAG3, DVL2, SMN2, SMN1, SPTBN1, PRRC2C, BRAF, EEF2, EIF2S2, PUM2, SSH1, DLG1, STK26, WNK3, PI4KB, DCP1A, GSK3B, GSK3A, WDR44, C…	217	5477	20472	1.72249	4.3379e-07	1.44597e-07	1.36022e-07
GOTERM_BP_DIRECT	GO:0006397~mRNA processing	17	7.48899	3.01962e-09	SF3B2, SRRT, SRSF1, TTF2, PHRF1, ZFP36L1, SRRM1, BCLAF1, RBMXL1, THRAP3, PAPOLA, SMN2, SRSF2, ACIN1, SMN1, HNRNPA1, SMNDC1	213	220	19256	6.98574	4.70456e-06	2.35078e-06	2.31756e-06
GOTERM_CC_DIRECT	GO:0005681~spliceosomal complex	12	5.28634	8.33572e-08	RBM17, SF3B2, RBMXL1, HNRNPK, TRA2B, TRA2A, SRSF2, TTF2, HNRNPA1, RBMX, SMNDC1, SRRM1	217	124	20472	9.12978	3.0925e-05	7.73138e-06	7.27291e-06
GOTERM_CC_DIRECT	GO:0005925~focal adhesion	19	8.37004	6.39837e-07	MAP2K1, NPM1, MAP2K2, AHNAK, AFAP1, HSPG2, SYNE2, ACTG1, AKAP12, LIMA1, HNRNPK, ZYX, PPFIA1, CTNNA1, MAPK1, TLN2, MISP, PHLDB2, PLEC	217	424	20472	4.22755	0.000237351	4.74759e-05	4.46606e-05
GOTERM_CC_DIRECT	GO:1990904~ribonucleoprotein complex	12	5.28634	1.31373e-06	NPM1, HNRNPA3, HNRNPK, MEPCE, RPS6, SRRT, RUVBL1, EEF2, HNRNPA1, RBMX, GAPDH, ZFP36L1	217	163	20472	6.94535	0.000487275	8.12323e-05	7.64153e-05
GOTERM_CC_DIRECT	GO:0005654~nucleoplasm	71	31.2775	2.67332e-06	GSK3B, PHRF1, MKI67, SYNE2, DDA1, IRF2BPL, BAIAP2L1, TRIM28, NUDCD1, PSMD2, RUVBL1, PPP6R3, PAPOLA, RBM34, NELFE, SRRM2, RBM17, PBRM1, SMARCC1, SMARCC2, RPS6, ACOT12, ARNT, PRPF40A, SRRM1, ACLY, DDX39A, DKC1, THRAP3, CSNK2B, SRSF2, BDP1, YAP1, PHLPP2, SP100, SF3B2, NUFIP2, WBP2, USP10, SRRT, SRSF1, MLLT1, PURB, BCLAF1, PSMB5, TRA2B, LMNA, TRA2A, DVL2, SMN2, MAPK1, RPRD1A, SMN1, HNRNPA1, SRSF10, S…	217	3939	20472	1.70049	0.000991312	0.000141686	0.000133284
GOTERM_CC_DIRECT	GO:0071013~catalytic step 2 spliceosome	9	3.96476	4.57757e-06	SRRM2, SF3B2, HNRNPA3, HNRNPK, SRSF1, PRPF4B, HNRNPA1, RBMX, SRRM1	217	89	20472	9.5401	0.00169684	0.000212285	0.000199697
GOTERM_CC_DIRECT	GO:0016020~membrane	51	22.467	8.67504e-06	RYR1, PHRF1, MKI67, ACTG1, AKAP13, PSMD2, RUVBL1, STMN1, MYO18A, MAMDC4, RPS6, LSR, ANK2, WRNIP1, PRPF40A, HSPG2, ANK1, ACLY, DDX39A, TMEM106B, MATR3, GAPDH, PLEC, YAP1, AHNAK, NUFIP2, GOSR1, PKD1L3, LARP1, BAG3, CTNNA1, CTNNA2, HNRNPA1, ARFGEF2, DYNC1H1, NPM1, HUWE1, PRRC2C, PLEKHA3, EEF2, MTOR, TJAP1, IBTK, DLG1, HNRNPK, MYBBP1A, STK26, ATP13A2, PI4KB, DCP1A, RBMX	217	2547	20472	1.88904	0.00321328	0.000357604	0.000336399
GOTERM_MF_DIRECT	GO:0019904~protein domain specific binding	14	6.1674	1.10242e-05	SP100, PHRF1, MTOR, IKZF5, TJP1, TUBA1A, HNRNPK, TRA2B, CSNK2B, DVL2, HOMER3, HNRNPA1, RBMX, NCK1	216	263	18811	4.63586	0.00410359	0.000701871	0.000671845
GOTERM_MF_DIRECT	GO:0051015~actin filament binding	13	5.72687	1.126e-05	TWF2, EEF2, IQGAP3, SYNE2, LIMA1, CLMN, MYO18A, CTNNA1, TLN2, CTNNA2, MISP, SPTBN1, DBN1	216	225	18811	5.03175	0.00419118	0.000701871	0.000671845
GOTERM_BP_DIRECT	GO:0018107~peptidyl-threonine phosphorylation	8	3.52423	1.29982e-05	CLK1, GSK3B, GSK3A, MAP2K1, WNK3, CSNK2B, MAPK1, MTOR	213	71	19256	10.1863	0.0200477	0.00545901	0.00538188
GOTERM_BP_DIRECT	GO:0008380~RNA splicing	12	5.28634	1.40244e-05	SF3B2, BCLAF1, RBMXL1, THRAP3, SRSF2, SMN2, ACIN1, PRPF4B, TTF2, SMN1, HNRNPA1, SRRM1	213	200	19256	5.42423	0.0216132	0.00545901	0.00538188
GOTERM_BP_DIRECT	GO:0043484~regulation of RNA splicing	8	3.52423	2.41957e-05	CLK1, RBM17, AHNAK, TRA2B, SRSF1, HNRNPA1, SRSF10, CLK4	213	78	19256	9.27218	0.0369957	0.00753455	0.00742809
GOTERM_MF_DIRECT	GO:0003729~mRNA binding	13	5.72687	2.53294e-05	SRRM2, SPEN, HNRNPA3, SRSF1, EIF2S2, ZFP36L1, PUM2, PURB, BCLAF1, HNRNPK, TRA2B, DCP1A, RBMX	216	244	18811	4.63993	0.00940349	0.00135331	0.00129542
GOTERM_CC_DIRECT	GO:0070062~extracellular exosome	45	19.8238	2.68258e-05	RYR1, NDRG3, AHNAK, CTNND1, TWF2, PKD1L3, SYNE2, ACTG1, STK10, BAIAP2L1, TUBA1A, PSMB5, CAPN7, PSMD2, STMN1, PSAP, RUVBL1, CCDC180, HNRNPA1, PGM1, SPTBN1, SPAG9, SPEN, KL, DYNC1H1, AOC1, SLC15A2, HUWE1, LSR, EEF2, HSPG2, TUBA4A, ACLY, DLG1, KRT18, BTD, HNRNPK, THRAP3, STK26, CSNK2B, DSG2, GAPDH, RBMX, CD22, PLEC	217	2218	20472	1.91404	0.00990313	0.000995236	0.000936219
GOTERM_MF_DIRECT	GO:0004708~MAP kinase kinase activity	5	2.20264	4.47799e-05	MAP2K1, MAP2K2, MAPK1, BRAF, MAPK14	216	18	18811	24.1911	0.0165645	0.00197602	0.00189149
GOTERM_MF_DIRECT	GO:0004674~protein serine/threonine kinase activity	16	7.04846	4.75513e-05	GSK3B, MAP2K1, GSK3A, MAP2K2, BRAF, PRPF4B, CDC7, MAPK14, CLK4, MTOR, CLK1, STK10, STK26, WNK3, CSNK2B, MAPK1	216	392	18811	3.55461	0.0175807	0.00197602	0.00189149
GOTERM_CC_DIRECT	GO:0016607~nuclear speck	16	7.04846	5.81356e-05	SRRM2, NPM1, SF3B2, SRSF1, PRPF4B, PRPF40A, MAPK14, SRRM1, BCLAF1, DDX39A, THRAP3, LMNA, SRSF2, ACIN1, SMNDC1, SRSF10	217	432	20472	3.49411	0.021338	0.00196076	0.00184448
GOTERM_CC_DIRECT	GO:0016363~nuclear matrix	9	3.96476	6.89186e-05	SMARCC1, PBRM1, SMARCC2, LMNA, CSNK2B, RUVBL1, MATR3, PRPF40A, SRRM1	217	129	20472	6.58193	0.0252456	0.00213073	0.00200438
GOTERM_CC_DIRECT	GO:0030018~Z disc	9	3.96476	9.00756e-05	RYR1, BAG3, SMN2, ANK2, ANK3, SMN1, ANK1, SYNE2, PLEC	217	134	20472	6.33634	0.0328673	0.00257062	0.00241818
GOTERM_BP_DIRECT	GO:0048025~negative regulation of mRNA splicing, via spliceosome	5	2.20264	0.000127661	NPM1, HNRNPK, ACIN1, SRSF10, RBMX	213	24	19256	18.8341	0.180375	0.0291032	0.0286919
GOTERM_BP_DIRECT	GO:0006338~chromatin remodeling	10	4.40529	0.000130843	NPM1, SMARCC1, PBRM1, SMARCC2, MYBBP1A, RUVBL1, MLLT1, TTF2, CHD2, ZBTB7A	213	173	19256	5.22565	0.184429	0.0291032	0.0286919
GOTERM_CC_DIRECT	GO:0042383~sarcolemma	8	3.52423	0.000132993	RYR1, DLG1, AHNAK, ANK2, ANK3, SLC38A2, ANK1, PLEC	217	106	20472	7.12008	0.048146	0.00352431	0.00331532
GOTERM_MF_DIRECT	GO:0005524~ATP binding	35	15.4185	0.000160874	DNAH3, RYR1, GSK3B, GSK3A, TWF2, TTF2, MKI67, CHD2, ACTG1, STK10, DHX30, CHORDC1, RUVBL1, MYO18A, PAPOLA, MAPK1, DYNC1H1, MAP2K1, MAP2K2, ACOT12, WRNIP1, PRPF4B, BRAF, CDC7, MAPK14, CLK4, MTOR, CLK1, ACLY, DDX39A, THRAP3, STK26, WNK3, ATP13A2, PI4KB	216	1544	18811	1.97414	0.0582458	0.0060167	0.0057593
GOTERM_CC_DIRECT	GO:0014704~intercalated disc	6	2.64317	0.000163169	TJP1, DLG1, CTNNA1, DSG2, ANK2, ANK3	217	49	20472	11.552	0.0587445	0.00403572	0.0037964
GOTERM_BP_DIRECT	GO:0048026~positive regulation of mRNA splicing, via spliceosome	5	2.20264	0.000176539	RBMXL1, THRAP3, TRA2B, TRA2A, RBMX	213	26	19256	17.3853	0.240482	0.0343588	0.0338733
GOTERM_MF_DIRECT	GO:0005078~MAP-kinase scaffold activity	4	1.76211	0.000227043	SPAG9, AKAP13, MAP2K1, MAP2K2	216	11	18811	31.6684	0.081209	0.00771945	0.00738921
GOTERM_MF_DIRECT	GO:0042802~identical protein binding	37	16.2996	0.000249301	SP100, AHNAK, SDSL, ACTG1, CASP9, STK10, TUBA1A, TRA2B, PSAP, FCHO2, LMNA, DVL2, SMN2, CTNNA1, MAPK1, HOMER3, SMN1, RPRD1A, HNRNPA1, SPAG9, NPM1, ACOT12, WRNIP1, BRAF, PLEKHA3, MTOR, COL2A1, DDX39A, HNRNPK, STK26, CSNK2B, CERCAM, CCDC6, MATR3, DCP1A, GAPDH, RBMX	216	1712	18811	1.88216	0.0888073	0.00776988	0.00743748
GOTERM_MF_DIRECT	GO:0005198~structural molecule activity	10	4.40529	0.000307494	TUBA1C, TUBA1B, KRT18, TUBA1A, LMNA, CTNNA1, MATR3, TLN2, ANK1, PLEC	216	187	18811	4.65711	0.108378	0.00884635	0.0084679
GOTERM_BP_DIRECT	GO:0070371~ERK1 and ERK2 cascade	6	2.64317	0.00034315	MAP2K1, MAP2K2, MAPK1, BRAF, IQGAP3, ZFP36L1	213	55	19256	9.86223	0.414166	0.0593649	0.0585261
GOTERM_CC_DIRECT	GO:1904813~ficolin-1-rich granule lumen	8	3.52423	0.000350201	ACLY, PSMD2, CSNK2B, HUWE1, MAPK1, EEF2, MAPK14, PGM1	217	124	20472	6.08652	0.121858	0.00812029	0.00763876
GOTERM_CC_DIRECT	GO:0015629~actin cytoskeleton	11	4.84581	0.000433304	LIMA1, AKAP13, BAIAP2L1, AHNAK, CTNNA1, ZYX, AFAP1, CTNNA2, TLN2, DBN1, CTTNBP2NL	217	258	20472	4.02229	0.14853	0.00945621	0.00889547
GOTERM_CC_DIRECT	GO:0005912~adherens junction	9	3.96476	0.000552092	TJP1, DLG1, BAIAP2L1, KRT18, WNK3, CTNND1, CTNNA1, ZYX, CTNNA2	217	175	20472	4.85182	0.185257	0.0113792	0.0107044
GOTERM_BP_DIRECT	GO:0097192~extrinsic apoptotic signaling pathway in absence of ligand	5	2.20264	0.000572216	GSK3B, GSK3A, COL2A1, BAG3, CTNNA1	213	35	19256	12.9148	0.590069	0.089094	0.0878351
GOTERM_BP_DIRECT	GO:0000381~regulation of alternative mRNA splicing, via spliceosome	6	2.64317	0.000645734	THRAP3, TRA2B, SRSF2, HNRNPA1, RBMX, ZBTB7A	213	63	19256	8.60988	0.63446	0.0914007	0.0901092
GOTERM_CC_DIRECT	GO:0005856~cytoskeleton	16	7.04846	0.000655373	TWF2, ANK2, ANK1, TUBA4A, SSH1, ACTG1, AKAP12, BAIAP2L1, KRT18, CTNNA1, CCDC6, MAPK1, TLN2, CTNNA2, DBN1, PLEC	217	541	20472	2.79012	0.215904	0.012797	0.0120382
GOTERM_BP_DIRECT	GO:0090170~regulation of Golgi inheritance	3	1.32159	0.000713385	MAP2K1, MAP2K2, MAPK1	213	4	19256	67.8028	0.67105	0.0925617	0.0912538
GOTERM_CC_DIRECT	GO:0043005~neuron projection	13	5.72687	0.000732765	HNRNPA3, TENM4, BRAF, ANK2, ANK3, ANK1, RTN4, DLG1, BAG3, STMN1, SMN2, ATP13A2, SMN1	217	379	20472	3.23597	0.238112	0.0135928	0.0127868
GOTERM_BP_DIRECT	GO:0007097~nuclear migration	4	1.76211	0.00079832	DYNC1H1, CLMN, LMNA, SYNE2	213	17	19256	21.2715	0.711851	0.0956142	0.0942632
GOTERM_CC_DIRECT	GO:0043034~costamere	4	1.76211	0.00084084	AHNAK, ANK2, ANK3, PLEC	217	18	20472	20.9647	0.268079	0.0148548	0.013974
GOTERM_BP_DIRECT	GO:0046777~protein autophosphorylation	9	3.96476	0.000909022	CLK1, GSK3B, STK10, TRIM28, STK26, WNK3, ATP13A2, CLK4, MTOR	213	181	19256	4.49521	0.757535	0.101096	0.0996677
GOTERM_BP_DIRECT	GO:0007010~cytoskeleton organization	8	3.52423	0.00104937	CCDC6, PRPF40A, ANK2, ANK3, CTNNA2, TLN2, ANK1, MTOR	213	143	19256	5.05755	0.805201	0.108925	0.107386
GOTERM_BP_DIRECT	GO:0098609~cell-cell adhesion	9	3.96476	0.00124518	TJP1, DLG1, BAIAP2L1, KRT18, CTNND1, CTNNA1, DSG2, CTNNA2, TLN2	213	190	19256	4.28228	0.856468	0.121171	0.119459
GOTERM_MF_DIRECT	GO:0008093~cytoskeletal adaptor activity	4	1.76211	0.00124633	ANK2, ANK3, ANK1, NCK1	216	19	18811	18.3343	0.371972	0.0332948	0.0318704
GOTERM_MF_DIRECT	GO:0004672~protein kinase activity	13	5.72687	0.00144342	GSK3B, MAP2K1, GSK3A, MAP2K2, BRAF, PRPF4B, CDC7, MAPK14, MTOR, CLK1, TRIM28, STK26, WNK3	216	379	18811	2.98719	0.416543	0.0359893	0.0344496
GOTERM_BP_DIRECT	GO:0060324~face development	4	1.76211	0.00151158	MAP2K1, MAP2K2, MAPK1, BRAF	213	21	19256	17.2198	0.90528	0.138443	0.136487
GOTERM_BP_DIRECT	GO:0000278~mitotic cell cycle	8	3.52423	0.00161648	DYNC1H1, TUBA1C, TUBA1B, PBRM1, TUBA1A, SRSF2, TUBA4A, DIS3L2	213	154	19256	4.6963	0.919582	0.139826	0.13785
GOTERM_BP_DIRECT	GO:0010628~positive regulation of gene expression	15	6.60793	0.00170807	YAP1, GSK3B, MAP2K1, GSK3A, BRAF, ANK2, ANK3, MAPK14, IQGAP3, MTOR, ACTG1, LMNA, MAPK1, ATP13A2, SLC38A2	213	513	19256	2.64338	0.930293	0.139972	0.137994
GOTERM_MF_DIRECT	GO:0003779~actin binding	12	5.28634	0.00185809	BAIAP2L1, CLMN, TWF2, AFAP1, PHACTR1, TLN2, SPTBN1, SYNE2, DBN1, NCK1, SSH1, PLEC	216	339	18811	3.08276	0.500282	0.0434327	0.0415747
GOTERM_BP_DIRECT	GO:0048538~thymus development	5	2.20264	0.0019022	MAP2K1, MAP2K2, MAPK1, BRAF, PBX1	213	48	19256	9.41706	0.948514	0.146837	0.144762
GOTERM_BP_DIRECT	GO:0006376~mRNA splice site selection	4	1.76211	0.00198046	RBMXL1, SRSF1, SRSF10, RBMX	213	23	19256	15.7224	0.954435	0.146837	0.144762
GOTERM_BP_DIRECT	GO:0034063~stress granule assembly	4	1.76211	0.00224515	DYNC1H1, PRRC2C, UBAP2L, PUM2	213	24	19256	15.0673	0.969859	0.158895	0.15665
GOTERM_CC_DIRECT	GO:0010494~cytoplasmic stress granule	6	2.64317	0.0022883	HNRNPK, LARP1, NUFIP2, PRRC2C, UBAP2L, PUM2	217	87	20472	6.50628	0.572557	0.0385891	0.0363008
GOTERM_BP_DIRECT	GO:0060440~trachea formation	3	1.32159	0.00244292	MAP2K1, MAP2K2, MAPK1	213	7	19256	38.7445	0.977868	0.164183	0.161863
GOTERM_BP_DIRECT	GO:0000375~RNA splicing, via transesterification reactions	4	1.76211	0.00253076	TRA2B, SRSF10, SMNDC1, SRRM1	213	25	19256	14.4646	0.980705	0.164183	0.161863
GOTERM_CC_DIRECT	GO:0005923~bicellular tight junction	7	3.0837	0.00259437	TJP1, AOC1, DLG1, WNK3, LSR, ANK3, TJAP1	217	130	20472	5.0799	0.618545	0.0418483	0.0393668
GOTERM_MF_DIRECT	GO:0003682~chromatin binding	14	6.1674	0.00284884	YAP1, CBX8, NPM1, SMARCC1, PBRM1, PBX2, CHD2, IKZF5, DHX30, TRIM28, CSNK2B, CKS2, RBMX, NELFE	216	467	18811	2.61077	0.654974	0.0626745	0.0599933
GOTERM_CC_DIRECT	GO:0014731~spectrin-associated cytoskeleton	3	1.32159	0.00297553	ANK3, ANK1, SPTBN1	217	8	20472	35.3779	0.668977	0.0459968	0.0432692
GOTERM_BP_DIRECT	GO:0010608~posttranscriptional regulation of gene expression	4	1.76211	0.00316687	NPM1, LARP1, MATR3, PUM2	213	27	19256	13.3931	0.992858	0.197233	0.194446
GOTERM_MF_DIRECT	GO:0003676~nucleic acid binding	11	4.84581	0.00331802	SPEN, ZBED9, DHX30, RBM17, NPM1, DDX39A, SRRT, ACIN1, MATR3, HNRNPA1, RBMX	216	313	18811	3.0606	0.710523	0.0689411	0.0659917
GOTERM_BP_DIRECT	GO:0030878~thyroid gland development	4	1.76211	0.00351838	MAP2K1, MAP2K2, MAPK1, BRAF	213	28	19256	12.9148	0.995878	0.210697	0.20772
GOTERM_BP_DIRECT	GO:0000226~microtubule cytoskeleton organization	7	3.0837	0.00370742	TUBA1C, TUBA1B, TUBA1A, MAP7D1, GAPDH, PHLDB2, TUBA4A	213	134	19256	4.72258	0.996932	0.213715	0.210695
GOTERM_BP_DIRECT	GO:0006468~protein phosphorylation	14	6.1674	0.0038433	GSK3B, MAP2K1, GSK3A, BRAF, PRPF4B, IQGAP3, CLK4, MTOR, CLK1, STK10, STK26, WNK3, CSNK2B, MAPK1	213	501	19256	2.52625	0.99752	0.213715	0.210695
GOTERM_BP_DIRECT	GO:2000641~regulation of early endosome to late endosome transport	3	1.32159	0.00412747	MAP2K1, MAP2K2, MAPK1	213	9	19256	30.1346	0.99841	0.221603	0.218471
GOTERM_MF_DIRECT	GO:0004712~protein serine/threonine/tyrosine kinase activity	4	1.76211	0.0043213	CLK1, MAP2K1, MAP2K2, CLK4	216	29	18811	12.0121	0.801177	0.0850614	0.0814224
GOTERM_CC_DIRECT	GO:0005911~cell-cell junction	8	3.52423	0.00433556	DLG1, MAP2K2, CTNND1, CTNNA1, DSG2, IQGAP3, NCK1, ACTG1	217	192	20472	3.93088	0.80051	0.0643397	0.0605244
GOTERM_BP_DIRECT	GO:0035633~maintenance of permeability of blood-brain barrier	4	1.76211	0.00471218	TJP1, WNK3, LSR, ACTG1	213	31	19256	11.665	0.999363	0.244562	0.241107
GOTERM_BP_DIRECT	GO:0032872~regulation of stress-activated MAPK cascade	3	1.32159	0.00512206	MAP2K1, MAP2K2, MAPK1	213	10	19256	27.1211	0.999665	0.257259	0.253624
GOTERM_BP_DIRECT	GO:0034613~cellular protein localization	5	2.20264	0.00541911	LMNA, DVL2, CTNNA1, ANK2, PLEC	213	64	19256	7.06279	0.999789	0.263674	0.259948
GOTERM_MF_DIRECT	GO:0019901~protein kinase binding	14	6.1674	0.00598772	GSK3B, NPM1, RPS6, CTNND1, ANK2, EEF2, MTOR, TUBA4A, ZC3HC1, CASP9, DLG1, IBTK, DVL2, CKS2	216	510	18811	2.39065	0.893555	0.11197	0.10718
GOTERM_BP_DIRECT	GO:0051497~negative regulation of stress fiber assembly	4	1.76211	0.00612343	TJP1, STMN1, PPFIA1, PHLDB2	213	34	19256	10.6357	0.99993	0.288915	0.284832
GOTERM_BP_DIRECT	GO:0006006~glucose metabolic process	5	2.20264	0.00637274	PDHA2, PDHA1, MAPK14, GAPDH, PGM1	213	67	19256	6.74655	0.999953	0.291834	0.28771
GOTERM_BP_DIRECT	GO:0007165~signal transduction	25	11.0132	0.0066334	PHLPP2, GSK3B, GSK3A, NDRG3, TENM4, IQGAP3, AKAP12, STMN1, PPFIA1, MAPK1, NCK1, NPM1, MAP2K1, ANK2, BRAF, CDC7, ANK3, GAPVD1, MAPK14, ANK1, HNRNPK, IL23A, CSNK2B, ZYX, PI4KB	213	1267	19256	1.78382	0.999969	0.295092	0.290922
GOTERM_CC_DIRECT	GO:0048471~perinuclear region of cytoplasm	17	7.48899	0.00720525	SPAG9, ARFGEF2, MAP2K2, RPS6, TWF2, WRNIP1, PUM2, WDR44, AKAP13, DLG1, KRT18, TRA2B, STK26, LMNA, PI4KB, GAPDH, PLEC	217	763	20472	2.10196	0.93163	0.102813	0.0967166
GOTERM_BP_DIRECT	GO:0006353~DNA-templated transcription, termination	3	1.32159	0.00740431	SMN2, TTF2, SMN1	213	12	19256	22.6009	0.999991	0.320237	0.315712
GOTERM_CC_DIRECT	GO:0005874~microtubule	10	4.40529	0.00797619	DNAH3, DYNC1H1, TUBA1C, GSK3A, TUBA1B, DLG1, MAP2K2, TUBA1A, STMN1, TUBA4A	217	326	20472	2.8939	0.94875	0.109599	0.1031
GOTERM_MF_DIRECT	GO:0097110~scaffold protein binding	5	2.20264	0.00803861	MAP2K1, KRT18, MAP2K2, PSAP, BRAF	216	69	18811	6.31072	0.950734	0.143164	0.137039
GOTERM_BP_DIRECT	GO:0072659~protein localization to plasma membrane	7	3.0837	0.00892058	DLG1, WNK3, FCHO2, ANK2, ANK3, ANK1, SPTBN1	213	161	19256	3.9306	0.999999	0.375388	0.370084
GOTERM_BP_DIRECT	GO:0007017~microtubule-based process	4	1.76211	0.0096346	TUBA1C, TUBA1B, TUBA1A, TUBA4A	213	40	19256	9.04038	1	0.394765	0.389187
GOTERM_BP_DIRECT	GO:0051301~cell division	11	4.84581	0.0100153	ZC3HC1, DYNC1H1, TUBA1C, TUBA1B, TUBA1A, RUVBL1, CKS2, PRPF40A, CDC7, MISP, DIS3L2	213	382	19256	2.60325	1	0.39984	0.39419
GOTERM_CC_DIRECT	GO:0016604~nuclear body	10	4.40529	0.0100789	SP100, NUFIP2, LMNA, SRRT, DVL2, SMN2, ARNT, SMN1, MKI67, NELFE	217	339	20472	2.78292	0.976676	0.131447	0.123652
GOTERM_MF_DIRECT	GO:0008022~protein C-terminus binding	8	3.52423	0.0100808	TJP1, YAP1, MAP2K1, DLG1, PRRC2C, HOMER3, MKI67, HSPG2	216	208	18811	3.34954	0.97716	0.171374	0.164043
GOTERM_CC_DIRECT	GO:0016586~RSC complex	3	1.32159	0.0106291	SMARCC1, PBRM1, SMARCC2	217	15	20472	18.8682	0.981023	0.131447	0.123652
GOTERM_CC_DIRECT	GO:0031616~spindle pole centrosome	3	1.32159	0.0106291	NPM1, TBCCD1, MISP	217	15	20472	18.8682	0.981023	0.131447	0.123652
GOTERM_BP_DIRECT	GO:1900034~regulation of cellular response to heat	3	1.32159	0.011527	GSK3B, CHORDC1, MTOR	213	15	19256	18.0808	1	0.437743	0.431558
GOTERM_BP_DIRECT	GO:0070885~negative regulation of calcineurin-NFAT signaling cascade	3	1.32159	0.011527	GSK3B, HOMER3, MTOR	213	15	19256	18.0808	1	0.437743	0.431558
GOTERM_CC_DIRECT	GO:0036464~cytoplasmic ribonucleoprotein granule	5	2.20264	0.0115769	TUBA1A, RPS6, SMN2, SMN1, DCP1A	217	83	20472	5.68319	0.986701	0.136494	0.1284
GOTERM_CC_DIRECT	GO:0030054~cell junction	8	3.52423	0.0117731	TJP1, YAP1, DLG1, CTNND1, CTNNA1, DSG2, RTN4, SPTBN1	217	232	20472	3.25314	0.987645	0.136494	0.1284
GOTERM_MF_DIRECT	GO:0003677~DNA binding	25	11.0132	0.012204	SP100, SRRT, TTF2, MKI67, CHD2, ZFP36L1, BCLAF1, TRIM28, MYO18A, MAPK1, ZBTB7A, AGFG1, RBM6, SPEN, PBRM1, TIGD6, HUWE1, ARNT, PBX2, WRNIP1, PBX1, SRRM1, HNRNPK, MYBBP1A, THRAP3	216	1286	18811	1.693	0.989746	0.192909	0.184656
GOTERM_MF_DIRECT	GO:0036002~pre-mRNA binding	3	1.32159	0.0123792	TRA2B, SRSF2, HNRNPA1	216	15	18811	17.4176	0.990402	0.192909	0.184656
GOTERM_BP_DIRECT	GO:0042307~positive regulation of protein import into nucleus	4	1.76211	0.0125079	TRIM28, BAG3, MAPK1, MAPK14	213	44	19256	8.21852	1	0.461657	0.455134
GOTERM_BP_DIRECT	GO:0030278~regulation of ossification	3	1.32159	0.013079	MAPK1, MAPK14, PBX1	213	16	19256	16.9507	1	0.461657	0.455134
GOTERM_BP_DIRECT	GO:0045292~mRNA cis splicing, via spliceosome	3	1.32159	0.013079	RBM17, PRPF4B, PRPF40A	213	16	19256	16.9507	1	0.461657	0.455134
GOTERM_BP_DIRECT	GO:0045727~positive regulation of translation	5	2.20264	0.0133427	NPM1, LARP1, MAPK1, EEF2, MTOR	213	83	19256	5.44601	1	0.461657	0.455134
GOTERM_CC_DIRECT	GO:0016529~sarcoplasmic reticulum	4	1.76211	0.0133567	RYR1, ANK3, ANK1, SYNE2	217	47	20472	8.02902	0.993186	0.150162	0.141257
GOTERM_BP_DIRECT	GO:0045663~positive regulation of myoblast differentiation	4	1.76211	0.0149509	SMARCC1, PBRM1, SMARCC2, MAPK14	213	47	19256	7.69394	1	0.493751	0.486774
GOTERM_BP_DIRECT	GO:0000902~cell morphogenesis	5	2.20264	0.0150335	YAP1, TBCCD1, MAPK14, SSH1, PLEC	213	86	19256	5.25603	1	0.493751	0.486774
GOTERM_BP_DIRECT	GO:0018105~peptidyl-serine phosphorylation	7	3.0837	0.0152216	CLK1, GSK3B, GSK3A, MAPK1, CDC7, MAPK14, MTOR	213	181	19256	3.49628	1	0.493751	0.486774
GOTERM_BP_DIRECT	GO:0043149~stress fiber assembly	3	1.32159	0.0164372	ZYX, BRAF, PHACTR1	213	18	19256	15.0673	1	0.5223	0.51492
GOTERM_BP_DIRECT	GO:0051028~mRNA transport	5	2.20264	0.0168538	BCLAF1, HNRNPA3, SRSF1, HNRNPA1, ZFP36L1	213	89	19256	5.07886	1	0.524826	0.517411
GOTERM_CC_DIRECT	GO:0098978~glutamatergic synapse	10	4.40529	0.0178526	DRP2, GSK3B, DLG1, CTNND1, HOMER3, MAPK14, PCDH17, SPTBN1, DBN1, MTOR	217	373	20472	2.52925	0.998748	0.194803	0.183251
GOTERM_BP_DIRECT	GO:0030705~cytoskeleton-dependent intracellular transport	3	1.32159	0.0182393	TUBA1C, TUBA1B, TUBA1A	213	19	19256	14.2743	1	0.556835	0.548967
GOTERM_BP_DIRECT	GO:0097191~extrinsic apoptotic signaling pathway	4	1.76211	0.0195806	YAP1, GSK3B, GSK3A, KRT18	213	52	19256	6.95414	1	0.580148	0.571951
GOTERM_BP_DIRECT	GO:0001825~blastocyst formation	3	1.32159	0.0201207	TJP1, MATR3, RTN4	213	20	19256	13.5606	1	0.580148	0.571951
GOTERM_BP_DIRECT	GO:0007041~lysosomal transport	3	1.32159	0.0201207	PSAP, TMEM106B, ATP13A2	213	20	19256	13.5606	1	0.580148	0.571951
GOTERM_BP_DIRECT	GO:0030838~positive regulation of actin filament polymerization	4	1.76211	0.0205909	DLG1, BAIAP2L1, MTOR, NCK1	213	53	19256	6.82292	1	0.58291	0.574673
GOTERM_MF_DIRECT	GO:0003727~single-stranded RNA binding	4	1.76211	0.0215855	CBX8, RBMXL1, HNRNPA1, RBMX	216	52	18811	6.69907	0.999708	0.32292	0.309105
GOTERM_BP_DIRECT	GO:0090398~cellular senescence	4	1.76211	0.0216294	MAP2K1, NPM1, LMNA, MAPK14	213	54	19256	6.69657	1	0.592723	0.584348
GOTERM_BP_DIRECT	GO:2000077~negative regulation of type B pancreatic cell development	2	0.881057	0.0218985	GSK3B, GSK3A	213	2	19256	90.4038	1	0.592723	0.584348
GOTERM_BP_DIRECT	GO:0022904~respiratory electron transport chain	3	1.32159	0.0220796	MYBBP1A, PUM2, PLEC	213	21	19256	12.9148	1	0.592723	0.584348
GOTERM_CC_DIRECT	GO:0045111~intermediate filament cytoskeleton	4	1.76211	0.0233685	USP10, PHLDB2, SYNE2, PLEC	217	58	20472	6.50628	0.999845	0.240826	0.226545
GOTERM_CC_DIRECT	GO:0005881~cytoplasmic microtubule	4	1.76211	0.0233685	DYNC1H1, TUBA1C, TUBA1B, TUBA1A	217	58	20472	6.50628	0.999845	0.240826	0.226545
GOTERM_BP_DIRECT	GO:0031641~regulation of myelination	3	1.32159	0.0241139	DLG1, TENM4, MTOR	213	22	19256	12.3278	1	0.615499	0.606802
GOTERM_BP_DIRECT	GO:0031929~TOR signaling	3	1.32159	0.0241139	LARP1, RPS6, MTOR	213	22	19256	12.3278	1	0.615499	0.606802
GOTERM_BP_DIRECT	GO:0048024~regulation of mRNA splicing, via spliceosome	3	1.32159	0.0241139	HNRNPK, SRSF10, SRRM1	213	22	19256	12.3278	1	0.615499	0.606802
GOTERM_CC_DIRECT	GO:0030425~dendrite	11	4.84581	0.0248597	DRP2, GSK3B, RPS6, PPFIA1, HOMER3, ANK3, SRSF10, SLC38A2, DBN1, MTOR, PLEC	217	460	20472	2.25598	0.999912	0.249202	0.234424
GOTERM_CC_DIRECT	GO:0030864~cortical actin cytoskeleton	4	1.76211	0.0255247	AKAP13, MISP, SPTBN1, DBN1	217	60	20472	6.2894	0.999932	0.249202	0.234424
GOTERM_BP_DIRECT	GO:0045893~positive regulation of transcription, DNA-templated	15	6.60793	0.0274848	YAP1, MAP2K1, NPM1, SMARCC1, SP100, MAP2K2, SMARCC2, WBP2, ARNT, RBMXL1, TRIM28, THRAP3, ZNF516, RUVBL1, MAPK1	213	716	19256	1.89393	1	0.681534	0.671904
GOTERM_BP_DIRECT	GO:0007009~plasma membrane organization	3	1.32159	0.0284016	BAIAP2L1, ANK3, SPTBN1	213	24	19256	11.3005	1	0.681534	0.671904
GOTERM_BP_DIRECT	GO:0008286~insulin receptor signaling pathway	4	1.76211	0.0284519	GSK3B, KL, GSK3A, SMARCC1	213	60	19256	6.02692	1	0.681534	0.671904
GOTERM_BP_DIRECT	GO:0045597~positive regulation of cell differentiation	4	1.76211	0.0284519	GSK3B, SMARCC1, PBRM1, SMARCC2	213	60	19256	6.02692	1	0.681534	0.671904
GOTERM_MF_DIRECT	GO:0003713~transcription coactivator activity	8	3.52423	0.0291692	YAP1, NPM1, SMARCC1, SMARCC2, TRIM28, WBP2, THRAP3, RUVBL1	216	258	18811	2.7004	0.999984	0.410427	0.392868
GOTERM_BP_DIRECT	GO:0016477~cell migration	8	3.52423	0.0295052	LIMA1, GSK3A, MYO18A, CTNNA1, PRPF40A, CTNNA2, MISP, NCK1	213	268	19256	2.69862	1	0.696056	0.686221
GOTERM_BP_DIRECT	GO:0007420~brain development	8	3.52423	0.0303088	BAG3, STMN1, CTNND1, PBX2, HSPG2, RTN4, MTOR, PBX1	213	270	19256	2.67863	1	0.701823	0.691907
GOTERM_CC_DIRECT	GO:0031430~M band	3	1.32159	0.0304996	ANK2, ANK1, SPTBN1	217	26	20472	10.8855	0.99999	0.282883	0.266109
GOTERM_CC_DIRECT	GO:0045334~clathrin-coated endocytic vesicle	3	1.32159	0.0304996	SFTPA2, DVL2, SFTPA1	217	26	20472	10.8855	0.99999	0.282883	0.266109
GOTERM_BP_DIRECT	GO:0070316~regulation of G0 to G1 transition	3	1.32159	0.0306512	SMARCC1, PBRM1, SMARCC2	213	25	19256	10.8485	1	0.701823	0.691907
GOTERM_MF_DIRECT	GO:0030674~protein binding, bridging	5	2.20264	0.0314849	SRRT, DVL2, ANK2, ANK3, NCK1	216	104	18811	4.18692	0.999993	0.410427	0.392868
GOTERM_BP_DIRECT	GO:2000466~negative regulation of glycogen (starch) synthase activity	2	0.881057	0.032668	GSK3B, GSK3A	213	3	19256	60.2692	1	0.737162	0.726746
GOTERM_CC_DIRECT	GO:0034774~secretory granule lumen	5	2.20264	0.0336617	PSMD2, CSNK2B, HUWE1, EEF2, MAPK14	217	115	20472	4.10178	0.999997	0.304597	0.286535
GOTERM_MF_DIRECT	GO:0004739~pyruvate dehydrogenase (acetyl-transferring) activity	2	0.881057	0.0338998	PDHA2, PDHA1	216	3	18811	58.0586	0.999997	0.410427	0.392868
GOTERM_MF_DIRECT	GO:0004614~phosphoglucomutase activity	2	0.881057	0.0338998	PGM3, PGM1	216	3	18811	58.0586	0.999997	0.410427	0.392868
GOTERM_MF_DIRECT	GO:0001156~TFIIIC-class transcription factor binding	2	0.881057	0.0338998	BDP1, MTOR	216	3	18811	58.0586	0.999997	0.410427	0.392868
GOTERM_MF_DIRECT	GO:0008047~enzyme activator activity	4	1.76211	0.0340193	CASP9, PSAP, WRNIP1, DCP1A	216	62	18811	5.61858	0.999998	0.410427	0.392868
GOTERM_BP_DIRECT	GO:0050821~protein stabilization	7	3.0837	0.0352715	NPM1, BAG3, CTNND1, RUVBL1, ANK2, GAPDH, RTN4	213	220	19256	2.87648	1	0.775281	0.764326
GOTERM_BP_DIRECT	GO:0051493~regulation of cytoskeleton organization	3	1.32159	0.0353532	TJP1, AFAP1, MAPK1	213	27	19256	10.0449	1	0.775281	0.764326
GOTERM_CC_DIRECT	GO:0032991~macromolecular complex	14	6.1674	0.0363922	NPM1, SMARCC1, SMARCC2, USP10, SRRT, IKZF5, CASP9, TJP1, KRT18, TRIM28, TRA2B, PPFIA1, MAPK1, RBMX	217	703	20472	1.87877	0.999999	0.321465	0.302402
GOTERM_BP_DIRECT	GO:0061436~establishment of skin barrier	3	1.32159	0.037802	STMN1, LSR, PLEC	213	28	19256	9.68612	1	0.806271	0.794878
GOTERM_BP_DIRECT	GO:2000819~regulation of nucleotide-excision repair	3	1.32159	0.037802	SMARCC1, PBRM1, SMARCC2	213	28	19256	9.68612	1	0.806271	0.794878
GOTERM_MF_DIRECT	GO:0030507~spectrin binding	3	1.32159	0.0378438	ANK2, ANK3, ANK1	216	27	18811	9.67644	0.999999	0.442299	0.423377
GOTERM_CC_DIRECT	GO:0030424~axon	9	3.96476	0.038267	GSK3B, GSK3A, PPFIA1, SMN2, MAPK1, CTNNA2, SMN1, SLC38A2, PLEC	217	361	20472	2.35199	0.999999	0.330164	0.310586
GOTERM_CC_DIRECT	GO:0016514~SWI/SNF complex	3	1.32159	0.0397206	SMARCC1, PBRM1, SMARCC2	217	30	20472	9.4341	1	0.334917	0.315057
GOTERM_MF_DIRECT	GO:0004713~protein tyrosine kinase activity	5	2.20264	0.0407821	CLK1, MAP2K1, MAP2K2, BRAF, CLK4	216	113	18811	3.85345	1	0.462197	0.442424
GOTERM_CC_DIRECT	GO:0016328~lateral plasma membrane	4	1.76211	0.0420391	DLG1, DVL2, ANK3, IQGAP3	217	73	20472	5.16937	1	0.346589	0.326037
GOTERM_BP_DIRECT	GO:0010800~positive regulation of peptidyl-threonine phosphorylation	3	1.32159	0.0428869	GSK3A, WNK3, MAPK1	213	30	19256	9.04038	1	0.875956	0.863579
GOTERM_BP_DIRECT	GO:0031440~regulation of mRNA 3'-end processing	2	0.881057	0.0433196	PAPOLA, ZFP36L1	213	4	19256	45.2019	1	0.875956	0.863579
GOTERM_BP_DIRECT	GO:0071709~membrane assembly	2	0.881057	0.0433196	ANK3, SPTBN1	213	4	19256	45.2019	1	0.875956	0.863579
GOTERM_BP_DIRECT	GO:0060502~epithelial cell proliferation involved in lung morphogenesis	2	0.881057	0.0433196	MAP2K1, MAP2K2	213	4	19256	45.2019	1	0.875956	0.863579
GOTERM_CC_DIRECT	GO:0016342~catenin complex	3	1.32159	0.0446769	CTNND1, CTNNA1, CTNNA2	217	32	20472	8.84447	1	0.360329	0.338962
GOTERM_BP_DIRECT	GO:0050772~positive regulation of axonogenesis	3	1.32159	0.0455196	MAP2K1, MAP2K2, BRAF	213	31	19256	8.74875	1	0.908642	0.895803
GOTERM_CC_DIRECT	GO:0042788~polysomal ribosome	3	1.32159	0.0472364	LARP1, NUFIP2, EEF2	217	33	20472	8.57646	1	0.370797	0.348809
GOTERM_CC_DIRECT	GO:0015030~Cajal body	4	1.76211	0.0479738	SRRM2, SMN2, SMN1, SMNDC1	217	77	20472	4.90083	1	0.370797	0.348809
GOTERM_BP_DIRECT	GO:0019082~viral protein processing	3	1.32159	0.0482104	GSK3B, GSK3A, ST6GALNAC4	213	32	19256	8.47535	1	0.950173	0.936747
GOTERM_BP_DIRECT	GO:0060045~positive regulation of cardiac muscle cell proliferation	3	1.32159	0.0509577	YAP1, MAPK1, MAPK14	213	33	19256	8.21852	1	0.979519	0.965679
GOTERM_BP_DIRECT	GO:0048255~mRNA stabilization	3	1.32159	0.0509577	LARP1, THRAP3, MTOR	213	33	19256	8.21852	1	0.979519	0.965679
GOTERM_CC_DIRECT	GO:0030027~lamellipodium	6	2.64317	0.0526979	CTNND1, TWF2, CTNNA1, DBN1, SSH1, CTTNBP2NL	217	192	20472	2.94816	1	0.398998	0.375338
GOTERM_BP_DIRECT	GO:0032212~positive regulation of telomere maintenance via telomerase	3	1.32159	0.0537598	DKC1, MAPK1, HNRNPA1	213	34	19256	7.9768	1	0.99823	0.984125
GOTERM_BP_DIRECT	GO:0048679~regulation of axon regeneration	2	0.881057	0.0538544	MAP2K1, MAP2K2	213	5	19256	36.1615	1	0.99823	0.984125
GOTERM_BP_DIRECT	GO:1902396~protein localization to bicellular tight junction	2	0.881057	0.0538544	TJP1, ACTG1	213	5	19256	36.1615	1	0.99823	0.984125
GOTERM_BP_DIRECT	GO:0008283~cell proliferation	6	2.64317	0.0547528	PURB, YAP1, LARP1, CKS2, MKI67, ZFP36L1	213	186	19256	2.91625	1	1	0.986504
GOTERM_CC_DIRECT	GO:0016235~aggresome	3	1.32159	0.0552234	BAG3, DVL2, EEF2	217	36	20472	7.86175	1	0.401723	0.377901
GOTERM_CC_DIRECT	GO:0005844~polysome	3	1.32159	0.0552234	RPS6, EEF2, DIS3L2	217	36	20472	7.86175	1	0.401723	0.377901
GOTERM_MF_DIRECT	GO:0016868~intramolecular transferase activity, phosphotransferases	2	0.881057	0.0558617	PGM3, PGM1	216	5	18811	34.8352	1	0.614479	0.588191
GOTERM_BP_DIRECT	GO:0030071~regulation of mitotic metaphase/anaphase transition	3	1.32159	0.0566153	SMARCC1, PBRM1, SMARCC2	213	35	19256	7.74889	1	1	0.986504
GOTERM_BP_DIRECT	GO:0031032~actomyosin structure organization	3	1.32159	0.0566153	TJP1, MYO18A, PHACTR1	213	35	19256	7.74889	1	1	0.986504
GOTERM_BP_DIRECT	GO:0043044~ATP-dependent chromatin remodeling	3	1.32159	0.0566153	SMARCC1, PBRM1, SMARCC2	213	35	19256	7.74889	1	1	0.986504
GOTERM_CC_DIRECT	GO:0015630~microtubule cytoskeleton	6	2.64317	0.0576036	TUBA1C, TUBA1B, TUBA1A, MAP7D1, GAPDH, TUBA4A	217	197	20472	2.87333	1	0.41098	0.386609
GOTERM_BP_DIRECT	GO:0051017~actin filament bundle assembly	3	1.32159	0.0595227	LIMA1, BAIAP2L1, NCK1	213	36	19256	7.53365	1	1	0.986504
GOTERM_BP_DIRECT	GO:0045582~positive regulation of T cell differentiation	3	1.32159	0.0595227	SMARCC1, PBRM1, SMARCC2	213	36	19256	7.53365	1	1	0.986504
GOTERM_CC_DIRECT	GO:0045254~pyruvate dehydrogenase complex	2	0.881057	0.0616668	PDHA2, PDHA1	217	6	20472	31.447	1	0.431667	0.40607
GOTERM_BP_DIRECT	GO:0010975~regulation of neuron projection development	3	1.32159	0.0624805	GSK3B, GSK3A, CTNNA2	213	37	19256	7.33003	1	1	0.986504
GOTERM_MF_DIRECT	GO:0035198~miRNA binding	3	1.32159	0.0635641	MATR3, HNRNPA1, PUM2	216	36	18811	7.25733	1	0.63921	0.611864
GOTERM_MF_DIRECT	GO:0045505~dynein intermediate chain binding	3	1.32159	0.0635641	DNAH3, DYNC1H1, BAG3	216	36	18811	7.25733	1	0.63921	0.611864
GOTERM_BP_DIRECT	GO:0007568~aging	6	2.64317	0.0637182	CASP9, KL, GSK3A, CTNNA1, MAPK1, EEF2	213	194	19256	2.79599	1	1	0.986504
GOTERM_BP_DIRECT	GO:0006086~acetyl-CoA biosynthetic process from pyruvate	2	0.881057	0.0642738	PDHA2, PDHA1	213	6	19256	30.1346	1	1	0.986504
GOTERM_BP_DIRECT	GO:0051661~maintenance of centrosome location	2	0.881057	0.0642738	ASPM, TBCCD1	213	6	19256	30.1346	1	1	0.986504
GOTERM_CC_DIRECT	GO:0014069~postsynaptic density	7	3.0837	0.0642778	DRP2, HNRNPA3, MAPK1, HOMER3, RTN4, SPTBN1, DBN1	217	267	20472	2.47336	1	0.441612	0.415425
GOTERM_MF_DIRECT	GO:0042393~histone binding	6	2.64317	0.0646534	NPM1, SMARCC1, SMARCC2, CKS2, MLLT1, CHD2	216	188	18811	2.7794	1	0.63921	0.611864
GOTERM_BP_DIRECT	GO:2001240~negative regulation of extrinsic apoptotic signaling pathway in absence of ligand	3	1.32159	0.0654872	ZC3HC1, COL2A1, CTNNA1	213	38	19256	7.13714	1	1	0.986504
GOTERM_BP_DIRECT	GO:0007015~actin filament organization	5	2.20264	0.0663582	DLG1, CTNNA1, CTNNA2, DBN1, NCK1	213	138	19256	3.2755	1	1	0.986504
GOTERM_BP_DIRECT	GO:0009887~animal organ morphogenesis	5	2.20264	0.0663582	SMARCC1, PBX2, BRAF, HSPG2, PBX1	213	138	19256	3.2755	1	1	0.986504
GOTERM_BP_DIRECT	GO:0043066~negative regulation of apoptotic process	11	4.84581	0.0664884	TJP1, GSK3B, NPM1, KRT18, HNRNPK, BAG3, RPS6, WNK3, MYO18A, BRAF, MTOR	213	526	19256	1.89057	1	1	0.986504
GOTERM_MF_DIRECT	GO:0070087~chromo shadow domain binding	2	0.881057	0.0666556	SP100, TRIM28	216	6	18811	29.0293	1	0.63921	0.611864
GOTERM_MF_DIRECT	GO:0034604~pyruvate dehydrogenase (NAD+) activity	2	0.881057	0.0666556	PDHA2, PDHA1	216	6	18811	29.0293	1	0.63921	0.611864
GOTERM_BP_DIRECT	GO:0007043~cell-cell junction assembly	3	1.32159	0.0685414	TJP1, CTNND1, TLN2	213	39	19256	6.95414	1	1	0.986504
GOTERM_BP_DIRECT	GO:0033077~T cell differentiation in thymus	3	1.32159	0.0685414	RPS6, BRAF, ZFP36L1	213	39	19256	6.95414	1	1	0.986504
GOTERM_MF_DIRECT	GO:0043531~ADP binding	3	1.32159	0.0698969	CHORDC1, RUVBL1, MYO18A	216	38	18811	6.87537	1	0.653536	0.625577
GOTERM_CC_DIRECT	GO:0005770~late endosome	5	2.20264	0.0712813	MAP2K1, MAP2K2, PSAP, MAPK1, ATP13A2	217	148	20472	3.1872	1	0.480825	0.452312
GOTERM_MF_DIRECT	GO:0003714~transcription corepressor activity	6	2.64317	0.0743373	SPEN, YAP1, MYBBP1A, TRIM28, SRSF2, IRF2BPL	216	196	18811	2.66596	1	0.678101	0.649091
GOTERM_BP_DIRECT	GO:0010837~regulation of keratinocyte proliferation	2	0.881057	0.0745789	YAP1, ZFP36L1	213	7	19256	25.8296	1	1	0.986504
GOTERM_BP_DIRECT	GO:0036016~cellular response to interleukin-3	2	0.881057	0.0745789	GSK3B, GSK3A	213	7	19256	25.8296	1	1	0.986504
GOTERM_BP_DIRECT	GO:0045184~establishment of protein localization	3	1.32159	0.0747869	WBP2, ANK3, PHLDB2	213	41	19256	6.61491	1	1	0.986504
GOTERM_BP_DIRECT	GO:2000781~positive regulation of double-strand break repair	3	1.32159	0.0747869	SMARCC1, PBRM1, SMARCC2	213	41	19256	6.61491	1	1	0.986504
GOTERM_MF_DIRECT	GO:0044325~ion channel binding	5	2.20264	0.0769958	DLG1, USP10, ANK2, ANK3, ANK1	216	140	18811	3.11028	1	0.685629	0.656298
GOTERM_CC_DIRECT	GO:0005884~actin filament	4	1.76211	0.0773924	TWF2, MISP, DBN1, ACTG1	217	94	20472	4.01451	1	0.511286	0.480967
GOTERM_BP_DIRECT	GO:0008104~protein localization	5	2.20264	0.0780261	NPM1, DVL2, CTNNA1, ANK2, PLEC	213	146	19256	3.09602	1	1	0.986504
GOTERM_CC_DIRECT	GO:0005771~multivesicular body	3	1.32159	0.0785534	SFTPA2, ATP13A2, SFTPA1	217	44	20472	6.43234	1	0.511286	0.480967
GOTERM_MF_DIRECT	GO:0019843~rRNA binding	3	1.32159	0.0797604	NPM1, PPAN-P2RY11, PPAN	216	41	18811	6.37229	1	0.69373	0.664052
GOTERM_BP_DIRECT	GO:1901216~positive regulation of neuron death	3	1.32159	0.081206	GSK3B, MTOR, SSH1	213	43	19256	6.30724	1	1	0.986504
GOTERM_MF_DIRECT	GO:0008013~beta-catenin binding	4	1.76211	0.0841412	GSK3B, CTNND1, CTNNA1, CTNNA2	216	90	18811	3.87058	1	0.7141	0.68355
GOTERM_BP_DIRECT	GO:0007417~central nervous system development	5	2.20264	0.0842061	DRP2, DHX30, COL2A1, BTD, SPTBN1	213	150	19256	3.01346	1	1	0.986504
GOTERM_BP_DIRECT	GO:2000651~positive regulation of sodium ion transmembrane transporter activity	2	0.881057	0.0847711	WNK3, ANK3	213	8	19256	22.6009	1	1	0.986504
GOTERM_BP_DIRECT	GO:1900180~regulation of protein localization to nucleus	2	0.881057	0.0847711	LMNA, ATP13A2	213	8	19256	22.6009	1	1	0.986504
GOTERM_MF_DIRECT	GO:0005516~calmodulin binding	6	2.64317	0.0861156	RYR1, AKAP12, TJP1, ASPM, IQGAP3, SPTBN1	216	205	18811	2.54892	1	0.7141	0.68355
GOTERM_CC_DIRECT	GO:0030315~T-tubule	3	1.32159	0.0879688	AHNAK, ANK2, ANK3	217	47	20472	6.02177	1	0.553857	0.521014
GOTERM_CC_DIRECT	GO:0005815~microtubule organizing center	5	2.20264	0.088809	ARFGEF2, MAP2K1, KRT18, RUVBL1, MAPK1	217	160	20472	2.94816	1	0.553857	0.521014
GOTERM_MF_DIRECT	GO:0019903~protein phosphatase binding	4	1.76211	0.0907213	PPP6R3, MAPK14, ANK1, CD22	216	93	18811	3.74572	1	0.7141	0.68355
GOTERM_MF_DIRECT	GO:0051117~ATPase binding	4	1.76211	0.0907213	RUVBL1, TMEM106B, ANK2, ANK1	216	93	18811	3.74572	1	0.7141	0.68355
GOTERM_CC_DIRECT	GO:0042599~lamellar body	2	0.881057	0.0910655	SFTPA2, SFTPA1	217	9	20472	20.9647	1	0.553857	0.521014
GOTERM_CC_DIRECT	GO:0005915~zonula adherens	2	0.881057	0.0910655	CTNND1, CTNNA1	217	9	20472	20.9647	1	0.553857	0.521014
GOTERM_BP_DIRECT	GO:0034198~cellular response to amino acid starvation	3	1.32159	0.0911372	MAPK1, SLC38A2, MTOR	213	46	19256	5.8959	1	1	0.986504
GOTERM_MF_DIRECT	GO:0008134~transcription factor binding	6	2.64317	0.0916492	SP100, MYBBP1A, CSNK2B, PBX2, ARNT, PBX1	216	209	18811	2.50013	1	0.7141	0.68355
GOTERM_BP_DIRECT	GO:0033601~positive regulation of mammary gland epithelial cell proliferation	2	0.881057	0.0948515	IQGAP3, RTN4	213	9	19256	20.0897	1	1	0.986504
GOTERM_BP_DIRECT	GO:1901030~positive regulation of mitochondrial outer membrane permeabilization involved in apoptotic signaling pathway	2	0.881057	0.0948515	GSK3B, GSK3A	213	9	19256	20.0897	1	1	0.986504
GOTERM_BP_DIRECT	GO:0050847~progesterone receptor signaling pathway	2	0.881057	0.0948515	YAP1, WBP2	213	9	19256	20.0897	1	1	0.986504
GOTERM_BP_DIRECT	GO:0043268~positive regulation of potassium ion transport	2	0.881057	0.0948515	DLG1, ANK2	213	9	19256	20.0897	1	1	0.986504
GOTERM_BP_DIRECT	GO:0031915~positive regulation of synaptic plasticity	2	0.881057	0.0948515	DBN1, SSH1	213	9	19256	20.0897	1	1	0.986504
GOTERM_CC_DIRECT	GO:0005938~cell cortex	5	2.20264	0.0949278	RYR1, AKAP12, DYNC1H1, AKAP13, MISP	217	164	20472	2.87625	1	0.568036	0.534352

## Sheet: PPF Phos Go analysis
Category	Term	Count	%	PValue	Genes	List Total	Pop Hits	Pop Total	Fold Enrichment	Bonferroni	Benjamini	FDR
GOTERM_MF_DIRECT	GO:0003723~RNA binding	118	31.7204	3.54257e-43	PHAX, NUCKS1, NOC2L, MKI67, CCAR2, TRIM28, UBAP2L, CAST, SRRM2, PUS1, DNTTIP2, PRPF4B, LARP4B, GTPBP1, SRRM1, ATXN2L, XRN1, DKC1, NCL, XRN2, SRSF2, CCDC86, MATR3, SRSF6, SRSF7, DUS3L, ANKRD17, YTHDC1, MEPCE, CSTF2, TWF2, NOLC1, NMD3, ZC3HAV1, RTN4, FXR1, ATXN2, LARP1, S100A16, SAFB2, SMN2, ZC3H18, UTP20, SMN1, ZC3H13, SRPK2, CPSF4, FUS, SETD1A, PRRC2C, EIF2S2, CHERP, SRPK1, HNRNPK, SON, CNOT1, UB…	359	1470	18811	4.20612	1.79608e-40	1.79962e-40	1.71106e-40
GOTERM_CC_DIRECT	GO:0005654~nucleoplasm	170	45.6989	7.4499e-33	ATF2, MDC1, SLC4A1AP, ICE2, IRS1, TRRAP, WIPF2, ZBTB21, DCAF8, PHAX, NUCKS1, JADE2, NOC2L, MKI67, CCAR2, ALKBH8, RPS6KA4, EDC4, GOLGA3, BAIAP2L1, TRIM28, PSMD2, SMARCAD1, AKT1, ANKS1A, PRKACB, SRRM2, PRKAB2, MAP1S, PUS1, DNTTIP2, SRRM1, DKC1, NCL, XRN2, HAT1, SRSF2, SNRNP27, CCDC86, TNIK, PKP3, SRSF6, SRSF7, SQSTM1, RAI14, ANKRD17, CASZ1, FAM114A1, KMT2A, YTHDC1, MYCBP2, CTR9, CSTF2, UBR4, NOLC1,…	364	3939	20472	2.42729	3.3599e-30	3.3599e-30	3.06191e-30
GOTERM_CC_DIRECT	GO:0005634~nucleus	208	55.914	1.73445e-29	ATF2, MDC1, ERRFI1, TRRAP, DCAF8, PHAX, NOC2L, MKI67, CCAR2, ALKBH8, RPS6KA4, TRIM28, PSMD2, AKT3, AKT1, UBAP2L, CCNL1, PRKACB, SRRM2, PRKAB2, MAP1S, SRRM1, XRN1, XRN2, CCDC86, ZNF277, CASZ1, MYCBP2, MEPCE, NMD3, ZC3HAV1, FXR1, S100A16, SYMPK, ZBTB7A, SRPK2, WWTR1, HEXIM2, SETD1A, SENP3-EIF4A1, XRCC1, PBX2, BRAF, TRERF1, PBX1, SRPK1, HNRNPK, CDK12, PHF2, SMG1, SETD2, LARP1B, PHF8, SMG6, AKAP13, X…	364	5930	20472	1.97273	7.82237e-27	3.91119e-27	3.5643e-27
GOTERM_MF_DIRECT	GO:0005515~protein binding	320	86.0215	1.68136e-23	ATF2, MDC1, ERRFI1, SLC4A1AP, TRRAP, WIPF2, DCAF8, PHAX, NOC2L, MKI67, CCAR2, ALKBH8, EPS8, RPS6KA4, GOLGA3, BAIAP2L1, TRIM28, PSMD2, DPYSL2, AKT3, AKT1, UBAP2L, CCNL1, ANKS1A, TNS3, PRKACB, EIF2A, FNBP4, SRRM2, PRKAB2, FNBP1, MAP1S, DNTTIP2, FNDC9, SCAMP1, GTPBP1, SRRM1, SYTL2, SCAMP2, XRN1, TFR2, XRN2, CCDC86, DUS3L, PI4K2A, TBC1D9B, MYCBP2, CTR9, MEPCE, CSTF2, TWF2, NOLC1, ZC3HAV1, NYAP2, FXR1…	359	12539	18811	1.33723	8.5245e-21	4.27066e-21	4.06048e-21
GOTERM_CC_DIRECT	GO:0005829~cytosol	186	50	2.77402e-23	ERRFI1, ICE2, IRS1, WIPF2, PDCD5, CTNND1, ZBTB21, DCAF8, PHAX, NOC2L, ALKBH8, RPS6KA4, EDC4, GOLGA3, BAIAP2L1, HERC1, DPYSL2, PSMD2, AKT1, ANKS1A, PRKACB, TNS3, CAST, USP8, PRKAB2, FNBP1, MAP1S, FBXW9, LARP4B, DGKZ, GTPBP1, SRRM1, ATXN2L, CLIP1, XRN1, MAP7D1, SRSF2, TNIK, RAF1, SQSTM1, PI4K2A, RAI14, CASZ1, FAM114A1, KMT2A, MYCBP2, PXN, UBR4, ZC3HAV1, NDRG2, NDRG1, ACACA, FXR1, ATXN2, KLC2, LARP1…	364	5477	20472	1.90998	1.25108e-20	4.17028e-21	3.80041e-21
GOTERM_CC_DIRECT	GO:0016607~nuclear speck	46	12.3656	6.36369e-22	SF3B2, PRKAA1, DDX46, YTHDC1, SRSF1, CTR9, DDX42, NXF1, BCLAF1, U2AF2, EP400, PACSIN2, ZC3H18, ASCC2, RBBP6, ZC3H13, CCNL1, SRSF10, SF3B1, SMNDC1, FNBP4, SRPK2, SRRM2, BRD2, HEXIM2, NPM1, BRD1, SETD1A, PRPF4B, MAPK14, DGKZ, GATAD2B, SRRM1, SRPK1, GATAD2A, ATXN2L, SON, SRSF2, WAC, ACIN1, MAPT, CDK12, RAF1, SRSF6, NSRP1, SRSF7	364	432	20472	5.98871	2.87003e-19	7.17507e-20	6.5387e-20
GOTERM_CC_DIRECT	GO:0005737~cytoplasm	179	48.1183	2.45559e-19	ATF2, ERRFI1, SLC4A1AP, IRS1, PDCD5, CTNND1, DCAF8, NUCKS1, CCAR2, ALKBH8, EPS8, RPS6KA4, EDC4, HERC1, DPYSL2, AKT3, NFATC2IP, AKT1, UBAP2L, ANKS1A, EIF2A, CAST, USP8, CSNK1G3, PRKAB2, FNBP1, PUS1, DGKZ, SYTL2, CLIP1, DKC1, NCL, MAP7D1, SRSF2, TNIK, ADNP, PKP3, RAF1, SRSF7, SQSTM1, ANKRD17, NDRG3, MYCBP2, PXN, TWF2, NOLC1, NMD3, ZC3HAV1, NDRG2, NDRG1, FXR1, KLC4, ATXN2, KLC2, LARP1, S100A16, MAP2…	364	5570	20472	1.80741	1.10747e-16	2.21494e-17	2.0185e-17
GOTERM_BP_DIRECT	GO:0008380~RNA splicing	27	7.25806	7.02251e-15	SF3B2, CCAR2, PPP1R9B, BCLAF1, U2AF2, SMN2, SMN1, HNRNPA1, ZC3H13, SF3B1, RBM5, SRPK2, TAF15, FUS, PUS1, PRPF4B, RRP1B, SCAF1, SRRM1, SRPK1, SON, SRSF2, SNRNP27, ACIN1, CDK12, NSRP1, SRSF7	360	200	19256	7.221	1.47022e-11	1.47543e-11	1.45436e-11
GOTERM_BP_DIRECT	GO:0006397~mRNA processing	27	7.25806	7.04331e-14	SF3B2, SRRT, SRSF1, CCAR2, BCLAF1, U2AF2, SMN2, SYMPK, RBBP6, SMN1, HNRNPA1, ZC3H13, SMNDC1, RBM5, PUS1, RRP1B, SCAF1, SRRM1, SON, XRN2, SRSF2, SNRNP27, ACIN1, CDK12, NSRP1, SRSF7, DUS3L	360	220	19256	6.56455	1.47956e-10	7.399e-11	7.29335e-11
GOTERM_MF_DIRECT	GO:0045296~cadherin binding	30	8.06452	2.74989e-12	AHNAK, DOCK9, CTNND1, TWF2, ZC3HAV1, NDRG1, RTN4, GOLGA3, KLC2, LARP1, BAG3, MICALL1, CTNNA1, PACSIN2, FLNA, TNKS1BP1, EPS8L1, CTNNA2, EIF2A, CAST, USP8, PTPN11, RANGAP1, ATXN2L, TJP1, HNRNPK, CTTN, PKP3, DBN1, PLEC	359	316	18811	4.97452	1.39421e-09	4.65649e-10	4.42733e-10
GOTERM_BP_DIRECT	GO:0000398~mRNA splicing, via spliceosome	23	6.1828	3.16482e-11	SRRM2, SF3B2, HNRNPA3, DDX46, YTHDC1, SRSF1, PRPF4B, SRRM1, HNRNPK, U2AF2, TRA2B, TRA2A, SRSF2, SNRNP27, RALY, BUD13, HNRNPA1, SRSF6, SRSF7, SRSF10, SF3B1, RBM5, RBM6	360	202	19256	6.09032	6.65246e-08	2.21643e-08	2.18478e-08
GOTERM_BP_DIRECT	GO:0043484~regulation of RNA splicing	14	3.76344	1.95845e-09	AHNAK, TRRAP, FUS, SRSF1, AHNAK2, RRP1B, SON, ESRP2, TRA2B, RBM12B, CDK12, HNRNPA1, CCNL1, SRSF10	360	78	19256	9.60057	4.11664e-06	1.02867e-06	1.01399e-06
GOTERM_MF_DIRECT	GO:0031267~small GTPase binding	24	6.45161	6.42434e-09	DOCK5, GIT2, ERRFI1, ROCK2, DOCK7, MYCBP2, BRAF, CDC42BPB, RANGAP1, YBX3, NDRG1, SYTL2, EPS8, SGSM1, AKAP13, XPO6, CDC42EP4, MICALL1, DVL1, DVL2, DVL3, FLNA, RAF1, GIT1	359	285	18811	4.41249	3.25714e-06	8.15891e-07	7.75739e-07
GOTERM_MF_DIRECT	GO:0004674~protein serine/threonine kinase activity	28	7.52688	9.355e-09	SMG1, GSK3A, PRKAA1, ROCK2, RPS6KA4, AKT3, AKT1, MAPK1, PRKACB, MAPK3, SRPK2, BRD2, CSNK1G3, CDK11A, PRPF4B, BRAF, CDC42BPB, MAPK14, CDK11B, SRPK1, MAPK11, RPS6KB1, CDK3, CDK2, CDK1, TNIK, RAF1, SQSTM1	359	392	18811	3.74274	4.74297e-06	9.50468e-07	9.03693e-07
GOTERM_CC_DIRECT	GO:0005681~spliceosomal complex	15	4.03226	4.41837e-08	SF3B2, DDX46, SRRM1, HNRNPK, U2AF2, TRA2B, NCL, TRA2A, WAC, SRSF2, BUD13, HNRNPA1, SMNDC1, SF3B1, RBM5	364	124	20472	6.80344	1.99267e-05	3.32114e-06	3.02658e-06
GOTERM_MF_DIRECT	GO:0003729~mRNA binding	20	5.37634	2.38072e-07	SRRM2, HNRNPA3, SLC4A1AP, YTHDC1, CSTF2, SRSF1, EIF2S2, PURB, FXR1, NXF1, BCLAF1, HNRNPK, ESRP2, TRA2B, NSRP1, SRSF6, SF3B1, RBM5, EIF2A, EIF4G1	359	244	18811	4.29494	0.000120695	2.01568e-05	1.91648e-05
GOTERM_MF_DIRECT	GO:0004672~protein kinase activity	25	6.72043	3.03653e-07	SMG1, GSK3A, PRKAA1, ROCK2, PPP1R9B, TRIM28, AKT3, AKT1, SRPK2, CSNK1G3, CDK11A, PRPF4B, BRAF, CDC42BPB, MAPK14, CDK11B, SRPK1, MAPK11, RPS6KB1, CDK3, CDK2, CDK1, TNIK, CDK12, RAF1	359	379	18811	3.45635	0.00015394	2.20366e-05	2.09521e-05
GOTERM_CC_DIRECT	GO:0030426~growth cone	15	4.03226	4.42382e-07	DOCK7, CTNND1, TWF2, DTNBP1, NDRG2, SSH1, PPP1R9B, EPS8, FXR1, CTTN, DPYSL2, DVL1, APBB2, MAPT, DBN1	364	149	20472	5.66192	0.000199494	2.8502e-05	2.59741e-05
GOTERM_BP_DIRECT	GO:0006468~protein phosphorylation	28	7.52688	9.00092e-07	SMG1, GSK3A, PRKAA1, ROCK2, RPS6KA4, AKT3, AKT1, MAPK1, PRKACB, MAPK3, EIF2A, SRPK2, BRD2, CDK11A, PRKAB2, PRPF4B, BRAF, CDC42BPB, CDK11B, SRPK1, MAPK11, CDK3, CDK2, CDK1, TNIK, CDK12, RAF1, SQSTM1	360	501	19256	2.9894	0.00189021	0.000378219	0.000372818
GOTERM_CC_DIRECT	GO:0015030~Cajal body	11	2.95699	1.03706e-06	SRRM2, DDX46, ICE2, CDK2, DDX42, SMN2, NOLC1, PHAX, SMN1, SMNDC1, WRAP53	364	77	20472	8.03454	0.000467607	5.84645e-05	5.32792e-05
GOTERM_CC_DIRECT	GO:0005856~cytoskeleton	28	7.52688	1.51799e-06	ROCK2, PXN, TWF2, HSPB1, GPHN, AKAP12, BAIAP2L1, DPYSL2, CTNNA1, PACSIN2, TNKS1BP1, MAPK1, SYMPK, CTNNA2, MAPK3, FNBP1, HIP1R, CDC42BPB, SSH3, SSH1, CTTN, CDC42EP4, CCDC6, TRIP10, TNIK, DBN1, RAI14, PLEC	364	541	20472	2.91085	0.00068438	7.60682e-05	6.93216e-05
GOTERM_CC_DIRECT	GO:0030027~lamellipodium	16	4.30108	1.8336e-06	PXN, CTNND1, TWF2, CDC42BPB, DGKZ, SSH1, CTTNBP2NL, PPP1R9B, CTTN, ABLIM3, CTNNA1, AKT1, APBB2, MYH10, GIT1, DBN1	364	192	20472	4.68681	0.000826612	8.26953e-05	7.53609e-05
GOTERM_BP_DIRECT	GO:0048024~regulation of mRNA splicing, via spliceosome	7	1.88172	2.33475e-06	SRPK2, HNRNPK, SON, YTHDC1, SRSF10, SRRM1, SRPK1	360	22	19256	17.0192	0.00489562	0.00081755	0.000805877
GOTERM_CC_DIRECT	GO:0010494~cytoplasmic stress granule	11	2.95699	3.23287e-06	ATXN2L, NXF1, ATXN2, HNRNPK, LARP1, NUFIP2, PRRC2C, UBAP2L, LARP4B, LARP1B, EIF4G1	364	87	20472	7.11103	0.00145696	0.000132548	0.000120792
GOTERM_BP_DIRECT	GO:0048025~negative regulation of mRNA splicing, via spliceosome	7	1.88172	4.08098e-06	NPM1, HNRNPK, U2AF2, ACIN1, SRSF6, SRSF7, SRSF10	360	24	19256	15.6009	0.00854154	0.00122488	0.00120739
GOTERM_MF_DIRECT	GO:0042802~identical protein binding	60	16.129	5.2818e-06	ATF2, ZBTB21, HSPB1, DNPH1, GPHN, LMNB2, DPYSL2, AKT1, DGCR8, FNBP1, MAP1S, CTPS2, SIRT1, CLIP1, NCL, XRN2, MATR3, MAPT, RAF1, SQSTM1, PAFAH1B3, PAFAH1B2, HPGD, AHNAK, KMT2A, MYCBP2, NT5C2, ACACA, TRA2B, MICALL1, DVL1, FCHO2, DVL2, SAFB2, SMN2, CTNNA1, PACSIN2, MAPK1, RALY, SMN1, HNRNPA1, SNX8, MAPK3, SPAG9, HEXIM2, NPM1, FUS, HIP1R, BRAF, PLEKHA3, IGF2R, PML, HNRNPK, RPS6KB1, EIF3J, CCDC6, TRIP1…	359	1712	18811	1.83639	0.0026743	0.000335394	0.000318889
GOTERM_BP_DIRECT	GO:0050684~regulation of mRNA processing	6	1.6129	5.64068e-06	SRPK2, CDK11A, SAFB2, SAFB, CDK11B, SRPK1	360	15	19256	21.3956	0.0117867	0.00148138	0.00146023
GOTERM_CC_DIRECT	GO:0014069~postsynaptic density	18	4.83871	6.2469e-06	USP8, HNRNPA3, HIP1R, ITPR1, DTNBP1, DGKZ, GPHN, RTN4, PPP1R9B, EPS8, FXR1, SIPA1L1, PSD3, DVL1, DGCR8, MAPK1, GIT1, DBN1	364	267	20472	3.79158	0.0028134	0.000234779	0.000213956
GOTERM_CC_DIRECT	GO:1990904~ribonucleoprotein complex	14	3.76344	7.1163e-06	GTF3C1, NPM1, HNRNPA3, MEPCE, SRRT, PHAX, ATXN2, HNRNPK, ESRP2, NCL, RBM12B, ZC3H18, HNRNPA1, NSRP1	364	163	20472	4.83058	0.00320432	0.000246881	0.000224984
GOTERM_CC_DIRECT	GO:0016604~nuclear body	20	5.37634	1.12416e-05	WWTR1, MDC1, NUFIP2, ICE2, CSTF2, SRRT, MKI67, ALKBH8, GON4L, DVL2, SAFB2, CHAMP1, SMN2, UBE2O, DGCR8, UBXN7, SYMPK, SMN1, NELFE, WRAP53	364	339	20472	3.3181	0.00505716	0.00036214	0.000330021
GOTERM_BP_DIRECT	GO:0031532~actin cytoskeleton reorganization	9	2.41935	1.30672e-05	EPS8, SIPA1L1, CTTN, DTNBP1, FLNA, PHACTR1, TNIK, CDC42BPB, PLEC	360	59	19256	8.15932	0.0270937	0.00288718	0.00284595
GOTERM_BP_DIRECT	GO:0035556~intracellular signal transduction	24	6.45161	1.37419e-05	SRPK2, ARFGEF2, PRKAA1, HSPB1, BRAF, CDC42BPB, MAPK14, DGKZ, SRPK1, RPS6KA4, MAPK11, AKAP13, AKT3, DVL1, DVL2, DVL3, AKT1, MAPK1, APBB2, TNIK, RAF1, SQSTM1, TNS3, MAPK3	360	450	19256	2.85274	0.0284725	0.00288718	0.00284595
GOTERM_CC_DIRECT	GO:0016020~membrane	74	19.8925	2.00039e-05	DDX46, DOCK9, DDX42, MKI67, EDC4, AKAP13, GOLGA3, HERC1, DPYSL2, PSMD2, AKT3, CNTRL, HMCN2, MYO18A, GIT1, CAST, LARP4B, DGKZ, GTPBP1, SYTL2, ATXN2L, XRN1, GORASP2, NCL, XRN2, MATR3, MAPT, PAFAH1B3, PI4K2A, EXOC1, PLEC, GTF3C1, YAP1, ANKRD17, AHNAK, NUFIP2, MYCBP2, GOSR1, UBR4, ITPR1, NMD3, FXR1, ATXN2, ZNRF2, KLC2, LARP1, ERMP1, BAG3, POLD1, CTNNA1, FLNA, APBB2, CTNNA2, HNRNPA1, SNX8, S100A10, AR…	364	2547	20472	1.63404	0.00898126	0.00060145	0.000548106
GOTERM_BP_DIRECT	GO:0000381~regulation of alternative mRNA splicing, via spliceosome	9	2.41935	2.13912e-05	FXR1, YTHDC1, TRA2B, SRSF2, NSRP1, HNRNPA1, SRSF6, ZBTB7A, RBM5	360	63	19256	7.64127	0.0439689	0.00408572	0.00402738
GOTERM_BP_DIRECT	GO:0045727~positive regulation of translation	10	2.68817	2.40281e-05	FXR1, NPM1, LARP1, RPS6KB1, PCIF1, MAPK1, LARP4B, EIF3C, LARP1B, MAPK3	360	83	19256	6.44444	0.0492534	0.00420692	0.00414685
GOTERM_MF_DIRECT	GO:0003743~translation initiation factor activity	9	2.41935	2.78244e-05	EIF5B, RRN3, EIF3J, EIF3CL, EIF3C, EIF2S2, EIF4B, EIF2A, EIF4G1	359	64	18811	7.36851	0.0140081	0.00157053	0.00149324
GOTERM_CC_DIRECT	GO:0071013~catalytic step 2 spliceosome	10	2.68817	2.86302e-05	SRRM2, SF3B2, HNRNPA3, HNRNPK, SRSF1, RALY, PRPF4B, HNRNPA1, SF3B1, SRRM1	364	89	20472	6.3193	0.0128294	0.000807014	0.000735438
GOTERM_BP_DIRECT	GO:0006417~regulation of translation	10	2.68817	3.20094e-05	FXR1, ATXN2, BCLAF1, TCOF1, CNOT1, NOLC1, AKT1, PKP3, DUS3L, EIF2A	360	86	19256	6.21964	0.0650711	0.00517321	0.00509934
GOTERM_MF_DIRECT	GO:0003676~nucleic acid binding	19	5.10753	3.39184e-05	CPSF4, NPM1, DDX46, SRRT, ZFR, YBX3, ALKBH8, XRN1, ESRP2, RBM12B, XRN2, SNRNP27, ACIN1, RBBP6, MATR3, RAF1, HNRNPA1, SRSF7, RBM5	359	313	18811	3.18073	0.0170499	0.00172306	0.00163826
GOTERM_BP_DIRECT	GO:0018105~peptidyl-serine phosphorylation	14	3.76344	3.66399e-05	SRPK2, CSNK1G3, SMG1, GSK3A, ROCK2, MAPK14, RPS6KA4, RPS6KB1, AKT3, CDK2, CDK1, AKT1, MAPK1, MAPK3	360	181	19256	4.13726	0.0741272	0.0054986	0.00542009
GOTERM_CC_DIRECT	GO:0016235~aggresome	7	1.88172	3.70543e-05	BAG3, POLD1, XRN2, DVL2, RANGAP1, SQSTM1, HDAC6	364	36	20472	10.9359	0.0165729	0.000945088	0.000861266
GOTERM_CC_DIRECT	GO:0005938~cell cortex	13	3.49462	3.77197e-05	C2CD5, FNBP1, PXN, HIP1R, EPS8, AKAP12, AKAP13, CTTN, NCL, TRIP10, FLNA, MYH10, RAI14	364	164	20472	4.45819	0.016868	0.000945088	0.000861266
GOTERM_MF_DIRECT	GO:0003779~actin binding	19	5.10753	9.5185e-05	MAP1S, WIPF2, HIP1R, TWF2, SSH3, HDAC6, SSH1, PPP1R9B, EPS8, BAIAP2L1, PDLIM2, ABLIM3, EPS8L1, PHACTR1, MAPT, MYH10, DBN1, RAI14, PLEC	359	339	18811	2.93678	0.047115	0.00439582	0.00417949
GOTERM_BP_DIRECT	GO:0000245~spliceosomal complex assembly	6	1.6129	0.000104365	SRPK2, SMN2, SMN1, SF3B1, RBM5, SRPK1	360	26	19256	12.3436	0.196989	0.0146181	0.0144094
GOTERM_BP_DIRECT	GO:1990090~cellular response to nerve growth factor stimulus	7	1.88172	0.000119865	USP8, MICALL1, CSTF2, RAPGEF1, AKT1, BRAF, MAPT	360	42	19256	8.91481	0.222733	0.0157398	0.015515
GOTERM_MF_DIRECT	GO:0019904~protein domain specific binding	16	4.30108	0.000166219	VPS4A, ITPR1, NOLC1, PTPN11, SCAMP1, SCAF1, SIRT1, TJP1, RABEP1, HNRNPK, CNOT1, TRA2B, CDK2, DVL2, HNRNPA1, SRSF7	359	263	18811	3.18773	0.0808262	0.0070366	0.00669031
GOTERM_BP_DIRECT	GO:0007420~brain development	16	4.30108	0.000177416	GIT2, MAP1S, UTP3, SETD1A, CTNND1, DTNBP1, PBX2, PTPN11, RTN4, PBX1, PHF8, BAG3, DPYSL2, PAFAH1B3, GIT1, PAFAH1B2	360	270	19256	3.16971	0.311308	0.0219265	0.0216134
GOTERM_MF_DIRECT	GO:0004693~cyclin-dependent protein serine/threonine kinase activity	6	1.6129	0.000197938	CDK11A, CDK3, CDK2, CDK1, CDK12, CDK11B	359	29	18811	10.841	0.0954922	0.00773479	0.00735414
GOTERM_CC_DIRECT	GO:0005925~focal adhesion	20	5.37634	0.00022506	GIT2, MDC1, NPM1, AHNAK, DOCK7, PXN, HSPB1, PTPN12, IGF2R, AKAP12, HNRNPK, CTTN, PACSIN2, CTNNA1, FLNA, MAPK1, TNS3, GIT1, PLEC, MAPK3	364	424	20472	2.65291	0.0965312	0.00534222	0.00486841
GOTERM_MF_DIRECT	GO:0003682~chromatin binding	22	5.91398	0.00025844	ANKRD17, YAP1, ATF2, BRD2, NPM1, PBRM1, PRKAA1, KMT2A, FUS, PBX2, NUCKS1, NOC2L, SAFB, PHF8, TRIM28, POLD1, EP400, CDK1, WAC, SMARCAD1, ADNP, NELFE	359	467	18811	2.46844	0.122823	0.00937769	0.00891619
GOTERM_BP_DIRECT	GO:0045944~positive regulation of transcription from RNA polymerase II promoter	41	11.0215	0.000272377	YAP1, ATF2, ZNF451, CASZ1, GSK3A, TMF1, KMT2A, FOXK2, NUCKS1, IRF2BPL, RPS6KA4, BCLAF1, ABLIM3, DVL1, DVL2, NFATC2IP, DVL3, AKT1, APBB2, SF3B1, NELFE, BCL9L, S100A10, MAPK3, WWTR1, NPM1, AP3D1, PBX2, RRP1B, MAPK14, TRERF1, SIRT1, PBX1, HNRNPK, MYBBP1A, TFR2, NCL, RAF1, SQSTM1, PTMA, ZNF574	360	1201	19256	1.82602	0.435951	0.0317924	0.0313385
GOTERM_BP_DIRECT	GO:0006325~chromatin organization	15	4.03226	0.00031377	BRD2, PRKAA1, BRD1, KMT2A, TRRAP, UTP3, SETD1A, NUCKS1, SAFB, SIRT1, PHF8, TRIM28, HAT1, WAC, ZBTB7A	360	254	19256	3.15879	0.482966	0.0341296	0.0336422
GOTERM_MF_DIRECT	GO:0008013~beta-catenin binding	9	2.41935	0.000317543	PXN, SETD1A, CTNND1, DVL1, CTNNA1, DVL3, CTNNA2, HDAC6, BCL9L	359	90	18811	5.23983	0.148725	0.0107541	0.0102249
GOTERM_BP_DIRECT	GO:0016055~Wnt signaling pathway	13	3.49462	0.000324889	CSNK1G3, GSK3A, PRKAA1, WNT5B, CTR9, CTNND1, NDRG2, CCAR2, DVL1, DVL2, DVL3, LRRFIP2, TNIK	360	196	19256	3.54773	0.494914	0.0341296	0.0336422
GOTERM_CC_DIRECT	GO:0005844~polysome	6	1.6129	0.000409027	FXR1, ATXN2, FUS, MYH10, DIS3L2, EIF4G1	364	36	20472	9.37363	0.168488	0.00922356	0.00840551
GOTERM_BP_DIRECT	GO:0006413~translational initiation	7	1.88172	0.000441661	EIF5B, LARP1, EIF3J, EIF3CL, EIF3C, EIF2A, EIF4G1	360	53	19256	7.06457	0.604884	0.0411101	0.0405231
GOTERM_BP_DIRECT	GO:0031032~actomyosin structure organization	6	1.6129	0.00044888	TJP1, ROCK2, MYO18A, PHACTR1, CDC42BPB, MYH10	360	35	19256	9.16952	0.610838	0.0411101	0.0405231
GOTERM_BP_DIRECT	GO:0032012~regulation of ARF protein signal transduction	5	1.34409	0.000454415	ARFGEF2, GIT2, PSD3, GBF1, GIT1	360	20	19256	13.3722	0.615341	0.0411101	0.0405231
GOTERM_BP_DIRECT	GO:0006915~apoptotic process	25	6.72043	0.000469606	KMT2A, PDCD5, NOC2L, YBX3, RTN4, FXR1, C3ORF38, BCLAF1, MYO18A, MAPK1, SMNDC1, RBM5, MAPK3, CDK11A, MAP1S, HIP1R, RRP1B, MAPK14, CDK11B, PML, RABEP1, RPS6KB1, CDK1, RAF1, SQSTM1	360	607	19256	2.203	0.627435	0.0411101	0.0405231
GOTERM_CC_DIRECT	GO:0048471~perinuclear region of cytoplasm	28	7.52688	0.000552313	VPS4A, TWF2, ITPR1, NDRG2, YBX3, NDRG1, HDAC6, FXR1, AKAP13, ATXN2, TRA2B, CNTRL, FLNA, PRKACB, SPAG9, ARFGEF2, FUS, MAP1S, SEC16A, HIP1R, RANGAP1, IGF2R, CHERP, RPS6KB1, TRIP10, TNIK, EXOC1, PLEC	364	763	20472	2.06392	0.220546	0.0118616	0.0108096
GOTERM_BP_DIRECT	GO:0030036~actin cytoskeleton organization	12	3.22581	0.000636238	PDLIM2, ABLIM3, ROCK2, ARHGEF17, PACSIN2, TRIP10, FLNA, PHACTR1, CDC42BPB, SSH3, EHBP1, SSH1	360	182	19256	3.52674	0.737577	0.0534694	0.052706
GOTERM_MF_DIRECT	GO:0008022~protein C-terminus binding	13	3.49462	0.000660539	YAP1, MDC1, PRKAA1, VPS4A, PRRC2C, MKI67, DGKZ, SIRT1, PPP1R9B, TJP1, ATXN2, NCL, SASH1	359	208	18811	3.2749	0.284665	0.0205972	0.0195836
GOTERM_CC_DIRECT	GO:0036464~cytoplasmic ribonucleoprotein granule	8	2.15054	0.000680144	FXR1, EDC4, ROCK2, NCL, SMN2, MAPT, SMN1, DCP2	364	83	20472	5.42089	0.264238	0.0136241	0.0124158
GOTERM_CC_DIRECT	GO:0005694~chromosome	14	3.76344	0.000694801	MDC1, SETD2, BRD1, ZC3H4, ZFR, DNTTIP2, PRPF4B, RRP1B, MKI67, NOC2L, NCL, CCDC86, RBBP6, NELFE	364	256	20472	3.07572	0.269089	0.0136241	0.0124158
GOTERM_MF_DIRECT	GO:0070034~telomerase RNA binding	5	1.34409	0.000719348	XRN1, DKC1, DCP2, SMG6, WRAP53	359	22	18811	11.9087	0.305693	0.0205972	0.0195836
GOTERM_MF_DIRECT	GO:0005080~protein kinase C binding	7	1.88172	0.000729822	IRS1, TWF2, SRSF2, HSPB1, FLNA, AKT1, SQSTM1	359	57	18811	6.43488	0.309373	0.0205972	0.0195836
GOTERM_CC_DIRECT	GO:0015629~actin cytoskeleton	14	3.76344	0.000748364	AHNAK, ACACA, CTTNBP2NL, PPP1R9B, AKAP13, BAIAP2L1, SIPA1L1, ABLIM3, CDC42EP4, CTNNA1, FLNA, TNKS1BP1, CTNNA2, DBN1	364	258	20472	3.05188	0.286547	0.014063	0.0128157
GOTERM_CC_DIRECT	GO:0005730~nucleolus	42	11.2903	0.000810732	GTF3C1, PHF2, RRN3, BNC1, ITPR1, NOLC1, NUCKS1, NMD3, MKI67, NOC2L, PHF8, SMG6, FXR1, GOLGA3, TCOF1, S100A16, XPO6, TRA2A, FLNA, DGCR8, UTP20, RBBP6, SF3B1, BCL9L, SRPK2, NPM1, UTP3, MAP1S, XRCC1, DNTTIP2, LARP4B, RRP1B, SIRT1, SENP3, PML, MYBBP1A, DKC1, NCL, XRN2, ACIN1, CCDC86, PAFAH1B2	364	1378	20472	1.71419	0.30635	0.0146256	0.0133284
GOTERM_BP_DIRECT	GO:0034063~stress granule assembly	5	1.34409	0.000939688	ATXN2L, ATXN2, PRRC2C, UBAP2L, MAPT	360	24	19256	11.1435	0.861399	0.075934	0.0748498
GOTERM_MF_DIRECT	GO:0031369~translation initiation factor binding	5	1.34409	0.00101407	LARP1, EIF3CL, EIF3C, EIF2S2, EIF4G1	359	24	18811	10.9163	0.402136	0.0271129	0.0257786
GOTERM_CC_DIRECT	GO:0043025~neuronal cell body	18	4.83871	0.00103102	GSK3A, PRKAA1, MAP1S, HIP1R, DTNBP1, PHAX, PPP1R9B, AKAP12, FXR1, XRN1, MAP2, DPYSL2, DVL1, ADNP, MAPT, SRSF10, PI4K2A, EIF4B	364	407	20472	2.48735	0.372008	0.0178842	0.016298
GOTERM_CC_DIRECT	GO:0000781~chromosome, telomeric region	11	2.95699	0.00107599	TOX4, POLD1, PTGES3, HAT1, CDK2, CDK1, XRCC1, GATAD2B, PML, SMG6, WRAP53	364	173	20472	3.57607	0.38463	0.017973	0.0163789
GOTERM_BP_DIRECT	GO:0000375~RNA splicing, via transesterification reactions	5	1.34409	0.00110237	TRA2B, SRSF10, SF3B1, SMNDC1, SRRM1	360	25	19256	10.6978	0.901575	0.0857809	0.084556
GOTERM_CC_DIRECT	GO:0005912~adherens junction	11	2.95699	0.00117392	TJP1, BAIAP2L1, PDLIM2, CDC42EP4, CTNND1, CTNNA1, TNKS1BP1, PKP3, CTNNA2, NDRG1, PPP1R9B	364	175	20472	3.5352	0.411248	0.0189085	0.0172315
GOTERM_BP_DIRECT	GO:0006353~DNA-templated transcription, termination	4	1.07527	0.00124753	ZC3H4, XRN2, SMN2, SMN1	360	12	19256	17.8296	0.927484	0.0936095	0.0922729
GOTERM_BP_DIRECT	GO:0042307~positive regulation of protein import into nucleus	6	1.6129	0.00130946	TRIM28, BAG3, CDK1, MAPK1, FLNA, MAPK14	360	44	19256	7.29394	0.936346	0.0948683	0.0935137
GOTERM_MF_DIRECT	GO:0051015~actin filament binding	13	3.49462	0.00131304	MAP1S, HIP1R, TWF2, PPP1R9B, CAMSAP3, CTTN, ABLIM3, MYO18A, CTNNA1, FLNA, CTNNA2, MYH10, DBN1	359	225	18811	3.02746	0.486317	0.0333512	0.0317099
GOTERM_CC_DIRECT	GO:0042641~actomyosin	4	1.07527	0.00138557	MYO18A, CDC42BPB, MYH10, DBN1	364	13	20472	17.3052	0.464913	0.020896	0.0190427
GOTERM_CC_DIRECT	GO:0001650~fibrillar center	10	2.68817	0.00138998	ZNRF2, TCOF1, DDX46, DKC1, NOLC1, TRERF1, SIRT1, PAFAH1B2, ACACA, RAI14	364	149	20472	3.77461	0.465977	0.020896	0.0190427
GOTERM_BP_DIRECT	GO:0051493~regulation of cytoskeleton organization	5	1.34409	0.00148517	TJP1, MYCBP2, CNTRL, MAPK1, MAPK3	360	27	19256	9.90535	0.956025	0.104011	0.102526
GOTERM_CC_DIRECT	GO:0030425~dendrite	19	5.10753	0.00154771	PRKAA1, BRD1, MAP1S, RANGAP1, GPHN, HDAC6, PPP1R9B, XRN1, MAP2, DPYSL2, FAT3, ADNP, MAPT, KCNK1, SRSF10, PI4K2A, EIF4B, DBN1, PLEC	364	460	20472	2.32303	0.502697	0.0220112	0.020059
GOTERM_CC_DIRECT	GO:0000792~heterochromatin	6	1.6129	0.00156177	TRIM28, TNKS1BP1, SMARCAD1, RRP1B, SIRT1, PML	364	48	20472	7.03022	0.505847	0.0220112	0.020059
GOTERM_BP_DIRECT	GO:0033138~positive regulation of peptidyl-serine phosphorylation	8	2.15054	0.00156355	GSK3A, DOCK7, TNKS1BP1, AKT1, BRAF, RAF1, HDAC6, EIF4G1	360	91	19256	4.70232	0.962714	0.105968	0.104455
GOTERM_MF_DIRECT	GO:0005524~ATP binding	47	12.6344	0.00159441	SMG1, GSK3A, PRKAA1, DDX46, ROCK2, VPS4A, TWF2, DDX42, NOLC1, MKI67, NT5C2, GPHN, ACACA, RPS6KA4, AKT3, MYO18A, EP400, AKT1, SMARCAD1, MAPK1, MYH10, PRKACB, MAPK3, SRPK2, CSNK1G3, CDK11A, CTPS2, PRPF4B, BRAF, CDC42BPB, MAPK14, DGKZ, CDK11B, SRPK1, MAPK11, ATP4A, RPS6KB1, KIF26B, CDK3, CDK2, CDK1, UBE2O, TNIK, CDK12, RAF1, PI4K2A, EIF4G1	359	1544	18811	1.59503	0.554703	0.0385696	0.0366715
GOTERM_BP_DIRECT	GO:0071364~cellular response to epidermal growth factor stimulus	6	1.6129	0.00176725	ERRFI1, NCL, AKT1, PTPN11, PTPN12, PPP1R9B	360	47	19256	6.82837	0.975718	0.116031	0.114374
GOTERM_CC_DIRECT	GO:0032991~macromolecular complex	25	6.72043	0.00179723	USP10, SRRT, HDAC6, ZNRF2, KLC2, TRIM28, DPYSL2, TRA2B, XPO6, AKT1, ZC3H18, EPS8L1, MAPK1, RBBP6, SASH1, MAPK3, NPM1, PTGES3, PTPN11, SIRT1, GATAD2B, TJP1, RABEP1, HAT1, PI4K2A	364	703	20472	2.00006	0.555711	0.0245622	0.0223837
GOTERM_BP_DIRECT	GO:0001934~positive regulation of protein phosphorylation	12	3.22581	0.00194853	FXR1, ATF2, ROCK2, DVL1, DVL2, DTNBP1, DVL3, AKT1, TNIK, SIRT1, SQSTM1, MAPK3	360	209	19256	3.07113	0.983424	0.12139	0.119657
GOTERM_BP_DIRECT	GO:0045893~positive regulation of transcription, DNA-templated	26	6.98925	0.00208042	YAP1, PHF2, CASZ1, RRN3, KMT2A, TRRAP, NOLC1, FOXK2, CCAR2, PHF8, TRIM28, EP400, DVL3, AKT1, MAPK1, NPM1, TAF15, FUS, TRERF1, GATAD2B, PML, GATAD2A, CDK2, WAC, TACC1, QRICH1	360	716	19256	1.94233	0.987444	0.12139	0.119657
GOTERM_BP_DIRECT	GO:0018107~peptidyl-threonine phosphorylation	7	1.88172	0.00208219	ATF2, GSK3A, ROCK2, CDK1, MAPK1, AKT1, CDC42BPB	360	71	19256	5.27355	0.987491	0.12139	0.119657
GOTERM_MF_DIRECT	GO:0004534~5'-3' exoribonuclease activity	3	0.806452	0.00211291	XRN1, XRN2, DCP2	359	4	18811	39.2987	0.657806	0.048789	0.046388
GOTERM_BP_DIRECT	GO:0006974~cellular response to DNA damage stimulus	14	3.76344	0.00212808	YAP1, ATF2, USP10, SETD1A, SIRT1, CCAR2, ALKBH8, ETAA1, CDK3, WAC, AKT1, MAPK1, RBBP6, MAPK3	360	276	19256	2.7132	0.988644	0.12139	0.119657
GOTERM_BP_DIRECT	GO:0006914~autophagy	10	2.68817	0.00213777	PRKAA1, HERC1, MAP1S, TBC1D5, USP10, SEC16A, VPS4A, ATG4B, SQSTM1, HDAC6	360	151	19256	3.54231	0.988873	0.12139	0.119657
GOTERM_MF_DIRECT	GO:0036002~pre-mRNA binding	4	1.07527	0.00262376	TRA2B, SRSF2, HNRNPA1, SRSF6	359	15	18811	13.9729	0.73605	0.0579509	0.055099
GOTERM_CC_DIRECT	GO:0098978~glutamatergic synapse	16	4.30108	0.00285668	USP8, CTNND1, AP3D1, DTNBP1, MAPK14, DGKZ, NDRG1, EPS8, FXR1, ABLIM3, DVL1, PACSIN2, FLNA, TNIK, DBN1, DLGAP4	364	373	20472	2.41252	0.724786	0.0378931	0.0345323
GOTERM_BP_DIRECT	GO:0030278~regulation of ossification	4	1.07527	0.00300463	MAPK1, MAPK14, PBX1, MAPK3	360	16	19256	13.3722	0.998209	0.166125	0.163752
GOTERM_CC_DIRECT	GO:0043197~dendritic spine	10	2.68817	0.00314679	FXR1, ARFGEF2, USP8, SIPA1L1, CTTN, CTNND1, DVL1, HIP1R, DTNBP1, MAPT	364	168	20472	3.34772	0.758634	0.0405486	0.0369523
GOTERM_MF_DIRECT	GO:0004707~MAP kinase activity	4	1.07527	0.00318404	MAPK11, MAPK1, MAPK14, MAPK3	359	16	18811	13.0996	0.801484	0.0673956	0.0640789
GOTERM_CC_DIRECT	GO:0043005~neuron projection	16	4.30108	0.00332032	HNRNPA3, DOCK7, DTNBP1, BRAF, RTN4, KLC2, RPS6KB1, MAP2, BAG3, DVL1, SMN2, MAPT, SMN1, ANKS1A, PI4K2A, GIT1	364	379	20472	2.37432	0.77686	0.0415962	0.037907
GOTERM_BP_DIRECT	GO:0072584~caveolin-mediated endocytosis	3	0.806452	0.00333955	PACSIN2, MAPK1, MAPK3	360	5	19256	32.0933	0.999116	0.179907	0.177338
GOTERM_BP_DIRECT	GO:0051973~positive regulation of telomerase activity	5	1.34409	0.00354266	DKC1, PTGES3, MAPK1, MAPK3, WRAP53	360	34	19256	7.86601	0.999424	0.184063	0.181435
GOTERM_BP_DIRECT	GO:0001732~formation of cytoplasmic translation initiation complex	4	1.07527	0.00359849	EIF3J, EIF3CL, EIF3C, EIF2S2	360	17	19256	12.5856	0.999488	0.184063	0.181435
GOTERM_BP_DIRECT	GO:0000226~microtubule cytoskeleton organization	9	2.41935	0.00367951	CAMSAP3, SON, MAP1S, MAP2, MAP7D1, DOCK7, CDK1, TACC1, MAPT	360	134	19256	3.59254	0.999569	0.184063	0.181435
GOTERM_MF_DIRECT	GO:0030674~protein binding, bridging	8	2.15054	0.0037397	TCOF1, SRRT, DVL2, ZC3H18, NOLC1, NMD3, MAPT, GATAD2A	359	104	18811	4.03064	0.850369	0.0759907	0.072251
GOTERM_BP_DIRECT	GO:0090503~RNA phosphodiester bond hydrolysis, exonucleolytic	5	1.34409	0.00394186	XRN1, CNOT1, XRN2, DCP2, DIS3L2	360	35	19256	7.64127	0.999752	0.192601	0.189851
GOTERM_MF_DIRECT	GO:0003714~transcription corepressor activity	11	2.95699	0.00443673	YAP1, WWTR1, ZNF451, GON4L, MYBBP1A, TRIM28, SRSF2, NOC2L, TRERF1, SIRT1, IRF2BPL	359	196	18811	2.94072	0.895066	0.0848701	0.0806934
GOTERM_MF_DIRECT	GO:0004708~MAP kinase kinase activity	4	1.07527	0.00451081	MAPK1, BRAF, MAPK14, MAPK3	359	18	18811	11.6441	0.898952	0.0848701	0.0806934
GOTERM_BP_DIRECT	GO:0034614~cellular response to reactive oxygen species	5	1.34409	0.0048293	PXN, MAPK1, AKT1, MAPT, MAPK3	360	37	19256	7.22823	0.999962	0.225689	0.222466
GOTERM_BP_DIRECT	GO:0043066~negative regulation of apoptotic process	20	5.37634	0.00483389	NPM1, PRKAA1, TMF1, HIP1R, HSPB1, BRAF, YBX3, SIRT1, TJP1, HNRNPK, SON, RPS6KB1, BAG3, MYO18A, CDK1, FLNA, AKT1, UBE2O, RAF1, PTMA	360	526	19256	2.0338	0.999962	0.225689	0.222466
GOTERM_BP_DIRECT	GO:0006338~chromatin remodeling	10	2.68817	0.00526453	BRD2, NPM1, PBRM1, MYBBP1A, EP400, SMARCAD1, SF3B1, ZBTB7A, GATAD2B, GATAD2A	360	173	19256	3.09184	0.999985	0.237243	0.233856
GOTERM_BP_DIRECT	GO:0046627~negative regulation of insulin receptor signaling pathway	5	1.34409	0.00531945	GSK3A, PRKAA1, RPS6KB1, IRS1, AHSG	360	38	19256	7.03801	0.999986	0.237243	0.233856
GOTERM_MF_DIRECT	GO:0005085~guanyl-nucleotide exchange factor activity	12	3.22581	0.00535482	DOCK5, ARFGEF2, AKAP13, HERC1, DOCK9, ARHGEF17, DOCK7, PSD3, MYCBP2, GBF1, RAPGEF1, EPS8L1	359	234	18811	2.68709	0.934269	0.0947103	0.0900494
GOTERM_CC_DIRECT	GO:0000307~cyclin-dependent protein kinase holoenzyme complex	5	1.34409	0.00537172	CDK3, CDK2, CDK1, CDK12, CCNL1	364	40	20472	7.03022	0.911891	0.0654769	0.0596697
GOTERM_MF_DIRECT	GO:0003712~transcription cofactor activity	9	2.41935	0.00540669	PHF2, BCLAF1, TAF15, GON4L, TRRAP, FUS, PXN, RALY, PHF8	359	140	18811	3.36846	0.935984	0.0947103	0.0900494
GOTERM_BP_DIRECT	GO:0098586~cellular response to virus	7	1.88172	0.00542012	MAPK11, ATF2, IFNA13, IFNA1, GBF1, RRP1B, MAPK14	360	86	19256	4.35375	0.999989	0.237243	0.233856
GOTERM_CC_DIRECT	GO:1904115~axon cytoplasm	6	1.6129	0.00552553	DTNBP1, AP3D1, HSPB1, MAPT, RANGAP1, HDAC6	364	64	20472	5.27266	0.917827	0.0655793	0.059763
GOTERM_BP_DIRECT	GO:0030837~negative regulation of actin filament polymerization	4	1.07527	0.0057886	TWF2, HIP1R, SSH3, SSH1	360	20	19256	10.6978	0.999995	0.244369	0.24088
GOTERM_BP_DIRECT	GO:0006355~regulation of transcription, DNA-templated	31	8.33333	0.00581555	ATF2, SETD2, CASZ1, BNC1, TRRAP, PXN, SRRT, CTR9, FOXK2, CCAR2, RPS6KA4, DVL1, DVL2, SAFB2, RALY, APBB2, ASCC2, LRRFIP2, SRSF10, NELFE, WWTR1, BRD2, CDK11A, TAF15, FUS, SAFB, CDK11B, PML, GON4L, MYBBP1A, ZNF778	360	985	19256	1.68341	0.999995	0.244369	0.24088
GOTERM_CC_DIRECT	GO:0005697~telomerase holoenzyme complex	4	1.07527	0.00663009	DKC1, PTGES3, SMG6, WRAP53	364	22	20472	10.2258	0.950219	0.076671	0.0698709
GOTERM_BP_DIRECT	GO:0032211~negative regulation of telomere maintenance via telomerase	4	1.07527	0.00666117	XRN1, HNRNPA1, DCP2, PML	360	21	19256	10.1884	0.999999	0.269137	0.265294
GOTERM_BP_DIRECT	GO:0060324~face development	4	1.07527	0.00666117	MAPK1, BRAF, RAF1, MAPK3	360	21	19256	10.1884	0.999999	0.269137	0.265294
GOTERM_BP_DIRECT	GO:0048812~neuron projection morphogenesis	6	1.6129	0.00725171	CTTN, MAP1S, DTNBP1, TNIK, NYAP2, DBN1	360	65	19256	4.93744	1	0.287469	0.283364
GOTERM_BP_DIRECT	GO:0007004~telomere maintenance via telomerase	4	1.07527	0.00760775	DKC1, PTGES3, TNKS1BP1, WRAP53	360	22	19256	9.72525	1	0.290616	0.286466
GOTERM_BP_DIRECT	GO:0031929~TOR signaling	4	1.07527	0.00760775	SMG1, LARP1, RPS6KB1, AKT1	360	22	19256	9.72525	1	0.290616	0.286466
GOTERM_MF_DIRECT	GO:0019899~enzyme binding	16	4.30108	0.00806471	XRCC1, MAPK14, SIRT1, CCAR2, IGF2R, HDAC6, U2AF2, POLD1, DVL1, ACIN1, AKT1, TNKS1BP1, MAPT, PKP3, RAF1, SQSTM1	359	390	18811	2.14968	0.983516	0.136562	0.129842
GOTERM_CC_DIRECT	GO:0032587~ruffle membrane	7	1.88172	0.00840079	EPS8, C2CD5, PSD3, HIP1R, PACSIN2, EPS8L1, PPP1R9B	364	99	20472	3.97669	0.977735	0.0947189	0.0863181
GOTERM_BP_DIRECT	GO:0050821~protein stabilization	11	2.95699	0.00850317	NPM1, BAG3, PTGES3, SEC16A, CTNND1, DVL1, HIP1R, DVL3, FLNA, RTN4, PML	360	220	19256	2.67444	1	0.312604	0.30814
GOTERM_BP_DIRECT	GO:0045943~positive regulation of transcription from RNA polymerase I promoter	4	1.07527	0.00862972	MYBBP1A, BNC1, SF3B1, PHF8	360	23	19256	9.30242	1	0.312604	0.30814
GOTERM_BP_DIRECT	GO:0006376~mRNA splice site selection	4	1.07527	0.00862972	YTHDC1, SRSF1, SRSF6, SRSF10	360	23	19256	9.30242	1	0.312604	0.30814
GOTERM_CC_DIRECT	GO:0015630~microtubule cytoskeleton	10	2.68817	0.00878877	CLIP1, MAP7D1, CDC42EP4, MYCBP2, PCIF1, DTNBP1, AKT1, MAPT, NDRG1, HDAC6	364	197	20472	2.85491	0.981338	0.0966765	0.0881021
GOTERM_BP_DIRECT	GO:0043065~positive regulation of apoptotic process	14	3.76344	0.00898063	HPGD, PDCD5, HIP1R, RRP1B, SIRT1, CCAR2, IGF2R, C3ORF38, BCLAF1, ACIN1, AKT1, QRICH1, SQSTM1, RBM5	360	328	19256	2.28306	1	0.315511	0.311006
GOTERM_BP_DIRECT	GO:1901888~regulation of cell junction assembly	3	0.806452	0.00901031	TJP1, ROCK2, RAPGEF1	360	8	19256	20.0583	1	0.315511	0.311006
GOTERM_MF_DIRECT	GO:0004679~AMP-activated protein kinase activity	3	0.806452	0.00937454	PRKAA1, PRKAB2, PRKACB	359	8	18811	19.6494	0.991565	0.148821	0.141497
GOTERM_MF_DIRECT	GO:0004691~cAMP-dependent protein kinase activity	3	0.806452	0.00937454	AKAP13, PRKAA1, PRKACB	359	8	18811	19.6494	0.991565	0.148821	0.141497
GOTERM_BP_DIRECT	GO:0006281~DNA repair	13	3.49462	0.00947157	MDC1, NPM1, SMG1, TRRAP, USP10, ETAA1, TRIM28, POLD1, CDK2, EP400, CDK1, ASCC2, WRAP53	360	294	19256	2.36515	1	0.324431	0.319798
GOTERM_BP_DIRECT	GO:1903241~U2-type prespliceosome assembly	4	1.07527	0.00972829	SF3B2, DDX46, BUD13, SF3B1	360	24	19256	8.91481	1	0.324431	0.319798
GOTERM_BP_DIRECT	GO:0046628~positive regulation of insulin receptor signaling pathway	4	1.07527	0.00972829	IRS1, PTPN11, NUCKS1, SIRT1	360	24	19256	8.91481	1	0.324431	0.319798
GOTERM_CC_DIRECT	GO:0005915~zonula adherens	3	0.806452	0.010395	CAMSAP3, CTNND1, CTNNA1	364	9	20472	18.7473	0.991019	0.111622	0.101722
GOTERM_MF_DIRECT	GO:0048156~tau protein binding	5	1.34409	0.0104019	GSK3A, PRKAA1, ROCK2, MAP2, HDAC6	359	45	18811	5.82204	0.995015	0.160126	0.152246
GOTERM_BP_DIRECT	GO:0006469~negative regulation of protein kinase activity	6	1.6129	0.0104465	WWTR1, DVL1, DTNBP1, HSPB1, AKT1, PLEC	360	71	19256	4.52019	1	0.342939	0.338042
GOTERM_BP_DIRECT	GO:0031175~neuron projection development	8	2.15054	0.0106312	CAMSAP3, HERC1, MAP2, MICALL1, DOCK7, DTNBP1, MAPT, PPP1R9B	360	129	19256	3.31714	1	0.343633	0.338726
GOTERM_BP_DIRECT	GO:0072659~protein localization to plasma membrane	9	2.41935	0.0107951	C2CD5, ROCK2, PACS1, SEC16A, FCHO2, FLNA, TNIK, PKP3, S100A10	360	161	19256	2.99006	1	0.343645	0.338738
GOTERM_MF_DIRECT	GO:0003713~transcription coactivator activity	12	3.22581	0.0108133	YAP1, WWTR1, PHF2, NPM1, TRIM28, FUS, NUCKS1, RRP1B, TRERF1, SIRT1, PML, BCL9L	359	258	18811	2.43713	0.995963	0.161563	0.153612
GOTERM_BP_DIRECT	GO:0016925~protein sumoylation	5	1.34409	0.0112804	ZNF451, TRIM28, NFATC2IP, RANGAP1, PML	360	47	19256	5.69031	1	0.353549	0.348501
GOTERM_BP_DIRECT	GO:0032287~peripheral nervous system myelin maintenance	3	0.806452	0.0114428	AKT1, NDRG1, PLEC	360	9	19256	17.8296	1	0.353549	0.348501
GOTERM_CC_DIRECT	GO:0043204~perikaryon	9	2.41935	0.0114699	BRD1, FUS, SMN2, MAPK1, FLNA, SMN1, KCNK1, PI4K2A, HDAC6	364	171	20472	2.96009	0.994499	0.120301	0.109631
GOTERM_MF_DIRECT	GO:0016301~kinase activity	11	2.95699	0.0115981	EPS8, GIT2, PRKAB2, TRRAP, PACSIN2, EPS8L1, AKT1, CDK12, CDK11B, DGKZ, GIT1	359	226	18811	2.55036	0.9973	0.168338	0.160054
GOTERM_BP_DIRECT	GO:0048538~thymus development	5	1.34409	0.0121292	MAPK1, BRAF, RAF1, PBX1, MAPK3	360	48	19256	5.57176	1	0.369327	0.364053
GOTERM_BP_DIRECT	GO:0070301~cellular response to hydrogen peroxide	6	1.6129	0.0123572	PRKAA1, CDK1, PTPN11, SIRT1, HDAC6, ZNF277	360	74	19256	4.33694	1	0.370892	0.365596
GOTERM_CC_DIRECT	GO:0030424~axon	14	3.76344	0.0127524	GSK3A, PRKAA1, DOCK7, MYCBP2, DTNBP1, HDAC6, FXR1, SMN2, MAPK1, ADNP, MAPT, SMN1, CTNNA2, PLEC	364	361	20472	2.18112	0.996937	0.130713	0.119119
GOTERM_MF_DIRECT	GO:0017124~SH3 domain binding	8	2.15054	0.012761	USP8, ERRFI1, HIP1R, RAPGEF1, CCDC6, PTPN12, MAPT, REPS1	359	131	18811	3.1999	0.998514	0.180071	0.17121
GOTERM_BP_DIRECT	GO:0010506~regulation of autophagy	6	1.6129	0.0130433	USP10, WAC, ITPR1, HSPB1, MAPT, HDAC6	360	75	19256	4.27911	1	0.380611	0.375176
GOTERM_BP_DIRECT	GO:0006898~receptor-mediated endocytosis	6	1.6129	0.0130433	CTTN, TFR2, MICALL1, HIP1R, IGF2R, REPS1	360	75	19256	4.27911	1	0.380611	0.375176
GOTERM_BP_DIRECT	GO:0010608~posttranscriptional regulation of gene expression	4	1.07527	0.0134937	NPM1, LARP1, YTHDC1, MATR3	360	27	19256	7.92428	1	0.38836	0.382815
GOTERM_CC_DIRECT	GO:0005686~U2 snRNP	4	1.07527	0.0143611	SF3B2, DDX46, BUD13, SF3B1	364	29	20472	7.75748	0.998532	0.141079	0.128566
GOTERM_CC_DIRECT	GO:0005637~nuclear inner membrane	5	1.34409	0.0143894	TRA2B, ITPR1, MATR3, SIRT1, LMNB2	364	53	20472	5.30583	0.998551	0.141079	0.128566
GOTERM_BP_DIRECT	GO:0042981~regulation of apoptotic process	11	2.95699	0.0148871	TRRAP, EP400, DDX42, AKT1, QRICH1, RAF1, CCNL1, SIRT1, ZBTB7A, RBM5, RTN4	360	240	19256	2.45157	1	0.406777	0.400969
GOTERM_BP_DIRECT	GO:0035023~regulation of Rho protein signal transduction	4	1.07527	0.0149081	EPS8, AKAP13, EPS8L1, RAF1	360	28	19256	7.64127	1	0.406777	0.400969
GOTERM_BP_DIRECT	GO:0030878~thyroid gland development	4	1.07527	0.0149081	MAPK1, BRAF, RAF1, MAPK3	360	28	19256	7.64127	1	0.406777	0.400969
GOTERM_BP_DIRECT	GO:0035066~positive regulation of histone acetylation	4	1.07527	0.0149081	RPS6KA4, MYBBP1A, SF3B1, MAPK3	360	28	19256	7.64127	1	0.406777	0.400969
GOTERM_CC_DIRECT	GO:0002102~podosome	4	1.07527	0.0157512	TJP1, HNRNPK, CTTN, PTPN12	364	30	20472	7.4989	0.999223	0.151144	0.137739
GOTERM_BP_DIRECT	GO:0006897~endocytosis	10	2.68817	0.0163694	CSNK1G3, RABEP1, FNBP1, DPYSL2, MICALL1, HIP1R, TRIP10, SCAMP1, EHBP1, REPS1	360	208	19256	2.57158	1	0.440923	0.434627
GOTERM_BP_DIRECT	GO:0016575~histone deacetylation	5	1.34409	0.016983	TRERF1, SIRT1, GATAD2B, HDAC6, GATAD2A	360	53	19256	5.04612	1	0.447972	0.441575
GOTERM_BP_DIRECT	GO:0060020~Bergmann glial cell differentiation	3	0.806452	0.0170575	MAPK1, PTPN11, MAPK3	360	11	19256	14.5879	1	0.447972	0.441575
GOTERM_CC_DIRECT	GO:0030496~midbody	9	2.41935	0.0175906	USP8, CTNND1, VPS4A, CDK1, DTNBP1, TACC1, SAFB, MYH10, SSH1	364	185	20472	2.73609	0.999666	0.165278	0.150619
GOTERM_CC_DIRECT	GO:0098794~postsynapse	7	1.88172	0.0180416	GSK3A, AP3D1, FLNA, AKT1, GIT1, EIF4B, EIF4G1	364	117	20472	3.36489	0.999728	0.166056	0.151328
GOTERM_BP_DIRECT	GO:0090398~cellular senescence	5	1.34409	0.0180795	MAPK11, NPM1, CDK2, MAPK14, PML	360	54	19256	4.95267	1	0.46895	0.462254
GOTERM_MF_DIRECT	GO:0000993~RNA polymerase II core binding	4	1.07527	0.0189776	CTR9, WAC, RPRD2, CCAR2	359	30	18811	6.98644	0.99994	0.253805	0.241315
GOTERM_MF_DIRECT	GO:0008134~transcription factor binding	10	2.68817	0.0189854	MYBBP1A, SETD1A, PBX2, UBXN7, FLNA, APBB2, NUCKS1, SIRT1, HDAC6, PBX1	359	209	18811	2.5071	0.99994	0.253805	0.241315
GOTERM_BP_DIRECT	GO:0042147~retrograde transport, endosome to Golgi	6	1.6129	0.0194733	SPAG9, TBC1D5, GOSR1, GBF1, UBE2O, SNX8	360	83	19256	3.86667	1	0.491139	0.484126
GOTERM_BP_DIRECT	GO:0017148~negative regulation of translation	6	1.6129	0.0194733	FXR1, LARP1, XRN1, CNOT1, NCL, PCIF1	360	83	19256	3.86667	1	0.491139	0.484126
GOTERM_BP_DIRECT	GO:0006446~regulation of translational initiation	4	1.07527	0.0196362	EIF5B, HSPB1, EIF4B, EIF4G1	360	31	19256	6.90179	1	0.491139	0.484126
GOTERM_BP_DIRECT	GO:0031113~regulation of microtubule polymerization	3	0.806452	0.0202195	CAMSAP3, MAP2, MAPT	360	12	19256	13.3722	1	0.492646	0.485611
GOTERM_BP_DIRECT	GO:0090179~planar cell polarity pathway involved in neural tube closure	3	0.806452	0.0202195	DVL1, DVL2, DVL3	360	12	19256	13.3722	1	0.492646	0.485611
GOTERM_BP_DIRECT	GO:0032880~regulation of protein localization	6	1.6129	0.0203999	USP8, MAP2, MYCBP2, VPS4A, DVL1, DVL3	360	84	19256	3.82063	1	0.492646	0.485611
GOTERM_BP_DIRECT	GO:0007165~signal transduction	35	9.4086	0.0209499	ARHGAP11A, GSK3A, PRKAA1, NDRG3, IRS1, PXN, ITPR1, NDRG2, NDRG1, TYMP, AKAP12, DPYSL2, AKT3, AKT1, MAPK1, PRKACB, CSNK1G3, NPM1, PRKAB2, FNBP1, PTGES3, BRAF, CDC42BPB, RANGAP1, MAPK14, DGKZ, GTPBP1, IGF2R, RABEP1, HNRNPK, RPS6KB1, CDK2, RAPGEF1, TRIP10, RAF1	360	1267	19256	1.47759	1	0.500179	0.493037
GOTERM_MF_DIRECT	GO:0008353~RNA polymerase II carboxy-terminal domain kinase activity	3	0.806452	0.0210154	CDK1, MAPK1, CDK12	359	12	18811	13.0996	0.999979	0.268142	0.254946
GOTERM_MF_DIRECT	GO:0005096~GTPase activator activity	12	3.22581	0.0211135	ARHGAP11A, SGSM1, DOCK5, GIT2, ERRFI1, TBC1D9B, SIPA1L1, RALGAPB, RABEP1, TBC1D5, RANGAP1, GIT1	359	285	18811	2.20625	0.99998	0.268142	0.254946
GOTERM_BP_DIRECT	GO:0016239~positive regulation of macroautophagy	4	1.07527	0.0213749	LARP1, WAC, SIRT1, PAFAH1B2	360	32	19256	6.68611	1	0.504593	0.497388
GOTERM_CC_DIRECT	GO:0030864~cortical actin cytoskeleton	5	1.34409	0.0217734	AKAP13, PDLIM2, CTTN, DBN1, PPP1R9B	364	60	20472	4.68681	0.999951	0.196396	0.178977
GOTERM_CC_DIRECT	GO:0005769~early endosome	12	3.22581	0.0222498	USP8, RABEP1, USP10, VPS4A, PACSIN2, RAPGEF1, AP3D1, MAPK1, APBB2, CD22, IGF2R, MAPK3	364	308	20472	2.19124	0.999961	0.196758	0.179307
GOTERM_CC_DIRECT	GO:0005905~clathrin-coated pit	5	1.34409	0.0229855	CTTN, FNBP1, FCHO2, HIP1R, REPS1	364	61	20472	4.60998	0.999972	0.197325	0.179824
GOTERM_CC_DIRECT	GO:0030054~cell junction	10	2.68817	0.023189	TJP1, YAP1, MAP1S, CTNND1, CTNNA1, PKP3, RTN4, DCP2, TJP3, RAI14	364	232	20472	2.42421	0.999975	0.197325	0.179824
GOTERM_BP_DIRECT	GO:0060045~positive regulation of cardiac muscle cell proliferation	4	1.07527	0.0231953	YAP1, CDK1, MAPK1, MAPK14	360	33	19256	6.4835	1	0.516603	0.509227
GOTERM_BP_DIRECT	GO:1900182~positive regulation of protein localization to nucleus	4	1.07527	0.0231953	YAP1, WWTR1, CDK1, AKT1	360	33	19256	6.4835	1	0.516603	0.509227
GOTERM_BP_DIRECT	GO:0090136~epithelial cell-cell adhesion	3	0.806452	0.0236049	CAMSAP3, CTNNA1, CTNNA2	360	13	19256	12.3436	1	0.516603	0.509227
GOTERM_BP_DIRECT	GO:0051168~nuclear export	3	0.806452	0.0236049	AKAP13, RANGAP1, HNRNPA1	360	13	19256	12.3436	1	0.516603	0.509227
GOTERM_BP_DIRECT	GO:0061014~positive regulation of mRNA catabolic process	3	0.806452	0.0236049	CNOT1, ZC3HAV1, GTPBP1	360	13	19256	12.3436	1	0.516603	0.509227
GOTERM_BP_DIRECT	GO:0038066~p38MAPK cascade	3	0.806452	0.0236049	MAPK11, ATF2, MAPK14	360	13	19256	12.3436	1	0.516603	0.509227
GOTERM_BP_DIRECT	GO:0031571~mitotic G1 DNA damage checkpoint	3	0.806452	0.0236049	CDK2, WAC, DGKZ	360	13	19256	12.3436	1	0.516603	0.509227
GOTERM_CC_DIRECT	GO:0005875~microtubule associated complex	4	1.07527	0.023802	MAP1S, MAP2, PXN, HDAC6	364	35	20472	6.42763	0.999981	0.198791	0.181159
GOTERM_CC_DIRECT	GO:0005815~microtubule organizing center	8	2.15054	0.0242487	ARFGEF2, MAP1S, ROCK2, CNTRL, MAPK1, TACC1, RBBP6, EHBP1	364	160	20472	2.81209	0.999984	0.198839	0.181204
GOTERM_MF_DIRECT	GO:0030374~ligand-dependent nuclear receptor transcription coactivator activity	5	1.34409	0.0244647	TMF1, TACC1, TRERF1, SCAF1, CCAR2	359	58	18811	4.5171	0.999996	0.303124	0.288206
GOTERM_BP_DIRECT	GO:0045773~positive regulation of axon extension	4	1.07527	0.0250971	TWF2, ADNP, MAPT, DBN1	360	34	19256	6.29281	1	0.52729	0.519761
GOTERM_BP_DIRECT	GO:0032212~positive regulation of telomere maintenance via telomerase	4	1.07527	0.0250971	DKC1, MAPK1, HNRNPA1, MAPK3	360	34	19256	6.29281	1	0.52729	0.519761
GOTERM_BP_DIRECT	GO:0048144~fibroblast proliferation	4	1.07527	0.0250971	RRN3, KMT2A, PTGES3, CDK1	360	34	19256	6.29281	1	0.52729	0.519761
GOTERM_BP_DIRECT	GO:0043330~response to exogenous dsRNA	4	1.07527	0.0250971	IFNA13, IFNA1, MAPK1, MAPK3	360	34	19256	6.29281	1	0.52729	0.519761
GOTERM_BP_DIRECT	GO:0051028~mRNA transport	6	1.6129	0.025464	NXF1, BCLAF1, HNRNPA3, SRSF1, HNRNPA1, SRSF7	360	89	19256	3.60599	1	0.529702	0.522138
GOTERM_CC_DIRECT	GO:0000791~euchromatin	5	1.34409	0.0255308	TRIM28, ICE2, CTR9, RRP1B, SIRT1	364	63	20472	4.46363	0.999991	0.202816	0.184828
GOTERM_CC_DIRECT	GO:0090543~Flemming body	4	1.07527	0.0256331	CNTRL, VPS4A, CHAMP1, EXOC1	364	36	20472	6.24908	0.999992	0.202816	0.184828
GOTERM_BP_DIRECT	GO:0051764~actin crosslink formation	3	0.806452	0.0272044	EPS8, BAIAP2L1, FLNA	360	14	19256	11.4619	1	0.549582	0.541735
GOTERM_BP_DIRECT	GO:0036465~synaptic vesicle recycling	3	0.806452	0.0272044	GIT2, AP3D1, GIT1	360	14	19256	11.4619	1	0.549582	0.541735
GOTERM_BP_DIRECT	GO:1902176~negative regulation of oxidative stress-induced intrinsic apoptotic signaling pathway	3	0.806452	0.0272044	HSPB1, AKT1, SIRT1	360	14	19256	11.4619	1	0.549582	0.541735
GOTERM_CC_DIRECT	GO:0043231~intracellular membrane-bounded organelle	27	7.25806	0.0275053	CASZ1, SLC4A1AP, BNC1, IRS1, MYCBP2, FOXK2, ZNRF2, TRA2A, SAFB2, CTNNA1, PACSIN2, SNX8, ARFGEF2, CPSF4, FNBP1, HIP1R, BRAF, RANGAP1, SCAMP2, RABEP1, MYBBP1A, CTTN, TBC1D5, RAPGEF1, TRIP10, KCNK1, SQSTM1	364	982	20472	1.54636	0.999997	0.210833	0.192134
GOTERM_CC_DIRECT	GO:0016363~nuclear matrix	7	1.88172	0.0275812	PBRM1, HAT1, MATR3, PML, S100A10, SRRM1, SRPK1	364	129	20472	3.05188	0.999997	0.210833	0.192134
GOTERM_MF_DIRECT	GO:0051721~protein phosphatase 2A binding	4	1.07527	0.0285452	RPS6KB1, AKT1, MAPT, CTTNBP2NL	359	35	18811	5.98838	1	0.345262	0.32827
GOTERM_CC_DIRECT	GO:0000932~P-body	6	1.6129	0.0292295	EDC4, XRN1, CNOT1, SQSTM1, DCP2, DIS3L2	364	97	20472	3.47887	0.999998	0.219709	0.200222
GOTERM_BP_DIRECT	GO:1903827~regulation of cellular protein localization	3	0.806452	0.0310089	MAP2, DVL1, DVL3	360	15	19256	10.6978	1	0.614404	0.605631
GOTERM_BP_DIRECT	GO:0010975~regulation of neuron projection development	4	1.07527	0.0312905	GSK3A, DPYSL2, AKT1, CTNNA2	360	37	19256	5.78258	1	0.614404	0.605631
GOTERM_BP_DIRECT	GO:0000184~nuclear-transcribed mRNA catabolic process, nonsense-mediated decay	4	1.07527	0.0312905	SMG1, BCLAF1, DCP2, SMG6	360	37	19256	5.78258	1	0.614404	0.605631
GOTERM_CC_DIRECT	GO:0005874~microtubule	12	3.22581	0.0318715	KLC4, GSK3A, CLIP1, KLC2, MAP1S, MAP2, DPYSL2, KIF26B, DVL1, MAPT, NDRG1, HDAC6	364	326	20472	2.07025	1	0.228206	0.207966
GOTERM_CC_DIRECT	GO:0033290~eukaryotic 48S preinitiation complex	3	0.806452	0.0319358	EIF3J, EIF3CL, EIF3C	364	16	20472	10.5453	1	0.228206	0.207966
GOTERM_CC_DIRECT	GO:0005852~eukaryotic translation initiation factor 3 complex	3	0.806452	0.0319358	EIF3J, EIF3CL, EIF3C	364	16	20472	10.5453	1	0.228206	0.207966
GOTERM_MF_DIRECT	GO:0003677~DNA binding	35	9.4086	0.0322463	ZNF512B, GTF3C1, ATF2, TMF1, KMT2A, SRRT, PDCD5, MKI67, BCLAF1, TRIM28, POLD1, MYO18A, EP400, SMARCAD1, MAPK1, ZBTB7A, RBM5, RBM6, PBRM1, TAF15, FUS, MAP1S, ZFR, PBX2, TRERF1, PBX1, PML, SRRM1, HNRNPK, SON, MYBBP1A, NCL, QRICH1, ADNP, MAPT	359	1286	18811	1.42608	1	0.380957	0.362209
GOTERM_CC_DIRECT	GO:0030018~Z disc	7	1.88172	0.032384	PDLIM2, BAG3, SMN2, HSPB1, FLNA, SMN1, PLEC	364	134	20472	2.938	1	0.228206	0.207966
GOTERM_BP_DIRECT	GO:0090630~activation of GTPase activity	7	1.88172	0.0329014	SGSM1, TBC1D9B, SIPA1L1, RALGAPB, TBC1D5, DOCK7, RANGAP1	360	128	19256	2.92517	1	0.625902	0.616965
GOTERM_BP_DIRECT	GO:0042752~regulation of circadian rhythm	5	1.34409	0.0346931	PRKAA1, ROCK2, CDK1, PML, CCAR2	360	66	19256	4.05219	1	0.625902	0.616965
GOTERM_MF_DIRECT	GO:0000287~magnesium ion binding	10	2.68817	0.0348804	RPS6KA4, SRPK2, ATP4A, CDK2, FOXK2, CDC42BPB, PRKACB, PI4K2A, DIS3L2, SRPK1	359	233	18811	2.24886	1	0.395753	0.376277
GOTERM_BP_DIRECT	GO:0051146~striated muscle cell differentiation	3	0.806452	0.0350096	SPAG9, AKT1, MAPK14	360	16	19256	10.0292	1	0.625902	0.616965
GOTERM_BP_DIRECT	GO:0001829~trophectodermal cell differentiation	3	0.806452	0.0350096	YAP1, CNOT1, CTR9	360	16	19256	10.0292	1	0.625902	0.616965
GOTERM_BP_DIRECT	GO:0016572~histone phosphorylation	3	0.806452	0.0350096	RPS6KA4, CDK2, CDK1	360	16	19256	10.0292	1	0.625902	0.616965
GOTERM_MF_DIRECT	GO:0043130~ubiquitin binding	6	1.6129	0.0350569	HSPB1, SMARCAD1, UBXN7, ASCC2, SQSTM1, HDAC6	359	95	18811	3.30937	1	0.395753	0.376277
GOTERM_BP_DIRECT	GO:0048813~dendrite morphogenesis	4	1.07527	0.0358228	MAP2, DVL1, DTNBP1, CTNNA2	360	39	19256	5.48604	1	0.625902	0.616965
GOTERM_BP_DIRECT	GO:1905168~positive regulation of double-strand break repair via homologous recombination	4	1.07527	0.0358228	TRRAP, FUS, EP400, WRAP53	360	39	19256	5.48604	1	0.625902	0.616965
GOTERM_BP_DIRECT	GO:0046326~positive regulation of glucose import	4	1.07527	0.0358228	IRS1, AKT1, PTPN11, MAPK14	360	39	19256	5.48604	1	0.625902	0.616965
GOTERM_BP_DIRECT	GO:0031663~lipopolysaccharide-mediated signaling pathway	4	1.07527	0.0358228	MAPK1, AKT1, MAPK14, MAPK3	360	39	19256	5.48604	1	0.625902	0.616965
GOTERM_BP_DIRECT	GO:0007032~endosome organization	4	1.07527	0.0358228	ARFGEF2, USP8, SQSTM1, PI4K2A	360	39	19256	5.48604	1	0.625902	0.616965
GOTERM_MF_DIRECT	GO:0019901~protein kinase binding	17	4.56989	0.0360879	ATF2, ERRFI1, NPM1, PRKAB2, LRBA, CTNND1, HSPB1, PTPN11, DPYSL2, DVL1, DVL2, AKT1, RBBP6, MAPT, CDK12, SQSTM1, SASH1	359	510	18811	1.74661	1	0.398536	0.378923
GOTERM_BP_DIRECT	GO:0000281~mitotic cytokinesis	5	1.34409	0.0363735	USP8, SON, ROCK2, MYH10, EXOC1	360	67	19256	3.99171	1	0.625902	0.616965
GOTERM_BP_DIRECT	GO:0060070~canonical Wnt signaling pathway	6	1.6129	0.0364663	YAP1, WNT5B, DVL1, DVL2, DVL3, BCL9L	360	98	19256	3.27483	1	0.625902	0.616965
GOTERM_BP_DIRECT	GO:0015031~protein transport	15	4.03226	0.0366585	ARFGEF2, SEC16A, GOSR1, GBF1, PHAX, NMD3, SCAMP1, EHBP1, SCAMP2, NXF1, RABEP1, TBC1D5, ATG4B, SNX8, EXOC1	360	439	19256	1.82764	1	0.625902	0.616965
GOTERM_BP_DIRECT	GO:0061188~negative regulation of chromatin silencing at rDNA	2	0.537634	0.0369404	PHF2, PHF8	360	2	19256	53.4889	1	0.625902	0.616965
GOTERM_BP_DIRECT	GO:0010603~regulation of cytoplasmic mRNA processing body assembly	2	0.537634	0.0369404	ATXN2L, ATXN2	360	2	19256	53.4889	1	0.625902	0.616965
GOTERM_BP_DIRECT	GO:0032071~regulation of endodeoxyribonuclease activity	2	0.537634	0.0369404	NPM1, SIRT1	360	2	19256	53.4889	1	0.625902	0.616965
GOTERM_BP_DIRECT	GO:0022007~convergent extension involved in neural plate elongation	2	0.537634	0.0369404	DVL1, DVL2	360	2	19256	53.4889	1	0.625902	0.616965
GOTERM_MF_DIRECT	GO:0097472~cyclin-dependent protein kinase activity	2	0.537634	0.0377016	CDK2, CDK1	359	2	18811	52.3983	1	0.407499	0.387444
GOTERM_BP_DIRECT	GO:0055089~fatty acid homeostasis	3	0.806452	0.0391977	PRKAA1, POLD1, SIRT1	360	17	19256	9.43922	1	0.633495	0.62445
GOTERM_BP_DIRECT	GO:0048009~insulin-like growth factor receptor signaling pathway	3	0.806452	0.0391977	IRS1, AKT1, IGF2R	360	17	19256	9.43922	1	0.633495	0.62445
GOTERM_BP_DIRECT	GO:0051403~stress-activated MAPK cascade	3	0.806452	0.0391977	MAPK11, MAPK1, MAPK3	360	17	19256	9.43922	1	0.633495	0.62445
GOTERM_BP_DIRECT	GO:0071380~cellular response to prostaglandin E stimulus	3	0.806452	0.0391977	PRKAA1, AKT1, ACACA	360	17	19256	9.43922	1	0.633495	0.62445
GOTERM_BP_DIRECT	GO:0006892~post-Golgi vesicle-mediated transport	3	0.806452	0.0391977	GBF1, SCAMP1, SCAMP2	360	17	19256	9.43922	1	0.633495	0.62445
GOTERM_BP_DIRECT	GO:1903146~regulation of mitophagy	3	0.806452	0.0391977	GSK3A, CTTN, HDAC6	360	17	19256	9.43922	1	0.633495	0.62445
GOTERM_CC_DIRECT	GO:0043034~costamere	3	0.806452	0.0397866	FXR1, AHNAK, PLEC	364	18	20472	9.37363	1	0.267817	0.244064
GOTERM_CC_DIRECT	GO:0031143~pseudopodium	3	0.806452	0.0397866	MAPK1, RAF1, MAPK3	364	18	20472	9.37363	1	0.267817	0.244064
GOTERM_CC_DIRECT	GO:0016282~eukaryotic 43S preinitiation complex	3	0.806452	0.0397866	EIF3J, EIF3CL, EIF3C	364	18	20472	9.37363	1	0.267817	0.244064
GOTERM_MF_DIRECT	GO:0005109~frizzled binding	4	1.07527	0.0402206	WNT5B, DVL1, DVL2, DVL3	359	40	18811	5.23983	1	0.421845	0.401085
GOTERM_MF_DIRECT	GO:0043024~ribosomal small subunit binding	3	0.806452	0.0406898	NPM1, LARP1, EIF4B	359	17	18811	9.24676	1	0.421845	0.401085
GOTERM_CC_DIRECT	GO:0001725~stress fiber	5	1.34409	0.0407292	PDLIM2, ABLIM3, BAG3, PXN, MYH10	364	73	20472	3.85218	1	0.27013	0.246172
GOTERM_BP_DIRECT	GO:1990830~cellular response to leukemia inhibitory factor	6	1.6129	0.042164	EPS8, BCLAF1, NCL, SRSF7, SIRT1, PML	360	102	19256	3.14641	1	0.676233	0.666577
GOTERM_BP_DIRECT	GO:0032922~circadian regulation of gene expression	5	1.34409	0.0435574	MYBBP1A, KMT2A, MYCBP2, SIRT1, PML	360	71	19256	3.76682	1	0.688197	0.67837
GOTERM_BP_DIRECT	GO:0045945~positive regulation of transcription from RNA polymerase III promoter	3	0.806452	0.043565	MYBBP1A, ICE2, SF3B1	360	18	19256	8.91481	1	0.688197	0.67837
GOTERM_CC_DIRECT	GO:0005684~U2-type spliceosomal complex	3	0.806452	0.043957	SF3B2, BUD13, SF3B1	364	19	20472	8.88028	1	0.287313	0.261831
GOTERM_MF_DIRECT	GO:0048487~beta-tubulin binding	4	1.07527	0.0454679	MAP1S, PDCD5, ADNP, HDAC6	359	42	18811	4.99032	1	0.461954	0.43922
GOTERM_BP_DIRECT	GO:0097009~energy homeostasis	4	1.07527	0.0458378	PRKAA1, SIRT1, SQSTM1, EIF4G1	360	43	19256	4.97571	1	0.718696	0.708434
GOTERM_BP_DIRECT	GO:0001701~in utero embryonic development	9	2.41935	0.0468012	CAMSAP3, ATF2, RRN3, YTHDC1, RBBP6, NSRP1, EIF2S2, YBX3, DBN1	360	213	19256	2.26009	1	0.728365	0.717965
GOTERM_CC_DIRECT	GO:0005901~caveola	5	1.34409	0.0479763	IRS1, PACSIN2, MAPK1, HDAC6, MAPK3	364	77	20472	3.65206	1	0.309104	0.281689
GOTERM_BP_DIRECT	GO:0010761~fibroblast migration	3	0.806452	0.0481035	AKT1, PML, PLEC	360	19	19256	8.44561	1	0.743128	0.732517
GOTERM_BP_DIRECT	GO:1900026~positive regulation of substrate adhesion-dependent cell spreading	4	1.07527	0.0485357	DOCK5, FLNA, BRAF, S100A10	360	44	19256	4.86263	1	0.744333	0.733704
GOTERM_BP_DIRECT	GO:0050790~regulation of catalytic activity	13	3.49462	0.0506839	DOCK5, ARFGEF2, GIT2, PRKAB2, ARHGEF17, MYCBP2, GBF1, RABEP1, HERC1, PSMD2, PSD3, EPS8L1, GIT1	360	376	19256	1.84935	1	0.748954	0.73826
GOTERM_BP_DIRECT	GO:0016358~dendrite development	4	1.07527	0.0513097	MAP1S, MAP2, FAT3, PPP1R9B	360	45	19256	4.75457	1	0.748954	0.73826
GOTERM_BP_DIRECT	GO:0043967~histone H4 acetylation	4	1.07527	0.0513097	ATF2, TRRAP, HAT1, EP400	360	45	19256	4.75457	1	0.748954	0.73826
GOTERM_BP_DIRECT	GO:0009411~response to UV	4	1.07527	0.0513097	PRKAA1, POLD1, PML, CCAR2	360	45	19256	4.75457	1	0.748954	0.73826
GOTERM_BP_DIRECT	GO:0032091~negative regulation of protein binding	5	1.34409	0.0514809	DVL1, DTNBP1, SYMPK, AKT1, ADNP	360	75	19256	3.56593	1	0.748954	0.73826
GOTERM_BP_DIRECT	GO:0071356~cellular response to tumor necrosis factor	7	1.88172	0.0516578	AKAP12, MAPK1, AKT1, MAPK14, YBX3, SIRT1, MAPK3	360	143	19256	2.61834	1	0.748954	0.73826
GOTERM_CC_DIRECT	GO:0008247~1-alkyl-2-acetylglycerophosphocholine esterase complex	2	0.537634	0.0522595	PAFAH1B3, PAFAH1B2	364	3	20472	37.4945	1	0.330438	0.301131
GOTERM_CC_DIRECT	GO:0005847~mRNA cleavage and polyadenylation specificity factor complex	3	0.806452	0.0527529	CPSF4, CSTF2, SYMPK	364	21	20472	8.03454	1	0.330438	0.301131
GOTERM_BP_DIRECT	GO:0001825~blastocyst formation	3	0.806452	0.0528051	TJP1, MATR3, RTN4	360	20	19256	8.02333	1	0.748954	0.73826
GOTERM_BP_DIRECT	GO:0032869~cellular response to insulin stimulus	6	1.6129	0.0533594	ERRFI1, GSK3A, C2CD5, RPS6KB1, IRS1, AKT1	360	109	19256	2.94434	1	0.748954	0.73826
GOTERM_MF_DIRECT	GO:0044877~macromolecular complex binding	14	3.76344	0.0536569	ATF2, PRKAA1, VPS4A, BRAF, CDC42BPB, TBC1D5, BAG3, TNKS1BP1, RAF1, SQSTM1, PAFAH1B3, GIT1, PAFAH1B2, WRAP53	359	414	18811	1.77192	1	0.534465	0.508162
GOTERM_CC_DIRECT	GO:0005802~trans-Golgi network	8	2.15054	0.0546634	ARFGEF2, ATXN2, GBF1, MYO18A, FLNA, SCAMP1, PI4K2A, IGF2R	364	191	20472	2.35568	1	0.337715	0.307762
GOTERM_BP_DIRECT	GO:0097338~response to clozapine	2	0.537634	0.0548972	PRKACB, PPP1R9B	360	3	19256	35.6593	1	0.748954	0.73826
GOTERM_BP_DIRECT	GO:0061308~cardiac neural crest cell development involved in heart development	2	0.537634	0.0548972	MAPK1, MAPK3	360	3	19256	35.6593	1	0.748954	0.73826
GOTERM_BP_DIRECT	GO:1990928~response to amino acid starvation	2	0.537634	0.0548972	LARP1, EIF2A	360	3	19256	35.6593	1	0.748954	0.73826
GOTERM_BP_DIRECT	GO:1905686~positive regulation of plasma membrane repair	2	0.537634	0.0548972	AHNAK, S100A10	360	3	19256	35.6593	1	0.748954	0.73826
GOTERM_BP_DIRECT	GO:0035574~histone H4-K20 demethylation	2	0.537634	0.0548972	PHF2, PHF8	360	3	19256	35.6593	1	0.748954	0.73826
GOTERM_BP_DIRECT	GO:1905653~positive regulation of artery morphogenesis	2	0.537634	0.0548972	AKT3, RTN4	360	3	19256	35.6593	1	0.748954	0.73826
GOTERM_BP_DIRECT	GO:0031281~positive regulation of cyclase activity	2	0.537634	0.0548972	MAPK14, MAPK3	360	3	19256	35.6593	1	0.748954	0.73826
GOTERM_BP_DIRECT	GO:0090042~tubulin deacetylation	2	0.537634	0.0548972	FLNA, HDAC6	360	3	19256	35.6593	1	0.748954	0.73826
GOTERM_BP_DIRECT	GO:0035441~cell migration involved in vasculogenesis	2	0.537634	0.0548972	SETD2, RTN4	360	3	19256	35.6593	1	0.748954	0.73826
GOTERM_CC_DIRECT	GO:0005911~cell-cell junction	8	2.15054	0.0558832	PXN, CTNND1, PACSIN2, CTNNA1, FLNA, AKT1, PKP3, CDC42BPB	364	192	20472	2.34341	1	0.340586	0.310378
GOTERM_MF_DIRECT	GO:0035173~histone kinase activity	2	0.537634	0.0560175	CDK2, CDK1	359	3	18811	34.9322	1	0.545561	0.518713
GOTERM_BP_DIRECT	GO:0008104~protein localization	7	1.88172	0.0560554	NPM1, LRBA, DVL2, CTNNA1, DDX42, SQSTM1, PLEC	360	146	19256	2.56454	1	0.759822	0.748973
GOTERM_MF_DIRECT	GO:0004721~phosphoprotein phosphatase activity	4	1.07527	0.0569188	PTPN11, PTPN12, SSH3, SSH1	359	46	18811	4.55638	1	0.545561	0.518713
GOTERM_BP_DIRECT	GO:0006275~regulation of DNA replication	4	1.07527	0.0570825	ANKRD17, NUCKS1, RBBP6, JADE2	360	47	19256	4.55225	1	0.766763	0.755815
GOTERM_CC_DIRECT	GO:0030863~cortical cytoskeleton	3	0.806452	0.0573651	CTTN, FLNA, DBN1	364	22	20472	7.66933	1	0.344956	0.314361
GOTERM_BP_DIRECT	GO:0031669~cellular response to nutrient levels	3	0.806452	0.0576624	PRKAA1, PRKAB2, EIF4G1	360	21	19256	7.64127	1	0.766763	0.755815
GOTERM_BP_DIRECT	GO:0000423~macromitophagy	3	0.806452	0.0576624	LRBA, ATG4B, SQSTM1	360	21	19256	7.64127	1	0.766763	0.755815
GOTERM_BP_DIRECT	GO:0010628~positive regulation of gene expression	16	4.30108	0.0585507	SRPK2, YAP1, ATF2, GSK3A, PRKAA1, ROCK2, PDCD5, DTNBP1, BRAF, MAPK14, MAPK11, CDK1, AKT1, MAPK1, PKP3, MAPK3	360	513	19256	1.66827	1	0.773679	0.762632
GOTERM_CC_DIRECT	GO:0071005~U2-type precatalytic spliceosome	4	1.07527	0.0588213	SRRM2, SF3B2, BUD13, SF3B1	364	50	20472	4.49934	1	0.349058	0.3181
GOTERM_MF_DIRECT	GO:0001784~phosphotyrosine binding	4	1.07527	0.0599753	IRS1, MAPK1, PTPN11, MAPK3	359	47	18811	4.45943	1	0.564212	0.536446
GOTERM_BP_DIRECT	GO:0008283~cell proliferation	8	2.15054	0.0600721	PURB, YAP1, LARP1, PTGES3, CDK3, AKT1, TACC1, MKI67	360	186	19256	2.3006	1	0.788821	0.777558
GOTERM_BP_DIRECT	GO:0001894~tissue homeostasis	3	0.806452	0.0626678	YAP1, WWTR1, ACACA	360	22	19256	7.29394	1	0.802836	0.791372
GOTERM_BP_DIRECT	GO:0045216~cell-cell junction organization	3	0.806452	0.0626678	TJP1, FLNA, TJP3	360	22	19256	7.29394	1	0.802836	0.791372
GOTERM_BP_DIRECT	GO:0035567~non-canonical Wnt signaling pathway	3	0.806452	0.0626678	DVL1, DVL2, DVL3	360	22	19256	7.29394	1	0.802836	0.791372
GOTERM_BP_DIRECT	GO:0080182~histone H3-K4 trimethylation	3	0.806452	0.0626678	KMT2A, SETD1A, CTR9	360	22	19256	7.29394	1	0.802836	0.791372
GOTERM_BP_DIRECT	GO:0016477~cell migration	10	2.68817	0.0643247	DOCK5, GSK3A, RPS6KB1, MYO18A, CTNNA1, CDK1, CTNNA2, CDC42BPB, DGKZ, PPP1R9B	360	268	19256	1.99585	1	0.819068	0.807373
GOTERM_MF_DIRECT	GO:0050321~tau-protein kinase activity	3	0.806452	0.0649734	GSK3A, PRKAA1, ROCK2	359	22	18811	7.14523	1	0.600118	0.570584
GOTERM_CC_DIRECT	GO:0005794~Golgi apparatus	28	7.52688	0.0658334	TMF1, FAM114A1, TRRAP, GOSR1, NDRG2, GOLGA3, ATXN2, HERC1, MAPK1, APBB2, MAPK3, ARFGEF2, AHSG, LRBA, SEC16A, GBF1, AP3D1, PLEKHA3, IGF2R, SCAMP2, SGSM1, RER1, CTTN, PACS1, GORASP2, TBC1D5, TRIP10, RAF1	364	1122	20472	1.40354	1	0.385595	0.351396
GOTERM_BP_DIRECT	GO:0043536~positive regulation of blood vessel endothelial cell migration	4	1.07527	0.0662891	AKT3, HSPB1, AKT1, SIRT1	360	50	19256	4.27911	1	0.834802	0.822882
GOTERM_BP_DIRECT	GO:0098609~cell-cell adhesion	8	2.15054	0.0663551	TJP1, BAIAP2L1, CTNND1, CTNNA1, FAT3, PKP3, CTNNA2, TJP3	360	190	19256	2.25216	1	0.834802	0.822882
GOTERM_BP_DIRECT	GO:0000278~mitotic cell cycle	7	1.88172	0.0688544	CDK11A, CLIP1, PBRM1, SRSF2, NOLC1, CDK11B, DIS3L2	360	154	19256	2.43131	1	0.848466	0.836351
GOTERM_CC_DIRECT	GO:0098685~Schaffer collateral - CA1 synapse	5	1.34409	0.0689903	AKAP12, CTNND1, DVL1, ITPR1, DTNBP1	364	87	20472	3.23228	1	0.398905	0.363526
GOTERM_BP_DIRECT	GO:1900087~positive regulation of G1/S transition of mitotic cell cycle	4	1.07527	0.0694999	ANKRD17, MEPCE, AKT1, EIF4G1	360	51	19256	4.19521	1	0.848466	0.836351
GOTERM_BP_DIRECT	GO:0048013~ephrin receptor signaling pathway	4	1.07527	0.0694999	SIPA1L1, PTPN11, ANKS1A, GIT1	360	51	19256	4.19521	1	0.848466	0.836351
GOTERM_BP_DIRECT	GO:0038127~ERBB signaling pathway	2	0.537634	0.07252	MAPK1, PTPN11	360	4	19256	26.7444	1	0.848466	0.836351
GOTERM_BP_DIRECT	GO:0006475~internal protein amino acid acetylation	2	0.537634	0.07252	HAT1, MAPT	360	4	19256	26.7444	1	0.848466	0.836351
GOTERM_BP_DIRECT	GO:0070849~response to epidermal growth factor	2	0.537634	0.07252	MAPK1, MAPK3	360	4	19256	26.7444	1	0.848466	0.836351
GOTERM_BP_DIRECT	GO:0090400~stress-induced premature senescence	2	0.537634	0.07252	MAPK14, SIRT1	360	4	19256	26.7444	1	0.848466	0.836351
GOTERM_BP_DIRECT	GO:0098840~protein transport along microtubule	2	0.537634	0.07252	CAMSAP3, BAG3	360	4	19256	26.7444	1	0.848466	0.836351
GOTERM_BP_DIRECT	GO:0090170~regulation of Golgi inheritance	2	0.537634	0.07252	MAPK1, MAPK3	360	4	19256	26.7444	1	0.848466	0.836351
GOTERM_BP_DIRECT	GO:0010825~positive regulation of centrosome duplication	2	0.537634	0.07252	NPM1, ROCK2	360	4	19256	26.7444	1	0.848466	0.836351
GOTERM_BP_DIRECT	GO:1904872~regulation of telomerase RNA localization to Cajal body	2	0.537634	0.07252	DKC1, DCP2	360	4	19256	26.7444	1	0.848466	0.836351
GOTERM_BP_DIRECT	GO:0032324~molybdopterin cofactor biosynthetic process	2	0.537634	0.07252	MOCS1, GPHN	360	4	19256	26.7444	1	0.848466	0.836351
GOTERM_BP_DIRECT	GO:0097191~extrinsic apoptotic signaling pathway	4	1.07527	0.0727797	YAP1, GSK3A, CTTN, PML	360	52	19256	4.11453	1	0.848466	0.836351
GOTERM_MF_DIRECT	GO:0046332~SMAD binding	4	1.07527	0.0729446	PURB, FLNA, ZBTB7A, PML	359	51	18811	4.10967	1	0.626412	0.595585
GOTERM_BP_DIRECT	GO:0048854~brain morphogenesis	3	0.806452	0.0730949	AKT3, CTNNA1, CTNNA2	360	24	19256	6.68611	1	0.848466	0.836351
GOTERM_MF_DIRECT	GO:0047179~platelet-activating factor acetyltransferase activity	2	0.537634	0.0739857	PAFAH1B3, PAFAH1B2	359	4	18811	26.1992	1	0.626412	0.595585
GOTERM_MF_DIRECT	GO:0044547~DNA topoisomerase binding	2	0.537634	0.0739857	NCL, SRSF1	359	4	18811	26.1992	1	0.626412	0.595585
GOTERM_MF_DIRECT	GO:0099122~RNA polymerase II C-terminal domain binding	2	0.537634	0.0739857	PCIF1, SCAF1	359	4	18811	26.1992	1	0.626412	0.595585
GOTERM_MF_DIRECT	GO:0035575~histone demethylase activity (H4-K20 specific)	2	0.537634	0.0739857	PHF2, PHF8	359	4	18811	26.1992	1	0.626412	0.595585
GOTERM_BP_DIRECT	GO:0000902~cell morphogenesis	5	1.34409	0.0770166	YAP1, ITPR1, MAPK14, SSH1, PLEC	360	86	19256	3.10982	1	0.880241	0.867672
GOTERM_BP_DIRECT	GO:0000380~alternative mRNA splicing, via spliceosome	3	0.806452	0.0785027	ESRP2, SRSF1, SRSF6	360	25	19256	6.41867	1	0.880241	0.867672
GOTERM_BP_DIRECT	GO:0007569~cell aging	3	0.806452	0.0785027	NPM1, CDK1, SIRT1	360	25	19256	6.41867	1	0.880241	0.867672
GOTERM_BP_DIRECT	GO:0051571~positive regulation of histone H3-K4 methylation	3	0.806452	0.0785027	KMT2A, CTR9, NELFE	360	25	19256	6.41867	1	0.880241	0.867672
GOTERM_MF_DIRECT	GO:0005546~phosphatidylinositol-4,5-bisphosphate binding	5	1.34409	0.0789603	FCHO2, TWF2, HIP1R, EXOC1, SYTL2	359	85	18811	3.08225	1	0.657571	0.62521
GOTERM_BP_DIRECT	GO:0010507~negative regulation of autophagy	4	1.07527	0.0795421	HERC1, FOXK2, AKT1, EIF4G1	360	54	19256	3.96214	1	0.880241	0.867672
GOTERM_BP_DIRECT	GO:0035019~somatic stem cell population maintenance	4	1.07527	0.0795421	YAP1, BRAF, RAF1, BCL9L	360	54	19256	3.96214	1	0.880241	0.867672
GOTERM_BP_DIRECT	GO:0042149~cellular response to glucose starvation	4	1.07527	0.0795421	PRKAA1, MYBBP1A, HNRNPA1, SIRT1	360	54	19256	3.96214	1	0.880241	0.867672
GOTERM_BP_DIRECT	GO:0031122~cytoplasmic microtubule organization	4	1.07527	0.0795421	CAMSAP3, CLIP1, DVL1, MAPT	360	54	19256	3.96214	1	0.880241	0.867672
GOTERM_BP_DIRECT	GO:0071260~cellular response to mechanical stimulus	5	1.34409	0.0796029	BAG3, AKT1, PTPN11, PLEC, MAPK3	360	87	19256	3.07407	1	0.880241	0.867672
GOTERM_CC_DIRECT	GO:0030659~cytoplasmic vesicle membrane	6	1.6129	0.0798738	SGSM1, C2CD5, CLIP1, ZNRF2, PACSIN2, ITPR1	364	129	20472	2.6159	1	0.455988	0.415546
GOTERM_MF_DIRECT	GO:0060090~binding, bridging	5	1.34409	0.0816343	AKAP13, CNOT1, SASH1, DLGAP4, EIF4G1	359	86	18811	3.04641	1	0.668875	0.635958
GOTERM_CC_DIRECT	GO:0000793~condensed chromosome	3	0.806452	0.0823205	CDK2, CHAMP1, MKI67	364	27	20472	6.24908	1	0.462193	0.4212
GOTERM_BP_DIRECT	GO:0071407~cellular response to organic cyclic compound	4	1.07527	0.0830223	GSK3A, TMF1, CDK1, AKT1	360	55	19256	3.8901	1	0.897899	0.885078
GOTERM_BP_DIRECT	GO:0051496~positive regulation of stress fiber assembly	4	1.07527	0.0830223	ROCK2, PXN, BRAF, S100A10	360	55	19256	3.8901	1	0.897899	0.885078
GOTERM_BP_DIRECT	GO:0070371~ERK1 and ERK2 cascade	4	1.07527	0.0830223	CDK1, MAPK1, BRAF, MAPK3	360	55	19256	3.8901	1	0.897899	0.885078
GOTERM_BP_DIRECT	GO:0048026~positive regulation of mRNA splicing, via spliceosome	3	0.806452	0.0840313	TRA2B, NCL, TRA2A	360	26	19256	6.17179	1	0.897899	0.885078
GOTERM_BP_DIRECT	GO:0007409~axonogenesis	5	1.34409	0.0849034	MAP1S, DOCK7, NOLC1, PTPN11, CTNNA2	360	89	19256	3.00499	1	0.897899	0.885078
GOTERM_BP_DIRECT	GO:0007283~spermatogenesis	14	3.76344	0.0852078	BRD2, NDRG3, YTHDC1, BNC1, YBX3, SIRT1, IGF2R, GOLGA3, GORASP2, XRN2, PMFBP1, PAFAH1B3, PAFAH1B2, RAI14	360	454	19256	1.64944	1	0.897899	0.885078
GOTERM_CC_DIRECT	GO:0005850~eukaryotic translation initiation factor 2 complex	2	0.537634	0.0855769	EIF2S2, EIF2A	364	5	20472	22.4967	1	0.462193	0.4212
GOTERM_CC_DIRECT	GO:1902737~dendritic filopodium	2	0.537634	0.0855769	FXR1, MAP2	364	5	20472	22.4967	1	0.462193	0.4212
GOTERM_CC_DIRECT	GO:0031429~box H/ACA snoRNP complex	2	0.537634	0.0855769	DKC1, NOLC1	364	5	20472	22.4967	1	0.462193	0.4212
GOTERM_CC_DIRECT	GO:0005884~actin filament	5	1.34409	0.0860847	CTTN, WIPF2, TWF2, FLNA, DBN1	364	94	20472	2.99158	1	0.462193	0.4212
GOTERM_BP_DIRECT	GO:0045892~negative regulation of transcription, DNA-templated	17	4.56989	0.0868192	HEXIM2, ZBTB21, FOXK2, TRERF1, SIRT1, CCAR2, GATAD2B, PML, HDAC6, GATAD2A, BCLAF1, GON4L, HNRNPK, TRIM28, MYBBP1A, SRSF2, ZBTB7A	360	590	19256	1.54121	1	0.897899	0.885078
GOTERM_MF_DIRECT	GO:0048027~mRNA 5'-UTR binding	3	0.806452	0.0870385	LARP1, NCL, MYH10	359	26	18811	6.04596	1	0.690868	0.656868
GOTERM_MF_DIRECT	GO:0042162~telomeric DNA binding	3	0.806452	0.0870385	SMG1, NCL, SMG6	359	26	18811	6.04596	1	0.690868	0.656868
GOTERM_CC_DIRECT	GO:0019897~extrinsic component of plasma membrane	3	0.806452	0.0876495	USP8, S100A10, SYTL2	364	28	20472	6.0259	1	0.465058	0.423811
GOTERM_BP_DIRECT	GO:0030308~negative regulation of cell growth	6	1.6129	0.0893082	NDRG3, SIRT1, RTN4, PML, CCAR2, PPP1R9B	360	127	19256	2.52703	1	0.897899	0.885078
GOTERM_BP_DIRECT	GO:0006893~Golgi to plasma membrane transport	3	0.806452	0.0896743	ARFGEF2, RABEP1, EXOC1	360	27	19256	5.94321	1	0.897899	0.885078
GOTERM_BP_DIRECT	GO:1904754~positive regulation of vascular associated smooth muscle cell migration	3	0.806452	0.0896743	DOCK5, DOCK7, SSH1	360	27	19256	5.94321	1	0.897899	0.885078
GOTERM_BP_DIRECT	GO:0007000~nucleolus organization	2	0.537634	0.0898151	RRN3, NOLC1	360	5	19256	21.3956	1	0.897899	0.885078
GOTERM_BP_DIRECT	GO:1905605~positive regulation of maintenance of permeability of blood-brain barrier	2	0.537634	0.0898151	TJP1, TJP3	360	5	19256	21.3956	1	0.897899	0.885078
GOTERM_BP_DIRECT	GO:2000758~positive regulation of peptidyl-lysine acetylation	2	0.537634	0.0898151	PRKAA1, PML	360	5	19256	21.3956	1	0.897899	0.885078
GOTERM_BP_DIRECT	GO:0090666~scaRNA localization to Cajal body	2	0.537634	0.0898151	DKC1, WRAP53	360	5	19256	21.3956	1	0.897899	0.885078
GOTERM_BP_DIRECT	GO:2000653~regulation of genetic imprinting	2	0.537634	0.0898151	TRIM28, CTR9	360	5	19256	21.3956	1	0.897899	0.885078
GOTERM_BP_DIRECT	GO:0060669~embryonic placenta morphogenesis	2	0.537634	0.0898151	SETD2, TRIM28	360	5	19256	21.3956	1	0.897899	0.885078
GOTERM_BP_DIRECT	GO:1902396~protein localization to bicellular tight junction	2	0.537634	0.0898151	TJP1, FLNA	360	5	19256	21.3956	1	0.897899	0.885078
GOTERM_BP_DIRECT	GO:0050849~negative regulation of calcium-mediated signaling	2	0.537634	0.0898151	ITPR1, CD22	360	5	19256	21.3956	1	0.897899	0.885078
GOTERM_BP_DIRECT	GO:0006406~mRNA export from nucleus	4	1.07527	0.0901745	NXF1, SMG1, YTHDC1, SMG6	360	57	19256	3.75361	1	0.897899	0.885078
GOTERM_BP_DIRECT	GO:1903078~positive regulation of protein localization to plasma membrane	4	1.07527	0.0901745	RER1, AKT1, SQSTM1, PPP1R9B	360	57	19256	3.75361	1	0.897899	0.885078
GOTERM_BP_DIRECT	GO:0050808~synapse organization	4	1.07527	0.0901745	DVL1, FLNA, APBB2, MAPT	360	57	19256	3.75361	1	0.897899	0.885078
GOTERM_MF_DIRECT	GO:0034513~box H/ACA snoRNA binding	2	0.537634	0.0916128	DKC1, NOLC1	359	5	18811	20.9593	1	0.705141	0.670439
GOTERM_MF_DIRECT	GO:0033592~RNA strand annealing activity	2	0.537634	0.0916128	FXR1, EIF4B	359	5	18811	20.9593	1	0.705141	0.670439
GOTERM_BP_DIRECT	GO:0000122~negative regulation of transcription from RNA polymerase II promoter	25	6.72043	0.0944854	ZNF512B, YAP1, ATF2, MEPCE, CTR9, ZBTB21, FOXK2, NOC2L, YBX3, HDAC6, IRF2BPL, PURB, TRIM28, APBB2, ZBTB7A, NELFE, WWTR1, HEXIM2, SIRT1, GATAD2B, GATAD2A, CNOT1, CDK2, ZNF778, SQSTM1	360	967	19256	1.38286	1	0.932508	0.919192
GOTERM_BP_DIRECT	GO:0048873~homeostasis of number of cells within a tissue	3	0.806452	0.0954256	KMT2A, AKT3, PTPN11	360	28	19256	5.73095	1	0.932508	0.919192
GOTERM_BP_DIRECT	GO:0001678~cellular glucose homeostasis	3	0.806452	0.0954256	FOXK2, NUCKS1, SIRT1	360	28	19256	5.73095	1	0.932508	0.919192
GOTERM_BP_DIRECT	GO:2000779~regulation of double-strand break repair	3	0.806452	0.0954256	TRRAP, EP400, PML	360	28	19256	5.73095	1	0.932508	0.919192
