# Supplementary material for: Simultaneous enrichment and sequential separation of glycopeptides and phosphopeptides with poly-histidine functionalized microspheres
Source: Front Bioeng Biotechnol. 2022 Oct 6;10:1011851. doi: 10.3389/fbioe.2022.1011851 (PMC9582455; doi:10.3389/fbioe.2022.1011851)
Supplement: Supplementary file 5 [file Table1.XLSX]

## Sheet: Sheet1
NO.	Position	Peptide sequence	site	peptide mass	Glycan	glycan mass	glycopeptide mass M+	Figure 2B	Figure 2C	Figure S4B
1	68-103	VWPRRPTGEVYDIEIDTLETTCHVLDPTPLANCSVR	99	4096.03	[Hex]5[HexNAc]4[NueAC]3	2513.88	1319.3861(5+)			+
2	72-103	RPTGEVYDIEIDTLETTCHVLDPTPLANCSVR(Cys_CAM: 89, 100)	99	3671.77	[Hex]6[HexNAc]5[NueAC]3	2879.01	1307.5607(5+)	+	+	+
3	72-103	RPTGEVYDIEIDTLETTCHVLDPTPLANCSVR(Cys_CAM: 89, 100)	99	3671.77	[Hex]5[HexNAc]4[NueAC]2	2222.78	1470.1423(4+)	+	+	+
4	72-103	RPTGEVYDIEIDTLETTCHVLDPTPLANCSVR(Cys_CAM: 89, 100)	99	3671.77	[Hex]6[HexNAc]5[NueAC]2	2587.91	1561.4253(4+)	+
5	72-103	RPTGEVYDIEIDTLETTCHVLDPTPLANCSVR(Cys_CAM: 89, 100)	99	3671.77	[Hex]6[HexNAc]5[NueAC]3	2879.01	1634.1992(4+)	+	+	+
6	72-103	RPTGEVYDIEIDTLETTCHVLDPTPLANCSVR(Cys_CAM: 89, 100)	99	3671.77	[Hex]6[HexNAc]5[NueAC]4	3170.11	1706.9730(4+)	+		+
7	72-103	RPTGEVYDIEIDTLETTCHVLDPTPLANCSVR (Cys_CAM: 89, 100)	99	3671.77	[Hex]4[HexNAc]3	2587.91	1644.0796(3+)	+		+
8	72-120	RPTGEVYDIEIDTLETTCHVLDPTPLANCSVRQQTQHAVE GDCDIHVLK	99	5459.63	[Hex]3[HexNAc]3	1113.41	1649.2493(4+)			+
9	145-159	LCPDCPLLAPLNDSR	156	1626.8	[Hex]5[HexNAc]4[NueAC]3	2513.88	1387.8810(3+)	+
10	144-159	KLCPDCPLLAPLNDSR (Cys_CAM: 146, 149)	156	1868.94	[Hex]6[HexNAc]5[NueAC]3	2879.01	1583.3279(3+)		+
11	145-159	LCPDCPLLAPLNDSR (Cys_CAM: 146, 149)	156	1740.84	[Hex]6[HexNAc]5[NueAC]2	2587.91	1437.9222(3+)	+
12	144-159	KLCPDCPLLAPLNDSR (Cys_CAM: 146, 149)	156	1868.94	[Hex]6[HexNAc]5[NueAC]3	2879.01	1577.6524(3+)	+	+	+
13	145-159	LCPDCPLLAPLNDSR (Cys_CAM: 146, 149)	156	1740.84	[Hex]5[HexNAc]4	1640.59	1122.1479(3+)	+	+
14	145-159	LCPDCPLLAPLNDSR (Cys_CAM: 146, 149)	156	1740.84	[Hex]5[HexNAc]4[NueAC]1	1931.69	1219.1797(3+)	+
15	145-159	LCPDCPLLAPLNDSR	156	1626.8	[Hex]4[HexNAc]4[NueAC]2	2062.02	1224.6096(3+)	+
16	144-159	KLCPDCPLLAPLNDSR	156	1754.89	[Hex]6[HexNAc]5[NueAC]3	2879.01	1539.6380(3+)			+
17	145-159	LCPDCPLLAPLNDSR (Cys_CAM: 146, 149)	156	1740.84	[Hex]6[HexNAc]5[NueAC]3	2879.01	1540.6295(3+)		+
18	145-159	LCPDCPLLAPLNDSR (Cys_CAM: 146, 149)	156	1740.84	[Hex]6[HexNAc]5[Fucose]1	2151.78	1292.5446(3+)	+
19	145-159	LCPDCPLLAPLNDSR (Cys_CAM: 146, 149)	156	1740.84	[Hex]5[HexNAc]4[NueAC]2	2222.78	1316.2115(3+)	+	+	+
20	145-159	LCPDCPLLAPLNDSR (Cys_CAM: 146, 149)	156	1740.84	[Hex]6[HexNAc]5[NueAC]1	2296.82	1340.8904(3+)	+
21	145-159	LCPDCPLLAPLNDSR (Cys_CAM: 146, 149)	156	1740.84	[Hex]6[HexNAc]5[NueAC]3	2879.01	1151.4674(4+)			+
22	144-159	KLCPDCPLLAPLNDSR (Cys_CAM: 146, 149)	156	1868.94	[Hex]6[HexNAc]5[NueAC]3	2879.01	1183.4911(4+)			+
23	144-159	KLCPDCPLLAPLNDSR (Cys_CAM: 146, 149)	156	1868.94	[Hex]6[HexNAc]5[NueAC]4	3170.11	1256.2650(4+)			+
24	144-159	KLCPDCPLLAPLNDSR	156	1754.89	[Hex]6[HexNAc]5[Fucose]1	2151.78	1297.2286(3+)	+
25	144-159	KLCPDCPLLAPLNDSR	156	1754.89	[Hex]5[HexNAc]4[NueAC]2	2222.78	1326.5710(3+)	+
26	144-159	KLCPDCPLLAPLNDSR (Cys_CAM: 146, 149)	156	1868.94	[Hex]6[HexNAc]5[Fucose]1	2151.78	1335.2429(3+)	+
27	144-159	KLCPDCPLLAPLNDSR (Cys_CAM: 146, 149)	156	1868.94	[Hex]5[HexNAc]4[NueAC]2	2222.78	1358.9099(3+)	+	+	+
28	144-159	KLCPDCPLLAPLNDSR (Cys_CAM: 146, 149)	156	1868.94	[Hex]6[HexNAc]5[NueAC]1	2296.82	1383.5888(3+)	+
29	144-159	KLCPDCPLLAPLNDSR (Cys_CAM: 146, 149)	156	1868.94	[Hex]6[HexNAc]5[NueAC]2	2587.91	1480.6209(3+)	+	+
30	145-159	LCPDCPLLAPLNDSR	156	1626.8	[Hex]5[HexNAc]4[NueAC]3	2513.88	1375.2290(3+)			+
31	144-159	KLCPDCPLLAPLNDSR(Cys_CAM: 146, 149)	156	1868.94	[Hex]4[HexNAc]3	1275.46	1564.1997(2+)	+
32	145-159	LCPDCPLLAPLNDSR (Cys_CAM: 146, 149)	156	1740.84	[Hex]6[HexNAc]5[NueAC]3	2879.01	1534.9540(3+)	+	+	+
33	145-159	LCPDCPLLAPLNDSR (Cys_CAM: 146, 149)	156	1740.84	[Hex]6[HexNAc]5[NueAC]3	2879.01	1547.6060(3+)	+	+	+
34	145-159	LCPDCPLLAPLNDSR (Cys_CAM: 146, 149)	156	1740.84	[Hex]6[HexNAc]5[NueAC]3	1640.59	1540.6295(3+)		+
35	246-312	VTCTLFQTQPVIPQPQPDGAEAEAPSAVPDAAGPTPSAAGPPVASVVVGPSVVAVPLPLHRAHYDLR (Cys_CAM: 248)	271	6770.5	[HexNAc]1[NueAC]1	512.185	1453.9430(5+)			+
36	160-187	VVHAVEVALATFNAESNGSYLQLVEISR	176	3016.57	[Hex]5[HexNAc]4	1640.59	1160.7961(4+)			+
37	145-187	LCPDCPLLAPLNDSRVVHAVEVALATFNAESNGSYLQLVEISR (Cys_CAM: 146, 149)	176	4738.4	[Hex]5[HexNAc]4[NueAC]1	1931.69	1331.4219(5+)			+
38	160-187	VVHAVEVALATFNAESNGSYLQLVEISR	176	3016.57	[Hex]6[HexNAc]5[NueAC]4	3170.11	1543.1745(4+)			+
39	160-187	VVHAVEVALATFNAESNGSYLQLVEISR	176	3016.57	[Hex]6[HexNAc]5[NueAC]4	2879.01	1547.1745(4+)
40	160-187	VVHAVEVALATFNAESNGSYLQLVEISR	176	3016.57	[Hex]5[HexNAc]4	1640.59	1166.2915(4+)			+
