# Supplementary material for: Simultaneous enrichment and sequential separation of glycopeptides and phosphopeptides with poly-histidine functionalized microspheres
Source: Front Bioeng Biotechnol. 2022 Oct 6;10:1011851. doi: 10.3389/fbioe.2022.1011851 (PMC9582455; doi:10.3389/fbioe.2022.1011851)
Supplement: Supplementary file 6 [file Table5.XLSX]

## Sheet: deamidation
Sequence	Modifications	Mass	Mass Fractional Part	Protein Groups	Proteins	Gene Names	Protein Names	Unique (Groups)	Unique (Proteins)	Acetyl (Protein N-term)	Deamidation (N)	Oxidation (M)	Phospho (STY)	Missed cleavages	Retention time	Calibrated retention time	Charges	PEP	MS/MS scan number	Raw file	Score	Delta score	Reverse	Potential contaminant	Intensity	id	Protein group IDs	Peptide ID	Evidence IDs	MS/MS IDs	Best MS/MS	Deamidation (N) site IDs	Oxidation (M) site IDs	Phospho (STY) site IDs	MS/MS Count	Taxonomy IDs
AAGNASAGTVLLR	Deamidation (N)	1200.65	0.64625	1976	Q13332	PTPRS	Receptor-type tyrosine-protein phosphatase S	yes	yes	0	1	0	0	0	31.534	31.534	2	0.0033646	15895	C-CoE_45FS	109.16	89.913			22575000	33	1976	32	36	38	38	1038			1
AAIPSALDTNSSK	Deamidation (N)	1274.64	0.635411	1943	Q08380	LGALS3BP	Galectin-3-binding protein	yes	yes	0	1	0	0	0	27.248	27.248	2	0.0047381	13126	C-CoE_45FS	102.52	69.683			1445200000	39	1943	38	42	44	44	1017			1
AALNGNGDDLNNYDSDDQEKQSK	Phospho (STY);Deamidation (N)	2591.03	0.0296781	392	A0A3B3ITA2;F5H0N7;J3KP58;P30622	CLIP1	CAP-Gly domain-containing linker protein 1	yes	no	0	1	0	1	2	19.227	19.227	3	5.8549e-07	7651	C-CoE_65FS	114.2	105.11			75552000	58	392	55	61;62	65;66	65	184;185;186		116	2
AALNGNGDDLNNYDSDDQEKQSK	Phospho (STY);2 Deamidation (N)	2592.01	0.0136937	392	A0A3B3ITA2;F5H0N7;J3KP58;P30622	CLIP1	CAP-Gly domain-containing linker protein 1	yes	no	0	2	0	1	2	20.943	20.943	3	2.8881e-13	8472	C-CoE_65FS	138.92	128.21			66761000	59	392	55	63;64	67;68	67	184;185;186		116	2
AALVDMVNDGVEDLRCK	Deamidation (N)	1904.9	0.897198	1504	P09211;A8MX94	GSTP1	Glutathione S-transferase P	yes	no	0	1	0	0	2	48.205	48.205	3	0.0041916	25839	C-CoE_65FS	76.151	59.657			4819100	66	1504	60	72	76	76	716			1
AAMAIASLNGYR	Deamidation (N)	1237.61	0.612507	2057	Q15717;A0A494C1D9;A0A494C0F8;B1APY9;A0A494C147;B1APY8;A0A0A0MRX1;A0A0R4J2E6;Q12926;Q14576;P26378	ELAVL1;ELAVL4;ELAVL2;ELAVL3	ELAV-like protein 1;ELAV-like protein;ELAV-like protein 2;ELAV-like protein 3;ELAV-like protein 4	yes	no	0	1	0	0	0	41.876	41.876	2	0.0077841	22309	C-CoE_45FS	99.653	71.254			16998000	67	2057	61	73	77	77	1069			1
AANGVVLATEKK	Deamidation (N)	1200.67	0.671402	8	A0A024RA52;P25787	PSMA2	Proteasome subunit alpha type;Proteasome subunit alpha type-2	yes	no	0	1	0	0	2	13.219	13.219	3	0.031581	4565	C-CoE_45FS	82.362	52.031			24682000	69	8	63	75	79	79	3			1
AASAFFLDGRAQDVFWNLQE	Deamidation (N)	2285.08	0.0752968	296	A0A1C7CYW7			yes	yes	0	1	0	0	1	73.439	73.439	3	0.029593	41640	C-CoE_65FS	41.348	28.684			3.9552e+09	79	296	73	85	89	89	133			1
AATCINPLNGSVCERPANHSAK	2 Deamidation (N)	2368.09	0.0899774	1387	O75882	ATRN	Attractin	yes	yes	0	2	0	0	1	25.379	25.379	3	3.4542e-05	12123	C-CoE_45FS	80.303	65.978			16756000	82	1387	76	88	92	92	616;617			1
AATDAQDANQCCTSCEDNAPATSYCVE	Deamidation (N)	3009.1	0.10048	1972	Q13263;M0R3C0;M0R2I3;M0QZE6	TRIM28	Transcription intermediary factor 1-beta	yes	no	0	1	0	0	1	29.206	29.206	3	0.002818	14479	C-CoE_45FS	53.481	39.889			55916000	84	1972	77	91	95	95	1029			1
ACFASLVSQDYVNGTDQEEIR	Deamidation (N)	2402.07	0.0696191	1019	H0YAA8;Q9H204	MED28	Mediator of RNA polymerase II transcription subunit 28	yes	no	0	1	0	0	2	58.717	58.717	3	0.0014332	32805	C-CoE_45FS	94.856	85.924			13757000	97	1019	90	105	109	109	465			1
ACFLMAHNGWVMGDDPLR	Deamidation (N)	2089.92	0.917222	1688	P35573	AGL	Glycogen debranching enzyme;4-alpha-glucanotransferase;Amylo-alpha-1,6-glucosidase	yes	yes	0	1	0	0	0	70.457	70.457	3	0.00013521	39512	C-CoE_65FS	87.287	78.468			10804000	98	1688	91	106	110	110	885			1
ACLISLGYDVENDRQGE	Deamidation (N)	1938.86	0.862921	1337	O43707;F5GXS2	ACTN4	Alpha-actinin-4	yes	no	0	1	0	0	2	56.944	56.944	3	0.019006	31163	C-CoE_65FS	49.049	34.887			43605000	104	1337	96	113	119	119	593			0
ADLINNLGTIAK	Deamidation (N)	1242.68	0.681967	1490;1494	P07900;Q14568;P08238;Q58FF8	HSP90AA1;HSP90AA2P;HSP90AB1;HSP90AB2P	Heat shock protein HSP 90-alpha;Heat shock protein HSP 90-alpha A2;Heat shock protein HSP 90-beta;Putative heat shock protein HSP 90-beta 2	no	no	0	1	0	0	0	48.282	48.282	2	0.032781	26246	C-CoE_45FS	80.102	55.281			19431000	135	1490;1494	126	144	150	150	697			1
AEGSDVANAVLDGADCIMLSGETAK	Deamidation (N)	2494.12	0.120334	1554	P14618;B4DNK4;H3BTN5;H3BR70	PKM	Pyruvate kinase PKM;Pyruvate kinase	yes	no	0	1	0	0	2	69.698	69.698	3	2.7948e-47	43785	C-CoE_45FS	182.72	161.52			199730000	159	1554	148	171;172	180;181	181	778			2
AEIMNLPER	Oxidation (M);Deamidation (N)	1088.52	0.51721	1204	J9JIF5;Q9H2H0	CXXC4	CXXC-type zinc finger protein 4	yes	no	0	1	1	0	2	20.219	20.219	2	0.024911	8506	C-CoE_65FS	42.075	6.4564			11452000	163	1204	150	177	187	187	535	109		0
AENGKLVINGNPITIFQE	2 Deamidation (N)	1958	0.999672	1459	P04406	GAPDH	Glyceraldehyde-3-phosphate dehydrogenase	yes	yes	0	2	0	0	2	73.853	73.853	3	0.0053908	41579	C-CoE_65FS	58.98	48.923			22698000	172	1459	159	186	196	196	658;659			1
AEPGTHLCIDVEDAMNITR	Deamidation (N)	2141.97	0.972154	2207	Q86WC4;A0A0A0MSP4	OSTM1	Osteopetrosis-associated transmembrane protein 1	yes	no	0	1	0	0	2	59.728	59.728	3	0.015589	32935	C-CoE_65FS	64.203	40.404			9667700	175	2207	162	189	199	199	1117			1
AEPPLNASASDQGE	Deamidation (N)	1385.59	0.594668	95	A0A087X054;A0A494C039;Q9Y4L1	HYOU1	Hypoxia up-regulated protein 1	yes	no	0	1	0	0	1	23.534	23.534	2	0.024188	10836	C-CoE_45FS	88.948	59.174			19646000	176	95	163	190	200	200	43			1
AEPPLNASASDQGEK	Deamidation (N)	1513.69	0.689631	95	A0A087X054;A0A494C039;Q9Y4L1	HYOU1	Hypoxia up-regulated protein 1	yes	no	0	1	0	0	2	15.426	15.426	2;3	1.9577e-22	5778	C-CoE_45FS	167.2	135.91			168260000	177	95	164	191;192	201;202;203	201	43			2
AETIKNGIYNITVLASDQGGR	2 Deamidation (N)	2221.12	0.122641	388	A0A3B3ISU0;Q02487	DSC2	Desmocollin-2	yes	no	0	2	0	0	2	59.649	59.649	3	0.00022479	33287	C-CoE_45FS	85.945	71.635			36685000	183	388	170	198	209	209	179;180			1
AFCHANCSGPAPAAKPDPDGGRADE	Deamidation (N)	2568.08	0.0757839	2311	Q92791	LEPREL4	Synaptonemal complex protein SC65	yes	yes	0	1	0	0	1	11.604	11.604	4	8.4124e-06	3153	C-CoE_65FS	78.236	65.558			24764000	189	2311	176	204	215	215	1163			1
AFCHANCSGPAPAAKPDPDGGRADEWACE	Deamidation (N)	3114.27	0.265452	2311	Q92791	LEPREL4	Synaptonemal complex protein SC65	yes	yes	0	1	0	0	2	25.592	25.592	4	6.0757e-08	12209	C-CoE_45FS	80.664	66.557			33554000	190	2311	177	205	216	216	1163			1
AFGKNNSYGK	2 Phospho (STY);Deamidation (N)	1245.45	0.446834	764	E7EUK8;O94921	CDK14	Cyclin-dependent kinase 14	yes	no	0	1	0	2	1	32.426	32.426	3	0.027844	16404	C-CoE_45FS	42.743	17.889			32693000	199	764	186	214	225	225	353		183	1
AFNLSSNLTAHK	2 Phospho (STY);Deamidation (N)	1462.59	0.589476	113	A0A087X2A5	ZNF117		yes	yes	0	1	0	2	0	65.347	65.347	3	0.023991	36841	C-CoE_45FS	45.879	18.398			45681000	214	113	200	230	242	242	51		19;20;649	1
AFNQSSNYTTHK	Phospho (STY);2 Deamidation (N)	1478.57	0.571504	133	A0A0A0MR41;A6NNF4	ZNF726	Zinc finger protein 726	yes	no	0	2	0	1	0	65.384	65.384	3	0.020632	36786	C-CoE_45FS	48.741	20.879			144500000	215	133	201	231	243	243	56;57		27;28;652;653	1
AFNSTLPTMAQME	Deamidation (N)	1440.63	0.626502	827	E9PKC6;Q86UZ1;H0YDX6;H0YD13;H0YDW7;H0YCV9;H0Y2P0;H0Y5E4;P16070	CD44	CD44 antigen	yes	no	0	1	0	0	0	65.348	65.348	2	0.017359	36766	C-CoE_45FS	82.261	52.006			329880000	216	827	202	232	244	244	380			1
AFNSTLPTMAQME	Oxidation (M);Deamidation (N)	1456.62	0.621417	827	E9PKC6;Q86UZ1;H0YDX6;H0YD13;H0YDW7;H0YCV9;H0Y2P0;H0Y5E4;P16070	CD44	CD44 antigen	yes	no	0	1	1	0	0	48.774	48.774	2	0.014772	26641	C-CoE_45FS	56.202	38.576			56623000	217	827	202	233	245	245	380	75;76		0
AFNSTLPTMAQMEK	Deamidation (N)	1568.72	0.721465	827	E9PKC6;Q86UZ1;H0YDX6;H0YD13;H0YDW7;H0YCV9;H0Y2P0;H0Y5E4;P16070	CD44	CD44 antigen	yes	no	0	1	0	0	1	51.853	51.853	3	0.0019764	28388	C-CoE_45FS	77.776	56.716			203200000	218	827	203	234	246	246	380			1
AFNSTLPTMAQMEK	Oxidation (M);Deamidation (N)	1584.72	0.71638	827	E9PKC6;Q86UZ1;H0YDX6;H0YD13;H0YDW7;H0YCV9;H0Y2P0;H0Y5E4;P16070	CD44	CD44 antigen	yes	no	0	1	1	0	1	40.085	40.085	3	0.006719	21179	C-CoE_45FS	59.75	47.773			59641000	219	827	203	235	247	247	380	75;76		0
AFPSAINQDNYPNGGFTAEQITK	Deamidation (N)	2483.16	0.160483	665	CON__P0C1U8			yes	yes	0	1	0	0	1	55.31	55.31	3	3.614e-05	30216	C-CoE_65FS	86.987	76.749		+	298070000	221	665	204	237;238	250;251	251	284			2
AFSTLLVNVSGK	Deamidation (N)	1235.68	0.676153	65	A0A087WXD1;Q96T83	SLC9A7	Sodium/hydrogen exchanger;Sodium/hydrogen exchanger 7	yes	no	0	1	0	0	0	59.845	59.845	2	0.0096376	33487	C-CoE_45FS	93.096	64.922			113380000	229	65	212	246	259	259	28			1
AFTDNAVAFDTGFCHVER	Deamidation (N)	2056.89	0.89489	1162	I3NI48;Q92889	ERCC4	DNA repair endonuclease XPF	yes	no	0	1	0	0	1	50.559	50.559	3	0.02238	27451	C-CoE_65FS	47.397	35.083			22216000	231	1162	214	248	261	261	518			0
AFTVDKDITLTNDKPATAIGVIGNFTDAER	Deamidation (N)	3193.61	0.614288	1681	P33176	KIF5B	Kinesin-1 heavy chain	yes	yes	0	1	0	0	2	70.009	70.009	4	0.0033823	39692	C-CoE_45FS	48.449	38.12			32496000	236	1681	218	253	266	266	883			0
AFVAIGDYNGHVGLGVK	Deamidation (N)	1716.88	0.88352	1032	H0YEN5;P15880;I3L404;E9PM36;E9PPT0;E9PMM9	RPS2	40S ribosomal protein S2	yes	no	0	1	0	0	0	53.363	53.363	3	0.00040004	29021	C-CoE_65FS	74.257	62.938			26747000	238	1032	219	255	269	269	470			1
AGAPTSASGLNGHPTLSGGGDQRE	Deamidation (N)	2237.03	0.0308658	770	E7EVA0;P27816;H7C4C5	MAP4	Microtubule-associated protein;Microtubule-associated protein 4	yes	no	0	1	0	0	1	19.221	19.221	3	0.00024393	7799	C-CoE_65FS	67.864	54.826			10615000	248	770	229	265	279	279	355			0
AGATVNLAAGESQE	Phospho (STY);Deamidation (N)	1397.57	0.571169	1220	K7ELE0;Q96NS5	ASB16	Ankyrin repeat and SOCS box protein 16	yes	no	0	1	0	1	1	20.338	20.338	2	0.031499	8977	C-CoE_45FS	57.348	20.924			14137000	250	1220	231	267	281	281	540		297	1
AGNHTSGAGLVQINK	Deamidation (N)	1466.75	0.747755	858	H0YGE9;F5GX30;P20645;F5GXU0;F5H883	M6PR	Cation-dependent mannose-6-phosphate receptor	yes	no	0	1	0	0	0	18.022	18.022	2	4.7127e-56	7494	C-CoE_45FS	211.26	103.69			67805000	282	858	263	299	314	314	391			1
AGNHTSGAGLVQINKSNGKE	2 Deamidation (N)	1982.97	0.965746	858	H0YGE9;F5GX30;P20645;F5GXU0;F5H883	M6PR	Cation-dependent mannose-6-phosphate receptor	yes	no	0	2	0	0	2	13.956	13.956	4	0.0010346	4623	C-CoE_65FS	62.648	41.415			9598900	283	858	264	300	315	315	391;392			1
AGNYSCSYR	Deamidation (N)	1077.42	0.418558	677	CON__Q2KJF1			yes	yes	0	1	0	0	0	10.017	10.017	2	1.0208e-07	2554	C-CoE_45FS	161.02	116.57		+	108950000	285	677	266	302	317	317	308			1
AGPNGTLFVADAYK	Deamidation (N)	1423.7	0.698345	996	H0Y512;Q9HDC9	APMAP	Adipocyte plasma membrane-associated protein	yes	no	0	1	0	0	0	49.561	49.561	2	0.0033866	27072	C-CoE_45FS	98.353	75.824			24869000	289	996	270	306	323	323	457			1
AGSENNTAVVAVETHTIHK	Phospho (STY);Deamidation (N)	2057.94	0.941913	2676	Q9Y692	GMEB1	Glucocorticoid modulatory element-binding protein 1	yes	yes	0	1	0	1	2	47.797	47.797	3	0.0046658	25971	C-CoE_45FS	59.9	33.753			39856000	293	2676	274	311	328	328	1300;1301		803;804	1
AGVRPSAGNVSTHPSLSQRPGGSTK	Deamidation (N)	2448.25	0.246947	1334	O43493	TGOLN2	Trans-Golgi network integral membrane protein 2	yes	yes	0	1	0	0	0	11.692	11.692	5	9.6352e-16	3597	C-CoE_45FS	130.15	110.25			171290000	304	1334	285	327	350	350	592			1
AHCVWLECPIPDAPVVTNVTVK	Deamidation (N)	2505.24	0.239602	1622	P26006	ITGA3	Integrin alpha-3;Integrin alpha-3 heavy chain;Integrin alpha-3 light chain	yes	yes	0	1	0	0	1	67.978	67.978	3	0.00037911	38395	C-CoE_45FS	69.922	61.634			450510000	318	1622	298	350	396	396	848			1
AHPDNACSPIAPPPPAPVNGSVFIALLR	2 Deamidation (N)	2879.46	0.463999	1146	I3L1K4;I3L0V7;I3L2D4;I3L462;I3L0L6;Q9H6Y7	RNF167	E3 ubiquitin-protein ligase RNF167	yes	no	0	2	0	0	0	78.505	78.505	3	0.0027787	44450	C-CoE_65FS	53.865	47.57			4080300	338	1146	317	373	422	422	513;514			1
AIGGIDWDSHPFGYNLTLQAK	Deamidation (N)	2303.12	0.122247	49	Q14517;A0A087WVP1;D6RCE4	FAT1	Protocadherin Fat 1;Protocadherin Fat 1, nuclear form	yes	no	0	1	0	0	0	71.898	71.898	3	0.00010245	40375	C-CoE_65FS	87.16	54.773			12135000	373	49	348	411	462	462	20			1
AIGGIILTASHNPGGPNGDFGIK	Deamidation (N)	2206.14	0.138231	393	A0A3B3ITK7;P36871	PGM1	Phosphoglucomutase-1	yes	no	0	1	0	0	0	58.404	58.404	3	1.8639e-06	32099	C-CoE_65FS	103.95	84.911			20164000	374	393	349	412	463;464	464	187			2
AIGGIILTASHNPGGPNGDFGIK	Phospho (STY);Deamidation (N)	2286.1	0.104562	393	A0A3B3ITK7;P36871	PGM1	Phosphoglucomutase-1	yes	no	0	1	0	1	0	63.768	63.768	3	1.85e-05	35483	C-CoE_65FS	89.565	74.311			41070000	375	393	349	413	465	465	187		117	1
AIIQGLMPDQNYTVQIIAYNKDKE	Oxidation (M);Deamidation (N)	2781.39	0.389497	1932	Q4G0W3;Q05707	COL14A1	Collagen alpha-1(XIV) chain	yes	no	0	1	1	0	2	61.796	61.796	3	0.00080925	34628	C-CoE_45FS	62.781	52.092			50242000	381	1932	355	419	471	471	1006;1007	268		1
AIIQGLMPDQNYTVQIIAYNKDKE	Oxidation (M);2 Deamidation (N)	2782.37	0.373512	1932	Q4G0W3;Q05707	COL14A1	Collagen alpha-1(XIV) chain	yes	no	0	2	1	0	2	63.305	63.305	3	0.00013435	35571	C-CoE_45FS	86.182	78.989			34771000	382	1932	355	420	472	472	1006;1007	268		1
AILILDNDGDRLFAK	Deamidation (N)	1673.9	0.898836	914	F8VXB1;F8VUC5;F8W156;F8W651;F8VXR1;F8VYZ4;F8VVA7;P61923	COPZ1	Coatomer subunit zeta-1	yes	no	0	1	0	0	1	64.146	64.146	3	0.00037611	35638	C-CoE_65FS	106.17	81.984			11783000	386	914	359	424	476	476	427			1
AIQLDGLNASQIR	Deamidation (N)	1398.75	0.746692	1555	P14625;Q96GW1;A0A1W2PRR1	HSP90B1	Endoplasmin	yes	no	0	1	0	0	0	49.737	49.737	2	1.5413e-13	27134	C-CoE_45FS	155.11	95.765			63522000	399	1555	370	437	490	490	780			1
AIQLDGLNASQIRE	Deamidation (N)	1527.79	0.789286	1555	P14625;Q96GW1;A0A1W2PRR1	HSP90B1	Endoplasmin	yes	no	0	1	0	0	1	50.234	50.234	3	0.0224	27071	C-CoE_65FS	48.112	37.627			8376600	401	1555	371	439	492	492	780			1
AISQNSVVIIR	Deamidation (N)	1199.69	0.687387	1941	Q08211	DHX9	ATP-dependent RNA helicase A	yes	yes	0	1	0	0	0	37.781	37.781	2	0.012924	19321	C-CoE_65FS	99.136	68.969			15364000	403	1941	372	442	495	495	1016			1
AKASLNGADIYSGCCTLKIE	Deamidation (N)	2171.02	0.0238548	1557	P14866;M0QXS5;A0A3B3ITJ4;B4DVF8;M0R1W6	HNRNPL	Heterogeneous nuclear ribonucleoprotein L	yes	no	0	1	0	0	2	45.489	45.489	3	0.010659	24112	C-CoE_65FS	65.454	54.951			48375000	419	1557	388	459	512	512	786			1
AKNITQIVGHSGCEAK	Deamidation (N)	1712.85	0.851568	28	A3KFI2;A3KFI3;A3KFI4;A3KFI5;A3KFI1;E5RFZ1;A0A087WTY6;P41271	NBL1	Neuroblastoma suppressor of tumorigenicity 1	yes	no	0	1	0	0	2	15.502	15.502	3	0.032249	5544	C-CoE_65FS	63.682	51.127			10140000	428	28	397	468	521	521	13			1
AKPQGQWAEDVLGNKTWDR	Deamidation (N)	2199.07	0.0708801	278	A0A140T9B8;A0A1W2PRA6;A0A140T986;A0A1W2PPN1;H0Y615;A0A140T9T9;A0A140T9P3;A0A140T9I5;A0A0G2JK11;Q96QC4;Q29983;A0A140T9Z8	MICA	MHC class I polypeptide-related sequence A	yes	no	0	1	0	0	2	43.499	43.499	4	0.03123	22890	C-CoE_65FS	41.53	25.036			14803000	430	278	399	470	523	523	121			1
ALAAAGYDVEKNNSR	2 Deamidation (N)	1579.75	0.747815	1567	P16403;P10412;P16402;Q02539;P22492	HIST1H1C;HIST1H1E;HIST1H1D;HIST1H1A;HIST1H1T	Histone H1.2;Histone H1.4;Histone H1.3;Histone H1.1;Histone H1t	yes	no	0	2	0	0	2	18.287	18.287	3	0.00030528	7135	C-CoE_65FS	109.83	84.648			8710600	438	1567	406	478	532	532	798;799			1
ALAAAGYDVEKNNSR	Deamidation (N)	1578.76	0.763799	1567	P16403;P10412;P16402;Q02539;P22492	HIST1H1C;HIST1H1E;HIST1H1D;HIST1H1A;HIST1H1T	Histone H1.2;Histone H1.4;Histone H1.3;Histone H1.1;Histone H1t	yes	no	0	1	0	0	2	16.777	16.777	3	3.6019e-12	6294	C-CoE_65FS	134.88	107.02			276400000	439	1567	406	479	533	533	798;799			0
ALAGLVYNASGSE	Deamidation (N)	1251.6	0.598297	2594	Q9UHL4	DPP7	Dipeptidyl peptidase 2	yes	yes	0	1	0	0	0	53.269	53.269	2	0.0019718	29370	C-CoE_45FS	111.95	82.474			0	443	2594	410	483	538	538	1266			1
ALAGLVYNASGSEHCYDIYR	Deamidation (N)	2259.03	0.026632	2594	Q9UHL4	DPP7	Dipeptidyl peptidase 2	yes	yes	0	1	0	0	1	52.252	52.252	3	7.1818e-23	28222	C-CoE_65FS	164.57	130.87			755590000	444	2594	411	484	539;540	539	1266			2
ALGFENATQALGR	Deamidation (N)	1347.68	0.678279	1943	Q08380;K7ESM3;K7EKQ5;K7EP36;K7ES75;K7EN99;K7ERZ6;K7EJD3	LGALS3BP	Galectin-3-binding protein	yes	no	0	1	0	0	1	50.562	50.562	2;3	1.7761e-13	27919	C-CoE_45FS	163.64	135.43			5692800000	464	1943	429	505;506	561;562	561	1018			2
ALGVTALFDKHSNTTGITGQR	Deamidation (N)	2187.13	0.128395	648	CON__ENSEMBL:ENSBTAP00000018574			yes	yes	0	1	0	0	1	46.245	46.245	3	0.00025938	24567	C-CoE_65FS	88.036	69.498		+	14871000	467	648	432	509	565	565	266			1
ALKQYNSTGDYR	Deamidation (N)	1415.67	0.668108	88	A0A087WYV6;A0A087WZU5;O43657	TSPAN6	Tetraspanin-6	yes	no	0	1	0	0	1	11.163	11.163	3	0.01017	2836	C-CoE_65FS	75.088	55.956			43024000	481	88	446	524	580	580	42			1
ALLAPGFGNASGNASE	2 Deamidation (N)	1476.67	0.673253	1665	P30989	NTSR1	Neurotensin receptor type 1	yes	yes	0	2	0	0	0	57.83	57.83	2	0.026898	32185	C-CoE_45FS	58.37	31.041			23071000	483	1665	448	526	582	582	875;876			1
ALLAPGFGNASGNASER	Deamidation (N)	1631.79	0.790348	1665	P30989	NTSR1	Neurotensin receptor type 1	yes	yes	0	1	0	0	1	43.645	43.645	3	5.9174e-06	23547	C-CoE_45FS	126.77	107.71			74615000	484	1665	449	527;528	583;584	583	875;876			2
ALLAPGFGNASGNASER	2 Deamidation (N)	1632.77	0.774364	1665	P30989	NTSR1	Neurotensin receptor type 1	yes	yes	0	2	0	0	1	45.923	45.923	3	0.00018693	24335	C-CoE_65FS	111.43	98.02			161520000	485	1665	449	529	585	585	875;876			1
ALLNHLDVGVGRGNVTQHVQGHR	Deamidation (N)	2477.3	0.299986	732	E5RJ40;E5RJG5;E5RIP4;Q15043;E5RFZ8;E5RGA7	SLC39A14	Zinc transporter ZIP14	yes	no	0	1	0	0	1	28.678	28.678	5	2.2042e-06	14101	C-CoE_45FS	103.27	80.368			46881000	491	732	455	535	591	591	338			1
ALNQEQVIAVHIDNGFMR	Deamidation (N)	2055.02	0.0207588	1766	P49915	GMPS	GMP synthase [glutamine-hydrolyzing]	yes	yes	0	1	0	0	1	58.416	58.416	3	0.00029303	31549	C-CoE_65FS	81.317	66.189			43985000	503	1766	467	547;548;549	603;604;605	604	934			2
ALQINQDHPDAWSLIGNLHLAKQE	2 Deamidation (N)	2712.35	0.350743	2159	Q6PD62	CTR9	RNA polymerase-associated protein CTR9 homolog	yes	yes	0	2	0	0	1	57.753	57.753	3	0.0094167	32089	C-CoE_45FS	40.381	7.3568			462660000	509	2159	473	555	611	611	1104;1105			1
ALSMGNATFYEVE	Deamidation (N)	1431.62	0.622797	1990	Q13753	LAMC2	Laminin subunit gamma-2	yes	yes	0	1	0	0	1	66.249	66.249	2	0.0053659	37429	C-CoE_45FS	92.732	66.348			15919000	520	1990	484	566	622	622	1045			0
ALSNISLR	Deamidation (N)	873.492	0.491981	718	O15031;E2PU09;A6QRH1	PLXNB2	Plexin-B2	yes	no	0	1	0	0	0	33.067	33.067	2	2.4276e-05	16343	C-CoE_65FS	153.73	15.359			49901000	521	718	485	567	623	623	332			1
ALSPNTSCR	Deamidation (N)	1005.45	0.454944	1176	J3KQS7;Q04912	MST1R	Macrophage-stimulating protein receptor;Macrophage-stimulating protein receptor alpha chain;Macrophage-stimulating protein receptor beta chain	yes	no	0	1	0	0	0	9.6733	9.6733	2	0.00023882	2366	C-CoE_45FS	143.89	84.97			34908000	522	1176	486	568	624	624	526			1
ALSQQNVSMDLATFMK	Deamidation (N)	1783.85	0.848457	1074	H3BMA1;H3BUX1;Q13421	MSLN	Mesothelin;Megakaryocyte-potentiating factor;Mesothelin, cleaved form	yes	no	0	1	0	0	0	72.747	72.747	3	4.2674e-05	41424	C-CoE_45FS	118.21	104.79			67490000	523	1074	487	569	625	625	495			1
ALTHAHPNLTVYK	Deamidation (N)	1464.77	0.772513	2601	Q9UJA9	ENPP5	Ectonucleotide pyrophosphatase/phosphodiesterase family member 5	yes	yes	0	1	0	0	0	18.765	18.765	3	0.028472	7984	C-CoE_45FS	40.477	20.381			13344000	534	2601	498	580	639	639	1273			1
ALVCSQPGLNCTVKNSTCLDDSWIHPR	2 Deamidation (N)	3129.43	0.431789	2348	Q96F46	IL17RA	Interleukin-17 receptor A	yes	yes	0	2	0	0	1	52.918	52.918	4	6.8949e-08	29173	C-CoE_45FS	89.197	75.63			27841000	539	2348	503	585	644	644	1183;1184			1
AMGIMNSFVNDIFER	Deamidation (N)	1743.8	0.796027	1363	Q99877;Q93079;Q99879;O60814;P57053;P58876;P62807;Q5QNW6;Q99880;U3KQK0;Q8N257;Q16778;P06899;P23527;P33778	HIST1H2BN;HIST1H2BH;HIST1H2BM;HIST1H2BK;H2BFS;HIST1H2BD;HIST1H2BC;HIST2H2BF;HIST1H2BL;HIST3H2BB;HIST2H2BE;HIST1H2BJ;HIST1H2BO;HIST1H2BB	Histone H2B type 1-N;Histone H2B type 1-H;Histone H2B type 1-M;Histone H2B type 1-K;Histone H2B type F-S;Histone H2B type 1-D;Histone H2B type 1-C/E/F/G/I;Histone H2B type 2-F;Histone H2B type 1-L;Histone H2B;Histone H2B type 3-B;Histone H2B type 2-E;Histone H2B type 1-J;Histone H2B type 1-O;Histone H2B type 1-B	yes	no	0	1	0	0	1	75.794	75.794	3	0.00080655	42769	C-CoE_65FS	80.507	70.977			18576000	554	1363	515	602	661	661	604			1
AMLVVNNSVLFPPSGNRSEFPDVK	2 Deamidation (N)	2618.3	0.305039	1067	H0YNA7;Q8TCT8	SPPL2A	Signal peptide peptidase-like 2A	yes	no	0	2	0	0	2	71.322	71.322	3	6.1795e-05	40437	C-CoE_45FS	70.352	60.893			34808000	556	1067	516	604	663	663	484;485;486			1
ANDSDQGANAEIE	Deamidation (N)	1333.53	0.526982	1940	Q08174	PCDH1	Protocadherin-1	yes	yes	0	1	0	0	1	14.977	14.977	2	0.018933	5699	C-CoE_45FS	103.26	75.081			12736000	565	1940	525	614	674	674	1013			1
ANGTTVHVGIHPSK	Deamidation (N)	1417.73	0.731377	1192	J3QRI7;J3QQQ9;J3QQV1;J3QRC4;P61254;J3KS10;E5RIT6;Q9UNX3	RPL26;RPL26L1	60S ribosomal protein L26;60S ribosomal protein L26-like 1	yes	no	0	1	0	0	0	11.584	11.584	3	0.00026495	3375	C-CoE_65FS	100.11	70.757			81927000	567	1192	527	616;617	676;677	676	531			1
ANHSGAVVLLK	Deamidation (N)	1108.62	0.624058	1606	P23229;C9JXX7	ITGA6	Integrin alpha-6;Integrin alpha-6 heavy chain;Integrin alpha-6 light chain;Processed integrin alpha-6	yes	no	0	1	0	0	0	23.787	23.787	2	0.033083	10667	C-CoE_65FS	61.65	8.9338			4509000	568	1606	528	618	678	678	834			0
ANHSGAVVLLKR	Deamidation (N)	1264.73	0.725169	1606	P23229;C9JXX7	ITGA6	Integrin alpha-6;Integrin alpha-6 heavy chain;Integrin alpha-6 light chain;Processed integrin alpha-6	yes	no	0	1	0	0	1	16.193	16.193	3	0.0018716	5969	C-CoE_65FS	89.189	55.322			12708000	569	1606	529	619	679	679	834			1
ANIQFGDNGTTISAVSNK	Deamidation (N)	1836.89	0.885371	304	A0A1W2PPX5;A0A1W2PQR6;A0A1W2PQB7;A0A1W2PS43;A0A1W2PRS1;Q14108;A0A1W2PPU6;A0A1W2PS70;A0A1W2PNX7;A0A1W2PSE4	SCARB2	Lysosome membrane protein 2	yes	no	0	1	0	0	0	41.19	41.19	3	0.0017423	21799	C-CoE_45FS	61.821	44.742			118600000	570	304	530	620	680	680	137			1
ANLSGGVWK	Deamidation (N)	931.476	0.476331	1498	P08581;C9JKM5	MET	Hepatocyte growth factor receptor	yes	no	0	1	0	0	0	30.804	30.804	2	0.01113	15451	C-CoE_45FS	71.379	37.829			0	580	1498	540	630	690	690	704			1
ANQSWEDSNTDLVPAPAVR	Deamidation (N)	2069.97	0.965412	2406	Q99988;A0A0A0MTT8	GDF15	Growth/differentiation factor 15	yes	no	0	1	0	0	1	49.645	49.645	3	1.067e-05	26988	C-CoE_45FS	117.26	107.34			1407700000	581	2406	541	631	691	691	1203;1204			1
ANTSALAVPSPVSNSASAR	Deamidation (N)	1799.9	0.901355	1817	P55268	LAMB2	Laminin subunit beta-2	yes	yes	0	1	0	0	0	37.414	37.414	3	0.0025256	19152	C-CoE_65FS	56.327	44.126			11325000	583	1817	543	633	693	693	955			1
ANYTILKGNE	Deamidation (N)	1122.56	0.555704	388	A0A3B3ISU0;Q02487	DSC2	Desmocollin-2	yes	no	0	1	0	0	1	28.281	28.281	2	0.0019845	13898	C-CoE_45FS	106.88	72.792			0	586	388	545	637	697	697	181			1
ANYTILKGNENGNFK	2 Deamidation (N)	1683.81	0.810415	388	A0A3B3ISU0;Q02487	DSC2	Desmocollin-2	yes	no	0	2	0	0	2	31.108	31.108	3	0.014319	15166	C-CoE_65FS	55.531	26.899			16170000	587	388	546	638	698	698	181;182			1
APDSNCSNLLITTR	Deamidation (N)	1561.74	0.740621	438	Q69YM1;A2RU67	DKFZp762C0813;KIAA1467	Uncharacterized protein KIAA1467	yes	no	0	1	0	0	0	36.609	36.609	2	1.9188e-49	18926	C-CoE_45FS	210.93	163.32			94565000	589	438	548	640	700	700	203			1
APIISNSER	Phospho (STY);Deamidation (N)	1066.47	0.469605	892	F5H6W4;Q9H992	2022-03-07	E3 ubiquitin-protein ligase MARCH7	yes	no	0	1	0	1	1	18.518	18.518	2	0.0044842	7832	C-CoE_45FS	94.114	50.991			20378000	595	892	554	646	706	706	421		218	1
AQALWKEPGSNVTMSVDAE	Oxidation (M);Deamidation (N)	2048.94	0.936086	1943	Q08380;K7ESM3;K7EKQ5;K7EP36;K7EJY8	LGALS3BP	Galectin-3-binding protein	yes	no	0	1	1	0	2	43.213	43.213	3	0.026339	22648	C-CoE_65FS	47.09	29.809			116870000	618	1943	577	670	730	730	1019	271		1
AQALWKEPGSNVTMSVDAE	Deamidation (N)	2032.94	0.941171	1943	Q08380;K7ESM3;K7EKQ5;K7EP36;K7EJY8	LGALS3BP	Galectin-3-binding protein	yes	no	0	1	0	0	2	51.243	51.243	3	0.0025989	27631	C-CoE_65FS	71.558	49.717			442270000	619	1943	577	671	731	731	1019			0
ASAGHAVSIAQDDAGADDWETDPDFVNDVSE	Deamidation (N)	3204.33	0.327955	2010	Q14247	CTTN	Src substrate cortactin	yes	yes	0	1	0	0	1	59.644	59.644	3	4.1455e-10	32070	C-CoE_45FS	103.82	85.442			151180000	668	2010	623	724;725	788;789;790	789	1052			3
ASAGHAVSIAQDDAGADDWETDPDFVNDVSEK	Deamidation (N)	3332.42	0.422918	2010	Q14247	CTTN	Src substrate cortactin	yes	yes	0	1	0	0	2	50.097	50.097	3	2.9043e-14	27383	C-CoE_45FS	109.08	100.46			30536000	671	2010	624	728	794	794	1052			1
ASEGNITVTCR	Deamidation (N)	1207.55	0.550301	278	A0A140T9B8;A0A1W2PRA6;A0A140T986;A0A1W2PPN1;H0Y615;A0A140T9T9;A0A140T9P3;A0A140T9M1;A0A140T9I5;A0A0G2JK11;Q96QC4;Q29983;A0A0G2JJ55;A0A024RCL3;A0A140T8Z6	MICA	MHC class I polypeptide-related sequence A	yes	no	0	1	0	0	1	15.009	15.009	2	0.00321	5684	C-CoE_45FS	128.03	86.608			18475000	684	278	634	743	809	809	122			1
ASFQPPPGVNICDVNWK	Deamidation (N)	1928.91	0.909083	265	A0A0U1RQT9;C9JYN0;Q16563	SYPL1	Synaptophysin-like protein 1	yes	no	0	1	0	0	0	63.067	63.067	3	0.00053206	34921	C-CoE_65FS	71.601	59.958			19707000	688	265	638	747	813	813	109			1
ASGHPRPTISWNVNGTASEQDQDPQR	Deamidation (N)	2848.31	0.31246	1723	P43121	MCAM	Cell surface glycoprotein MUC18	yes	yes	0	1	0	0	1	27.29	27.29	3	1.239e-10	13248	C-CoE_45FS	118.15	110.41			49080000	694	1723	644	753	821	821	909			1
ASILTGKYPHNHHVVNNTLE	Deamidation (N)	2244.13	0.128729	900;882	F5H4C6;H7C3P4;F6S8M0;P15586	GNS	N-acetylglucosamine-6-sulfatase	no	no	0	1	0	0	1	21.535	21.535	4	0.0022247	9649	C-CoE_45FS	57.989	36.39			483060000	700	882;900	650	759	827	827	407;408;409			1
ASILTGKYPHNHHVVNNTLE	2 Deamidation (N)	2245.11	0.112745	900;882	F5H4C6;H7C3P4;F6S8M0;P15586	GNS	N-acetylglucosamine-6-sulfatase	no	no	0	2	0	0	1	30.081	30.081	3	0.0078597	14994	C-CoE_45FS	45.347	29.926			34712000	701	882;900	650	760	828	828	407;408;409			1
ASILTGKYPHNHHVVNNTLEGNCSSK	2 Deamidation (N)	2878.37	0.366804	900;882	F5H4C6;H7C3P4;F6S8M0;P15586	GNS	N-acetylglucosamine-6-sulfatase	no	no	0	2	0	0	2	18.406	18.406	4	6.7452e-06	7356	C-CoE_65FS	76.691	60.025			16296000	702	882;900	651	761	829	829	407;408;409;410			1
ASTDFLPGLNFSNCSRR	2 Deamidation (N)	1942.88	0.884325	1981	Q13444	ADAM15	Disintegrin and metalloproteinase domain-containing protein 15	yes	yes	0	2	0	0	1	60.174	60.174	3	0.0051543	33137	C-CoE_65FS	63.682	50.256			26448000	715	1981	664	774	842;843	843	1040;1041			2
ASVSFLNFNLSNCER	Deamidation (N)	1757.8	0.804284	2484	Q9H5V8	CDCP1	CUB domain-containing protein 1	yes	yes	0	1	0	0	1	70.667	70.667	3	0.023993	39581	C-CoE_65FS	43.791	28.156			107290000	717	2484	666	776	845	845	1219			1
ASVSFLNFNLSNCERK	Deamidation (N)	1885.9	0.899247	2484	Q9H5V8	CDCP1	CUB domain-containing protein 1	yes	yes	0	1	0	0	2	59.645	59.645	3	0.026496	32923	C-CoE_65FS	46.319	34.627			9951600	718	2484	667	777	846	846	1219			0
ATFIKVPQNQNGK	Deamidation (N)	1444.77	0.767428	1582	P19338;H7BY16	NCL	Nucleolin	yes	no	0	1	0	0	1	22.734	22.734	3	0.00096859	9965	C-CoE_65FS	99.752	82.086			16102000	738	1582	686	798	869	869	809			1
ATVFANGSLLLTQVRPR	Deamidation (N)	1843.03	0.0315815	1975	Q13308;Q86X91;H7C5L0	PTK7	Inactive tyrosine-protein kinase 7	yes	no	0	1	0	0	0	64.298	64.298	3	0.0001116	36195	C-CoE_45FS	91.657	80.803			18172000	756	1975	704	818	892	892	1031			1
ATYINHNFSQQCLR	Deamidation (N)	1751.81	0.804952	1319	O15371	EIF3D	Eukaryotic translation initiation factor 3 subunit D	yes	yes	0	1	0	0	0	28.741	28.741	3	0.00017478	13739	C-CoE_65FS	110.51	86.678			18048000	762	1319	710	824	899	899	585			1
AVDYPPVANAGPNQVITLPQNSITLFGNQSTDDHGITSYE	Deamidation (N)	4244.02	0.0185764	739	E7EN73;Q8IZA0;B1AN15	KIAA0319L	Dyslexia-associated protein KIAA0319-like protein	yes	no	0	1	0	0	0	77.213	77.213	4	5.2875e-23	44195	C-CoE_45FS	115.24	109.86			218830000	786	739	734	849	927	927	342			1
AVMHFLVNHVKDTLQSE	Deamidation (N)	1967.98	0.977497	984	G8JLD5;O00429	DNM1L	Dynamin-1-like protein	yes	no	0	1	0	0	1	42.63	42.63	3	0.025692	22387	C-CoE_65FS	45.863	35.487			8136600	816	984	764	880	958	958	455			1
AVPIWVTNQLQENR	Deamidation (N)	1667.86	0.863119	2679	Q9Y6X5	ENPP4	Bis(5'-adenosyl)-triphosphatase ENPP4	yes	yes	0	1	0	0	1	57.72	57.72	2;3	9.9142e-05	31839	C-CoE_65FS	109	95.251			276480000	824	2679	771	888;889	966;967	967	1302			1
AVSSAVVGEPGITVTHLAVNRVPR	Deamidation (N)	2429.34	0.339056	1646	P29401;A0A0B4J1R6	TKT	Transketolase	yes	no	0	1	0	0	2	48.03	48.03	4	8.8155e-07	25327	C-CoE_45FS	106.86	102.97			79107000	835	1646	781	900;901	980;981	980	865			1
AWDSSNDTVQPDSIIEK	Deamidation (N)	1904.86	0.863967	1903	P78504	JAG1	Protein jagged-1	yes	yes	0	1	0	0	1	46.234	46.234	3	0.0036325	24574	C-CoE_65FS	59.502	49.58			29360000	862	1903	808	929	1010	1010	987			1
AWIHNITHGSGPGAR	Deamidation (N)	1573.78	0.774973	2460	Q9GZX3	CHST6	Carbohydrate sulfotransferase 6	yes	yes	0	1	0	0	0	22.68	22.68	3	0.00012619	9984	C-CoE_65FS	110.44	96.18			14677000	863	2460	809	930	1011	1011	1213			1
AYGQDDWNGTRPSLK	Deamidation (N)	1707.79	0.785263	1939	Q07666	KHDRBS1	KH domain-containing, RNA-binding, signal transduction-associated protein 1	yes	yes	0	1	0	0	0	26.784	26.784	3	0.003059	12451	C-CoE_65FS	64.394	44.999			38525000	873	1939	818	940	1021	1021	1012			1
AYSGSDLPSSSSGGANGTAGGGGGAR	Phospho (STY);Deamidation (N)	2277.91	0.913526	2263	Q8NHG8	ZNRF2	E3 ubiquitin-protein ligase ZNRF2	yes	yes	0	1	0	1	0	19.287	19.287	3	0.0033342	7924	C-CoE_65FS	48.305	31.998			4900800	886	2263	830	953	1036	1036	1141		490;491	1
CCGAANYTDWEK	Deamidation (N)	1474.55	0.549315	915	F8VV56;F8W022;F8VWK8;P08962	CD63	Tetraspanin;CD63 antigen	yes	no	0	1	0	0	1	29.809	29.809	2	5.2144e-07	14806	C-CoE_45FS	145.99	106.97			33507000	903	915	847	970	1053	1053	428			1
CCGAANYTDWEKIPSMSK	Oxidation (M);Deamidation (N)	2133.88	0.880561	915	F8VV56;F8W022;F8VWK8;P08962	CD63	Tetraspanin;CD63 antigen	yes	no	0	1	1	0	2	39.029	39.029	3	0.0023646	20022	C-CoE_65FS	66.939	59.579			124370000	904	915	848	971	1054	1054	428	86		1
CCGAANYTDWEKIPSMSK	Deamidation (N)	2117.89	0.885647	915	F8VV56;F8W022;F8VWK8;P08962	CD63	Tetraspanin;CD63 antigen	yes	no	0	1	0	0	2	48.484	48.484	3	0.0017885	25864	C-CoE_65FS	94.882	86.387			267550000	905	915	848	972	1055	1055	428			1
CCGFTNYTDFEDSPYFKE	Deamidation (N)	2279.87	0.866351	1356	O60635	TSPAN1	Tetraspanin-1	yes	yes	0	1	0	0	2	66.741	66.741	3	0.00065926	37184	C-CoE_65FS	109.38	93.075			47402000	906	1356	849	973	1056	1056	602			1
CCQGDWCNRNITAQLPTK	Deamidation (N)	2221.97	0.966691	1929	Q04771	ACVR1	Activin receptor type-1	yes	yes	0	1	0	0	1	35.453	35.453	3	0.00032746	17940	C-CoE_65FS	87.287	78.241			12899000	911	1929	854	978	1061;1062	1062	1004;1005			2
CDAFPNISSDE	Deamidation (N)	1254.47	0.471047	1486	P07686	HEXB	Beta-hexosaminidase subunit beta;Beta-hexosaminidase subunit beta chain B;Beta-hexosaminidase subunit beta chain A	yes	yes	0	1	0	0	0	46.959	46.959	2	0.014964	25596	C-CoE_45FS	96.624	73.101			455620000	913	1486	856	980	1064	1064	691			1
CDGWADCTDHSDELNCSCDAGHQFTCK	Deamidation (N)	3246.15	0.147781	2670	Q9Y5Y6	ST14	Suppressor of tumorigenicity 14 protein	yes	yes	0	1	0	0	1	30.183	30.183	3	1.6503e-35	15055	C-CoE_45FS	164.05	152.74			43681000	915	2670	858	982	1066	1066	1295			1
CDKGFYLDGSDTIVCDSNSTWDPPVPK	Deamidation (N)	3073.33	0.332118	1561	P15529	CD46	Membrane cofactor protein	yes	yes	0	1	0	0	1	63.739	63.739	3	6.8262e-35	35785	C-CoE_45FS	154.69	145.94			531660000	919	1561	862	986	1070;1071	1070	791			2
CDPSCPNGSCWGAGEE	Deamidation (N)	1782.59	0.591984	1437	P00533;Q504U8;E9PFD7	EGFR	Epidermal growth factor receptor;Receptor protein-tyrosine kinase	yes	no	0	1	0	0	1	29.518	29.518	2	0.0024748	14668	C-CoE_45FS	61.213	41.082			0	921	1437	864	988	1073	1073	641			1
CHAGYIGDNCNCSTDISTCR	Deamidation (N)	2360.89	0.887848	1579	P18084;H7C5U2;V9GZ57	ITGB5	Integrin beta-5;Integrin beta	yes	no	0	1	0	0	0	19.081	19.081	3	3.6035e-16	7751	C-CoE_65FS	148.44	131.2			43761000	948	1579	890	1016	1103	1103	806			1
CHEGNGTFE	Deamidation (N)	1050.37	0.371274	1472	P05556	ITGB1	Integrin beta-1	yes	yes	0	1	0	0	1	10.913	10.913	2	0.00033754	3111	C-CoE_45FS	150.84	76.398			88493000	951	1472	893	1019	1106	1106	668			1
CHMGYQGPLCTDCMDGYFSSLRNE	Deamidation (N)	2898.12	0.11759	452	A6PWM2;Q6UXH1	CRELD2	Cysteine-rich with EGF-like domain protein 2	yes	no	0	1	0	0	1	61.997	61.997	3	3.8103e-21	34710	C-CoE_45FS	150.14	142.86			123760000	954	452	896	1022	1109	1109	204			1
CILSGIMSVNGK	Deamidation (N)	1278.63	0.631194	1666;1767	P50395;Q5SX87;G5E9U5;V9GYJ7;Q5SX90;P31150	GDI2;GDI1	Rab GDP dissociation inhibitor beta;Rab GDP dissociation inhibitor alpha	no	no	0	1	0	0	0	56.403	56.403	2	0.016895	31313	C-CoE_45FS	88.496	56.735			8364900	962	1767;1666	904	1030	1118	1118	877			1
CIQAGPNCGWCTNSTFLQE	Deamidation (N)	2242.91	0.908173	1472	P05556;Q5T3E5;E9PQJ2;E7ERX5;Q5T3E6;E9PLR6;E7EQW5	ITGB1	Integrin beta-1;Integrin beta	yes	no	0	1	0	0	0	64.481	64.481	2	9.7186e-05	36294	C-CoE_45FS	116.03	93.794			23588000	963	1472	905	1031	1119	1119	669			1
CLHNGTCVDLVGGFR	Deamidation (N)	1704.77	0.771209	1270	M0R3C9;Q9UM47	NOTCH3	Neurogenic locus notch homolog protein 3;Notch 3 extracellular truncation;Notch 3 intracellular domain	yes	no	0	1	0	0	0	42.496	42.496	3	0.00017656	22267	C-CoE_65FS	101.62	82.38			15067000	972	1270	914	1040	1129	1129	556			1
CLLLHSGKPDNQTCHSLCRDE	Deamidation (N)	2540.12	0.120626	1579	P18084;H7C5U2	ITGB5	Integrin beta-5;Integrin beta	yes	no	0	1	0	0	1	18.508	18.508	4	1.0962e-53	7366	C-CoE_65FS	192.69	172.79			81221000	973	1579	915	1041	1130	1130	807			1
CLPHHAMFGNDTVTCTE	Deamidation (N)	1989.8	0.801917	669	CON__P17690			yes	yes	0	1	0	0	0	30.824	30.824	3	0.00010149	15443	C-CoE_45FS	103.76	79.203		+	20262000	977	669	919	1045	1134	1134	291			1
CLPQAMNITCTGR	Deamidation (N)	1521.67	0.673804	1437	P00533;Q504U8;E9PFD7;A0A1W2PRR9	EGFR	Epidermal growth factor receptor;Receptor protein-tyrosine kinase	yes	no	0	1	0	0	0	39.366	39.366	2	0.0050974	20755	C-CoE_45FS	97.734	58.429			39061000	978	1437	920	1046	1135	1135	642			1
CLPQAMNITCTGRGPDNCIQCAHYIDGPHCVK	Deamidation (N)	3743.62	0.619365	1437	P00533;Q504U8;E9PFD7;A0A1W2PRR9	EGFR	Epidermal growth factor receptor;Receptor protein-tyrosine kinase	yes	no	0	1	0	0	1	40.698	40.698	5	7.3833e-20	21542	C-CoE_45FS	123.36	107.96			150520000	979	1437	921	1047	1136;1137	1137	642			2
CLQHFYGPNHEHCFNR	Deamidation (N)	2115.88	0.879197	1498	P08581	MET	Hepatocyte growth factor receptor	yes	yes	0	1	0	0	1	15.593	15.593	5	0.0062301	6012	C-CoE_45FS	51.03	42.53			15566000	980	1498	922	1048	1138	1138	705			1
CLSPDVTPCFCTINFTLEK	Deamidation (N)	2302.03	0.0319767	2537	Q9NV96	TMEM30A	Cell cycle control protein 50A	yes	yes	0	1	0	0	1	74.234	74.234	3	0.00088166	41820	C-CoE_65FS	67.43	59.04			13953000	981	2537	923	1049	1139	1139	1246			1
CNATNAIGSASVVTVLR	Deamidation (N)	1732.88	0.877783	1109	H3BU51;Q9UFM8;Q9Y639	NPTN;DKFZp566H1924	Neuroplastin	yes	no	0	1	0	0	0	55.229	55.229	3	0.00010957	30545	C-CoE_45FS	93.768	74.939			25582000	988	1109	930	1056	1146;1147	1146	502			2
CNGSGTYVCGLCE	Deamidation (N)	1476.53	0.53195	1579	P18084;H7C5U2;H7C4W1;V9GZ57	ITGB5	Integrin beta-5;Integrin beta	yes	no	0	1	0	0	0	36.619	36.619	2	0.0029924	19034	C-CoE_45FS	110.53	79.847			26000000	989	1579	931	1057	1148	1148	808			1
CNKTAGNDGKGTPVFTGE	Deamidation (N)	1852.83	0.826141	1530	P11717	IGF2R	Cation-independent mannose-6-phosphate receptor	yes	yes	0	1	0	0	2	16.533	16.533	3	0.0017088	6121	C-CoE_65FS	82.877	65.371			81691000	990	1530	932	1058	1149	1149	751			1
CNNVLYIR	Deamidation (N)	1051.51	0.512065	1852	P62306	SNRPF	Small nuclear ribonucleoprotein F	yes	yes	0	1	0	0	0	35.023	35.023	2	0.018982	17645	C-CoE_65FS	119.57	70.207			18534000	992	1852	933	1060	1151	1151	970			1
CNQTTGQCECRPGYQGLHCE	Deamidation (N)	2454.94	0.940947	2472	Q9H1U4	MEGF9	Multiple epidermal growth factor-like domains protein 9	yes	yes	0	1	0	0	1	13.975	13.975	3	0.0057909	4644	C-CoE_65FS	54.805	40.933			5603000	993	2472	934	1061	1152	1152	1216			1
CQSNTSLLLR	Deamidation (N)	1191.59	0.591772	1678	P32004	L1CAM	Neural cell adhesion molecule L1	yes	yes	0	1	0	0	0	34.967	34.967	2	0.0042331	17533	C-CoE_65FS	117.89	89.716			24939000	1002	1678	943	1072	1164	1164	881			1
CSNISIGDEVQFE	Deamidation (N)	1497.63	0.629339	1472	P05556	ITGB1	Integrin beta-1	yes	yes	0	1	0	0	1	58.86	58.86	2	0.0030479	32718	C-CoE_45FS	121.9	95.856			172910000	1009	1472	950	1080	1175	1175	670			1
CSYFNITK	Deamidation (N)	1032.46	0.458632	1472	P05556	ITGB1	Integrin beta-1	yes	yes	0	1	0	0	0	37.297	37.297	2	0.0023676	18944	C-CoE_65FS	137.9	100.88			251160000	1016	1472	956	1093	1198	1198	671			1
CSYFNITKVE	Deamidation (N)	1260.57	0.569639	1472	P05556	ITGB1	Integrin beta-1	yes	yes	0	1	0	0	1	51.549	51.549	2	1.6058e-08	28216	C-CoE_45FS	166.34	113.86			405600000	1017	1472	957	1094	1199	1199	671			1
CSYFNITKVESR	Deamidation (N)	1503.7	0.702779	1472	P05556	ITGB1	Integrin beta-1	yes	yes	0	1	0	0	2	41.098	41.098	3	0.0084462	21317	C-CoE_65FS	100.22	88.246			535020000	1018	1472	958	1095	1200	1200	671			1
CSYVVTNGLGINVFKDPVADPNKR	Deamidation (N)	2663.34	0.337736	1724	P43490	NAMPT	Nicotinamide phosphoribosyltransferase	yes	yes	0	1	0	0	2	59.689	59.689	4	2.2435e-16	33348	C-CoE_45FS	141.64	132.17			44580000	1019	1724	959	1096	1201;1202	1201	910			2
CTEGFNATR	Deamidation (N)	1055.43	0.434208	682	CON__Q3ZBS7			yes	yes	0	1	0	0	1	12.441	12.441	2	0.0043854	3681	C-CoE_65FS	76.679	14.133		+	0	1020	682	960	1097	1203	1203	317			1
CVAGYHGVNCSEE	Deamidation (N)	1481.56	0.555128	1733	P46531	NOTCH1	Neurogenic locus notch homolog protein 1;Notch 1 extracellular truncation;Notch 1 intracellular domain	yes	yes	0	1	0	0	1	14.866	14.866	2	0.016979	5604	C-CoE_45FS	77.662	35.064			29237000	1024	1733	964	1101	1207	1207	915			1
CVDPTEPHWNDTEPACK	Deamidation (N)	2055.83	0.83024	82	Q6UXD5;A0A087WYL5	SEZ6L2	Seizure 6-like protein 2	yes	no	0	1	0	0	2	26.114	26.114	3	0.005575	12072	C-CoE_65FS	74.12	55.981			28716000	1025	82	965	1102	1208	1208	36			1
CVIALHDCNGDVNR	Deamidation (N)	1642.72	0.719174	927	F8W726;Q14157;Q5VU81;Q5VU80;Q5VU79;Q5VU78;Q5VU77	UBAP2L	Ubiquitin-associated protein 2-like	yes	no	0	1	0	0	0	22.856	22.856	3	0.00062044	10072	C-CoE_65FS	86.467	68.055			10791000	1027	927	967	1104	1210	1210	439			1
CVSGTQVHMNNVTVTLHDATIQAYLSNSSFSR	Deamidation (N)	3537.66	0.661666	1526	P11279	LAMP1	Lysosome-associated membrane glycoprotein 1	yes	yes	0	1	0	0	0	68.114	68.114	4	0.00015811	38549	C-CoE_45FS	57.076	47.018			36304000	1033	1526	973	1111	1217	1217	740;741;742			0
CVSGTQVHMNNVTVTLHDATIQAYLSNSSFSRGETR	2 Deamidation (N)	3981.86	0.858527	1526	P11279	LAMP1	Lysosome-associated membrane glycoprotein 1	yes	yes	0	2	0	0	2	63.202	63.202	5	7.3775e-14	35474	C-CoE_45FS	92.343	81.921			85764000	1034	1526	974	1112	1218	1218	740;741;742			1
CVSGTQVHMNNVTVTLHDATIQAYLSNSSFSRGETR	3 Deamidation (N)	3982.84	0.842543	1526	P11279	LAMP1	Lysosome-associated membrane glycoprotein 1	yes	yes	0	3	0	0	2	66.518	66.518	5	4.3245e-05	37602	C-CoE_45FS	55.033	45.732			14198000	1035	1526	974	1113	1219	1219	740;741;742			1
DADACNATNWIE	Deamidation (N)	1379.53	0.529959	1310	O15118	NPC1	Niemann-Pick C1 protein	yes	yes	0	1	0	0	0	52.625	52.625	2	0.0077383	28891	C-CoE_45FS	99.815	67.495			84625000	1050	1310	989	1128	1236	1236	570			1
DAFHFVSYVPVNGR	Deamidation (N)	1607.77	0.773242	993	H0Y4E0;H0Y6Y4;Q5LJB0;Q5LJA5;Q5LJA9;Q9Y5K5	UCHL5	Ubiquitin carboxyl-terminal hydrolase;Ubiquitin carboxyl-terminal hydrolase isozyme L5	yes	no	0	1	0	0	0	59.9	59.9	3	0.00029605	33526	C-CoE_45FS	93.959	82.689			14121000	1061	993	1000	1139	1247	1247	456			1
DAFLKNVTAQICIDKK	Deamidation (N)	1863.98	0.976434	100	A0A087X0S5;P12109	COL6A1	Collagen alpha-1(VI) chain	yes	no	0	1	0	0	2	53.099	53.099	3	0.007074	28789	C-CoE_65FS	77.468	61.162			25103000	1063	100	1002	1141	1249	1249	48			1
DAGVVCTNETR	Deamidation (N)	1221.53	0.529565	1943	Q08380;K7ESM3;K7EKQ5;K7EP36;K7EJY8	LGALS3BP	Galectin-3-binding protein	yes	no	0	1	0	0	1	12.101	12.101	2	3.6518e-09	3841	C-CoE_45FS	155.42	122.58			143860000	1071	1943	1010	1149	1257	1257	1020			1
DAYNNTYACVR	Deamidation (N)	1346.56	0.556114	900	H7C3P4;F6S8M0;P15586;H0YFA9	GNS	N-acetylglucosamine-6-sulfatase	yes	no	0	1	0	0	0	22.39	22.39	2	1.0046e-15	10157	C-CoE_45FS	175.51	137.22			267150000	1100	900	1038	1184	1297	1297	422			1
DCSANTTSCHILGWGK	Deamidation (N)	1806.77	0.766518	2316	Q92876	KLK6	Kallikrein-6	yes	yes	0	1	0	0	0	38.36	38.36	3	0.00012675	19642	C-CoE_65FS	105.46	87.322			71848000	1113	2316	1051	1197	1311	1311	1172			1
DDAGNYTCIASNGPQGQIR	Deamidation (N)	2036.89	0.885781	1975	Q13308	PTK7	Inactive tyrosine-protein kinase 7	yes	yes	0	1	0	0	0	34.59	34.59	3	4.8118e-37	17326	C-CoE_65FS	182.15	169.85			40451000	1118	1975	1056	1202	1316;1317	1316	1032;1033			2
DDAGNYTCIASNGPQGQIR	2 Deamidation (N)	2037.87	0.869797	1975	Q13308	PTK7	Inactive tyrosine-protein kinase 7	yes	yes	0	2	0	0	0	36.935	36.935	3	0.0084204	18773	C-CoE_65FS	54.964	41.538			11414000	1119	1975	1056	1203	1318	1318	1032;1033			1
DDDIAALVVDNGSGMCK	Acetyl (Protein N-term);Deamidation (N)	1821.78	0.77608	1830	P60709;A0A2R8Y793;E7EVS6;A0A2R8YGF8;C9JUM1;C9JZR7;G5E9R0;C9JTX5	ACTB	Actin, cytoplasmic 1;Actin, cytoplasmic 1, N-terminally processed	yes	no	1	1	0	0	0	74.888	74.888	2	0.0089225	42796	C-CoE_45FS	80.469	66.563			17332000	1123	1830	1059	1207	1322	1322	960			1
DDFFGHYACDQNGNKTCME	Deamidation (N)	2308.85	0.845967	1903	P78504	JAG1	Protein jagged-1	yes	yes	0	1	0	0	1	40.566	40.566	3	0.0040786	21031	C-CoE_65FS	61.102	44.026			30308000	1126	1903	1062	1210	1325	1325	988;989			1
DDFFGHYACDQNGNKTCME	2 Deamidation (N)	2309.83	0.829982	1903	P78504	JAG1	Protein jagged-1	yes	yes	0	2	0	0	1	42.437	42.437	3	0.0012816	21907	C-CoE_65FS	62.765	53.016			92846000	1127	1903	1062	1211;1212	1326;1327	1326	988;989			2
DDLFNTNATIVATLTAACAQHCPE	Deamidation (N)	2633.17	0.173767	1714	P40926;G3XAL0	MDH2	Malate dehydrogenase, mitochondrial;Malate dehydrogenase	yes	no	0	1	0	0	0	77.688	77.688	3	7.5909e-08	44387	C-CoE_45FS	115.01	104.1			261070000	1131	1714	1065	1217;1218	1332;1333	1332	904			2
DFEDLYTPVNGSIVIVR	Deamidation (N)	1936.98	0.978209	943	P02786;G3V0E5	TFRC	Transferrin receptor protein 1;Transferrin receptor protein 1, serum form	yes	no	0	1	0	0	1	75.947	75.947	3	8.9638e-08	43386	C-CoE_45FS	134.14	118.3			447220000	1149	943	1083	1237	1353	1353	446			1
DFIATYQANYGFSNDGASSSTANVEDVHAR	Deamidation (N)	3207.4	0.401729	1338	Q5H919;Q5H918;O43719	HTATSF1	HIV Tat-specific factor 1	yes	no	0	1	0	0	1	53.113	53.113	3	1.4246e-10	29285	C-CoE_45FS	109.45	90.336			14855000	1151	1338	1084	1240	1356	1356	594			1
DFLCDFGYYRPENDSK	Deamidation (N)	2025.84	0.841457	2395	Q99523	SORT1	Sortilin	yes	yes	0	1	0	0	1	59.59	59.59	3	0.00067398	32742	C-CoE_65FS	83.386	58.593			138060000	1154	2395	1087	1243	1359	1359	1196			1
DFMVQGGDFSEGNGR	Deamidation (N)	1615.66	0.657285	621	C9JN15;C9JM79;Q13427	PPIG	Peptidyl-prolyl cis-trans isomerase;Peptidyl-prolyl cis-trans isomerase G	yes	no	0	1	0	0	1	44.22	44.22	2	0.0057706	23718	C-CoE_45FS	90.05	68.587			8585600	1159	621	1092	1248	1364	1364	252			0
DFQHLLNR	Deamidation (N)	1042.52	0.519593	1981	Q13444	ADAM15	Disintegrin and metalloproteinase domain-containing protein 15	yes	yes	0	1	0	0	0	39.998	39.998	2	0.0090616	21110	C-CoE_45FS	127.46	84.338			24372000	1162	1981	1095	1251	1367	1367	1042			1
DFTQVWNTTMK	Deamidation (N)	1370.62	0.617652	1356	O60635	TSPAN1	Tetraspanin-1	yes	yes	0	1	0	0	0	62.91	62.91	2	0.0044394	35320	C-CoE_45FS	114.97	87.854			18596000	1169	1356	1101	1258	1374	1374	603			1
DGKYSQVLANGLDNK	Deamidation (N)	1621.79	0.794765	1850	P62269;J3JS69	RPS18	40S ribosomal protein S18	yes	no	0	1	0	0	1	27.429	27.429	3	0.00037199	12902	C-CoE_65FS	106.42	98.059			24979000	1204	1850	1135	1293	1410	1410	969			1
DGPLSQTSSKPDPSQWESPSFNPFGSHSVLQNSPPLSSE	Phospho (STY);Deamidation (N)	4234.86	0.864457	721	H0YBT8;E5RFM9;H0YAY0;R4GMT7;E7EVI4;E7ET87;O75410	TACC1	Transforming acidic coiled-coil-containing protein 1	yes	no	0	1	0	1	1	74.251	74.251	4	8.2236e-08	42400	C-CoE_45FS	65.736	51.425			28078000	1210	721	1140	1299	1417	1417	336		172;173;174	0
DGRRDSSDTTPLLNGSSQDR	Phospho (STY);Deamidation (N)	2256.96	0.960811	515	B4DQA8;E9PCW1	GOSR1	Golgi SNAP receptor complex member 1	yes	no	0	1	0	1	2	21.985	21.985	3	0.0058225	9532	C-CoE_65FS	57.61	38.4			19354000	1213	515	1143	1302	1420	1420	227		146	1
DGSDEPGTAACPNGSFHCTNTGYKPLYIPSNR	Deamidation (N)	3483.51	0.509582	1222	K7ELL7;P14314;K7EKX1;K7EJ70;K7EPW7	PRKCSH	Glucosidase 2 subunit beta	yes	no	0	1	0	0	1	39.403	39.403	4	0.0043153	20441	C-CoE_65FS	42.536	36.172			8165900	1217	1222	1147	1306	1424	1424	541			0
DGTPLSDGQSNHTVSSK	Deamidation (N)	1729.78	0.775486	1975	Q13308;Q86X91	PTK7	Inactive tyrosine-protein kinase 7	yes	no	0	1	0	0	0	11.434	11.434	3	0.00010937	3025	C-CoE_65FS	94.01	82.971			94966000	1230	1975	1160	1319	1437	1437	1034			1
DHTSLALVQNGDVSAPSAILR	Deamidation (N)	2164.11	0.112411	1239	K7ERW4;Q6AI12	ANKRD40	Ankyrin repeat domain-containing protein 40	yes	no	0	1	0	0	0	58.289	58.289	3	0.0011038	32049	C-CoE_65FS	60.621	51.575			4971900	1252	1239	1181	1342	1463	1463	546			1
DIFTSDADLTGISNHSSIR	Deamidation (N)	2048.97	0.965078	684	CON__Q9N2I2			yes	yes	0	1	0	0	0	55.65	55.65	3	3.0184e-05	30824	C-CoE_45FS	108.71	92.591		+	25122000	1266	684	1195	1356	1478	1478	319			1
DINDNAPNFPTEE	2 Deamidation (N)	1476.59	0.589248	2663	Q9Y5H0	PCDHGA3	Protocadherin gamma-A3	yes	yes	0	2	0	0	1	49.263	49.263	2	0.022583	26885	C-CoE_45FS	51.276	26.262			23867000	1277	2663	1206	1367	1489	1489	1290;1291			1
DINVSVGSQQPDTKDSPVCPHFTTNGNE	Phospho (STY);Deamidation (N)	3123.31	0.312853	403	A0A494C0R9;A0A494BZW2;E9PEM5;A0A494C1L5;P50851	LRBA	Lipopolysaccharide-responsive and beige-like anchor protein	yes	no	0	1	0	1	1	43.687	43.687	3	1.3071e-07	23399	C-CoE_45FS	84.067	64.518			34008000	1280	403	1209	1370	1492	1492	189;190;191		120	1
DINVSVGSQQPDTKDSPVCPHFTTNGNE	2 Deamidation (N)	3044.33	0.330538	403	A0A494C0R9;A0A494BZW2;E9PEM5;A0A494C1L5;P50851	LRBA	Lipopolysaccharide-responsive and beige-like anchor protein	yes	no	0	2	0	0	1	43.346	43.346	3	0.0066187	23193	C-CoE_45FS	43.554	24.674			13112000	1281	403	1209	1371	1493	1493	189;190;191			0
DITDLINNTFIR	Deamidation (N)	1434.74	0.735459	2395	Q99523;A0A0J9YVX1;A0A0J9YX61	SORT1	Sortilin	yes	no	0	1	0	0	0	79.621	79.621	2	6.734e-11	45694	C-CoE_45FS	163.88	102.52			61486000	1288	2395	1215	1378	1500	1500	1197			1
DIVGNLTELESE	Deamidation (N)	1318.61	0.614007	1071	H3BM42;Q92896	GLG1	Golgi apparatus protein 1	yes	no	0	1	0	0	2	76.702	76.702	2	0.018787	43850	C-CoE_45FS	105.4	44.807			182030000	1292	1071	1219	1382	1504	1504	491			1
DIVSSDFLSNMSMDFQNHLGSCQK	2 Deamidation (N)	2761.17	0.166967	1437	P00533	EGFR	Epidermal growth factor receptor	yes	yes	0	2	0	0	0	75.468	75.468	3	0.0014071	43133	C-CoE_45FS	58.457	42.056			38192000	1293	1437	1220	1383	1505	1505	643;644			1
DIVSSDFLSNMSMDFQNHLGSCQK	Deamidation (N)	2760.18	0.182951	1437	P00533	EGFR	Epidermal growth factor receptor	yes	yes	0	1	0	0	0	76.663	76.663	3;4	2.8356e-38	43851	C-CoE_45FS	178.41	157.78			246570000	1294	1437	1220	1384;1385	1506;1507	1506	643;644			1
DKCVYNCSFIK	Deamidation (N)	1433.63	0.631922	679	CON__Q3SZR3			yes	yes	0	1	0	0	1	31.588	31.588	2	0.013359	15905	C-CoE_45FS	118.28	84.092		+	84694000	1302	679	1228	1394	1516	1516	311			1
DKLVYVHTNGPK	Deamidation (N)	1370.72	0.719415	1115	H7BXY3;Q7L2E3	DHX30	Putative ATP-dependent RNA helicase DHX30	yes	no	0	1	0	0	1	14.783	14.783	3	0.031533	5579	C-CoE_45FS	56.174	39.231			10313000	1316	1115	1242	1410	1532	1532	506			1
DKQPGNMAGNFNLSLQGCDQDAQSPGILR	Deamidation (N)	3131.44	0.440045	2484	Q9H5V8	CDCP1	CUB domain-containing protein 1	yes	yes	0	1	0	0	1	59.566	59.566	3	5.8395e-27	33219	C-CoE_45FS	143.04	128.23			154490000	1326	2484	1252	1422	1546	1546	1220;1221			1
DKQSPSQANGCSDHRPIDILE	Phospho (STY);Deamidation (N)	2447.04	0.0424318	19	A0A087WVE6;A0A087WT55;Q9NPI6	DCP1A	mRNA-decapping enzyme 1A	yes	no	0	1	0	1	1	37.053	37.053	3	0.0071437	19355	C-CoE_45FS	55.526	38.156			18351000	1327	19	1253	1423	1547	1547	4		0	1
DKSYNVTSVLFR	Deamidation (N)	1428.72	0.724894	1906	X6R8F3;P80188	LCN2	Neutrophil gelatinase-associated lipocalin	yes	no	0	1	0	0	1	55.118	55.118	3	0.022004	30071	C-CoE_65FS	63.091	49.128			14748000	1329	1906	1255	1425	1549	1549	993			1
DLGPTLANSTHHNVR	Deamidation (N)	1631.8	0.801582	244	A0A0G2JNZ5;A0A0G2JLB3;P04062;A0A0G2JNZ0	GBA	Glucosylceramidase	yes	no	0	1	0	0	0	18.185	18.185	3	4.9035e-07	7542	C-CoE_45FS	134.06	101.99			404800000	1365	244	1289	1467	1596	1596	96			1
DLHILFSNHGEIK	Deamidation (N)	1522.78	0.777993	1471	P05455	SSB	Lupus La protein	yes	yes	0	1	0	0	1	47.811	47.811	3	0.025679	25545	C-CoE_65FS	55.291	39.154			6066200	1368	1471	1291	1470	1601	1601	667			1
DLLLAIVNCVR	Deamidation (N)	1285.71	0.706408	1535	P12429;D6RA82	ANXA3	Annexin A3;Annexin	yes	no	0	1	0	0	0	74.271	74.271	2	2.3728e-10	42363	C-CoE_45FS	163.99	128.69			38576000	1380	1535	1303	1482	1614	1614	760			1
DLLVQTLENSGVLNR	2 Phospho (STY);2 Deamidation (N)	1831.8	0.800591	41	A0A087WV25;O95684	FGFR1OP	FGFR1 oncogene partner	yes	no	0	2	0	2	1	74.989	74.989	4	0.0075181	42832	C-CoE_45FS	49.929	14.192			44441000	1383	41	1305	1485	1617	1617	17;18		4;641	1
DLTQAKNGFSSVQATQLQTTQSVE	Deamidation (N)	2581.25	0.250755	927	F8W726;Q14157	UBAP2L	Ubiquitin-associated protein 2-like	yes	no	0	1	0	0	1	47.602	47.602	3	5.7242e-05	26051	C-CoE_45FS	71.651	57.92			106440000	1409	927	1330	1512;1513	1644;1645	1645	440			2
DLTQNTVVSINFKDPQFAEDYIFK	Deamidation (N)	2832.39	0.385791	2465	Q9H0D6	XRN2	5'-3' exoribonuclease 2	yes	yes	0	1	0	0	2	75.991	75.991	3	0.0030925	43432	C-CoE_45FS	49.765	37.685			56852000	1411	2465	1332	1515	1647	1647	1215			0
DLYANTVLSGGTTMYPGIADR	Deamidation (N)	2215.05	0.0466988	1886;1830	P60709;A0A2R8Y793;P63261	ACTB;ACTG1	Actin, cytoplasmic 1;Actin, cytoplasmic 1, N-terminally processed;Actin, cytoplasmic 2;Actin, cytoplasmic 2, N-terminally processed	no	no	0	1	0	0	0	65.789	65.789	3	1.9506e-05	36680	C-CoE_65FS	104.06	88.464			32278000	1416	1830;1886	1336	1520	1653	1653	961			1
DLYTPVNGSIVIVR	Deamidation (N)	1545.84	0.840258	943	P02786;G3V0E5	TFRC	Transferrin receptor protein 1;Transferrin receptor protein 1, serum form	yes	no	0	1	0	0	0	66.83	66.83	2;3	9.0094e-07	37748	C-CoE_45FS	132.47	110.92			208490000	1419	943	1338	1524;1525	1657;1658	1658	446			2
DMNQTLGDNITVK	2 Deamidation (N)	1449.67	0.665725	1067	H0YNA7;Q8TCT8	SPPL2A	Signal peptide peptidase-like 2A	yes	no	0	2	0	0	0	42.933	42.933	2	7.2052e-06	22877	C-CoE_45FS	134.13	88.134			149070000	1435	1067	1352	1541	1676	1676	487;488			1
DMSDGFISNLTIQR	Oxidation (M);Deamidation (N)	1612.74	0.740286	1547	P13674	P4HA1	Prolyl 4-hydroxylase subunit alpha-1	yes	yes	0	1	1	0	0	62.029	62.029	3	0.0025639	34825	C-CoE_45FS	69.716	49.335			13311000	1437	1547	1354	1543	1678	1678	774	169		1
DMSDGFISNLTIQR	Deamidation (N)	1596.75	0.745372	1547	P13674	P4HA1	Prolyl 4-hydroxylase subunit alpha-1	yes	yes	0	1	0	0	0	70.349	70.349	3	0.00037851	39877	C-CoE_45FS	90.861	70.851			28060000	1438	1547	1354	1544	1679	1679	774			1
DMVLFHNLTQPR	Oxidation (M);Deamidation (N)	1486.72	0.723849	1061	J3KMZ9;H0YMD1;P01130	LDLR	Low-density lipoprotein receptor	yes	no	0	1	1	0	0	45.436	45.436	3	0.01088	24129	C-CoE_65FS	58.674	46.043			6558200	1446	1061	1360	1554	1690	1690	479	98		1
DMVLFHNLTQPR	Deamidation (N)	1470.73	0.728934	1061	J3KMZ9;H0YMD1;P01130	LDLR	Low-density lipoprotein receptor	yes	no	0	1	0	0	0	59.145	59.145	3	0.0046701	32539	C-CoE_65FS	73.624	59.66			42536000	1447	1061	1360	1555	1691;1692	1691	479			2
DNATLQATLHAAR	Deamidation (N)	1381.69	0.694991	1315	O15230	LAMA5	Laminin subunit alpha-5	yes	yes	0	1	0	0	0	27.778	27.778	3	0.0024721	13092	C-CoE_65FS	76.357	57.626			67988000	1455	1315	1368	1563	1700	1700	580			1
DNGDVCQDCIQMVTDIQTAVR	Deamidation (N)	2438.05	0.0512086	615	P07602;C9JIZ6	PSAP	Prosaposin;Saposin-A;Saposin-B-Val;Saposin-B;Saposin-C;Saposin-D	yes	no	0	1	0	0	0	70.347	70.347	3	0.00011192	39897	C-CoE_45FS	94.064	81.51			42378000	1460	615	1372	1568	1705	1705	249			1
DNGKHALIIYDDLSK	Deamidation (N)	1701.86	0.857365	1620	P25705	ATP5A1	ATP synthase subunit alpha, mitochondrial	yes	yes	0	1	0	0	1	45.348	45.348	3	0.011694	24015	C-CoE_65FS	59.261	35.071			10260000	1461	1620	1373	1569	1706	1706	847			1
DNITAHNISWR	Deamidation (N)	1326.63	0.631663	169	H7C3C4;C9JRP1;A0A0A0MST8;E9PFN4;Q9Y6M7	SLC4A7	Anion exchange protein;Sodium bicarbonate cotransporter 3	yes	no	0	1	0	0	0	31.235	31.235	2	5.3299e-10	15685	C-CoE_45FS	160.18	91.336			31509000	1465	169	1377	1573	1711	1711	67			1
DNLTLWTSDQQDDDGGEGNN	Deamidation (N)	2193.86	0.857043	1844	P61981	YWHAG	14-3-3 protein gamma;14-3-3 protein gamma, N-terminally processed	yes	yes	0	1	0	0	1	55.836	55.836	3	0.013041	30476	C-CoE_65FS	44.577	30.301			84448000	1470	1844	1381	1578	1718	1718	966			0
DNSSNGRMDNNSQAVLYIWE	2 Phospho (STY);3 Deamidation (N)	2474.9	0.89748	460	A8MUP6		Putative germ cell-specific gene 1-like protein 2	yes	yes	0	3	0	2	1	11.32	11.32	3	0.0088908	3387	C-CoE_45FS	40.179	26.018			44104000	1479	460	1390	1587	1728	1728	207;208;209		128;129	1
DNYSPIPVVNEEE	Phospho (STY);2 Deamidation (N)	1585.61	0.60728	775	F2Z3K0;E7EW84;Q8TAG9	EXOC6	Exocyst complex component 6	yes	no	0	2	0	1	2	10.633	10.633	2	0.016112	2953	C-CoE_45FS	49.356	20.972			16067000	1488	775	1399	1596	1737	1737	357;358		185	1
DPASACDSINAWVKNETR	Deamidation (N)	2033.91	0.911268	623	C9JN98;P07093	SERPINE2	Glia-derived nexin	yes	no	0	1	0	0	2	50.335	50.335	3	0.0065658	27082	C-CoE_65FS	71.592	61.253			44641000	1490	623	1401	1598	1739	1739	253			1
DPDTGNSKGYAFINFASFDASDAAIE	Deamidation (N)	2723.19	0.187486	2049	Q15427;Q5SZ64	SF3B4	Splicing factor 3B subunit 4	yes	no	0	1	0	0	1	77.636	77.636	3	3.9573e-07	44471	C-CoE_45FS	66.853	49.923			0	1491	2049	1402	1599	1740	1740	1067;1068			1
DPYCGWDPGTHACAAATTIANR	Deamidation (N)	2405.02	0.0164781	2530	Q9NTN9	SEMA4G	Semaphorin-4G	yes	yes	0	1	0	0	0	42.984	42.984	3	3.8727e-06	22540	C-CoE_65FS	110.44	88.575			30068000	1495	2530	1406	1603	1744	1744	1245			1
DPYHVWYQGNASLGGHLTHVLEGPDTNTTIIQLQPLQEPE	2 Deamidation (N)	4469.15	0.145174	263	Q9UNN8;A0A0U1RQQ4	PROCR	Endothelial protein C receptor	yes	no	0	2	0	0	2	75.844	75.844	4	1.176e-54	43360	C-CoE_45FS	167.01	154.23			107020000	1496	263	1407	1604	1745	1745	106;107			1
DQAVFPQNGLVVSSVDVQSVEPVDQR	Deamidation (N)	2812.39	0.387917	2024	Q14764	MVP	Major vault protein	yes	yes	0	1	0	0	1	69.922	69.922	3;4	5.5235e-06	39575	C-CoE_45FS	97.057	83.327			107410000	1498	2024	1409	1606;1607	1747;1748	1747	1057			1
DQGSRHDSEQDNSDNNTIFVQGLGE	Deamidation (N)	2762.17	0.165187	1692	P35637	FUS	RNA-binding protein FUS	yes	yes	0	1	0	0	2	47.049	47.049	3	1.4921e-36	25110	C-CoE_45FS	172.91	149.31			267470000	1504	1692	1414	1614;1615	1755;1756;1757	1755	891;892			3
DRQTNHCYIAILNIIQGEVDPTQVHK	Deamidation (N)	3062.52	0.524367	1608	P23258;Q9NRH3	TUBG1;TUBG2	Tubulin gamma-1 chain;Tubulin gamma-2 chain	yes	no	0	1	0	0	2	74.409	74.409	5	1.2209e-05	41938	C-CoE_65FS	70.569	64.408			6769700	1529	1608	1437	1644	1786	1786	839			1
DRSSFYVNGLTLGGQK	Deamidation (N)	1741.86	0.863513	1211	K7EJ44;P07737;I3L3D5	PFN1	Profilin-1	yes	no	0	1	0	0	1	47.287	47.287	3	0.00074054	25251	C-CoE_65FS	81.428	70.157			31561000	1531	1211	1439	1646	1788	1788	539			1
DSAQNSVIIVDKNGR	Deamidation (N)	1615.82	0.816563	943	P02786;G3V0E5	TFRC	Transferrin receptor protein 1;Transferrin receptor protein 1, serum form	yes	no	0	1	0	0	1	22.169	22.169	2;3	2.3915e-31	10055	C-CoE_45FS	167.98	136.8			198020000	1542	943	1450	1658;1659	1800;1801;1802	1800	447			2
DSLNSSHPISSSVQSSEQIEE	Deamidation (N)	2260	0.997894	2599	Q9UIQ6	LNPEP	Leucyl-cystinyl aminopeptidase;Leucyl-cystinyl aminopeptidase, pregnancy serum form	yes	yes	0	1	0	0	2	33.823	33.823	3	0.0025165	16880	C-CoE_65FS	74.364	47.215			24003000	1555	2599	1463	1674	1821	1821	1270			1
DSLSINATNIK	Deamidation (N)	1175.6	0.603382	1437	P00533;Q504U8;E9PFD7;A0A1W2PRR9	EGFR	Epidermal growth factor receptor;Receptor protein-tyrosine kinase	yes	no	0	1	0	0	0	35.907	35.907	2	0.012373	18608	C-CoE_45FS	99.815	62.307			18748000	1557	1437	1465	1676	1823	1823	645			1
DSNGAILVYDITDEDSFQK	Deamidation (N)	2129.96	0.964075	2610	Q9UL25	RAB21	Ras-related protein Rab-21	yes	yes	0	1	0	0	1	72.957	72.957	3	3.3817e-06	41014	C-CoE_65FS	125.73	111.26			51942000	1560	2610	1467	1679	1826	1826	1275			1
DSNGAILVYDITDEDSFQKVK	Deamidation (N)	2357.13	0.127452	2610	Q9UL25	RAB21	Ras-related protein Rab-21	yes	yes	0	1	0	0	2	67.646	67.646	3	0.00019434	37348	C-CoE_65FS	104.63	83.817			569100000	1562	2610	1468	1681;1682	1828;1829;1830	1828	1275			3
DSNNLCLHFNPR	Deamidation (N)	1486.66	0.662311	1506	P09382	LGALS1	Galectin-1	yes	yes	0	1	0	0	0	37.418	37.418	3	0.012991	19090	C-CoE_65FS	56.225	34.352			23698000	1564	1506	1469	1684	1832	1832	719			1
DSVASNNKDQNSMK	2 Deamidation (N)	1538.65	0.651865	870	F8WE42;F5H101;Q76FK4	NOL8	Nucleolar protein 8	yes	no	0	2	0	0	1	17	17	2	0.010082	6485	C-CoE_65FS	78.939	32.81			17790000	1574	870	1478	1695	1843	1843	404;405;406			1
DSYPDGNITWYR	Deamidation (N)	1486.64	0.636473	861	Q13740;F5GXJ9;H7C543	ALCAM	CD166 antigen	yes	no	0	1	0	0	0	49.739	49.739	2	0.0032985	27120	C-CoE_45FS	113.15	93.909			74366000	1581	861	1484	1708	1858	1858	396			1
DTFNHLTTWLEDAR	Deamidation (N)	1718.79	0.790014	830	H7C125;E9PKL7;P61019	RAB2A	Ras-related protein Rab-2A	yes	no	0	1	0	0	1	65.236	65.236	3	0.017309	36329	C-CoE_65FS	57.679	19.314			3113700	1587	830	1490	1714	1864	1864	381			1
DTNGSQFFITTVK	Deamidation (N)	1457.7	0.703825	1609	P23284	PPIB	Peptidyl-prolyl cis-trans isomerase B	yes	yes	0	1	0	0	0	56.272	56.272	2	0.00095695	31681	C-CoE_45FS	119.76	92.022			161770000	1596	1609	1497	1723;1724	1873;1874;1875	1874	840			2
DTTALSFFHMLNGAALR	Deamidation (N)	1864.91	0.914168	1720	P42704	LRPPRC	Leucine-rich PPR motif-containing protein, mitochondrial	yes	yes	0	1	0	0	0	77.177	77.177	3	0.011034	43659	C-CoE_65FS	45.33	34.543			3050000	1601	1720	1502	1730	1881	1881	907			1
DVNCSVMGPQEK	Oxidation (M);Deamidation (N)	1379.57	0.569716	1801	P53634	CTSC	Dipeptidyl peptidase 1;Dipeptidyl peptidase 1 exclusion domain chain;Dipeptidyl peptidase 1 heavy chain;Dipeptidyl peptidase 1 light chain	yes	yes	0	1	1	0	1	11.657	11.657	2	0.001179	3584	C-CoE_45FS	100.82	68.499			18073000	1652	1801	1552	1783	1939	1939	942	223		1
DVNCSVMGPQEK	Deamidation (N)	1363.57	0.574801	1801	P53634	CTSC	Dipeptidyl peptidase 1;Dipeptidyl peptidase 1 exclusion domain chain;Dipeptidyl peptidase 1 heavy chain;Dipeptidyl peptidase 1 light chain	yes	yes	0	1	0	0	1	19.211	19.211	2	0.0020299	8221	C-CoE_45FS	113.47	63.659			241250000	1653	1801	1552	1784	1940	1940	942			1
DVNCSVMGPQEKK	Deamidation (N)	1491.67	0.669764	1801	P53634	CTSC	Dipeptidyl peptidase 1;Dipeptidyl peptidase 1 exclusion domain chain;Dipeptidyl peptidase 1 heavy chain;Dipeptidyl peptidase 1 light chain	yes	yes	0	1	0	0	2	13.059	13.059	3	0.022869	4413	C-CoE_45FS	79.639	54.703			174140000	1654	1801	1553	1785	1941	1941	942			1
DVRPINVSSHCPSAGTK	Deamidation (N)	1824.88	0.878846	1248	M0QXX2;Q9Y337	KLK5	Kallikrein-5	yes	no	0	1	0	0	0	15.115	15.115	4	8.6903e-05	5748	C-CoE_45FS	88.283	65.48			45430000	1664	1248	1563	1795	1954	1954	551			1
DVYRNHSIFLADINQE	Deamidation (N)	1933.92	0.917005	318	Q5T0S4;A0A286YFE3;A0A2C9F2P4;A0A286YFL8;A0A286YFF7;P50897;E9PIA8	PPT1	Palmitoyl-protein thioesterase 1	yes	no	0	1	0	0	1	56.247	56.247	3	0.00093896	30746	C-CoE_65FS	79.022	56.904			55448000	1673	318	1572	1804	1963	1963	142			1
DVYRNHSIFLADINQER	Deamidation (N)	2090.02	0.0181163	318	Q5T0S4;A0A286YFE3;A0A2C9F2P4;A0A286YFL8;A0A286YFF7;P50897;E9PIA8	PPT1	Palmitoyl-protein thioesterase 1	yes	no	0	1	0	0	2	47.184	47.184	3	3.1982e-05	25093	C-CoE_65FS	127.97	111.09			238900000	1674	318	1573	1805	1964;1965	1964	142			2
DVYSNLSHLPGAPGGPPAPQGLPYCPE	Deamidation (N)	2790.3	0.295931	1352	O60512	B4GALT3	Beta-1,4-galactosyltransferase 3;N-acetyllactosamine synthase;Beta-N-acetylglucosaminylglycopeptide beta-1,4-galactosyltransferase;Beta-N-acetylglucosaminyl-glycolipid beta-1,4-galactosyltransferase	yes	yes	0	1	0	0	0	73.247	73.247	3	0.0024093	41708	C-CoE_45FS	49.445	38.028			107510000	1675	1352	1574	1806	1966	1966	599			1
DWMPNNHSVILIDDFESPQKLAE	Deamidation (N)	2698.26	0.258482	2082	Q495W5	FUT11	Alpha-(1,3)-fucosyltransferase 11	yes	yes	0	1	0	0	2	74.984	74.984	3	0.00023435	42826	C-CoE_45FS	90.084	76.353			59459000	1682	2082	1581	1813	1973	1973	1076;1077			1
DYALHWLVLGTHTSDEQNHLVVAR	Deamidation (N)	2774.38	0.377627	2068	Q16576;E9PC52;C9J7L0	RBBP7	Histone-binding protein RBBP7	yes	no	0	1	0	0	1	62.746	62.746	4	0.00033343	34875	C-CoE_65FS	62.064	49.868			26457000	1690	2068	1588	1823	1987	1987	1070			1
DYGPRTDADSESDNSDNNTIFVQGLGE	Deamidation (N)	2916.22	0.216948	2313	Q92804;A0A075B7D9	TAF15	TATA-binding protein-associated factor 2N	yes	no	0	1	0	0	2	57.364	57.364	3	2.4177e-16	31908	C-CoE_45FS	97.124	85.665			0	1693	2313	1591	1827	1992	1992	1164;1165;1166			1
DYGSQEDFTQVWNTTMK	Deamidation (N)	2049.86	0.862586	1356	O60635	TSPAN1	Tetraspanin-1	yes	yes	0	1	0	0	1	67.67	67.67	3	0.0015389	37727	C-CoE_65FS	85.636	73.259			87372000	1694	1356	1592	1828	1993	1993	603			1
DYNSSREDSLQDAWDYVQAQVK	Deamidation (N)	2617.16	0.156854	1635	P27701;E9PJC7	CD82	CD82 antigen;Tetraspanin	yes	no	0	1	0	0	2	72.416	72.416	3	4.4118e-23	41207	C-CoE_45FS	166.21	151.98			197120000	1702	1635	1600	1836	2001	2001	859			1
EACQGTSPPVVSCYNASDHVYK	Deamidation (N)	2469.06	0.0576742	1408	O95274	LYPD3	Ly6/PLAUR domain-containing protein 3	yes	yes	0	1	0	0	1	29.98	29.98	3	0.0048898	14480	C-CoE_65FS	50.851	42.251			18018000	1723	1408	1621	1859	2030	2030	628			0
EAGNHTSGAGLVQINK	Deamidation (N)	1595.79	0.790348	858	H0YGE9;F5GX30;P20645;F5GXU0;F5H883	M6PR	Cation-dependent mannose-6-phosphate receptor	yes	no	0	1	0	0	1	19.671	19.671	2	0.014911	8640	C-CoE_45FS	65.348	15.929			40479000	1735	858	1633	1872	2043	2043	391			1
EAIVNSCVFVHQTLHQANAR	Deamidation (N)	2294.12	0.122598	2008	Q14204;A0A2R8Y5T0;A0A2R8Y706;A0A2R8YFZ7;A0A2R8Y6H2	DYNC1H1	Cytoplasmic dynein 1 heavy chain 1	yes	no	0	1	0	0	1	37.64	37.64	4	0.0012169	19252	C-CoE_65FS	59.372	45.211			11490000	1739	2008	1636	1876	2047	2047	1051			1
EAPNPIHLTVDTSLQNGR	Deamidation (N)	1961.98	0.980668	1284	O00303	EIF3F	Eukaryotic translation initiation factor 3 subunit F	yes	yes	0	1	0	0	1	45.522	45.522	3	0.00018932	24137	C-CoE_65FS	84.035	74.62			42013000	1747	1284	1643	1884	2055	2055	560			1
EGDCPFQSNKTWQDCDYK	Deamidation (N)	2277.89	0.894297	655	CON__P01044-1;CON__Q2KJ62;CON__P01045-1			yes	no	0	1	0	0	2	31.497	31.497	3	0.0017988	15447	C-CoE_65FS	85.636	71.477		+	14392000	1781	655	1677	1918	2090	2090	275			1
EGFSANYSVLQSSVSEDFK	Deamidation (N)	2093.94	0.942945	780	Q5JWQ4;E7EX60;Q5T7F0;E9PEP6;O14786;Q5JWQ6;H0Y4A0	NRP1	Neuropilin-1	yes	no	0	1	0	0	2	67.922	67.922	3	1.1223e-07	37914	C-CoE_65FS	135.18	110.77			97275000	1787	780	1683	1924	2100	2100	360			1
EGICNGFTALCPASDPKPNFTDCNR	2 Deamidation (N)	2842.2	0.199664	1295	O14672	ADAM10	Disintegrin and metalloproteinase domain-containing protein 10	yes	yes	0	2	0	0	1	53.361	53.361	3	9.1246e-07	29342	C-CoE_45FS	105.24	85.694			292750000	1796	1295	1692	1933	2109;2110	2109	563;564			2
EGICNGFTALCPASDPKPNFTDCNR	Deamidation (N)	2841.22	0.215648	1295	O14672	ADAM10	Disintegrin and metalloproteinase domain-containing protein 10	yes	yes	0	1	0	0	1	58.16	58.16	3	0.0011261	32396	C-CoE_45FS	54.605	43.294			38704000	1797	1295	1692	1934	2111	2111	563;564			1
EGNPFGPFWDQFHVSFNKSE	Deamidation (N)	2369.04	0.0389113	2482	Q9H488	POFUT1	GDP-fucose protein O-fucosyltransferase 1	yes	yes	0	1	0	0	2	77.556	77.556	3	0.004728	43815	C-CoE_65FS	72.09	62.685			38958000	1803	2482	1697	1940	2118	2118	1218			1
EGSLPGNSTISIR	Deamidation (N)	1330.67	0.672859	158	A0A0A0MTS5;A0A0A6YYF2;A0A3B3ITG1;A0A0A0MSA0;Q16787	LAMA3	Laminin subunit alpha-3	yes	no	0	1	0	0	1	35.995	35.995	2	0.0032511	18685	C-CoE_45FS	97.734	43.977			27169000	1808	158	1702	1945	2123	2123	65			1
EINDCIGGTVLNISK	Deamidation (N)	1632.8	0.802887	1202	J3QSV6;O76021	RSL1D1	Ribosomal L1 domain-containing protein 1	yes	no	0	1	0	0	1	51.594	51.594	3	0.031433	28090	C-CoE_65FS	40.237	26.824			28949000	1836	1202	1730	1975	2153	2153	534			1
EIVLADVIDNDSWR	Deamidation (N)	1644.8	0.799516	712	D6RF62;E9PBS1;P22234	PAICS	Multifunctional protein ADE2;Phosphoribosylaminoimidazole-succinocarboxamide synthase;Phosphoribosylaminoimidazole carboxylase	yes	no	0	1	0	0	1	72.342	72.342	3	0.0021566	40665	C-CoE_65FS	77.078	63.675			8519700	1844	712	1737	1986	2165	2165	330			1
ELASLDENFTR	Deamidation (N)	1294.6	0.604111	291	A0A1B0GVP4			yes	yes	0	1	0	0	2	26.698	26.698	2	5.6337e-10	12954	C-CoE_45FS	164.68	84			22745000	1865	291	1758	2007	2186;2187	2187	132			2
ELAVPDGYTNR	Deamidation (N)	1234.58	0.582981	1622	P26006;D6R9X8	ITGA3	Integrin alpha-3;Integrin alpha-3 heavy chain;Integrin alpha-3 light chain	yes	no	0	1	0	0	1	30.67	30.67	2	0.004198	14769	C-CoE_45FS	109.44	69.892			2912200000	1867	1622	1760	2009;2010	2189;2190	2189	849			2
ELDLTCNITTDRADDVRPE	Deamidation (N)	2233.02	0.0168552	2569	Q9P2B2	PTGFRN	Prostaglandin F2 receptor negative regulator	yes	yes	0	1	0	0	2	44.418	44.418	3	1.2532e-07	23414	C-CoE_65FS	134.37	99.335			67467000	1869	2569	1762	2012	2192	2192	1257			1
ELISNASDALDKIR	Deamidation (N)	1544.8	0.804601	1494;1555	P08238;F8W026;P14625;Q96GW1;A0A1W2PRR1	HSP90AB1;HSP90B1	Heat shock protein HSP 90-beta;Endoplasmin	no	no	0	1	0	0	2	50.554	50.554	3	0.0092917	27301	C-CoE_65FS	85.42	71.39			5438700	1879	1494;1555	1771	2023	2203	2203	701			1
ELLLDFANSSAE	Deamidation (N)	1308.61	0.608527	2207	Q86WC4	OSTM1	Osteopetrosis-associated transmembrane protein 1	yes	yes	0	1	0	0	1	75.212	75.212	2	2.5612e-05	42979	C-CoE_45FS	138.1	92.38			48805000	1882	2207	1774	2026	2206	2206	1118			1
ELQYYVGQSFANAMYNACR	Deamidation (N)	2284.99	0.988138	1310	O15118	NPC1	Niemann-Pick C1 protein	yes	yes	0	1	0	0	1	68.547	68.547	3	3.2987e-05	38821	C-CoE_45FS	111.33	102.23			16724000	1892	1310	1784	2036	2216	2216	571			1
ENALVQMADGNQAQLAMSHLNGHK	Deamidation (N)	2577.21	0.206404	273	A0A0U1RRM4;P26599;A6NLN1;K7EK45;A0A0D9SF20	PTBP1	Polypyrimidine tract-binding protein 1	yes	no	0	1	0	0	1	51.237	51.237	4	2.9661e-21	27471	C-CoE_45FS	142.93	126.27			103570000	1906	273	1798	2050;2051	2230;2231	2230	115			2
ENDAVWLATQNHSTLVTER	Deamidation (N)	2184.04	0.0447249	217	J3QRU8;A0A0C4DGN6;Q9Y2X7;J3QLH1	GIT1	ARF GTPase-activating protein GIT1	yes	no	0	1	0	0	2	46.702	46.702	3	0.0019091	24865	C-CoE_65FS	85.203	72.145			7176600	1908	217	1799	2053	2233	2233	81			1
ENGTNLTFIGDK	Deamidation (N)	1308.62	0.619761	2253	Q8NBN3;H3BM87;H3BSZ0;H3BUZ1;H3BPJ4;H3BMU0	TMEM87A	Transmembrane protein 87A	yes	no	0	1	0	0	1	40.431	40.431	2	2.0733e-06	21315	C-CoE_45FS	141.88	98.071			170980000	1911	2253	1802	2056	2237	2237	1135;1136			1
ENGTNLTFIGDK	2 Deamidation (N)	1309.6	0.603776	2253	Q8NBN3;H3BM87;H3BSZ0;H3BUZ1;H3BPJ4;H3BMU0	TMEM87A	Transmembrane protein 87A	yes	no	0	2	0	0	1	43.589	43.589	2	2.0361e-06	23250	C-CoE_45FS	140.49	101.46			315520000	1912	2253	1802	2057	2238	2238	1135;1136			1
ENQPVGSSVIFMNSTDLDTGFNGK	Deamidation (N)	2557.16	0.164248	49	Q14517;A0A087WVP1	FAT1	Protocadherin Fat 1;Protocadherin Fat 1, nuclear form	yes	no	0	1	0	0	1	70.184	70.184	3	1.4025e-05	39323	C-CoE_65FS	95.138	87.049			16198000	1916	49	1806	2061	2242	2242	21;22			1
ENQPVGSSVIFMNSTDLDTGFNGK	2 Deamidation (N)	2558.15	0.148263	49	Q14517;A0A087WVP1	FAT1	Protocadherin Fat 1;Protocadherin Fat 1, nuclear form	yes	no	0	2	0	0	1	71.66	71.66	3	3.757e-10	40302	C-CoE_65FS	122.18	107.25			18833000	1917	49	1806	2062	2243;2244	2244	21;22			2
ENTSDPSLVIAFGR	Deamidation (N)	1505.74	0.736187	1526	P11279	LAMP1	Lysosome-associated membrane glycoprotein 1	yes	yes	0	1	0	0	1	59.706	59.706	2	1.1627e-20	33297	C-CoE_45FS	174.77	132.77			292080000	1918	1526	1807	2063	2245	2245	743			1
EPNDMITESSLDVAE	Oxidation (M);Phospho (STY);Deamidation (N)	1745.66	0.659058	237	A0A0D9SG85;A0A0U1RRL5;P32519	ELF1	ETS-related transcription factor Elf-1	yes	no	0	1	1	1	2	33.652	33.652	3	0.016675	17204	C-CoE_45FS	49.31	17.434			18615000	1919	237	1808	2064	2246	2246	91	23	63;64	1
EQINITLDHR	Deamidation (N)	1238.63	0.625515	1922	Q02809;Q5JXB7	PLOD1	Procollagen-lysine,2-oxoglutarate 5-dioxygenase 1	yes	no	0	1	0	0	1	29.297	29.297	3	0.0018949	14422	C-CoE_45FS	100.92	65.256			447340000	1925	1922	1814	2070	2252	2252	996			1
EQLGLGDRPNDSYCYNSAK	Deamidation (N)	2186.95	0.953861	1396	X6RI56;O94886	TMEM63A	CSC1-like protein 1	yes	no	0	1	0	0	1	28.051	28.051	3	0.00066735	13293	C-CoE_65FS	71.073	54.194			18469000	1928	1396	1817	2073	2255	2255	626			1
ESNITVLIK	Deamidation (N)	1016.58	0.575377	2484	Q9H5V8	CDCP1	CUB domain-containing protein 1	yes	yes	0	1	0	0	1	45.72	45.72	2	0.025675	24191	C-CoE_65FS	93.162	26.363			224100000	1948	2484	1836	2094	2276	2276	1222			1
ESVSVVLGQHFFNR	Deamidation (N)	1618.81	0.810355	649	CON__ENSEMBL:ENSBTAP00000023055			yes	yes	0	1	0	0	1	57.323	57.323	3	0.0073924	31881	C-CoE_45FS	62.891	50.914		+	47731000	1956	649	1844	2102	2284	2284	267			1
ETCPYIRDPLNGQAVPANGTYE	2 Deamidation (N)	2466.1	0.100919	1561	P15529	CD46	Membrane cofactor protein	yes	yes	0	2	0	0	2	52.512	52.512	3	4.0719e-06	28451	C-CoE_65FS	97.271	76.226			32016000	1961	1561	1849	2107	2290	2290	792;793			0
ETLICLNGTRPSWNGETPSCMASCGGTIHNATLGR	2 Deamidation (N)	3819.71	0.707312	82	Q6UXD5;A0A087WYL5	SEZ6L2	Seizure 6-like protein 2	yes	no	0	2	0	0	2	55.56	55.56	4	2.8529e-20	30781	C-CoE_45FS	123.19	107.43			33953000	1970	82	1858	2116	2299	2299	37;38;39			1
ETLVTLFDNR	Deamidation (N)	1207.61	0.608468	289	H7C0Q8;A0A1B0GVW7;A0A1B0GUY6;A0A1B0GUZ8;P51788	CLCN2	Chloride channel protein 2	yes	no	0	1	0	0	1	62.888	62.888	2	6.7848e-20	35294	C-CoE_45FS	180.44	126.28			53520000	1971	289	1859	2117	2300	2300	131			1
EVPISNGSGFVVAADGLIVTNAHVVADRR	Deamidation (N)	2963.55	0.546483	210	A0A0C4DG44;O43464	HTRA2	Serine protease HTRA2, mitochondrial	yes	no	0	1	0	0	2	73.488	73.488	4	0.0036471	41875	C-CoE_45FS	51.104	38.758			41811000	1989	210	1877	2136	2323	2323	80			1
FAAYFQQGDMESNGKYITK	Deamidation (N)	2198	0.99902	184	A0A0A0MTS2;A0A2U3TZU2;P06744;K7EQ48;CON__Q3ZBD7	GPI	Glucose-6-phosphate isomerase	yes	no	0	1	0	0	2	43.11	43.11	3	5.0821e-12	23044	C-CoE_45FS	147.17	133.94		+	42540000	2010	184	1898	2158	2347	2347	72			1
FAHPADSTMIDTNDNTVTVCMDYIK	2 Deamidation (N)	2860.22	0.224147	130	C9JCX1;H7C4Y1;H7C4T5;Q86VM6;C9JP00;A0A0A0MQX8;Q9NR56	MBNL1	Muscleblind-like protein 1	yes	no	0	2	0	0	0	57.192	57.192	3	1.284e-15	31801	C-CoE_45FS	95.835	83.639			0	2022	130	1908	2171	2360	2360	53;54			1
FANEYPNITR	Deamidation (N)	1224.58	0.577502	1388	O75976	CPD	Carboxypeptidase D	yes	yes	0	1	0	0	1	31.278	31.278	2	2.6706e-07	15694	C-CoE_45FS	155.42	116.27			87969000	2030	1388	1916	2179	2369	2369	619			1
FASFINKVR	Deamidation (N)	1081.59	0.59203	685	CON__Q9NSB4;Q9NSB4	KRT82	Keratin, type II cuticular Hb2	yes	no	0	1	0	0	1	34.928	34.928	2	5.9536e-07	17986	C-CoE_45FS	158.36	13.015		+	23343000	2034	685	1920	2183	2374	2374	320			1
FASLSVYKPLAGNNSFYGSK	Deamidation (N)	2150.07	0.0684205	669	CON__P17690			yes	yes	0	1	0	0	0	54.045	54.045	3	1.2779e-05	29398	C-CoE_65FS	109.5	96.323		+	142310000	2035	669	1921	2184	2375	2375	292;293			1
FASLSVYKPLAGNNSFYGSK	2 Deamidation (N)	2151.05	0.0524361	669	CON__P17690			yes	yes	0	2	0	0	0	55.917	55.917	3	0.0069809	30564	C-CoE_65FS	55.453	45.353		+	10019000	2036	669	1921	2185	2376	2376	292;293			1
FAVALDSEQNNIHVK	Deamidation (N)	1684.84	0.842049	1281	O00267	SUPT5H	Transcription elongation factor SPT5	yes	yes	0	1	0	0	1	38.649	38.649	3	0.00040532	19872	C-CoE_65FS	104.17	72.947			13123000	2043	1281	1927	2192	2384	2384	559			1
FCLKAVSNLDEE	Acetyl (Protein N-term);Deamidation (N)	1466.66	0.659911	783	E9PAK2	NHSL1		yes	yes	1	1	0	0	2	55.08	55.08	2	0.032297	30420	C-CoE_45FS	64.04	11.324			152730000	2048	783	1932	2197	2389	2389	365			0
FCPFHNVTQHE	Deamidation (N)	1415.59	0.592834	1029	H0YEA7;Q9UJJ9	GNPTG	N-acetylglucosamine-1-phosphotransferase subunit gamma	yes	no	0	1	0	0	0	30.137	30.137	3	0.019856	14580	C-CoE_65FS	53.013	38.567			35177000	2050	1029	1934	2199	2391	2391	469			1
FDGNFNTNVSR	Deamidation (N)	1270.56	0.557829	131	A0A3B3ISH2;A0A0A0MQY7;Q5VU97	CACHD1	VWFA and cache domain-containing protein 1	yes	no	0	1	0	0	0	26.7	26.7	2	4.3534e-16	12905	C-CoE_45FS	177.78	116.87			18688000	2058	131	1942	2207	2399	2399	55			1
FDPVTGEVNSTYPR	Deamidation (N)	1581.73	0.731102	680	CON__Q3SZV7			yes	yes	0	1	0	0	1	40.474	40.474	2	6.9841e-10	21353	C-CoE_45FS	153.95	130.63		+	257720000	2067	680	1951	2217	2410	2410	314			1
FDSNNVVLIEDNGNPVGTR	Deamidation (N)	2059.98	0.981062	2153	Q6P1L8	MRPL14	39S ribosomal protein L14, mitochondrial	yes	yes	0	1	0	0	1	50.659	50.659	3	0.0011108	27803	C-CoE_45FS	70.837	55.416			35172000	2070	2153	1953	2220	2413	2413	1100			1
FFIINKENYTE	Deamidation (N)	1417.68	0.676547	1109	H3BU51;Q9UFM8;Q9Y639	NPTN;DKFZp566H1924	Neuroplastin	yes	no	0	1	0	0	2	51.349	51.349	2	0.0015544	28173	C-CoE_45FS	131.41	83.54			0	2087	1109	1970	2249	2464	2464	503			1
FFNASCVPVNNPK	Deamidation (N)	1493.7	0.697299	1499	P08582	MFI2	Melanotransferrin	yes	yes	0	1	0	0	0	38.945	38.945	3	0.027317	20539	C-CoE_45FS	41.339	24.397			16292000	2091	1499	1974	2253	2468	2468	708			1
FFNFSWR	Deamidation (N)	1003.46	0.455202	383	B4DKB2;A0A3B3ISF9;P42892	ECE1	Endothelin-converting enzyme 1	yes	no	0	1	0	0	0	70.253	70.253	2	2.3674e-18	39375	C-CoE_65FS	190.64	137.17			52843000	2092	383	1975	2254	2469;2470	2470	173			2
FFNGKEPSR	Deamidation (N)	1081.52	0.519259	1521	P11021	HSPA5	78 kDa glucose-regulated protein	yes	yes	0	1	0	0	2	12.762	12.762	3	0.023275	4226	C-CoE_45FS	101.65	76.087			55645000	2093	1521	1976	2255	2471	2471	727			1
FFNYTVR	Deamidation (N)	946.455	0.454868	1355	O60568;C9JIX5;C9JU11	PLOD3	Procollagen-lysine,2-oxoglutarate 5-dioxygenase 3	yes	no	0	1	0	0	0	40.059	40.059	2	1.0596e-07	20690	C-CoE_65FS	164.1	127.08			56054000	2094	1355	1977	2256	2472	2472	601			1
FFPASADRTVIDYNGER	Deamidation (N)	1957.92	0.917005	1481	P07237;H7BZ94;I3L0S0;H0Y3Z3	P4HB	Protein disulfide-isomerase	yes	no	0	1	0	0	2	43.108	43.108	3	0.0016594	22866	C-CoE_65FS	84.874	74.086			22142000	2095	1481	1978	2257	2473;2474	2474	686			2
FFPIPSNTTSDFYFEK	Deamidation (N)	1939.89	0.887997	773	E7EVJ3;P52848	NDST1	Bifunctional heparan sulfate N-deacetylase/N-sulfotransferase 1;Heparan sulfate N-deacetylase 1;Heparan sulfate N-sulfotransferase 1	yes	no	0	1	0	0	1	74.767	74.767	3	0.021564	42128	C-CoE_65FS	43.297	33.24			11039000	2096	773	1979	2258	2475	2475	356			1
FFRNGDTASPK	Deamidation (N)	1239.59	0.588401	1481	P07237;H7BZ94;I3L3P5;I3L3U6;I3NI03	P4HB	Protein disulfide-isomerase	yes	no	0	1	0	0	1	12.416	12.416	3	0.02805	4098	C-CoE_45FS	63.944	31.42			10643000	2099	1481	1982	2261	2478	2478	687			1
FGNKTFPQR	Deamidation (N)	1094.55	0.550893	2594	Q9UHL4;R4GMV4;R4GNE8	DPP7	Dipeptidyl peptidase 2	yes	no	0	1	0	0	1	13.98	13.98	3	0.028054	4889	C-CoE_45FS	66.299	34.877			36099000	2118	2594	2000	2281	2500	2500	1267			1
FGNWSAQPSCK	Deamidation (N)	1281.54	0.544821	669	CON__P17690			yes	yes	0	1	0	0	0	27.385	27.385	2	1.002e-33	13243	C-CoE_45FS	204.34	148.94		+	291390000	2121	669	2003	2284	2503	2503	294			1
FHCCGSNNSQDWR	Deamidation (N)	1667.62	0.620522	834	E9PLZ6;E9PRJ3;K4DIB7;K4DIA7;E9PMR4;P48509;E9PJC8	CD151	Tetraspanin;CD151 antigen	yes	no	0	1	0	0	0	12.551	12.551	3	2.2995e-10	3509	C-CoE_65FS	150.06	96.608			1.8216e+09	2130	834	2011	2293;2294	2512;2513;2514;2515	2512	384;385			4
FHCCGSNNSQDWR	2 Deamidation (N)	1668.6	0.604538	834	E9PLZ6;E9PRJ3;K4DIB7;K4DIA7;E9PMR4;P48509;E9PJC8	CD151	Tetraspanin;CD151 antigen	yes	no	0	2	0	0	0	13.656	13.656	3	4.2839e-06	4266	C-CoE_65FS	131.17	106.05			26067000	2131	834	2011	2295;2296	2516;2517	2516	384;385			2
FHCCGSNNSQDWRDSE	Deamidation (N)	1998.72	0.722087	834	E9PLZ6;E9PRJ3;K4DIB7;K4DIA7;E9PMR4;P48509;E9PJC8	CD151	Tetraspanin;CD151 antigen	yes	no	0	1	0	0	1	13.827	13.827	3	0.012061	4541	C-CoE_65FS	54.598	37.519			5254800	2132	834	2012	2297	2518	2518	384;385			1
FHCCGSNNSQDWRDSEWIR	Deamidation (N)	2453.99	0.986575	834	E9PLZ6;E9PRJ3;K4DIB7;K4DIA7;E9PMR4;P48509	CD151	Tetraspanin;CD151 antigen	yes	no	0	1	0	0	2	34.362	34.362	3;4	5.9423e-09	17297	C-CoE_65FS	140.02	124.12			103890000	2133	834	2013	2298;2299	2519;2520	2520	384;385			2
FHDPDSAVVAQHLTNTVFVDR	Deamidation (N)	2368.14	0.144773	521	B4DWT1;Q5T760;Q05519	SRSF11	Serine/arginine-rich splicing factor 11	yes	no	0	1	0	0	0	46.081	46.081	4	0.00051783	24525	C-CoE_65FS	64.203	55.703			15089000	2136	521	2015	2303	2525	2525	228			1
FHPNGSTLASAGFDR	Deamidation (N)	1576.73	0.72702	2344	Q96DI7	SNRNP40	U5 small nuclear ribonucleoprotein 40 kDa protein	yes	yes	0	1	0	0	0	34.029	34.029	3	0.014435	17050	C-CoE_65FS	45.722	32.603			10022000	2142	2344	2021	2309	2531	2531	1182			1
FHWGHSNGSAGSEHSINGR	2 Deamidation (N)	2037.87	0.867764	1613	P23470	PTPRG	Receptor-type tyrosine-protein phosphatase gamma	yes	yes	0	2	0	0	1	13.186	13.186	4	0.00019185	4159	C-CoE_65FS	100.77	77.138			18832000	2144	1613	2023	2311	2533	2533	843;844			1
FIVIHNGIITNYK	Deamidation (N)	1531.84	0.839865	1934	Q06210	GFPT1	Glutamine--fructose-6-phosphate aminotransferase [isomerizing] 1	yes	yes	0	1	0	0	0	48.723	48.723	3	0.017119	26048	C-CoE_65FS	49.627	37.651			14753000	2162	1934	2041	2332	2555	2555	1008			1
FIVIHNGIITNYKDLK	Deamidation (N)	1888.05	0.0458346	1934	Q06210	GFPT1	Glutamine--fructose-6-phosphate aminotransferase [isomerizing] 1	yes	yes	0	1	0	0	1	52.857	52.857	3;4	0.0010986	29103	C-CoE_45FS	72.315	62.258			73680000	2163	1934	2042	2333;2334	2556;2557	2556	1008			1
FKIGYSNNGSDWK	Deamidation (N)	1515.7	0.699408	780	Q5JWQ4;E7EX60;Q5T7F0;E9PEP6;O14786;Q5JWQ6;V9GYL7	NRP1	Neuropilin-1	yes	no	0	1	0	0	1	34.238	34.238	3	0.00092483	17088	C-CoE_65FS	102.73	89.594			69319000	2173	780	2052	2344	2567	2567	361;362			1
FLCMSLANPLPTNYTWYHNGKE	2 Deamidation (N)	2657.19	0.193045	1591	P20273	CD22	B-cell receptor CD22	yes	yes	0	2	0	0	1	74.328	74.328	3	0.0050027	41896	C-CoE_65FS	54.223	40.351			7516100	2181	1591	2060	2352	2576	2576	815;816			1
FLRFDPVTGEVNSTYPR	Deamidation (N)	1997.98	0.984691	680	CON__Q3SZV7			yes	yes	0	1	0	0	2	54.167	54.167	3	0.0015161	29532	C-CoE_65FS	92.439	80.294		+	15851000	2204	680	2083	2377	2608	2608	314			1
FLRYNCSIR	Deamidation (N)	1228.6	0.602277	1922	Q02809	PLOD1	Procollagen-lysine,2-oxoglutarate 5-dioxygenase 1	yes	yes	0	1	0	0	1	24.947	24.947	3	0.012466	11848	C-CoE_45FS	81.338	56.483			7707700	2205	1922	2084	2378	2609	2609	997			1
FLSSSPHLPPSSYFNASGR	Deamidation (N)	2050.97	0.974854	364	A0A2R8YGD1;O14773;A0A2R8YD45;A0A2R8Y7U1	TPP1	Tripeptidyl-peptidase 1	yes	no	0	1	0	0	0	48.69	48.69	3	3.9987e-05	26102	C-CoE_65FS	105.5	89.981			98916000	2207	364	2086	2380	2611;2612;2613	2612	162			3
FNAHGDANTIVCNSKDGGAWGTEQR	Deamidation (N)	2705.19	0.18884	1506	P09382	LGALS1	Galectin-1	yes	yes	0	1	0	0	2	26.112	26.112	4	0.0011377	12117	C-CoE_65FS	58.92	42.824			7567800	2223	1506	2101	2397	2630	2630	720			1
FNGTQAVR	Deamidation (N)	892.44	0.44028	1399	Q5SR54;O94985	CLSTN1	Calsyntenin-1;Soluble Alc-alpha;CTF1-alpha	yes	no	0	1	0	0	0	11.88	11.88	2	0.0030182	3326	C-CoE_65FS	102.71	51.748			28303000	2232	1399	2110	2406	2639	2639	627			0
FNPNISWQPIPVHTVPITE	Deamidation (N)	2189.12	0.115705	548	B7Z7D2;E9PQY3;P11117;E9PKW9;E9PQW9;B7Z6U3;E9PP23;E9PHY0	ACP2	Lysosomal acid phosphatase	yes	no	0	1	0	0	0	74.473	74.473	3	0.008236	41942	C-CoE_65FS	47	32.071			74425000	2239	548	2117	2413	2646	2646	235			1
FNPNISWQPIPVHTVPITEDR	Deamidation (N)	2460.24	0.243759	548	B7Z7D2;E9PQY3;P11117;E9PKW9;E9PQW9;B7Z6U3;E9PP23;E9PHY0	ACP2	Lysosomal acid phosphatase	yes	no	0	1	0	0	1	67.272	67.272	3	5.9435e-16	37970	C-CoE_45FS	148.2	134.18			365370000	2240	548	2118	2414;2415	2647;2648;2649	2647	235			3
FNTTVSCDQQGTNHR	2 Deamidation (N)	1765.73	0.732575	1530	P11717	IGF2R	Cation-independent mannose-6-phosphate receptor	yes	yes	0	2	0	0	0	11.674	11.674	3	0.00031996	3179	C-CoE_65FS	113.53	94.743			35155000	2243	1530	2121	2418	2652	2652	752;753			1
FNTTVSCDQQGTNHR	Deamidation (N)	1764.75	0.74856	1530	P11717	IGF2R	Cation-independent mannose-6-phosphate receptor	yes	yes	0	1	0	0	0	10.958	10.958	3	1.2751e-41	2717	C-CoE_65FS	176.89	145.5			947750000	2244	1530	2121	2419	2653	2653	752;753			0
FQVNNTRPPHVQLLR	Deamidation (N)	1818.99	0.9853	708	P35475;D6REB5	IDUA	Alpha-L-iduronidase	yes	no	0	1	0	0	0	36.295	36.295	4	6.1626e-05	18636	C-CoE_45FS	116.84	98.473			98646000	2266	708	2143	2443	2682	2682	327			1
FSADLGYNGTR	Deamidation (N)	1200.54	0.541116	2370	Q96NT5	SLC46A1	Proton-coupled folate transporter	yes	yes	0	1	0	0	0	31.792	31.792	2	3.3864e-06	16021	C-CoE_45FS	144.77	97.879			62406000	2272	2370	2149	2449	2689	2689	1186			1
FSPDGNRFATASADGQIYIYDGK	Deamidation (N)	2493.14	0.144833	1368	O75083;D6RD66	WDR1	WD repeat-containing protein 1	yes	no	0	1	0	0	1	50.181	50.181	3	0.016261	27009	C-CoE_65FS	42.612	25.465			7641200	2287	1368	2163	2466	2708	2708	608			1
FTFTSHTPGDHQICLHSNSTR	Deamidation (N)	2443.1	0.0975056	928	F8W7F7;Q7Z7H5	TMED4	Transmembrane emp24 domain-containing protein 4	yes	no	0	1	0	0	0	26.836	26.836	3;4	4.2927e-101	13011	C-CoE_45FS	218.76	203.99			859260000	2308	928	2183	2492;2493	2740;2741	2741	441			1
FTFTSHTPGEHQICLHSNSTK	Deamidation (N)	2429.11	0.107008	2431	Q9BVK6	TMED9	Transmembrane emp24 domain-containing protein 9	yes	yes	0	1	0	0	1	25.63	25.63	5	5.6646e-12	12193	C-CoE_45FS	139.17	123.67			320200000	2310	2431	2185	2495	2743	2743	1209			1
FTGELNNTYIFY	Deamidation (N)	1481.67	0.671462	882	F5H4C6	GNS		yes	yes	0	1	0	0	1	76.874	76.874	2	0.0014357	43993	C-CoE_45FS	86.67	59.714			0	2311	882	2186	2496	2744	2744	411			1
FTIAATDDNHIFAWGNGGNGR	2 Deamidation (N)	2235	0.998109	2274	Q8TD19	NEK9	Serine/threonine-protein kinase Nek9	yes	yes	0	2	0	0	0	64.247	64.247	3	0.014636	35709	C-CoE_65FS	49.708	40.776			5917700	2313	2274	2188	2498	2746	2746	1152;1153			1
FTSVRGDKVDILYNNIK	Deamidation (N)	1982.05	0.0472911	2661	Q9Y5B9	SUPT16H	FACT complex subunit SPT16	yes	yes	0	1	0	0	2	37.396	37.396	3	0.01612	19094	C-CoE_65FS	51.265	45.421			6225200	2326	2661	2199	2511	2760	2760	1287			0
FVDITATNHTNE	Deamidation (N)	1361.61	0.609924	1694	P35754	GLRX	Glutaredoxin-1	yes	yes	0	1	0	0	0	29.367	29.367	2	0.02467	14773	C-CoE_45FS	67.704	16.358			63336000	2337	1694	2208	2524	2774	2774	893;894			0
FVFSLVDAMNGK	Deamidation (N)	1327.65	0.648224	1714	P40926;G3XAL0	MDH2	Malate dehydrogenase, mitochondrial;Malate dehydrogenase	yes	no	0	1	0	0	0	74.128	74.128	2	1.9352e-10	41723	C-CoE_45FS	157.96	121.26			79034000	2340	1714	2211	2527;2528	2777;2778	2777	905			2
FVQLINTVLNGDQHFMSALDK	Deamidation (N)	2390.19	0.194032	181	Q5T2B5;A0A0A0MTN0;Q13617	CUL2	Cullin-2	yes	no	0	1	0	0	0	74.812	74.812	3	7.8155e-05	42186	C-CoE_65FS	82.586	60.576			10454000	2353	181	2223	2541	2791	2791	71			1
FVVDVDKNIDINDVTPNCR	Deamidation (N)	2233.07	0.0684969	1199	J3QSA9;P62195;J3QLH6;J3KRP2;J3QRW1	PSMC5	26S protease regulatory subunit 8	yes	no	0	1	0	0	1	50.891	50.891	3	9.2013e-05	27460	C-CoE_65FS	106.16	87.371			16651000	2363	1199	2233	2551	2801	2801	532			1
FYNQTWVHR	Deamidation (N)	1250.58	0.583256	234	A6NL68;A0A0D9SG74;A0A0D9SFK9;P11166	SLC2A1	Solute carrier family 2, facilitated glucose transporter member 1	yes	no	0	1	0	0	0	27.777	27.777	3	0.0004755	13072	C-CoE_65FS	122.52	102.75			715090000	2378	234	2246	2574	2832	2832	90			1
GACQPCPINCTHSCVDLDDKGCPAEQR	Deamidation (N)	3145.28	0.278007	1190	J3QLU9;P04626;B4DTR1;J3QRJ7	ERBB2	Receptor protein-tyrosine kinase;Receptor tyrosine-protein kinase erbB-2	yes	no	0	1	0	0	2	24.354	24.354	4	1.9045e-08	11030	C-CoE_65FS	100.88	91.163			27429000	2386	1190	2254	2582	2841	2841	528			1
GADFLVTEVENGGSLGSK	Deamidation (N)	1779.85	0.852674	1554	P14618;B4DNK4;H3BTN5;H3BQ34	PKM	Pyruvate kinase PKM;Pyruvate kinase	yes	no	0	1	0	0	2	55.015	55.015	3	0.00076734	29978	C-CoE_65FS	107.75	97.549			235040000	2387	1554	2255	2583	2842	2842	779			1
GADPDCYDNRTSALSDKSCE	Deamidation (N)	2260.88	0.884855	647	CON__Q3MHN5;CON__ENSEMBL:ENSBTAP00000018229			yes	no	0	1	0	0	2	16.938	16.938	3	7.5544e-07	6423	C-CoE_65FS	120.92	87.995		+	39306000	2391	647	2259	2587	2846	2846	265			1
GAGNATLSPR	Deamidation (N)	943.472	0.472308	1154	I3L4B3;I3L2J7;I3L2P0;Q86XT9	TMEM219	Insulin-like growth factor-binding protein 3 receptor	yes	no	0	1	0	0	0	11.261	11.261	2	3.4207e-08	3334	C-CoE_45FS	161.02	112.46			23264000	2399	1154	2267	2595	2854	2854	515			1
GAHGIIVVYDVTDQESFNNVK	Deamidation (N)	2305.12	0.122641	742	P62820;E7END7	RAB1A	Ras-related protein Rab-1A	yes	no	0	1	0	0	1	54.851	54.851	3	0.0071406	29905	C-CoE_65FS	52.814	44.626			10457000	2407	742	2275	2605	2864;2865	2864	348			2
GAHNGQGLGNAFLSHISACDGIFHLTR	Deamidation (N)	2850.36	0.361994	1175	J3KQ32;Q9NTK5	OLA1	Obg-like ATPase 1	yes	no	0	1	0	0	0	68.958	68.958	4;5	1.8948e-98	39883	C-CoE_45FS	217.68	201.35			318790000	2409	1175	2276	2607;2608	2867;2868	2867	524;525			2
GAHNGQGLGNAFLSHISACDGIFHLTR	2 Deamidation (N)	2851.35	0.346009	1175	J3KQ32;Q9NTK5	OLA1	Obg-like ATPase 1	yes	no	0	2	0	0	0	71.745	71.745	5	0.017787	40307	C-CoE_65FS	63.361	53.565			11294000	2410	1175	2276	2609	2869	2869	524;525			1
GALMANFLTQGQVCCNGTR	Deamidation (N)	2097.94	0.939414	1748	P49189	ALDH9A1	4-trimethylaminobutyraldehyde dehydrogenase	yes	yes	0	1	0	0	0	61.713	61.713	3	0.001896	34088	C-CoE_65FS	59.9	50.485			22066000	2414	1748	2280	2613	2873	2873	923			1
GASNLTWR	Deamidation (N)	904.44	0.44028	900	H7C3P4;F6S8M0;P15586;H0YFA9	GNS	N-acetylglucosamine-6-sulfatase	yes	no	0	1	0	0	0	26.222	26.222	2	0.032246	12509	C-CoE_45FS	111.01	55.331			1.7234e+09	2426	900	2291	2628	2894	2894	423			1
GAVLVCDMSSNFLSKPVDVSK	Deamidation (N)	2253.1	0.102105	2672	Q9Y617	PSAT1	Phosphoserine aminotransferase	yes	yes	0	1	0	0	0	61.529	61.529	3	9.9519e-06	34049	C-CoE_65FS	108.18	92.414			13090000	2434	2672	2297	2636	2902	2902	1297			1
GCGYLPGCPGSNGFHNNDTFHFLK	2 Deamidation (N)	2697.14	0.137656	1927	Q03405;M0R1I2;M0QYS6;M0R383;M0R0Y4;M0QYR6	PLAUR	Urokinase plasminogen activator surface receptor	yes	no	0	2	0	0	0	56.71	56.71	4	1.3883e-05	31455	C-CoE_45FS	72.316	57.856			217750000	2443	1927	2306	2646	2912	2912	1001;1002			1
GCLLLSHLNE	Deamidation (N)	1155.56	0.559409	650	CON__ENSEMBL:ENSBTAP00000024146			yes	yes	0	1	0	0	0	50.285	50.285	2	0.030249	27440	C-CoE_45FS	66.621	42.466		+	14650000	2448	650	2311	2651	2917	2917	268			0
GCPEDAAVCAVDKNGSK	Deamidation (N)	1777.76	0.761098	1530	P11717	IGF2R	Cation-independent mannose-6-phosphate receptor	yes	yes	0	1	0	0	2	17.423	17.423	3	0.0013936	6792	C-CoE_65FS	103.5	90.837			42165000	2450	1530	2313	2653	2919	2919	754			1
GCSCFSDWQGPGCSVPVPANQSFWTREE	Deamidation (N)	3245.33	0.327718	1387	O75882	ATRN	Attractin	yes	yes	0	1	0	0	2	71.346	71.346	3	1.3077e-35	40544	C-CoE_45FS	166.49	154.56			118840000	2452	1387	2315	2655	2921	2921	618			1
GDASLKMDKSDAVSHTGNYTCE	Deamidation (N)	2386.01	0.00530425	323	A0A2R8Y484;Q08722	CD47	Leukocyte surface antigen CD47	yes	no	0	1	0	0	2	18.244	18.244	4	9.3889e-05	7224	C-CoE_65FS	80.752	68.624			23020000	2459	323	2322	2664	2931	2931	144			1
GDCPFQSNKTWQDCDYKDSAQAATGE	Deamidation (N)	2979.19	0.19233	655	CON__P01044-1;CON__Q2KJ62			yes	no	0	1	0	0	2	34.874	34.874	3	0.00028541	17955	C-CoE_45FS	69.981	60.494		+	49354000	2463	655	2326	2668	2935	2935	275			1
GDGAPGPNSTVLVHK	Deamidation (N)	1448.73	0.725957	1564	P16144	ITGB4	Integrin beta-4	yes	yes	0	1	0	0	0	19.514	19.514	3	0.0055089	7981	C-CoE_65FS	57.288	46.233			73375000	2466	1564	2329	2671	2938	2938	795			1
GDTVTLSCNYNSSNPSVTRYE	Deamidation (N)	2364.02	0.0175835	1591	P20273;M0R3H1	CD22	B-cell receptor CD22	yes	no	0	1	0	0	1	38.592	38.592	3	0.00044479	19882	C-CoE_65FS	74.364	58.242			6271600	2487	1591	2350	2692	2962	2962	817			1
GDVVVGIASSGLHSNGFSLVR	Deamidation (N)	2071.07	0.0698175	1601	P22102	GART	Trifunctional purine biosynthetic protein adenosine-3;Phosphoribosylamine--glycine ligase;Phosphoribosylformylglycinamidine cyclo-ligase;Phosphoribosylglycinamide formyltransferase	yes	yes	0	1	0	0	0	63.532	63.532	3	6.5252e-05	35229	C-CoE_65FS	80.156	65.067			22228000	2491	1601	2354	2696	2966	2966	825			1
GENVFGVCHIFASFNDTFVHVTDLSGK	Deamidation (N)	2997.4	0.396707	353	P62263;A0A2R8Y811;E5RH77	RPS14	40S ribosomal protein S14	yes	no	0	1	0	0	1	76.305	76.305	3	7.0449e-08	43653	C-CoE_45FS	90.123	78.157			46523000	2501	353	2364	2707	2977	2977	158			1
GENVFGVCHIFASFNDTFVHVTDLSGKE	Deamidation (N)	3126.44	0.4393	353	P62263;A0A2R8Y811;E5RH77	RPS14	40S ribosomal protein S14	yes	no	0	1	0	0	2	76.123	76.123	4	2.9622e-14	43522	C-CoE_45FS	125.14	114.43			149680000	2502	353	2365	2708	2978	2978	158			1
GESPAGAGTGAAAGAGGATAAPPSGNQNGAE	Deamidation (N)	2524.11	0.106216	691	D6R9P3;D6RD18;D6RBZ0	HNRNPAB		yes	no	0	1	0	0	1	18.922	18.922	3	5.0178e-06	8079	C-CoE_45FS	75.637	61.024			43259000	2508	691	2370	2716	2986	2986	325			1
GESPAGAGTGAAAGAGGATAAPPSGNQNGAEGDQINASK	Deamidation (N)	3337.5	0.504296	691	D6R9P3;D6RD18;D6RBZ0	HNRNPAB		yes	no	0	1	0	0	2	20.165	20.165	3	8.3495e-08	8826	C-CoE_45FS	75.14	53.258			33275000	2509	691	2371	2717	2987	2987	325			1
GEWIKPGAIVIDCGINYVPDDKKPNGR	Deamidation (N)	3011.52	0.517491	1529	P11586;V9GZ78;V9GYY3;A0A384N5Y3;F5H2F4	MTHFD1	C-1-tetrahydrofolate synthase, cytoplasmic;Methylenetetrahydrofolate dehydrogenase;Methenyltetrahydrofolate cyclohydrolase;Formyltetrahydrofolate synthetase;C-1-tetrahydrofolate synthase, cytoplasmic, N-terminally processed	yes	no	0	1	0	0	2	54.45	54.45	5	1.6063e-08	30061	C-CoE_45FS	91.813	80.91			56618000	2514	1529	2376	2722	2992	2992	750			1
GFAFVQYVNER	Deamidation (N)	1329.64	0.635351	496;957	B2R5W2;G3V4C1;G3V4W0;B4DY08;G3V251;G3V5X6;G3V3K6;B4DSU6;G3V4M8;G3V2Q1;P07910;G3V555;G3V575;G3V576	HNRNPC	Heterogeneous nuclear ribonucleoproteins C1/C2	no	no	0	1	0	0	1	56.571	56.571	2	0.00082926	31370	C-CoE_45FS	126.07	77.784			111860000	2517	496;957	2379	2725	2995	2995	219			1
GFAFVTFDDHDSVDKIVIQKYHTVNGHNCE	Deamidation (N)	3492.6	0.604468	926;327	A0A2R8Y4L2;H0YH80;F8W6I7;P09651;F8VZ49;F8VTQ5	HNRNPA1	Heterogeneous nuclear ribonucleoprotein A1;Heterogeneous nuclear ribonucleoprotein A1, N-terminally processed	no	no	0	1	0	0	2	56.939	56.939	5	0.00028878	31663	C-CoE_45FS	54.683	46.61			41757000	2521	327;926	2382	2746	3028	3028	146			1
GFGDGYNGYGGGPGGGNFGGSPGYGGGR	Phospho (STY);Deamidation (N)	2574.98	0.982609	1605	P22626	HNRNPA2B1	Heterogeneous nuclear ribonucleoproteins A2/B1	yes	yes	0	1	0	1	0	46.641	46.641	3	1.2574e-08	24464	C-CoE_65FS	97.312	87.825			28588000	2533	1605	2394	2760;2761	3044;3045	3044	831;832		372	2
GFGFVTFENIDDAKDAMMAMNGK	Oxidation (M);Deamidation (N)	2525.09	0.0912825	2000	Q14011;K7ENX8;K7ELV6;K7EJV5;K7ELT6;K7EJV1;K7EMY9;K7EPM4;K7ER40;K7EQR7;D6W5Y5	CIRBP	Cold-inducible RNA-binding protein	yes	no	0	1	1	0	2	70.429	70.429	3	9.0595e-11	40984	C-CoE_45FS	129.32	114.55			103120000	2543	2000	2404	2772;2773	3057;3058	3058	1046	278;279		2
GFGFVTFENIDDAKDAMMAMNGK	Deamidation (N)	2509.1	0.0963679	2000	Q14011;K7ENX8;K7ELV6;K7EJV5;K7ELT6;K7EJV1;K7EMY9;K7EPM4;K7ER40;K7EQR7;D6W5Y5	CIRBP	Cold-inducible RNA-binding protein	yes	no	0	1	0	0	2	75.57	75.57	3	1.0107e-32	43525	C-CoE_45FS	177.61	161.91			595680000	2544	2000	2404	2774;2775	3059;3060;3061	3061	1046			3
GFHHDAFFSPSNSCLLFR	Deamidation (N)	2138.96	0.963244	939	F8WDF8;H7BXF8;Q9BS91	SLC35A5	Probable UDP-sugar transporter protein SLC35A5	yes	no	0	1	0	0	0	59.136	59.136	3	6.1537e-05	32553	C-CoE_65FS	106.6	83.15			24256000	2554	939	2414	2786	3074;3075	3075	444			2
GFPKPAIQWTITGSGSVINQTEESPYINGR	2 Deamidation (N)	3248.6	0.598972	861	Q13740;F5GXJ9;H7C543	ALCAM	CD166 antigen	yes	no	0	2	0	0	2	70.394	70.394	3	2.7603e-08	39942	C-CoE_45FS	85.489	77.823			24741000	2559	861	2419	2792	3083	3083	397;398			1
GFQHLLHTLNQPNHQLQLTTGNGLFINE	2 Deamidation (N)	3185.59	0.589411	671	CON__P34955			yes	yes	0	2	0	0	0	69.514	69.514	4	0.0017492	39464	C-CoE_45FS	47.237	36.626		+	63980000	2560	671	2420	2793	3084	3084	296;297			1
GGFNFYAGLK	Phospho (STY);Deamidation (N)	1153.48	0.484526	1586	P19801	AOC1	Amiloride-sensitive amine oxidase [copper-containing]	yes	yes	0	1	0	1	0	23.279	23.279	2	0.0085037	10832	C-CoE_45FS	67.032	26.929			40460000	2578	1586	2438	2811	3102	3102	813		831	0
GGGGYGGSGDGYNGFGNDGSNFGGGGSYNDFGNYNNQSSNFGPMK	Oxidation (M);Deamidation (N)	4421.71	0.712528	327	A0A2R8Y4L2;H0YH80	HNRNPA1		yes	no	0	1	1	0	0	53.572	53.572	4	8.1681e-07	29358	C-CoE_45FS	56.933	50.013			119450000	2582	327	2442	2815;2816	3106;3107	3106	147;148;149	35		2
GGGGYGGSGDGYNGFGNDGSNFGGGGSYNDFGNYNNQSSNFGPMK	Deamidation (N)	4405.72	0.717613	327	A0A2R8Y4L2;H0YH80	HNRNPA1		yes	no	0	1	0	0	0	59.815	59.815	4	9.8899e-24	32860	C-CoE_45FS	95.111	87.494			385720000	2583	327	2442	2817;2818	3108;3109	3108	147;148;149			2
GHCWGPGPTQCVNCSQFLR	Deamidation (N)	2260.96	0.956461	1190	J3QLU9;P04626;F5H1T4;B4DTR1	ERBB2	Receptor protein-tyrosine kinase;Receptor tyrosine-protein kinase erbB-2	yes	no	0	1	0	0	0	42.202	42.202	3	1.2056e-19	22096	C-CoE_65FS	163.7	136.18			25027000	2620	1190	2479	2855	3148	3148	529			1
GHFATITLTFIDKNGETE	Deamidation (N)	1993.96	0.963287	1416	O95433;G3V438	AHSA1	Activator of 90 kDa heat shock protein ATPase homolog 1	yes	no	0	1	0	0	2	61.308	61.308	3	6.8051e-61	34318	C-CoE_45FS	209.56	191.5			73982000	2624	1416	2483	2859	3152	3152	634			1
GHNGWVTQIATTPQFPDMILSASR	Deamidation (N)	2627.28	0.280221	1885	P63244;J3KPE3;D6RAC2;D6RHH4;D6REE5;D6RFZ9;E9PD14;D6RAU2;D6RBD0;D6RHJ5;D6RGK8;D6R909;D6RDI0	GNB2L1	Guanine nucleotide-binding protein subunit beta-2-like 1;Guanine nucleotide-binding protein subunit beta-2-like 1, N-terminally processed	yes	no	0	1	0	0	0	76.083	76.083	3	9.3944e-06	43533	C-CoE_45FS	86.006	77.917			27754000	2631	1885	2490	2866	3159	3159	981			1
GHTLTLNFTR	Deamidation (N)	1159.6	0.598572	1526	P11279	LAMP1	Lysosome-associated membrane glycoprotein 1	yes	yes	0	1	0	0	0	36.183	36.183	2	2.1019e-20	18709	C-CoE_45FS	189.7	161.49			91810000	2642	1526	2501	2877	3170	3170	744			1
GICNGFTALCPASDPKPNFTDCNR	2 Deamidation (N)	2713.16	0.157071	1295	O14672	ADAM10	Disintegrin and metalloproteinase domain-containing protein 10	yes	yes	0	2	0	0	0	51.473	51.473	3	0.0010641	27845	C-CoE_65FS	60.765	47.444			10825000	2652	1295	2510	2888	3181	3181	563;564			1
GIGLVTHQDGMANISEDVAEE	Deamidation (N)	2184.98	0.984492	1940	Q08174	PCDH1	Protocadherin-1	yes	yes	0	1	0	0	2	55.631	55.631	3	0.0032188	30556	C-CoE_65FS	58.123	39.586			72622000	2664	1940	2522	2900	3194	3194	1014			0
GINASSMAWAR	Deamidation (N)	1163.54	0.539342	1315	O15230	LAMA5	Laminin subunit alpha-5	yes	yes	0	1	0	0	0	40.84	40.84	2	7.6935e-07	21618	C-CoE_45FS	152.34	99.174			49130000	2676	1315	2534	2913	3207	3207	581			1
GKDLDTDFTNNASQPE	Deamidation (N)	1751.75	0.748602	1388	O75976;J3QRJ9	CPD	Carboxypeptidase D	yes	no	0	1	0	0	1	28.053	28.053	3	0.029318	13305	C-CoE_65FS	46.156	36.626			23994000	2700	1388	2558	2937	3231	3231	620;621			1
GKVLSLPLNSSAVVNCSVHGLPTPALR	2 Deamidation (N)	2787.5	0.495299	69	P50895;A0A087WXM8	BCAM	Basal cell adhesion molecule	yes	no	0	2	0	0	1	66.943	66.943	4	3.1822e-08	37825	C-CoE_45FS	97.691	90.893			80835000	2726	69	2584	2963	3258	3258	32;33			1
GLCCHSECLGNCSQPDDPTK	Deamidation (N)	2334.9	0.89735	1474	P06213	INSR	Insulin receptor;Insulin receptor subunit alpha;Insulin receptor subunit beta	yes	yes	0	1	0	0	1	15.899	15.899	3	0.00030591	5815	C-CoE_65FS	78.674	69.51			6560000	2731	1474	2589	2969	3264;3265	3264	679			2
GLGFNLTELAE	Deamidation (N)	1163.57	0.571019	671	CON__P34955			yes	yes	0	1	0	0	1	78.82	78.82	2	0.033173	45180	C-CoE_45FS	105.25	59.76		+	20565000	2737	671	2595	2975	3272	3272	298			1
GLLAQGLRPESPPPAGPLLNGAPAGESPQPK	2 Phospho (STY);Deamidation (N)	3176.53	0.530845	2388	Q96TA1	FAM129B	Niban-like protein 1	yes	yes	0	1	0	2	2	67.751	67.751	3	0.0017014	38284	C-CoE_45FS	48.166	39.968			24614000	2745	2388	2603	2984	3282	3282	1193		547;548	1
GLLNLTYYQQIQVQK	Deamidation (N)	1808.97	0.96725	2498	Q9HAT2	SIAE	Sialate O-acetylesterase	yes	yes	0	1	0	0	0	69.516	69.516	3	0.010126	38850	C-CoE_65FS	50.563	39.708			17681000	2748	2498	2606	2987	3285	3285	1236			1
GLLNLTYYQQIQVQKK	Deamidation (N)	1937.06	0.0622129	2498	Q9HAT2	SIAE	Sialate O-acetylesterase	yes	yes	0	1	0	0	1	59.483	59.483	3	0.00077264	33226	C-CoE_45FS	77.42	68.157			23176000	2749	2498	2607	2988	3286	3286	1236			1
GLNLTEDTYKPR	Deamidation (N)	1406.7	0.704159	1943	Q08380	LGALS3BP	Galectin-3-binding protein	yes	yes	0	1	0	0	1	28.808	28.808	3	1.3393e-16	13673	C-CoE_65FS	169.58	122.87			291550000	2754	1943	2611	3002	3307	3307	1021			1
GLSSIKSYKANLNGMVISE	Oxidation (M);2 Phospho (STY);2 Deamidation (N)	2187.94	0.941183	208	A0A0C4DFX7;Q9H967	WDR76	WD repeat-containing protein 76	yes	no	0	2	1	2	2	79.828	79.828	3	0.024183	45834	C-CoE_45FS	48.547	26.392			22694000	2765	208	2620	3013	3318	3318	78;79	22	50	0
GLTLNLEDVQPHDLGK	Deamidation (N)	1748.89	0.894479	1520	P10809	HSPD1	60 kDa heat shock protein, mitochondrial	yes	yes	0	1	0	0	1	54.609	54.609	3	0.024749	29791	C-CoE_65FS	48.391	34.233			9916600	2771	1520	2625	3020	3325	3325	726			1
GNDIELVSNSAALIQQATTVK	Deamidation (N)	2172.13	0.127392	342	A0A2R8Y5Y7;P32969;D6RAN4;H0Y9V9;H0Y9R4	RPL9	60S ribosomal protein L9	yes	no	0	1	0	0	1	72.267	72.267	3	2.1051e-05	43833	C-CoE_45FS	109.32	100.84			61456000	2794	342	2647	3044;3045	3349;3350	3350	155			2
GNGTSMISLIIPPKDQISR	Deamidation (N)	2027.07	0.0721257	1859	P62495;D6RCB3	ETF1	Eukaryotic peptide chain release factor subunit 1	yes	no	0	1	0	0	1	69.184	69.184	3	0.0094681	38754	C-CoE_65FS	53.188	33.798			7732300	2800	1859	2652	3051	3356	3356	974			1
GNITVTCR	Deamidation (N)	920.439	0.438566	278;239	A0A140T9H4;A0A140T9D8;A0A0G2JHB5;A0A0G2JH91;F5H7Q8;A0A140T979;X6R344;A0A140T9M6;A0A0G2JH58;Q29980;A0A140T9B8;A0A1W2PRA6;A0A140T986;A0A1W2PPN1;H0Y615;A0A140T9T9;A0A140T9P3;A0A140T9M1;A0A140T9I5;A0A0G2JK11;Q96QC4;Q29983;A0A0G2JJ55;A0A024RCL3;A0A140T8Z6	MICB;MICA	MHC class I polypeptide-related sequence B;MHC class I polypeptide-related sequence A	no	no	0	1	0	0	0	12.373	12.373	2	0.003229	4007	C-CoE_45FS	136.11	65.201			83058000	2802	239;278	2654	3053	3358	3358	92;122			1
GNLQLLQNCLAVLNGDT	Deamidation (N)	1842.91	0.914562	141	A0A0A0MRI2;Q9UNH7	SNX6	Sorting nexin-6;Sorting nexin-6, N-terminally processed	yes	no	0	1	0	0	0	76.614	76.614	3	0.00054484	43315	C-CoE_65FS	71.344	60.686			27377000	2803	141	2655	3054	3359	3359	60			1
GNRPVILTYHDIGMNHK	Deamidation (N)	1964.99	0.989065	2301	Q92597;E5RI76;E5RH82;E5RIR1;E5RGM5;E5RK17;E5RIV1;E5RIM2	NDRG1	Protein NDRG1	yes	no	0	1	0	0	0	31.001	31.001	5	0.0009416	15578	C-CoE_45FS	63.682	57.839			18127000	2810	2301	2661	3061	3367	3367	1159			1
GNVISSHGNPILLNSSIPEDPSIK	Deamidation (N)	2488.28	0.280932	1595	P21589;H0Y7R7	NT5E	5'-nucleotidase	yes	no	0	1	0	0	1	55.974	55.974	3	3.8886e-05	30992	C-CoE_45FS	75.226	54.026			105250000	2817	1595	2666	3069	3375	3375	824			1
GNYEAIFLNSMTQNIFNSTTTAEE	Oxidation (M);3 Deamidation (N)	2713.16	0.158888	376	A0A3B3IS02;Q6P3X3	TTC27	Tetratricopeptide repeat protein 27	yes	no	0	3	1	0	2	24.049	24.049	3	0.0013153	11235	C-CoE_45FS	52.03	16.492			172640000	2819	376	2668	3071	3377	3377	168;169;170;171	40		1
GNYTCLFVTFPQGSR	Deamidation (N)	1746.8	0.803555	159	A0A0A0MSA9;A0A0C4DG49;P15151	PVR	Poliovirus receptor	yes	no	0	1	0	0	0	66.763	66.763	3	0.016331	37246	C-CoE_65FS	43.592	33.671			10050000	2820	159	2669	3072	3378	3378	66			1
GPDTNTTIIQLQPLQEPE	Deamidation (N)	1993.98	0.984416	263	Q9UNN8;A0A0U1RQQ4	PROCR	Endothelial protein C receptor	yes	no	0	1	0	0	1	70.972	70.972	3	0.00024949	39780	C-CoE_65FS	99.392	84.47			128020000	2825	263	2674	3077	3383	3383	107			1
GPMNQCLVATGTHEPKNQSYMVR	Deamidation (N)	2618.2	0.203961	1927	Q03405	PLAUR	Urokinase plasminogen activator surface receptor	yes	yes	0	1	0	0	2	29.32	29.32	4	1.1589e-32	14066	C-CoE_65FS	167.16	143.43			38509000	2830	1927	2679	3082	3388	3388	1003			1
GQGPNDTCSQLWDGAR	Deamidation (N)	1761.74	0.737661	1691	P35613	BSG	Basigin	yes	yes	0	1	0	0	0	33.942	33.942	2	0.001839	17358	C-CoE_45FS	95.508	79.878			23256000	2837	1691	2686	3089	3395	3395	888			1
GQNAHGEGYVNVTVKPEPR	Deamidation (N)	2052	0.0024662	739	E7EN73;Q8IZA0;B1AN15;H0Y4S8	KIAA0319L	Dyslexia-associated protein KIAA0319-like protein	yes	no	0	1	0	0	2	18.289	18.289	4	0.0010578	7702	C-CoE_45FS	71.376	56.904			19839000	2840	739	2689	3092	3398	3398	343			1
GQNVTLTCR	Deamidation (N)	1048.5	0.497143	2487	Q9H7M9	C10orf54	Platelet receptor Gi24	yes	yes	0	1	0	0	0	13.911	13.911	2	5.4776e-37	4958	C-CoE_45FS	210.26	132.98			194360000	2841	2487	2690	3093	3399;3400	3399	1229			2
GQVYPWGNWFQPNRTNLWQGK	2 Deamidation (N)	2577.22	0.218941	418	C9JL30;A8MXB9;H7C3B2;A0A494C1B1;J3KQJ1;C9J660;F8WA42;Q8NBJ7	SUMF2	Sulfatase-modifying factor 2	yes	no	0	2	0	0	1	74.245	74.245	3	0.0014894	42390	C-CoE_45FS	56.149	48.157			20552000	2850	418	2699	3102	3410	3410	196;197;198			1
GQVYPWGNWFQPNRTNLWQGK	Deamidation (N)	2576.23	0.234926	418	C9JL30;A8MXB9;H7C3B2;A0A494C1B1;J3KQJ1;C9J660;F8WA42;Q8NBJ7	SUMF2	Sulfatase-modifying factor 2	yes	no	0	1	0	0	1	74.276	74.276	3	1.9522e-05	41790	C-CoE_65FS	109.89	93.404			108150000	2851	418	2699	3103	3411	3411	196;197;198			1
GRDIYTFDGALNK	Deamidation (N)	1469.72	0.715058	323	A0A2R8Y484;Q08722	CD47	Leukocyte surface antigen CD47	yes	no	0	1	0	0	1	37.898	37.898	3	0.0055597	19417	C-CoE_65FS	77.078	50.325			20306000	2854	323	2702	3106	3414	3414	145			1
GRFTFTSHTPGDHQICLHSNSTR	Deamidation (N)	2656.22	0.22008	928	F8W7F7;Q7Z7H5	TMED4	Transmembrane emp24 domain-containing protein 4	yes	no	0	1	0	0	1	22.124	22.124	4	1.3071e-09	9611	C-CoE_65FS	117.62	103.72			51229000	2855	928	2703	3107	3415	3415	441			1
GRGGPPGQFHDNANGGQNGTVQE	2 Deamidation (N)	2294.99	0.990064	25	M0QYH3;A0A087WTP3;Q92945;M0QXW7;M0R0I5	KHSRP	Far upstream element-binding protein 2	yes	no	0	2	0	0	1	12.743	12.743	3	5.8238e-08	4090	C-CoE_45FS	116.21	85.448			47548000	2856	25	2704	3108	3416	3416	10;11			1
GRMNGFIDQIDGIVHFE	Deamidation (N)	1947.91	0.914897	697	D6RAX7;D6RFN0;Q9BT78;D6RD63	COPS4	COP9 signalosome complex subunit 4	yes	no	0	1	0	0	1	76.846	76.846	3	0.019691	43700	C-CoE_65FS	43.024	28.41			7169600	2861	697	2709	3113;3114	3421;3422	3422	326			1
GRNVTDPTCPSLSPGVSQCFPDCVCE	Deamidation (N)	2939.22	0.219413	900	H7C3P4;F6S8M0;P15586;H0YFA9	GNS	N-acetylglucosamine-6-sulfatase	yes	no	0	1	0	0	1	52.069	52.069	3	6.1392e-06	28538	C-CoE_45FS	83.881	71.447			135030000	2862	900	2710	3115	3423	3423	424			1
GRNVTDPTCPSLSPGVSQCFPDCVCEDAYNNTYACVR	2 Deamidation (N)	4267.77	0.764963	900	H7C3P4;F6S8M0;P15586;H0YFA9	GNS	N-acetylglucosamine-6-sulfatase	yes	no	0	2	0	0	2	56.767	56.767	4	0.00030336	31056	C-CoE_65FS	52.155	43.09			26065000	2863	900	2711	3116	3424	3424	422;424			1
GSDVIIMLVGNKTDLADKR	Deamidation (N)	2045.08	0.0826904	634	C9JU14;J3KR73;Q9NRW1;P20340	RAB6B;RAB6A	Ras-related protein Rab-6B;Ras-related protein Rab-6A	yes	no	0	1	0	0	2	57.913	57.913	4	0.020562	31828	C-CoE_65FS	46.621	31.367			5093700	2880	634	2725	3136	3447	3447	258			1
GSEGGNGSNPVAGLETDDHGGK	Deamidation (N)	2054.88	0.877719	2271	Q8TBP5	FAM174A	Membrane protein FAM174A	yes	yes	0	1	0	0	2	21.413	21.413	3	0.0058149	9557	C-CoE_45FS	64.295	48.172			50380000	2881	2271	2726	3137	3448	3448	1146;1147			1
GSKVTTYCNE	Deamidation (N)	1158.49	0.486304	1801	P53634;H0YCY8	CTSC	Dipeptidyl peptidase 1;Dipeptidyl peptidase 1 exclusion domain chain;Dipeptidyl peptidase 1 heavy chain;Dipeptidyl peptidase 1 light chain	yes	no	0	1	0	0	1	9.78	9.78	2	0.0058344	2458	C-CoE_45FS	87.806	62.988			16487000	2887	1801	2732	3143	3457	3457	943			0
GSLQPAPAQPPGDPAAQASVSNGEDAGGGAGR	Deamidation (N)	2887.33	0.333255	1098	H3BUM8;H3BRL3;O14562	UBFD1	Ubiquitin domain-containing protein UBFD1	yes	no	0	1	0	0	1	29.779	29.779	3	8.8658e-10	14834	C-CoE_45FS	86.785	74.978			24264000	2889	1098	2734	3145	3459	3459	501			1
GSLQPAPAQPPGDPAAQASVSNGEDAGGGAGR	Phospho (STY);Deamidation (N)	2967.3	0.299586	1098	H3BUM8;H3BRL3;O14562	UBFD1	Ubiquitin domain-containing protein UBFD1	yes	no	0	1	0	1	1	32.95	32.95	3	0.007214	16742	C-CoE_45FS	47.596	39.05			23534000	2890	1098	2734	3146	3460	3460	501		270	1
GSLQPAPAQPPGDPAAQASVSNGEDAGGGAGRE	Deamidation (N)	3016.38	0.375848	1098	H3BUM8;H3BRL3;O14562	UBFD1	Ubiquitin domain-containing protein UBFD1	yes	no	0	1	0	0	2	30.239	30.239	3	2.017e-09	15040	C-CoE_45FS	89.391	79.391			65911000	2891	1098	2735	3147	3461	3461	501			1
GSLQPAPAQPPGDPAAQASVSNGEDAGGGAGRE	Phospho (STY);Deamidation (N)	3096.34	0.342179	1098	H3BUM8;H3BRL3;O14562	UBFD1	Ubiquitin domain-containing protein UBFD1	yes	no	0	1	0	1	2	33.495	33.495	3	0.0033173	17081	C-CoE_45FS	49.854	39.311			21332000	2892	1098	2735	3148	3462	3462	501		270	1
GSLSYLNVTR	Deamidation (N)	1109.57	0.571688	286	F8WD96;C9JH19;H7C469;A0A1B0GW44;A0A1B0GVP3;A0A1B0GV23;A0A1B0GVD5;A0A1B0GWE8;A0A1B0GU92;A0A1B0GU03;P07339	CTSD	Cathepsin D;Cathepsin D light chain;Cathepsin D heavy chain	yes	no	0	1	0	0	0	40.303	40.303	2	0.0047289	21539	C-CoE_45FS	116.3	43.82			1.6928e+09	2893	286	2736	3149	3463;3464	3464	130			2
GSLSYLNVTRK	Deamidation (N)	1237.67	0.666651	286	F8WD96;C9JH19;H7C469;A0A1B0GW44;A0A1B0GVP3;A0A1B0GV23;A0A1B0GVD5;A0A1B0GWE8;A0A1B0GU92;A0A1B0GU03;P07339	CTSD	Cathepsin D;Cathepsin D light chain;Cathepsin D heavy chain	yes	no	0	1	0	0	1	29.702	29.702	2	0.0028089	14700	C-CoE_45FS	115.06	70.306			171300000	2894	286	2737	3150	3465	3465	130			1
GSSVILNCSAYSEPSPK	Deamidation (N)	1795.83	0.82983	2315	Q92859	NEO1	Neogenin	yes	yes	0	1	0	0	1	36.066	36.066	3	0.001598	18706	C-CoE_45FS	56.817	40.678			0	2903	2315	2745	3160	3476	3476	1170			1
GSVALVIHNITAQENGTYR	2 Deamidation (N)	2044.02	0.0225329	624	C9JNC3;H7BYC3;Q7KYR7	BTN2A1	Butyrophilin subfamily 2 member A1	yes	no	0	2	0	0	1	57.927	57.927	3	0.003843	31840	C-CoE_65FS	52.814	42.475			5549700	2906	624	2748	3163	3479	3479	255;256			1
GTFLVTQAAAQALVSNGCR	Deamidation (N)	1963.98	0.97856	2296	Q92506	HSD17B8	Estradiol 17-beta-dehydrogenase 8	yes	yes	0	1	0	0	0	64.383	64.383	3	0.024782	36320	C-CoE_45FS	45.608	36.444			10300000	2922	2296	2764	3179	3495	3495	1155			0
GVDYTNASNNEPSCFPCTVCK	Deamidation (N)	2419.97	0.971896	1298	O14798	TNFRSF10C	Tumor necrosis factor receptor superfamily member 10C	yes	yes	0	1	0	0	1	37.332	37.332	3	0.00028038	19078	C-CoE_65FS	89.668	76.631			35744000	2961	1298	2801	3219	3537;3538	3538	565			2
GVPAAVPGQPAQLQLNATENDDRR	Deamidation (N)	2517.26	0.257177	2616	Q9UMF0	ICAM5	Intercellular adhesion molecule 5	yes	yes	0	1	0	0	2	41.246	41.246	3	0.0012575	21886	C-CoE_45FS	66.045	58.053			57686000	2983	2616	2821	3242	3565	3565	1276			1
GVPLGPPENISATR	Deamidation (N)	1407.74	0.735793	1263	M0R0W6;P30530	AXL	Receptor protein-tyrosine kinase;Tyrosine-protein kinase receptor UFO	yes	no	0	1	0	0	1	40.952	40.952	2	0.013979	21647	C-CoE_45FS	97.214	71.276			195480000	2984	1263	2822	3243	3566	3566	553			1
GVPLHGGDEDRPFPDFDPWWTNDCEQNE	Deamidation (N)	3329.36	0.363235	2167	Q6UWU4	C6orf89	Bombesin receptor-activated protein C6orf89	yes	yes	0	1	0	0	2	73.873	73.873	3	0.0052112	42148	C-CoE_45FS	60.139	49.135			34721000	2985	2167	2823	3244	3567	3567	1108			1
GVSAVDSGNYSCVYVDTSPPFAGSKPSATLE	Deamidation (N)	3162.43	0.43394	677	CON__Q2KJF1			yes	yes	0	1	0	0	0	62.236	62.236	3	7.351e-05	34884	C-CoE_45FS	64.767	53.559		+	41274000	2990	677	2828	3249	3572	3572	309			1
GVSAVVVGADRVVANGDTANK	Deamidation (N)	1999.03	0.033432	2428	Q9BV20	MRI1	Methylthioribose-1-phosphate isomerase	yes	yes	0	1	0	0	1	33.804	33.804	3	2.1382e-08	16876	C-CoE_65FS	127.5	109.2			21276000	2991	2428	2829	3250	3573	3573	1208			1
GVSYCTGNSSECPPPGNAEDDTVCLDLGK	Deamidation (N)	3099.27	0.274345	1905	P78536	ADAM17	Disintegrin and metalloproteinase domain-containing protein 17	yes	yes	0	1	0	0	2	47.37	47.37	3	0.00018198	25594	C-CoE_45FS	68.101	61.091			84257000	2993	1905	2831	3252	3575	3575	991			1
GVTNDLLSIQGNTGPSWINKTER	Deamidation (N)	2500.26	0.25578	2194	Q7Z4H8;H0YEM3	KDELC2	KDEL motif-containing protein 2	yes	no	0	1	0	0	2	59.465	59.465	3	1.9427e-17	33143	C-CoE_45FS	152.48	141.49			127060000	2996	2194	2834	3255	3578	3578	1114			1
GVVDSDDLPLNVSR	Deamidation (N)	1485.73	0.731102	1555	P14625	HSP90B1	Endoplasmin	yes	yes	0	1	0	0	0	49.84	49.84	2	0.025374	27247	C-CoE_45FS	73.632	38.363			22823000	3001	1555	2838	3260	3583	3583	781			1
GWHILQNK	Deamidation (N)	995.519	0.518865	2601	Q9UJA9	ENPP5	Ectonucleotide pyrophosphatase/phosphodiesterase family member 5	yes	yes	0	1	0	0	0	27.818	27.818	2	4.6544e-05	13181	C-CoE_65FS	121.68	93.261			0	3007	2601	2844	3266	3589	3589	1274			1
GWNWTSGFNK	Deamidation (N)	1196.53	0.525072	1560	P15328	FOLR1	Folate receptor alpha	yes	yes	0	1	0	0	0	55.485	55.485	2	0.011804	30693	C-CoE_45FS	103.56	71.234			11219000	3011	1560	2848	3270	3593	3593	790			1
GWSGQTCNCSTGSLSDIQPCLR	Deamidation (N)	2484.05	0.0467919	1564	P16144	ITGB4	Integrin beta-4	yes	yes	0	1	0	0	0	48.529	48.529	3	1.9746e-16	26371	C-CoE_45FS	144.27	133.28			224790000	3012	1564	2849	3271	3594	3594	796			1
GWSGQTCNCSTGSLSDIQPCLRE	Deamidation (N)	2613.09	0.089385	1564	P16144	ITGB4	Integrin beta-4	yes	yes	0	1	0	0	1	49.016	49.016	3	4.8869e-13	26694	C-CoE_45FS	134.66	107.6			118320000	3013	1564	2850	3272	3595	3595	796			1
GYFYIPPLATHTICDRNHTWLPVSDDACYR	Deamidation (N)	3638.67	0.671108	1561	P15529	CD46	Membrane cofactor protein	yes	yes	0	1	0	0	1	70.972	70.972	4	2.4003e-36	39822	C-CoE_65FS	164.05	150.25			58925000	3026	1561	2863	3285	3608	3608	794			1
GYMVSCLVDHRGNITE	Oxidation (M);Deamidation (N)	1866.82	0.824033	1071	H3BM42;Q92896;H3BQU9	GLG1	Golgi apparatus protein 1	yes	no	0	1	1	0	1	36.609	36.609	3	0.00010183	18756	C-CoE_65FS	107.74	86.769			77223000	3035	1071	2872	3294;3295	3617;3618	3618	492	99		2
GYMVSCLVDHRGNITE	Deamidation (N)	1850.83	0.829118	1071	H3BM42;Q92896;H3BQU9	GLG1	Golgi apparatus protein 1	yes	no	0	1	0	0	1	42.346	42.346	3	0.00032394	23075	C-CoE_65FS	103.79	84.716			776250000	3036	1071	2872	3296;3297	3619;3620;3621;3622	3620	492			3
GYYNQSEAGSHTVQR	Deamidation (N)	1696.74	0.744126	276	A0A140T955;A0A140T933;A0A1W2PPQ2;A0A1W2PRT9;A0A140T9I0;A0A140T9X5;A0A140T913;P10316;P01892	HLA-A	HLA class I histocompatibility antigen, A-69 alpha chain;HLA class I histocompatibility antigen, A-2 alpha chain	yes	no	0	1	0	0	1	10.702	10.702	3	0.0084655	2600	C-CoE_65FS	63.128	46.06			10787000	3044	276	2880	3305	3630	3630	120			1
GYYNQSEDGSHTIQIMYGCDVGPDGR	Oxidation (M);Deamidation (N)	2935.2	0.202501	1549	P13746;A0A0G2JIF2;P30455;P30443;A0A0G2JI36;A0A1W2PQD0;A0A1W2PSE7;A0A0G2JL56	HLA-A	HLA class I histocompatibility antigen, A-11 alpha chain;HLA class I histocompatibility antigen, A-36 alpha chain;HLA class I histocompatibility antigen, A-1 alpha chain	yes	no	0	1	1	0	1	39.67	39.67	3	1.0349e-07	20891	C-CoE_45FS	106.45	94.506			50274000	3045	1549	2881	3306	3631	3631	776	170		1
GYYNQSEDGSHTIQIMYGCDVGPDGR	Deamidation (N)	2919.21	0.207586	1549	P13746;A0A0G2JIF2;P30455;P30443;A0A0G2JI36;A0A1W2PQD0;A0A1W2PSE7;A0A0G2JL56	HLA-A	HLA class I histocompatibility antigen, A-11 alpha chain;HLA class I histocompatibility antigen, A-36 alpha chain;HLA class I histocompatibility antigen, A-1 alpha chain	yes	no	0	1	0	0	1	48.367	48.367	3	1.5533e-48	25751	C-CoE_45FS	185.7	148.49			711730000	3046	1549	2881	3307;3308	3632;3633	3632	776			2
HDSEQDNSDNNTIFVQGLGE	Deamidation (N)	2218.93	0.925063	1692	P35637	FUS	RNA-binding protein FUS	yes	yes	0	1	0	0	1	52.283	52.283	3	0.0017069	28499	C-CoE_65FS	65.47	47.314			23283000	3084	1692	2918	3348	3674	3674	891;892			0
HDVNIQFPDKDDGNQPQDQITITGYEK	Deamidation (N)	3115.44	0.437052	4	A0A024R4E5;Q00341	HDLBP	Vigilin	yes	no	0	1	0	0	2	44.855	44.855	3	3.082e-06	24138	C-CoE_45FS	63.323	33.853			0	3090	4	2923	3355	3681	3681	0			1
HEDCANASLANLTCDQLADRR	2 Deamidation (N)	2431.05	0.0492348	1130	H7C249;P48029	SLC6A8	Sodium- and chloride-dependent creatine transporter 1	yes	no	0	2	0	0	2	39.453	39.453	4	2.6284e-16	20791	C-CoE_45FS	146.64	108.64			47433000	3091	1130	2924	3356	3682	3682	510;511			1
HGFDPQSPLCVHIMLSGTVTKVNETE	Deamidation (N)	2896.37	0.373529	1381	O75629;A0A3B3IRL2	CREG1	Protein CREG1	yes	no	0	1	0	0	2	61.441	61.441	3;4	1.6785e-23	34428	C-CoE_45FS	124.62	112.06			43216000	3133	1381	2963	3403;3404	3730;3731	3731	612			2
HGIQPDGQMPSDKTIGGGDDSFNTFFSE	Deamidation (N)	2984.28	0.277046	1892;2177;884	P68363;F8VVB9;F8VS66;F8W0F6;Q71U36;P0DPH8;P0DPH7;Q6PEY2;Q9BQE3;F5H5D3;A0A1W2PQM2	TUBA1B;TUBA1C;TUBA1A;TUBA3E	Tubulin alpha-1B chain;Tubulin alpha-1A chain;Tubulin alpha-3E chain;Tubulin alpha-1C chain	no	no	0	1	0	0	1	61.048	61.048	3	5.6348e-14	32410	C-CoE_45FS	121.1	94.9			133630000	3161	1892;2177;884	2986	3439;3440	3771;3772	3771	419			2
HGNLYDLKPLGLNDTIVSAGE	Deamidation (N)	2226.12	0.116827	1530	P11717	IGF2R	Cation-independent mannose-6-phosphate receptor	yes	yes	0	1	0	0	0	65.718	65.718	3	8.4966e-06	37008	C-CoE_45FS	109.5	89.406			463030000	3170	1530	2993	3449	3782	3782	755			1
HGNWTQLPECR	Deamidation (N)	1397.61	0.614632	669	CON__P17690			yes	yes	0	1	0	0	1	25.146	25.146	2	2.8376e-55	11938	C-CoE_45FS	221.91	186.47		+	143690000	3171	669	2994	3450	3783	3783	295			1
HGQGGNYFEDANSCHSFQSAYLIVDRDE	Deamidation (N)	3216.35	0.347919	1954	Q12765;C9K052	SCRN1	Secernin-1	yes	no	0	1	0	0	2	54.914	54.914	4	0.0078554	30372	C-CoE_45FS	45.666	27.797			47828000	3174	1954	2996	3453	3786	3786	1027			1
HGVYNPNKIFGVTTLDIVR	Deamidation (N)	2143.14	0.142589	1714	P40926;G3XAL0	MDH2	Malate dehydrogenase, mitochondrial;Malate dehydrogenase	yes	no	0	1	0	0	1	59.728	59.728	3	0.0093774	32935	C-CoE_65FS	47.68	38.633			7940100	3186	1714	3007	3467	3800	3800	906			0
HHDYYITSTSNGSLE	Deamidation (N)	1723.73	0.732559	1909	P98172	EFNB1	Ephrin-B1	yes	yes	0	1	0	0	0	26.82	26.82	3	0.030317	12585	C-CoE_65FS	48.14	27.759			13616000	3189	1909	3010	3470	3803	3803	994			0
HHQHHHQQQHHQQQQQQPPPPPIPANGQQASSQNE	Deamidation (N)	4068.86	0.857314	569	C9IZL7;Q15233;C9JYS8;C9JJ13;C9J4X2	NONO	Non-POU domain-containing octamer-binding protein	yes	no	0	1	0	0	0	9.9127	9.9127	6	0.00046947	2324	C-CoE_45FS	59.598	50.76			95542000	3199	569	3020	3480	3813	3813	240			0
HHYEVIPPLTSPGQPGDMNCTTQRINYTDPFSNQTVK	2 Deamidation (N)	4243.96	0.957907	2488	Q9H813	TMEM206	Transmembrane protein 206	yes	yes	0	2	0	0	2	57.501	57.501	5	0.00031331	31985	C-CoE_45FS	51.242	45.928			54773000	3201	2488	3022	3482	3815	3815	1233;1234;1235			1
HIADLAGNSEVILPVPAFNVINGGSHAGNK	Deamidation (N)	3011.55	0.546483	1477	P06733;A0A2R8Y6G6;A0A2R8YEM5;K7EM90	ENO1	Alpha-enolase;Enolase	yes	no	0	1	0	0	1	72.344	72.344	4	9.1778e-36	40939	C-CoE_45FS	155.63	144.31			395140000	3205	1477	3026	3486;3487	3819;3820	3819	680;681			2
HIADLAGNSEVILPVPAFNVINGGSHAGNK	2 Deamidation (N)	3012.53	0.530499	1477	P06733;A0A2R8Y6G6;A0A2R8YEM5;K7EM90	ENO1	Alpha-enolase;Enolase	yes	no	0	2	0	0	1	73.439	73.439	4	9.689e-09	41856	C-CoE_45FS	97.639	86.328			37841000	3206	1477	3026	3488	3821;3822	3821	680;681			2
HIGEVVKPATMSNNAE	Deamidation (N)	1696.81	0.809035	665	CON__P0C1U8			yes	yes	0	1	0	0	1	19.43	19.43	3	0.01098	7993	C-CoE_65FS	55.841	36.597		+	11083000	3216	665	3034	3498	3832	3832	285			1
HIYWTDSGNKTISVATVDGGR	Deamidation (N)	2277.1	0.102574	842	H0YEA5;H0YEV6;E9PP15;Q14114	LRP8	Low-density lipoprotein receptor-related protein 8	yes	no	0	1	0	0	1	39.226	39.226	3	0.015105	20224	C-CoE_65FS	47.32	38.496			11860000	3240	842	3057	3526	3863	3863	388			1
HKEDLHNANDCDVQNLNQE	Deamidation (N)	2292.97	0.966551	1069	Q96SB4;H3BLV9;D6RBF8	SRPK1	SRSF protein kinase 1	yes	no	0	1	0	0	2	12.502	12.502	4	0.0010868	3707	C-CoE_65FS	71.073	58.582			19151000	3245	1069	3061	3531	3869	3869	489			1
HKLTVMYSQINGASR	Deamidation (N)	1704.86	0.861739	2011	Q14258;A0A3B3IUA7	TRIM25	E3 ubiquitin/ISG15 ligase TRIM25	yes	no	0	1	0	0	1	21.902	21.902	3	0.00035109	9492	C-CoE_65FS	107.69	84.833			19940000	3251	2011	3066	3537	3876	3876	1054			1
HLASLYANNHPSMHMGQPSCPNKSDE	2 Deamidation (N)	2923.23	0.232361	1388	O75976	CPD	Carboxypeptidase D	yes	yes	0	2	0	0	1	25.507	25.507	4	0.00069616	11766	C-CoE_65FS	62.237	50.271			9312600	3259	1388	3074	3545	3884	3884	622;623			1
HLITQDGQNSTLTIHNCSQDLDE	2 Deamidation (N)	2640.16	0.160953	2237	Q8N0Z9	VSIG10	V-set and immunoglobulin domain-containing protein 10	yes	yes	0	2	0	0	0	36.984	36.984	3	4.9472e-05	19363	C-CoE_45FS	88.872	75.6			138100000	3277	2237	3092	3565	3906	3906	1124;1125			1
HLNGTITAK	Deamidation (N)	954.513	0.513445	2171	Q6YHK3	CD109	CD109 antigen	yes	yes	0	1	0	0	0	9.4405	9.4405	2	6.3078e-08	1759	C-CoE_65FS	163.32	82.022			56377000	3281	2171	3096	3569	3910	3910	1109			1
HLNSTDDADRIPFQE	Deamidation (N)	1757.79	0.785657	225	A0A0C4DGX7;H7C2T5;Q9Y2G5	POFUT2	GDP-fucose protein O-fucosyltransferase 2	yes	no	0	1	0	0	1	35.64	35.64	3	0.0016719	17961	C-CoE_65FS	78.69	55.234			35623000	3284	225	3099	3572	3913	3913	84			1
HLNSTDDADRIPFQEDWMK	Deamidation (N)	2318.03	0.0273603	225	A0A0C4DGX7;H7C2T5;Q9Y2G5	POFUT2	GDP-fucose protein O-fucosyltransferase 2	yes	no	0	1	0	0	2	52.248	52.248	3	0.0010828	28227	C-CoE_65FS	101.38	69.507			163250000	3285	225	3100	3573	3914	3914	84			1
HMSLALNR	Deamidation (N)	941.475	0.475285	398	V9GYN5;A0A3B3IUC4;P06280	GLA	Alpha-galactosidase A	yes	no	0	1	0	0	0	20.402	20.402	2	0.0016896	8535	C-CoE_65FS	139.31	64.003			62038000	3315	398	3130	3604	3947	3947	188			1
HNITMCPLCDKTCSYWK	Deamidation (N)	2213.94	0.936637	841	H0YDD9;E9PNA7;Q5XXA6	ANO1	Anoctamin;Anoctamin-1	yes	no	0	1	0	0	1	38.929	38.929	3	0.00030066	20056	C-CoE_65FS	82.707	68.835			10060000	3323	841	3138	3612	3956	3956	387			1
HNNDTQHIWE	Deamidation (N)	1293.54	0.537428	1555	P14625;Q96GW1;A0A1W2PRR1	HSP90B1	Endoplasmin	yes	no	0	1	0	0	0	19.197	19.197	2;3	0.0021771	8457	C-CoE_45FS	131.62	89.985			3.2092e+09	3326	1555	3140	3615;3616	3959;3960;3961	3960	782;783			2
HNNDTQHIWE	2 Deamidation (N)	1294.52	0.521444	1555	P14625;Q96GW1;A0A1W2PRR1	HSP90B1	Endoplasmin	yes	no	0	2	0	0	0	24.578	24.578	2	0.0036213	11670	C-CoE_45FS	94.692	28.01			105620000	3327	1555	3140	3617	3962	3962	782;783			0
HNNDTQHIWESDSNE	Deamidation (N)	1825.71	0.713948	1555	P14625;Q96GW1;A0A1W2PRR1	HSP90B1	Endoplasmin	yes	no	0	1	0	0	1	19.094	19.094	2;3	9.9149e-99	8111	C-CoE_45FS	247.73	207.81			3.0466e+09	3328	1555	3141	3618;3619	3963;3964;3965	3963	782;783;784			3
HNNDTQHIWESDSNEFSVIADPR	2 Deamidation (N)	2712.17	0.168816	1555	P14625;Q96GW1;A0A1W2PRR1	HSP90B1	Endoplasmin	yes	no	0	2	0	0	2	50.761	50.761	4	9.4344e-06	27830	C-CoE_45FS	81.373	73.569			10305000	3329	1555	3142	3620	3966	3966	782;783;784			1
HPDAVAWANLTNAIR	Deamidation (N)	1648.83	0.832153	2264	Q8NHP8;H0YIX0	PLBD2	Putative phospholipase B-like 2;Putative phospholipase B-like 2 32 kDa form;Putative phospholipase B-like 2 45 kDa form	yes	no	0	1	0	0	0	60.214	60.214	3	0.0001257	33665	C-CoE_45FS	110.51	98.344			32410000	3333	2264	3146	3625	3971	3971	1142			1
HPDAVAWANLTNAIRE	Deamidation (N)	1777.87	0.874746	2264	Q8NHP8;H0YIX0	PLBD2	Putative phospholipase B-like 2;Putative phospholipase B-like 2 32 kDa form;Putative phospholipase B-like 2 45 kDa form	yes	no	0	1	0	0	1	61.959	61.959	3	1.6863e-17	34708	C-CoE_45FS	165.49	145.72			59673000	3334	2264	3147	3626	3972	3972	1142			1
HPGNFSSLSCDYFAVNQSR	2 Deamidation (N)	2186.93	0.932732	1500	P08648	ITGA5	Integrin alpha-5;Integrin alpha-5 heavy chain;Integrin alpha-5 light chain	yes	yes	0	2	0	0	0	52.811	52.811	3	4.7897e-06	29068	C-CoE_45FS	125.23	109.29			51256000	3337	1500	3150	3629	3975	3975	709;710			1
HQVVSSDFNSDTHSSTFDAGAGIALNDHFVK	Deamidation (N)	3303.51	0.506863	1459	P04406;E7EUT5	GAPDH	Glyceraldehyde-3-phosphate dehydrogenase	yes	no	0	1	0	0	0	51.207	51.207	4;5	2.8698e-46	26922	C-CoE_45FS	171.96	161.45			8840600000	3366	1459	3172	3689;3690;3691	4052;4053;4054;4055;4056;4057	4055	660;661			5
HRNWYIQATCATSGDGLYE	Deamidation (N)	2241.97	0.974931	1837	P84077;P61204;H0YGG7	ARF1;ARF3	ADP-ribosylation factor 1;ADP-ribosylation factor 3	yes	no	0	1	0	0	1	49.533	49.533	3	0.021026	27103	C-CoE_45FS	46.362	33.514			26111000	3368	1837	3173	3693	4060	4060	963			1
HSDCAFMVDNEAIYDICR	Deamidation (N)	2215.9	0.897274	1892;2177;884;1893	P68363;F8VVB9;F8VQQ4;P68366;Q71U36;P0DPH8;P0DPH7;Q6PEY2;C9J2C0;Q9NY65;C9JDS9;Q9BQE3;F5H5D3	TUBA1B;TUBA1A;TUBA4A;TUBA3E;TUBA8;TUBA1C	Tubulin alpha-1B chain;Tubulin alpha-4A chain;Tubulin alpha-1A chain;Tubulin alpha-3E chain;Tubulin alpha-8 chain;Tubulin alpha-1C chain	no	no	0	1	0	0	1	58.196	58.196	3	0.0071466	32483	C-CoE_45FS	55.688	40.266			16765000	3375	1892;1893;2177;884	3177	3702	4072	4072	420			1
HSDCLACLHFNHSGICE	Deamidation (N)	2056.82	0.818964	1190	J3QLU9;P04626;F5H1T4	ERBB2	Receptor protein-tyrosine kinase;Receptor tyrosine-protein kinase erbB-2	yes	no	0	1	0	0	0	38.188	38.188	3	0.00011733	19598	C-CoE_65FS	87.566	62.512			15192000	3379	1190	3179	3706	4077	4077	530			1
HTGPGILSMANAGPNTNGSQFFICTAK	Oxidation (M);Deamidation (N)	2807.3	0.300698	1876	P62937;F8WE65;C9J5S7	PPIA	Peptidyl-prolyl cis-trans isomerase A;Peptidyl-prolyl cis-trans isomerase A, N-terminally processed;Peptidyl-prolyl cis-trans isomerase	yes	no	0	1	1	0	0	53.358	53.358	3	0.0042804	29447	C-CoE_45FS	42.468	28.737			19491000	3409	1876	3208	3739	4113	4113	979	254		1
HTGPGILSMANAGPNTNGSQFFICTAK	Deamidation (N)	2791.31	0.305784	1876	P62937;F8WE65;C9J5S7	PPIA	Peptidyl-prolyl cis-trans isomerase A;Peptidyl-prolyl cis-trans isomerase A, N-terminally processed;Peptidyl-prolyl cis-trans isomerase	yes	no	0	1	0	0	0	63.568	63.568	3	3.315e-99	36011	C-CoE_45FS	227.87	214.94			410650000	3411	1876	3208	3741;3742	4115;4116	4116	979			2
HTGPGILSMANAGPNTNGSQFFICTAKTE	Deamidation (N)	3021.4	0.396055	1876	P62937;F8WE65;C9J5S7	PPIA	Peptidyl-prolyl cis-trans isomerase A;Peptidyl-prolyl cis-trans isomerase A, N-terminally processed;Peptidyl-prolyl cis-trans isomerase	yes	no	0	1	0	0	1	64.879	64.879	3	3.2506e-27	36540	C-CoE_45FS	148.15	133.1			73838000	3412	1876	3209	3743	4117	4117	979			1
HTGPGILSMANAGPNTNGSQFFICTAKTEWLDGK	Oxidation (M);Deamidation (N)	3636.7	0.697717	1876	P62937	PPIA	Peptidyl-prolyl cis-trans isomerase A;Peptidyl-prolyl cis-trans isomerase A, N-terminally processed	yes	yes	0	1	1	0	2	67.72	67.72	4	6.7096e-15	38292	C-CoE_45FS	107.29	97.58			51121000	3413	1876	3210	3744	4118	4118	979	254		1
HTGPGILSMANAGPNTNGSQFFICTAKTEWLDGK	Deamidation (N)	3620.7	0.702802	1876	P62937	PPIA	Peptidyl-prolyl cis-trans isomerase A;Peptidyl-prolyl cis-trans isomerase A, N-terminally processed	yes	yes	0	1	0	0	2	72.311	72.311	4	2.1567e-145	41359	C-CoE_45FS	247.36	229.19			240270000	3414	1876	3210	3745;3746	4119;4120	4120	979			2
HTNRVIFLEDDDVAAVVDGR	Deamidation (N)	2241.1	0.102574	1934	Q06210	GFPT1	Glutamine--fructose-6-phosphate aminotransferase [isomerizing] 1	yes	yes	0	1	0	0	2	58.083	58.083	3	0.027179	31952	C-CoE_65FS	57.496	43.48			4402700	3427	1934	3223	3759	4134	4134	1009			1
HVFPHNHTADIQSE	Deamidation (N)	1631.73	0.732833	1498	P08581;C9JKM5	MET	Hepatocyte growth factor receptor	yes	no	0	1	0	0	0	11.807	11.807	3	0.00060364	3941	C-CoE_45FS	86.772	59.635			257060000	3446	1498	3241	3778	4153;4154	4154	706			2
HVVDATHGDPHALKAFPSAINQDNYPNGGFTAEQITK	Deamidation (N)	3960.9	0.903093	665	CON__P0C1U8			yes	yes	0	1	0	0	2	44.918	44.918	5	8.049e-06	24136	C-CoE_45FS	62.853	57.533		+	73242000	3462	665	3255	3795	4176	4176	284			1
HVVVYVNKADAVQDSEMVE	Deamidation (N)	2132.01	0.00958499	1753	P49411	TUFM	Elongation factor Tu, mitochondrial	yes	yes	0	1	0	0	2	37.525	37.525	3	0.026395	19645	C-CoE_45FS	59.728	43.785			30755000	3470	1753	3261	3804	4188	4188	931			1
HWGLSNDLDGCRPCDCDLGGALNNSCFAE	Deamidation (N)	3310.32	0.317229	973	P07942;G3XAI2;E7EPA6	LAMB1	Laminin subunit beta-1	yes	no	0	1	0	0	0	61.08	61.08	3	1.1954e-08	34102	C-CoE_45FS	93.446	86.359			690470000	3473	973	3264	3807	4191;4192	4191	449;450			2
HWGLSNDLDGCRPCDCDLGGALNNSCFAE	2 Deamidation (N)	3311.3	0.301245	973	P07942;G3XAI2;E7EPA6	LAMB1	Laminin subunit beta-1	yes	no	0	2	0	0	0	63.586	63.586	3	2.1938e-14	35737	C-CoE_45FS	125.82	109.93			48547000	3474	973	3264	3808	4193	4193	449;450			1
HWPFQVINDGDKPK	Deamidation (N)	1680.83	0.826005	242	A0A0G2JIW1;P0DMV9;P0DMV8	HSPA1B;HSPA1A	Heat shock 70 kDa protein 1B;Heat shock 70 kDa protein 1A	yes	no	0	1	0	0	0	39.606	39.606	3	0.011954	20582	C-CoE_45FS	51.211	36.792			177930000	3475	242	3265	3809	4194	4194	94			1
HYFQNTQGLIFVVDSNDR	Deamidation (N)	2153.02	0.0177819	1837;578;629	P84077;P61204;F5H423;F5H0C7;C9J1Z8;P84085;C9JPM4;P18085;C9JAK5	ARF1;ARF3;ARF5;ARF4	ADP-ribosylation factor 1;ADP-ribosylation factor 3;ADP-ribosylation factor 5;ADP-ribosylation factor 4	no	no	0	1	0	0	0	61.364	61.364	3	8.512e-06	36042	C-CoE_45FS	119.68	98.282			86804000	3479	1837;578;629	3268	3813;3814;3815	4199;4200;4201	4201	242;243			3
HYFQNTQGLIFVVDSNDRER	Deamidation (N)	2438.16	0.161486	1837;578;629	P84077;P61204;F5H423;F5H0C7;C9J1Z8;P84085;C9JPM4;P18085;C9JAK5	ARF1;ARF3;ARF5;ARF4	ADP-ribosylation factor 1;ADP-ribosylation factor 3;ADP-ribosylation factor 5;ADP-ribosylation factor 4	no	no	0	1	0	0	2	53.355	53.355	3;4	2.144e-16	29329	C-CoE_45FS	153.06	118.02			103630000	3481	1837;578;629	3269	3818;3819	4206;4207	4206	242;243			2
HYGPGWVSMANAGKDTNGSQFFITTVK	Deamidation (N)	2913.38	0.375578	1609	P23284	PPIB	Peptidyl-prolyl cis-trans isomerase B	yes	yes	0	1	0	0	1	60.363	60.363	3	1.1716e-07	33786	C-CoE_45FS	79.875	65.811			30712000	3485	1609	3273	3823	4211	4211	840			1
IAALVIDNGSGMCK	Oxidation (M);Deamidation (N)	1464.7	0.69525	1886	P63261;I3L3I0;I3L1U9;I3L4N8;I3L3R2;K7EM38;J3KT65	ACTG1	Actin, cytoplasmic 2;Actin, cytoplasmic 2, N-terminally processed	yes	no	0	1	1	0	0	36.505	36.505	2;3	7.6007e-06	19367	C-CoE_45FS	133.89	105.88			102480000	3498	1886	3285	3837;3838;3839;3840	4226;4227;4228;4229	4226	983	258		2
IAALVIDNGSGMCK	Deamidation (N)	1448.7	0.700336	1886	P63261;I3L3I0;I3L1U9;I3L4N8;I3L3R2;K7EM38;J3KT65	ACTG1	Actin, cytoplasmic 2;Actin, cytoplasmic 2, N-terminally processed	yes	no	0	1	0	0	0	44.354	44.354	2;3	6.4233e-39	23613	C-CoE_45FS	203.94	174.47			1119200000	3500	1886	3285	3843;3844;3845;3846;3847	4233;4234;4235;4236;4237	4233	983			4
IAALVIDNGSGMCKAGFAGDDAPR	Deamidation (N)	2406.13	0.13078	1886	P63261;I3L3I0;I3L1U9;I3L4N8;I3L3R2;K7EM38;J3KT65	ACTG1	Actin, cytoplasmic 2;Actin, cytoplasmic 2, N-terminally processed	yes	no	0	1	0	0	1	51.044	51.044	3	1.5493e-28	27950	C-CoE_45FS	164.58	143.23			42836000	3501	1886	3286	3848	4238	4238	983			1
IAGLQIGDKIMQVNGWDMTMVTHDQAR	Deamidation (N)	3028.46	0.456881	1301	O14907	TAX1BP3	Tax1-binding protein 3	yes	yes	0	1	0	0	1	70.978	70.978	4	4.1342e-08	40322	C-CoE_45FS	86.732	69.656			54161000	3511	1301	3296	3858	4248	4248	567			1
IALMNSVFNEHPSRR	2 Phospho (STY);Deamidation (N)	1930.82	0.816198	2216	Q8IVB5	LIX1L	LIX1-like protein	yes	yes	0	1	0	2	2	27.436	27.436	3	0.019552	12959	C-CoE_65FS	41.644	18.163			139750000	3517	2216	3302	3864	4254	4254	1122		470;471	0
IAPASNVSHTVVLRPLK	Deamidation (N)	1802.04	0.0414179	818	E9PJ35;E9PQI4;P43308	SSR2	Translocon-associated protein subunit beta	yes	no	0	1	0	0	0	34.166	34.166	4	0.00044652	17101	C-CoE_65FS	70.281	60.75			9061200	3529	818	3312	3876	4266	4266	377			1
IAVAAQNCYK	Deamidation (N)	1137.55	0.548844	1827	P60174	TPI1	Triosephosphate isomerase	yes	yes	0	1	0	0	0	16.085	16.085	2	0.0066512	6051	C-CoE_45FS	112.17	68.925			14030000	3538	1827	3319	3885;3886	4275;4276	4275	959			2
IAVNAVLTVADMERR	Deamidation (N)	1657.88	0.88214	1745	P48643;B7ZAR1;E9PCA1;E7ENZ3	CCT5	T-complex protein 1 subunit epsilon	yes	no	0	1	0	0	2	53.73	53.73	3	1.4641e-15	29644	C-CoE_45FS	160.27	122.68			28006000	3541	1745	3322	3889	4279	4279	918			1
ICALDDNVCMAFAGLTADAR	Deamidation (N)	2183.97	0.96496	1299	O14818	PSMA7	Proteasome subunit alpha type-7	yes	yes	0	1	0	0	0	74.534	74.534	3	0.00011787	42552	C-CoE_45FS	86.727	70.604			48286000	3546	1299	3326	3894	4284	4284	566			0
ICSNNGECVCGQCVCR	Deamidation (N)	1972.73	0.731805	1472	P05556;H7C4N8	ITGB1	Integrin beta-1	yes	no	0	1	0	0	1	14.746	14.746	3	0.0023499	5067	C-CoE_65FS	71.98	57.406			21052000	3557	1472	3337	3905	4295	4295	672			1
ICTQCPGSVQNLSK	Deamidation (N)	1591.73	0.733427	2165	Q6UW56	ATRAID	All-trans retinoic acid-induced differentiation factor	yes	yes	0	1	0	0	0	22.498	22.498	3	0.00025893	9838	C-CoE_65FS	101.3	89.138			25395000	3559	2165	3339	3907	4297	4297	1107			1
IDLAGSSLSGILDKDLSDRSNDIDLE	Deamidation (N)	2761.35	0.350528	2098	Q5JPT2;Q96B97	SH3KBP1	SH3 domain-containing kinase-binding protein 1	yes	no	0	1	0	0	2	74.696	74.696	3	0.0003557	42657	C-CoE_45FS	67.33	42.117			25294000	3578	2098	3357	3926	4316	4316	1080			1
IDLFHCIDPNDSK	Deamidation (N)	1573.71	0.708258	86	Q15185;A0A087WYT3	PTGES3	Prostaglandin E synthase 3	yes	no	0	1	0	0	0	52.818	52.818	3	0.025435	28629	C-CoE_65FS	42.789	25.71			6427000	3582	86	3360	3930	4320	4320	41			1
IDNNIEQISSYK	2 Phospho (STY);Deamidation (N)	1583.62	0.61575	667	CON__P13645;P13645	KRT10	Keratin, type I cytoskeletal 10	yes	no	0	1	0	2	1	72.188	72.188	3	0.023622	41115	C-CoE_45FS	43.084	10.587		+	13564000	3585	667	3363	3933	4323	4323	289		169;170	1
IDVNGILR	Deamidation (N)	899.508	0.507631	1521	P11021	HSPA5	78 kDa glucose-regulated protein	yes	yes	0	1	0	0	0	38.803	38.803	2	0.012296	19917	C-CoE_65FS	124.89	27.816			50028000	3594	1521	3372	3942	4332	4332	728			1
IFDVRNGGQILIADLR	Deamidation (N)	1799.99	0.989382	1819	P55735;E7ERC8;A8MXL6	SEC13	Protein SEC13 homolog	yes	no	0	1	0	0	1	68.764	68.764	3	0.003096	38454	C-CoE_65FS	68.257	49.8			6821900	3628	1819	3404	3978	4368	4368	956			1
IFNSTDYPASQR	Deamidation (N)	1398.64	0.641559	2318	Q92887	ABCC2	Canalicular multispecific organic anion transporter 1	yes	yes	0	1	0	0	0	26.529	26.529	2	0.00010666	12782	C-CoE_45FS	131.28	82.488			18755000	3638	2318	3414	3988	4378	4378	1173			1
IFSLHGFSNATQITSSK	Deamidation (N)	1837.92	0.921028	2456	Q9C0K1	SLC39A8	Zinc transporter ZIP8	yes	yes	0	1	0	0	0	51.374	51.374	3	0.00010612	27797	C-CoE_65FS	98.035	75.56			16628000	3642	2456	3418	3993	4383	4383	1212			1
IFTHIMDQYSYCTPSHIPFSNR	Deamidation (N)	2714.23	0.225743	787	Q9Y2E5;E9PCD7;H0YA68	MAN2B2	Epididymis-specific alpha-mannosidase;Alpha-mannosidase	yes	no	0	1	0	0	0	55.745	55.745	4	0.0025225	30436	C-CoE_65FS	50.776	38.463			25857000	3643	787	3419	3994	4384	4384	367			1
IFVANGTQGK	Deamidation (N)	1034.54	0.53966	1409	O95297;Q9UEL6;F8WFC4	MPZL1	Myelin protein zero-like protein 1	yes	no	0	1	0	0	0	18.513	18.513	2	0.0017337	7792	C-CoE_45FS	133.86	67.18			50683000	3645	1409	3421	3996	4386	4386	629			1
IGAIGRTNLFYK	Phospho (STY);Deamidation (N)	1432.71	0.711566	2638	Q9Y2P4	SLC27A6	Long-chain fatty acid transport protein 6	yes	yes	0	1	0	1	1	52.504	52.504	2	0.0087642	28790	C-CoE_45FS	71.379	13.521			180990000	3650	2638	3426	4001	4391	4391	1285		843	1
IGGDGNNKDDDPNEDWCAVCQNGGDLLCCE	Deamidation (N)	3397.29	0.286383	1000	H0Y612;Q9UPN9	TRIM33	E3 ubiquitin-protein ligase TRIM33	yes	no	0	1	0	0	2	55.128	55.128	3	0.029837	30489	C-CoE_45FS	47.537	30.599			59920000	3657	1000	3433	4008	4398	4398	460			1
IGKYCGLGLQMNHSIE	Deamidation (N)	1819.86	0.85969	613	C9JIW6;Q96PD2	DCBLD2	Discoidin, CUB and LCCL domain-containing protein 2	yes	no	0	1	0	0	1	43.314	43.314	3	0.0098798	22778	C-CoE_65FS	57.475	45.861			24807000	3663	613	3438	4014	4404	4404	248			1
IGPGEPLELLCNVSGALPPAGR	Deamidation (N)	2217.15	0.146353	2326	Q969P0	IGSF8	Immunoglobulin superfamily member 8	yes	yes	0	1	0	0	2	79.492	79.492	3	0.00051097	45609	C-CoE_45FS	80.236	70.484			46443000	3667	2326	3442	4018	4408	4408	1175			1
IGSNTRHGKSNLSE	2 Deamidation (N)	1500.72	0.716849	22	A0A087WX12;A0A087X032;A0A087WTH3;A0A087X251;A0A087X0T6;Q2M2Z5	KIZ	Centrosomal protein kizuna	yes	no	0	2	0	0	2	35.089	35.089	2	0.018354	18088	C-CoE_45FS	52.79	14.703			16683000	3673	22	3448	4024	4414	4414	6;7			1
IGTFCSNGTVSR	Deamidation (N)	1298.59	0.5925	2484	Q9H5V8	CDCP1	CUB domain-containing protein 1	yes	yes	0	1	0	0	0	21.67	21.67	2	1.1188e-06	9693	C-CoE_45FS	142.83	107.56			417720000	3674	2484	3449	4025	4415	4415	1223			1
IGYSNNGSDWK	Deamidation (N)	1240.54	0.536031	780	Q5JWQ4;E7EX60;Q5T7F0;E9PEP6;O14786;Q5JWQ6;V9GYL7	NRP1	Neuropilin-1	yes	no	0	1	0	0	0	23.378	23.378	2	1.8309e-06	10784	C-CoE_45FS	149.27	110.48			451070000	3680	780	3455	4031	4421	4421	361;362			1
IGYSNNGSDWK	2 Deamidation (N)	1241.52	0.520047	780	Q5JWQ4;E7EX60;Q5T7F0;E9PEP6;O14786;Q5JWQ6;V9GYL7	NRP1	Neuropilin-1	yes	no	0	2	0	0	0	26.309	26.309	2	0.0010608	12890	C-CoE_45FS	123.86	77.434			79448000	3681	780	3455	4032;4033	4422;4423	4423	361;362			2
IHSDQITASSQYSTNWSAER	Deamidation (N)	2281.02	0.0247178	780	Q5JWQ4;E7EX60;Q5T7F0;E9PEP6;O14786;Q5JWQ6;H0Y4A0	NRP1	Neuropilin-1	yes	no	0	1	0	0	1	31.036	31.036	3	0.00015992	15198	C-CoE_65FS	81.807	72.246			6225300	3693	780	3467	4045	4436	4436	363			1
IHVAGETDSSNLNVSEPR	Deamidation (N)	1924.91	0.912648	24	A0A087WVC6;A0A087WTK0;Q12913	PTPRJ	Protein-tyrosine-phosphatase;Receptor-type tyrosine-protein phosphatase eta	yes	no	0	1	0	0	2	24.241	24.241	3	0.014666	10972	C-CoE_65FS	65.231	48.737			6607400	3697	24	3471	4049	4440	4440	8			1
IIDKNGIHDLDNISFPK	Deamidation (N)	1939.01	0.00509196	1758	P49721;A0A087WVV1	PSMB2	Proteasome subunit beta type-2	yes	no	0	1	0	0	1	49.964	49.964	3	0.010777	26886	C-CoE_65FS	53.565	43.19			9892700	3708	1758	3482	4060	4454	4454	933			1
IIDVVYNASNNELVR	Deamidation (N)	1718.88	0.883914	1846	P62241;Q5JR95	RPS8	40S ribosomal protein S8	yes	no	0	1	0	0	1	52.264	52.264	3	0.00063065	28303	C-CoE_65FS	90.444	66.253			14540000	3715	1846	3488	4067	4461	4461	967			1
IIFANVSVR	Deamidation (N)	1018.58	0.581131	821	E9PNW2;E9PJC4;E9PQY7;E9PS99;E9PL78;E9PJM1;G3V1B9;E9PMQ9;E9PSI1;O15321	TM9SF1	Transmembrane 9 superfamily member 1	yes	no	0	1	0	0	0	49.721	49.721	2	0.012162	26687	C-CoE_65FS	107.66	37.397			25480000	3720	821	3493	4073	4467	4467	378			1
IIGANMRTYLLEK	2 Phospho (STY);Deamidation (N)	1681.76	0.755161	73	A0A087WY00;G3V394;F8WE88;F8W6H6;Q9Y4I1	MYO5A	Unconventional myosin-Va	yes	no	0	1	0	2	2	36.369	36.369	2	0.030038	18975	C-CoE_45FS	61.353	10.261			45856000	3722	73	3495	4075	4469	4469	35		648	0
IINDNATYCR	Deamidation (N)	1239.56	0.555386	415	A0A494C128;O00567;Q5JXT2	NOP56	Nucleolar protein 56	yes	no	0	1	0	0	0	14.942	14.942	2	6.7847e-08	5629	C-CoE_45FS	155.1	81.172			18214000	3734	415	3507	4087	4481	4481	195			1
IITITGTQDQIQNAQYLLQNSVK	Deamidation (N)	2589.36	0.364996	1843	P61978	HNRNPK	Heterogeneous nuclear ribonucleoprotein K	yes	yes	0	1	0	0	0	68.186	68.186	3	3.5542e-05	38570	C-CoE_45FS	69.72	62.606			70716000	3742	1843	3515	4095	4491	4491	965			1
IKDHIQNGKLDLTK	Deamidation (N)	1622.9	0.89917	2521	Q9NR30	DDX21	Nucleolar RNA helicase 2	yes	yes	0	1	0	0	2	14.87	14.87	3	0.008037	5186	C-CoE_65FS	87.083	63.627			8952600	3755	2521	3527	4109	4505	4505	1242			1
IKVFDADEIGSDNWLANFTFASGNE	Deamidation (N)	2760.26	0.255506	2003	Q14126	DSG2	Desmoglein-2	yes	yes	0	1	0	0	2	79.897	79.897	3	7.8547e-05	45851	C-CoE_45FS	84.947	76.858			77045000	3767	2003	3537	4123	4522	4522	1047			1
ILAMTNLVSAYQNNDITEFEK	Deamidation (N)	2414.17	0.167542	509	B4DIH5;P61201	COPS2	COP9 signalosome complex subunit 2	yes	no	0	1	0	0	2	73.816	73.816	3	0.0023348	41544	C-CoE_65FS	74.953	66.01			20829000	3775	509	3545	4131	4530	4530	224			1
ILCIYDINR	Phospho (STY);Deamidation (N)	1259.56	0.562125	356	A0A2R8YCL4			yes	yes	0	1	0	1	0	13.72	13.72	3	0.022049	4837	C-CoE_45FS	56.563	29.448			13799000	3777	356	3547	4133	4532	4532	161		813	1
ILDTWENMKFTVVK	Oxidation (M);Deamidation (N)	1739.88	0.880409	256	A0A0J9YY17;A0A1C7CYW8;Q8IVF4	DNAH10	Dynein heavy chain 10, axonemal	yes	no	0	1	1	0	2	51.806	51.806	3	0.0074774	27984	C-CoE_65FS	72.089	9.1654			65316000	3784	256	3554	4140	4539	4539	102	27		1
ILFIFIDSDHTDNQR	Deamidation (N)	1833.89	0.889728	1481	P07237;H7BZ94;I3L398;H0Y3Z3;I3L4M2	P4HB	Protein disulfide-isomerase	yes	no	0	1	0	0	0	70.905	70.905	3	6.555e-07	39362	C-CoE_65FS	131.35	106.03			104570000	3789	1481	3558	4148;4149	4551;4552	4551	688			2
ILHVDNHIGISIAGLTADAR	Deamidation (N)	2086.12	0.117102	856	P25786;F5GX11;B4DEV8	PSMA1	Proteasome subunit alpha type-1;Proteasome subunit alpha type	yes	no	0	1	0	0	0	60.652	60.652	3	0.0015989	33506	C-CoE_65FS	60.034	44.78			4223300	3800	856	3568	4160	4563	4563	390			1
ILIRPMYSNPPLNGAR	Deamidation (N)	1811.97	0.971624	1436	P00505	GOT2	Aspartate aminotransferase, mitochondrial	yes	yes	0	1	0	0	0	45.153	45.153	3	0.0016927	24289	C-CoE_45FS	66.059	52.646			16260000	3802	1436	3570	4162	4565	4565	640			1
ILKGLGFNLTE	Deamidation (N)	1204.67	0.67034	671	CON__P34955			yes	yes	0	1	0	0	1	64.081	64.081	2	0.0052563	36012	C-CoE_45FS	126.07	61.647		+	181380000	3806	671	3574	4166	4570	4570	298			1
ILKNMCEHSNTLVQQAMMVSE	Oxidation (M);2 Phospho (STY);2 Deamidation (N)	2640.04	0.0382132	482	B1AKP8;P42345	MTOR	Serine/threonine-protein kinase mTOR	yes	no	0	2	1	2	2	10.456	10.456	3	0.0086184	2444	C-CoE_65FS	42.106	8.4574			22430000	3807	482	3575	4167	4571	4571	214;215	43;44	137;681	1
ILLTCSLNDSATE	Deamidation (N)	1436.67	0.670476	1691	P35613;A0A087X2B5;I3L192;A0A2R8YDZ0;A0A087X215	BSG	Basigin	yes	no	0	1	0	0	0	55.238	55.238	2	0.00020415	30473	C-CoE_45FS	127.68	74.513			5200600000	3812	1691	3580	4172	4576;4577	4576	889			2
ILLTCSLNDSATEVTGHR	Deamidation (N)	1986.97	0.968055	1691	P35613;A0A087X2B5;I3L192;A0A2R8YDZ0	BSG	Basigin	yes	no	0	1	0	0	1	44.514	44.514	3;4	2.1791e-26	22830	C-CoE_45FS	167.29	150			286930000	3813	1691	3581	4173;4174	4578;4579	4578	889			1
ILNDVQDRFE	Deamidation (N)	1248.6	0.598631	1994;1272	O00148;Q13838;A0A0G2JJZ9;H0Y400	DDX39A;DDX39B	ATP-dependent RNA helicase DDX39A;Spliceosome RNA helicase DDX39B	no	no	0	1	0	0	1	38.799	38.799	2	0.015816	20336	C-CoE_45FS	120.15	40.442			96127000	3819	1272;1994	3586	4180	4586	4586	557			1
ILNNGHAFNVEFDDSQDK	Deamidation (N)	2062.92	0.923213	1440	P00918;E5RID5;E5RK37	CA2	Carbonic anhydrase 2	yes	no	0	1	0	0	1	47.333	47.333	3	0.027185	25316	C-CoE_65FS	43.955	29.94			18186000	3820	1440	3587	4181	4587	4587	650			1
ILNVTLVPYGNAQEQNVSGR	2 Deamidation (N)	2173.1	0.101512	1541	P13284	IFI30	Gamma-interferon-inducible lysosomal thiol reductase	yes	yes	0	2	0	0	1	62.347	62.347	3;4	1.4725e-35	34508	C-CoE_65FS	158.65	146.86			580580000	3823	1541	3590	4184;4185	4590;4591	4591	761;762;763			1
ILNVTLVPYGNAQEQNVSGR	3 Deamidation (N)	2174.09	0.0855271	1541	P13284	IFI30	Gamma-interferon-inducible lysosomal thiol reductase	yes	yes	0	3	0	0	1	64.165	64.165	3	0.0086559	35776	C-CoE_65FS	61.942	52.361			36398000	3824	1541	3590	4186	4592	4592	761;762;763			1
ILNVTLVPYGNAQEQNVSGRWE	2 Deamidation (N)	2488.22	0.223418	1541	P13284	IFI30	Gamma-interferon-inducible lysosomal thiol reductase	yes	yes	0	2	0	0	2	71.652	71.652	3	3.4095e-16	40719	C-CoE_45FS	146.97	135.83			91401000	3825	1541	3591	4187	4593	4593	761;762;763			1
ILQDFQNK	Deamidation (N)	1005.51	0.513111	1544	P13611	VCAN	Versican core protein	yes	yes	0	1	0	0	0	23.112	23.112	2	7.1775e-06	10683	C-CoE_45FS	104.45	24.979			0	3829	1544	3595	4191	4599	4599	770			1
ILTNNSQTPILSPQEVVSCSQYAQGCE	Deamidation (N)	3023.39	0.385216	1801	P53634	CTSC	Dipeptidyl peptidase 1;Dipeptidyl peptidase 1 exclusion domain chain;Dipeptidyl peptidase 1 heavy chain;Dipeptidyl peptidase 1 light chain	yes	yes	0	1	0	0	1	69.241	69.241	3	6.6747e-06	39402	C-CoE_45FS	78.236	68.649			916010000	3846	1801	3612	4208	4621;4622	4622	944;945			2
ILTNNSQTPILSPQEVVSCSQYAQGCEGGFPYLIAGK	Deamidation (N)	4026.93	0.934318	1801	P53634	CTSC	Dipeptidyl peptidase 1;Dipeptidyl peptidase 1 exclusion domain chain;Dipeptidyl peptidase 1 heavy chain;Dipeptidyl peptidase 1 light chain	yes	yes	0	1	0	0	2	77.049	77.049	4	3.3199e-26	44098	C-CoE_45FS	120.69	111.77			613160000	3847	1801	3613	4209	4623	4623	944;945			1
IMQVNGWDMTMVTHDQAR	Deamidation (N)	2132.94	0.944165	1301	O14907	TAX1BP3	Tax1-binding protein 3	yes	yes	0	1	0	0	0	55.516	55.516	3	3.3851e-05	30125	C-CoE_45FS	112.34	98.506			59274000	3874	1301	3636	4237;4238	4653;4654	4653	567			2
IMRDPDTGNSKGYAFINFASFDASDAAIE	Deamidation (N)	3123.41	0.413145	2049	Q15427;Q5SZ64	SF3B4	Splicing factor 3B subunit 4	yes	no	0	1	0	0	2	74.869	74.869	3	1.7552e-07	42777	C-CoE_45FS	92.632	79.579			30204000	3875	2049	3637	4239	4655	4655	1067;1068			1
IMRSLSLSTNLQE	Phospho (STY);Deamidation (N)	1571.73	0.726624	61	A0A087WWS6;P01562	IFNA13;IFNA1	Interferon alpha-1/13	yes	no	0	1	0	1	1	27.213	27.213	2	0.019716	13189	C-CoE_45FS	72.643	20.064			141470000	3876	61	3638	4240	4656	4656	27		9;10;644	0
INATDADEPNTLNSK	2 Deamidation (N)	1603.72	0.721325	2003	Q14126;J3KSI6	DSG2	Desmoglein-2	yes	no	0	2	0	0	1	20.085	20.085	2	0.0053293	8837	C-CoE_45FS	79.466	51.262			7715400	3883	2003	3644	4247	4663	4663	1048;1049			1
INATDADEPNTLNSK	Deamidation (N)	1602.74	0.73731	2003	Q14126;J3KSI6	DSG2	Desmoglein-2	yes	no	0	1	0	0	1	18.333	18.333	3	0.00041438	7277	C-CoE_65FS	103.14	78.623			69172000	3884	2003	3644	4248	4664	4664	1048;1049			1
INISSPGSPVTAVTDDFKQGQR	Deamidation (N)	2317.16	0.155004	1729	P46059	SLC15A1	Solute carrier family 15 member 1	yes	yes	0	1	0	0	1	53.127	53.127	3	0.00034941	28835	C-CoE_65FS	70.917	51.873			16715000	3886	1729	3646	4250	4666;4667	4667	913			2
INMAHLCIVGSHAVNGVAK	Oxidation (M);Deamidation (N)	2007	0.00300025	824	E9PK47;P06737	PYGL	Alpha-1,4 glucan phosphorylase;Glycogen phosphorylase, liver form	yes	no	0	1	1	0	0	26.109	26.109	4	0.0051516	12549	C-CoE_45FS	48.848	33.654			23838000	3889	824	3649	4253	4670	4670	379	74		1
INMAHLCIVGSHAVNGVAK	Deamidation (N)	1991.01	0.00808563	824	E9PK47;P06737	PYGL	Alpha-1,4 glucan phosphorylase;Glycogen phosphorylase, liver form	yes	no	0	1	0	0	0	39.443	39.443	4	9.725e-06	19980	C-CoE_45FS	114.34	84.649			253000000	3890	824	3649	4254;4255	4671;4672	4671	379			2
INMAHLCVIGSHAVNGVAR	Oxidation (M);Deamidation (N)	2035.01	0.00914826	1525	P11216	PYGB	Glycogen phosphorylase, brain form	yes	yes	0	1	1	0	0	26.891	26.891	4	0.0015246	13042	C-CoE_45FS	58.997	49.714			20263000	3891	1525	3650	4256	4673	4673	739	159		1
INMAHLCVIGSHAVNGVAR	Deamidation (N)	2019.01	0.0142336	1525	P11216	PYGB	Glycogen phosphorylase, brain form	yes	yes	0	1	0	0	0	38.959	38.959	3;4	2.0996e-09	20076	C-CoE_65FS	114.55	100.57			201200000	3892	1525	3650	4257;4258	4674;4675	4675	739			1
INNMTVPSK	Deamidation (N)	1003.5	0.500831	501	H0YMQ9;H0YKQ8;B3KXX3;Q9UHW9	SLC12A6	Solute carrier family 12 member 6	yes	no	0	1	0	0	0	16.354	16.354	2	0.011205	6083	C-CoE_65FS	109.11	26.439			10711000	3894	501	3652	4260	4677	4677	220			1
INQLTRKSLQDYYWQISNTK	Phospho (STY);2 Deamidation (N)	2580.23	0.226134	355	A0A2R8Y8B5;Q6DHV5	CC2D2B	Protein CC2D2B	yes	no	0	2	0	1	2	79.604	79.604	3	0.0074615	45103	C-CoE_65FS	48.848	16.456			12143000	3898	355	3656	4264	4681	4681	159;160		111;675	1
INSGGKLPNFGFVVFDDSEPVQK	Deamidation (N)	2494.24	0.238005	1973	Q13283	G3BP1	Ras GTPase-activating protein-binding protein 1	yes	yes	0	1	0	0	2	73.421	73.421	3	0.00015807	41850	C-CoE_45FS	82.177	74.817			40281000	3901	1973	3658	4267	4684	4684	1030			1
INSSLQLPDR	Deamidation (N)	1142.59	0.593152	1063	Q9NPR2;H0YMZ3	SEMA4B	Semaphorin-4B	yes	no	0	1	0	0	0	34.012	34.012	2	0.0031101	17466	C-CoE_45FS	125.82	80.099			7329400	3907	1063	3662	4274	4692	4692	481			1
INSTTHPGADLRE	Deamidation (N)	1410.67	0.673921	653	CON__P00735			yes	yes	0	1	0	0	1	12.69	12.69	2;3	0.0095289	4266	C-CoE_45FS	84.289	39.98		+	64971000	3908	653	3663	4275;4276	4693;4694	4693	273			1
IQNGAQGIR	Deamidation (N)	956.504	0.503943	983	P31943;G8JLB6;E9PCY7;D6RBM0;D6RFM3;D6RIT2;D6RIU0;D6RDU3;D6RIH9;D6RJ04;E7EN40;D6R9T0;D6RAM1;E7EQJ0;D6RDL0;D6RF17	HNRNPH1	Heterogeneous nuclear ribonucleoprotein H;Heterogeneous nuclear ribonucleoprotein H, N-terminally processed	yes	no	0	1	0	0	0	10.07	10.07	2	0.005884	2190	C-CoE_65FS	117.17	17.25			13374000	3939	983	3694	4308	4729	4729	454			1
IQSFLGGAPTEDLKALSQQNVSMDLATFMK	Deamidation (N)	3240.6	0.604651	1074	H3BMA1;H3BUX1;Q13421	MSLN	Mesothelin;Megakaryocyte-potentiating factor;Mesothelin, cleaved form	yes	no	0	1	0	0	2	79.449	79.449	3	1.3012e-10	45568	C-CoE_45FS	95.302	78.226			54307000	3950	1074	3704	4319	4740	4740	495			0
IQVNCPPAVTENK	Deamidation (N)	1469.72	0.718429	265	A0A0U1RQT9;C9JYN0;Q16563	SYPL1	Synaptophysin-like protein 1	yes	no	0	1	0	0	1	24.202	24.202	2	1.36e-08	11257	C-CoE_45FS	149.23	118.9			2859600000	3954	265	3708	4323	4744;4745	4744	110			2
ISRDNILCK	Deamidation (N)	1118.58	0.575393	334	H0Y9J1;A0A2R8YFA1;A0A2R8YE59;A0A2R8Y5H3;A0A2U3TZL3;A0A2R8Y7Q9;A0A2R8YEK8;A0A2R8YE18;A0A2R8Y5S9;A0A2R8Y7C5;Q9Y5P4	COL4A3BP	Collagen type IV alpha-3-binding protein	yes	no	0	1	0	0	1	14.572	14.572	3	0.010182	5415	C-CoE_45FS	87.308	35.029			26760000	3994	334	3747	4364	4789	4789	152			1
ISVQVHNATCTVR	Deamidation (N)	1484.74	0.740561	806	Q12866;E9PHX8;A0A087WZQ5	MERTK	Tyrosine-protein kinase Mer;Receptor protein-tyrosine kinase	yes	no	0	1	0	0	0	18.549	18.549	3	0.010015	7439	C-CoE_65FS	56.482	40.541			8782400	4003	806	3756	4373	4798	4798	371			1
ITDQEASENHVAATGSHLCVLR	Deamidation (N)	2408.14	0.139036	2398	Q99575	POP1	Ribonucleases P/MRP protein subunit POP1	yes	yes	0	1	0	0	2	27.777	27.777	4	0.0019544	13159	C-CoE_65FS	59.469	45.877			9676000	4014	2398	3766	4384	4809	4809	1202			1
ITDSEDKALMNGSE	Deamidation (N)	1509.65	0.650468	1691	P35613;A0A087X2B5;I3L192;A0A087WUV8;R4GMX5	BSG	Basigin	yes	no	0	1	0	0	2	23.211	23.211	2	8.0028e-110	10702	C-CoE_45FS	266.69	181.33			102810000	4016	1691	3768	4386	4811	4811	890			1
ITFDDHKNGSCGVSYIAQEPGNYE	Deamidation (N)	2701.16	0.160225	741	E7EN95;O75369	FLNB	Filamin-B	yes	no	0	1	0	0	2	43.147	43.147	3	0.00010737	23082	C-CoE_45FS	82.593	65.331			42813000	4020	741	3772	4390	4815	4815	345			1
ITFKPIAPSGQNATCTR	Deamidation (N)	1861.94	0.935632	2372	Q96QE2	SLC2A13	Proton myo-inositol cotransporter	yes	yes	0	1	0	0	0	31.024	31.024	3	0.00010597	15117	C-CoE_65FS	98.227	88.944			63244000	4021	2372	3773	4391	4816;4817	4817	1187			2
ITGFLLIQAWPENRTDLHAFE	Deamidation (N)	2471.25	0.24851	1437	P00533;Q504U8;E9PFD7;A0A1W2PRR9	EGFR	Epidermal growth factor receptor;Receptor protein-tyrosine kinase	yes	no	0	1	0	0	2	78.513	78.513	3	0.00292	44443	C-CoE_65FS	73.057	58.895			9215900	4022	1437	3774	4392	4818	4818	646			1
ITISDTPLYNLE	Phospho (STY);Deamidation (N)	1458.65	0.653108	1046	H0YK45	HERC1		yes	yes	0	1	0	1	0	55.261	55.261	2	0.013317	30528	C-CoE_45FS	60.019	8.9529			1.6987e+09	4025	1046	3777	4395	4821	4821	474		257;702	0
ITITNDKGR	Deamidation (N)	1017.55	0.545473	1523;242;835;1572	A0A0G2JIW1;P0DMV9;P0DMV8;V9GZ37;Q53FA3;P34931;E9PM13;P11142;E9PKE3;E9PNE6;A8K7Q2;E9PS65;P17066	HSPA1B;HSPA1A;HSPA1L;HSPA8;HSPA6	Heat shock 70 kDa protein 1B;Heat shock 70 kDa protein 1A;Heat shock 70 kDa protein 1-like;Heat shock cognate 71 kDa protein;Heat shock 70 kDa protein 6	no	no	0	1	0	0	1	9.9649	9.9649	2	2.4955e-24	2658	C-CoE_45FS	182.39	123.47			283830000	4029	242;835;1523;1572	3781	4399;4400	4825;4826	4826	95			1
ITNLINSTR	Deamidation (N)	1031.56	0.561123	917	F8VVI6;F8W111;P14384	CPM	Carboxypeptidase M	yes	no	0	1	0	0	0	27.703	27.703	2	0.029204	13568	C-CoE_45FS	98.033	20.751			7109000	4040	917	3792	4412	4838	4838	436			1
ITNNIVYFLPR	Phospho (STY);2 Deamidation (N)	1430.68	0.684683	2378	Q96RS0	TGS1	Trimethylguanosine synthase	yes	yes	0	2	0	1	0	21.369	21.369	3	0.025276	9141	C-CoE_65FS	40.496	16.82			29802000	4041	2378	3793	4413	4839	4839	1191;1192			1
ITSVEIGVVAVKAINSNYYLAMNK	3 Phospho (STY);2 Deamidation (N)	2838.26	0.260482	1322	O15520	FGF10	Fibroblast growth factor 10	yes	yes	0	2	0	3	2	64.423	64.423	3	0.0064916	36240	C-CoE_45FS	40.381	17.745			51354000	4042	1322	3794	4414	4840	4840	586;587		323;324;718	1
IVADKDYSVTANSK	Deamidation (N)	1510.75	0.751503	1480	P07195;A0A3B3IS95;A8MW50;C9J7H8;F5H793	LDHB	L-lactate dehydrogenase B chain;L-lactate dehydrogenase	yes	no	0	1	0	0	1	13.637	13.637	2	5.56e-06	4824	C-CoE_45FS	140.91	105.68			12485000	4053	1480	3803	4425	4851	4851	685			1
IVDNGYGYVSNGSVYFDTAK	2 Deamidation (N)	2169.97	0.974245	511	B4DKY1;P49589	CARS	Cysteine--tRNA ligase, cytoplasmic	yes	no	0	2	0	0	0	54.51	54.51	3	0.0011887	29730	C-CoE_65FS	57.496	48.332			0	4063	511	3813	4435	4861	4861	225;226			1
IVDVNLTSEGK	Deamidation (N)	1174.61	0.608133	2123	Q5TB53;Q9HD45	TM9SF3	Transmembrane 9 superfamily member 3	yes	no	0	1	0	0	1	31.521	31.521	2	0.013963	15826	C-CoE_45FS	117.7	72.617			430580000	4064	2123	3814	4436	4862	4862	1088			1
IVLQIDNAR	Deamidation (N)	1041.58	0.581859	1473;662;660	P08727;CON__P08727;C9JM50;CON__P19001;P05783;F8VZY9;CON__P05784	KRT19;KRT18	Keratin, type I cytoskeletal 19;Keratin, type I cytoskeletal 18	no	no	0	1	0	0	0	37.441	37.441	2	8.2241e-05	19562	C-CoE_45FS	94.302	38.292		+	0	4086	662;1473;660	3835	4458	4890	4890	280			1
IVSPEPGGAVGPNLTCR	Deamidation (N)	1723.86	0.856319	82	Q6UXD5;A0A087WYL5;H3BN26	SEZ6L2	Seizure 6-like protein 2	yes	no	0	1	0	0	1	38.377	38.377	3	0.00031051	19636	C-CoE_65FS	79.805	68.113			111750000	4098	82	3847	4470	4903	4903	40			1
IVTPEEYYNVTVQ	Deamidation (N)	1554.75	0.745355	1381	O75629	CREG1	Protein CREG1	yes	yes	0	1	0	0	2	60.025	60.025	2	0.016393	33488	C-CoE_45FS	94.692	73.953			351820000	4100	1381	3849	4472	4905	4905	613			1
IVVNVSDTNDHAPWFTASSYK	Deamidation (N)	2351.11	0.106991	49	Q14517;A0A087WVP1	FAT1	Protocadherin Fat 1;Protocadherin Fat 1, nuclear form	yes	no	0	1	0	0	0	56.463	56.463	3	0.0026325	30913	C-CoE_65FS	53.342	41.719			15350000	4105	49	3854	4477	4910	4910	23			1
IVVVWVGTNNHGHTAE	Deamidation (N)	1732.85	0.853283	2038	Q15102;M0R389;M0QZT2;M0R1K3	PAFAH1B3	Platelet-activating factor acetylhydrolase IB subunit gamma	yes	no	0	1	0	0	0	44.446	44.446	3	0.0095467	23482	C-CoE_65FS	49.188	37.496			8829600	4111	2038	3859	4483	4917	4917	1059;1060			1
IVVVWVGTNNHGHTAEQVTGGIK	Deamidation (N)	2416.25	0.249907	2038	Q15102;M0R389;M0QZT2	PAFAH1B3	Platelet-activating factor acetylhydrolase IB subunit gamma	yes	no	0	1	0	0	1	44.647	44.647	4	1.2771e-05	22771	C-CoE_65FS	81.356	66.742			103240000	4113	2038	3860	4485;4486	4921;4922	4921	1059;1060			2
IWNYNKSR	Phospho (STY);Deamidation (N)	1160.5	0.501574	1347	O60303	KIAA0556	Uncharacterized protein KIAA0556	yes	yes	0	1	0	1	1	73.266	73.266	2	0.022219	41754	C-CoE_45FS	83.614	15.633			0	4119	1347	3866	4492	4930	4930	598		328	1
IYPQTIQHNPNGR	Deamidation (N)	1537.76	0.763739	1690	P35606	COPB2	Coatomer subunit beta'	yes	yes	0	1	0	0	0	13	13	3	0.00094666	4006	C-CoE_65FS	87.001	69.634			14411000	4134	1690	3881	4510	4949	4949	886			1
IYRQNGTLSKVE	Deamidation (N)	1407.74	0.735793	679	CON__Q3SZR3			yes	yes	0	1	0	0	2	14.461	14.461	2	0.011038	5326	C-CoE_45FS	112.36	76.414		+	66582000	4135	679	3882	4511	4950	4950	312			1
KADIFINGSQLGEDFIQLHK	Deamidation (N)	2273.17	0.169197	2632	Q9Y251	HPSE	Heparanase;Heparanase 8 kDa subunit;Heparanase 50 kDa subunit	yes	yes	0	1	0	0	2	68.168	68.168	3	0.0011711	38571	C-CoE_45FS	99.86	91.037			26924000	4145	2632	3892	4525	4970	4970	1282			1
KAHVLAASVEQATQNFLE	Deamidation (N)	1956	0.995256	1625	P26232;C9IZ88	CTNNA2	Catenin alpha-2	yes	no	0	1	0	0	2	57.312	57.312	3	0.0089496	31968	C-CoE_45FS	67.685	51.841			53286000	4152	1625	3899	4532	4978	4978	857			1
KATFIKVPQNQNGK	Deamidation (N)	1572.86	0.862391	1582	P19338;H7BY16	NCL	Nucleolin	yes	no	0	1	0	0	2	14.345	14.345	3	0.032061	4837	C-CoE_65FS	71.976	54.232			15121000	4162	1582	3909	4542	4988	4988	809			1
KAVLVNNITTGER	Deamidation (N)	1414.78	0.777993	2250	Q8NBJ4;C9JYM4	GOLM1	Golgi membrane protein 1	yes	no	0	1	0	0	2	23.297	23.297	2	3.2314e-12	10829	C-CoE_45FS	141.44	104.38			108750000	4164	2250	3911	4544	4990	4990	1130			0
KCLNCSETMVDGE	Deamidation (N)	1542.6	0.600029	686	CON__Q9TRI1			yes	yes	0	1	0	0	2	19.937	19.937	2	0.003344	8801	C-CoE_45FS	118.4	75.66		+	33043000	4168	686	3915	4548	4994;4995	4995	321			2
KCNGGAINCTNVQISDSPFR	Deamidation (N)	2238.02	0.0157498	2475	Q9H2U2	PPA2	Inorganic pyrophosphatase 2, mitochondrial	yes	yes	0	1	0	0	1	40.059	40.059	3	0.0029834	20772	C-CoE_65FS	50.358	32.124			0	4171	2475	3918	4551	4998	4998	1217			1
KCSNISIGDEVQFE	Deamidation (N)	1625.72	0.724302	1472	P05556	ITGB1	Integrin beta-1	yes	yes	0	1	0	0	2	47.36	47.36	2;3	1.4667e-19	25599	C-CoE_45FS	167.12	128.55			487220000	4172	1472	3919	4552;4553	4999;5000;5001	4999	670			2
KDFEDLYTPVNGSIVIVR	Deamidation (N)	2065.07	0.0731715	943	P02786;G3V0E5	TFRC	Transferrin receptor protein 1;Transferrin receptor protein 1, serum form	yes	no	0	1	0	0	2	65.528	65.528	3	1.3606e-12	36917	C-CoE_45FS	153.75	138.23			170650000	4177	943	3924	4558	5006;5007	5007	446			2
KDHMVTMHDVLDAQWLYDNHKDE	Deamidation (N)	2840.25	0.253414	1364	O60832;H7C2Q2	DKC1	H/ACA ribonucleoprotein complex subunit 4	yes	no	0	1	0	0	2	54.704	54.704	5	0.00032578	30054	C-CoE_45FS	56.72	37.51			67408000	4183	1364	3928	4565	5014	5014	605			1
KDLYANTVLSGGTTMYPGIADR	Oxidation (M);Deamidation (N)	2359.14	0.136576	1886;1830	P60709;A0A2R8Y793;P63261	ACTB;ACTG1	Actin, cytoplasmic 1;Actin, cytoplasmic 1, N-terminally processed;Actin, cytoplasmic 2;Actin, cytoplasmic 2, N-terminally processed	no	no	0	1	1	0	1	49.097	49.097	3	0.00087926	26375	C-CoE_65FS	64.589	47.012			8845600	4188	1830;1886	3932	4573	5023	5023	961	232		1
KDLYANTVLSGGTTMYPGIADR	Deamidation (N)	2343.14	0.141662	1886;1830	P60709;A0A2R8Y793;P63261	ACTB;ACTG1	Actin, cytoplasmic 1;Actin, cytoplasmic 1, N-terminally processed;Actin, cytoplasmic 2;Actin, cytoplasmic 2, N-terminally processed	no	no	0	1	0	0	1	54.559	54.559	3	2.1632e-05	29738	C-CoE_65FS	103.26	94.44			13462000	4190	1830;1886	3932	4576	5028	5028	961			1
KDMSGHYQNALYLGDVSER	Deamidation (N)	2183	0.995332	380	A0A3B3IT15;A0A3B3IS84;P53621;A0A3B3ISC6;A0A3B3IU89	COPA	Coatomer subunit alpha;Xenin;Proxenin	yes	no	0	1	0	0	2	33.79	33.79	3	0.0019045	16886	C-CoE_65FS	85.146	76.1			9436400	4192	380	3933	4579	5031	5031	172			1
KDYGSQEDFTQVWNTTMK	Deamidation (N)	2177.96	0.957549	1356	O60635	TSPAN1	Tetraspanin-1	yes	yes	0	1	0	0	2	54.297	54.297	3	0.0017798	29569	C-CoE_65FS	85.054	70.126			28113000	4206	1356	3947	4593	5045	5045	603			1
KENGMPMDIVNTSGR	2 Deamidation (N)	1649.74	0.738906	1109	H3BU51;Q9UFM8;Q9Y639	NPTN;DKFZp566H1924	Neuroplastin	yes	no	0	2	0	0	2	38.111	38.111	3	0.0050875	19571	C-CoE_65FS	66.965	47.642			8547800	4214	1109	3955	4602	5055	5055	504;505			1
KENSMDTASQAIK	Oxidation (M);Deamidation (N)	1438.66	0.660973	2413	Q9BRV8	SIKE1	Suppressor of IKBKE 1	yes	yes	0	1	1	0	2	35.117	35.117	2	0.006823	17660	C-CoE_65FS	62.303	15.846			0	4215	2413	3956	4603;4604	5056;5057	5056	1206	308		2
KEPLSDPVGTCYLSTDNFTR	Deamidation (N)	2300.06	0.0630771	1500	P08648	ITGA5	Integrin alpha-5;Integrin alpha-5 heavy chain;Integrin alpha-5 light chain	yes	yes	0	1	0	0	2	50.645	50.645	3	3.7603e-10	27247	C-CoE_65FS	134.87	112.23			113500000	4216	1500	3957	4605	5058;5059	5059	711			2
KGCLLLSHLNE	Deamidation (N)	1283.65	0.654372	650	CON__ENSEMBL:ENSBTAP00000024146			yes	yes	0	1	0	0	1	37.633	37.633	2	0.00084521	19602	C-CoE_45FS	125.97	90.675		+	158010000	4241	650	3982	4632	5086	5086	268			1
KGDVAFVKDQTVIQNTDGNNNE	Deamidation (N)	2406.13	0.129911	675	CON__Q29443;CON__Q0IIK2			yes	no	0	1	0	0	2	29.858	29.858	3	0.0022576	14624	C-CoE_45FS	69.255	57.944		+	81331000	4248	675	3988	4639;4640	5094;5095	5094	303;304			2
KGFCEAPGNR	Deamidation (N)	1135.51	0.508042	1635	P27701;H0YD57	CD82	CD82 antigen	yes	no	0	1	0	0	2	9.1858	9.1858	2	0.0035182	1635	C-CoE_65FS	119.75	68.687			0	4255	1635	3995	4648	5103	5103	860			1
KGTDVNVFNTILTTR	Deamidation (N)	1678.89	0.889	1454	P04083	ANXA1	Annexin A1	yes	yes	0	1	0	0	1	62.982	62.982	3	0.0001555	34901	C-CoE_65FS	113.59	102.15			7145200	4266	1454	4005	4660	5116	5116	654			1
KHHDYYITSTSNGSLE	Deamidation (N)	1851.83	0.827522	1909	P98172	EFNB1	Ephrin-B1	yes	yes	0	1	0	0	1	20.471	20.471	3	0.00021301	9034	C-CoE_45FS	98.439	78.6			21510000	4282	1909	4019	4677	5133	5133	994			1
KHHQHHHQQQHHQQQQQQPPPPPIPANGQQASSQNE	Deamidation (N)	4196.95	0.952277	569	C9IZL7;Q15233;C9JYS8;C9JJ13;C9J4X2	NONO	Non-POU domain-containing octamer-binding protein	yes	no	0	1	0	0	1	9.6706	9.6706	6	1.4234e-15	2282	C-CoE_45FS	116.57	97.946			629690000	4283	569	4020	4678	5134	5134	240			1
KIADSIGCSTNNILFLTDVTR	Deamidation (N)	2338.18	0.183861	2597	Q9UHY7;D6RA00;A0A0C4DGY8	ENOPH1	Enolase-phosphatase E1	yes	no	0	1	0	0	1	69.19	69.19	3	0.0015371	38713	C-CoE_65FS	61.222	52.728			14486000	4291	2597	4027	4686	5144	5144	1268;1269			1
KIEDNNTLVFIVDVK	Deamidation (N)	1746.94	0.940366	461	H7BY10;K7EJV9;K7ERT8;A8MUS3;P62750;K7EMA7	RPL23A	60S ribosomal protein L23a	yes	no	0	1	0	0	2	63.515	63.515	3	0.0028761	35397	C-CoE_65FS	92.38	47.101			55487000	4297	461	4032	4693;4694	5154;5155	5155	210;211			2
KIQPSGGTNINEALLR	Phospho (STY);2 Deamidation (N)	1791.88	0.876794	686	CON__Q9TRI1;Q5T985;P19823	ITIH2	Inter-alpha-trypsin inhibitor heavy chain H2	yes	no	0	2	0	1	2	18.073	18.073	3	0.032856	7138	C-CoE_65FS	41.967	7.6641		+	9727700	4306	686	4041	4703	5165	5165	322;323		171;688	1
KITLLLNR	Phospho (STY);Deamidation (N)	1050.58	0.583847	285	A0A1B0GTZ4			yes	yes	0	1	0	1	1	28.324	28.324	2	0.023927	13514	C-CoE_65FS	46.37	7.3486			11030000	4311	285	4046	4709	5172	5172	129		668	0
KLCPDCPLLAPLNDSR	Deamidation (N)	1868.91	0.912454	666	CON__P12763			yes	yes	0	1	0	0	1	53.307	53.307	3	2.9576e-05	29957	C-CoE_65FS	78.234	67.953		+	22477000	4325	666	4060	4724;4725;4726;4727;4728;4729	5187;5188;5189;5190;5191;5192	5190	286			6
KLCPDCPLLAPLNDSRVVHAVE	Deamidation (N)	2503.26	0.256314	666	CON__P12763			yes	yes	0	1	0	0	2	59.949	59.949	4	0.0075602	33595	C-CoE_45FS	51.234	30.608		+	230500000	4326	666	4061	4730	5193	5193	286			1
KLGDCISEDSYPDGNITWYR	Deamidation (N)	2389.05	0.0532407	861	Q13740;F5GXJ9	ALCAM	CD166 antigen	yes	no	0	1	0	0	2	52.523	52.523	3	0.00016612	28393	C-CoE_65FS	109.89	97.043			595180000	4333	861	4068	4737	5200	5200	396			1
KLNCQVIGASVDSHFCHLAWVNTPK	Deamidation (N)	2881.4	0.400353	1937	Q06830;A0A0A0MSI0	PRDX1	Peroxiredoxin-1	yes	no	0	1	0	0	1	53.649	53.649	4;5	2.0858e-08	27561	C-CoE_65FS	115.87	106.66			75595000	4348	1937	4078	4755;4756	5223;5224	5224	1010;1011			2
KLNLFLDLLQSYK	Phospho (STY);Deamidation (N)	1674.86	0.863375	2669	Q9Y5X2	SNX8	Sorting nexin-8	yes	yes	0	1	0	1	1	14.547	14.547	3	0.026607	4933	C-CoE_65FS	48.625	18.644			220110000	4349	2669	4079	4757	5225	5225	1294		633	1
KLTAFVNTLNGK	Deamidation (N)	1305.73	0.729251	1811	P55036;Q5VWC4;A6PVX3;A2A3N6	PSMD4;PIPSL	26S proteasome non-ATPase regulatory subunit 4;Putative PIP5K1A and PSMD4-like protein	yes	no	0	1	0	0	1	33.643	33.643	3	0.01647	16826	C-CoE_65FS	59.57	52.025			3395100	4354	1811	4084	4762	5230	5230	950			1
KNGGLGHMNIALLSDLTK	Deamidation (N)	1882	0.998232	1652	P30048	PRDX3	Thioredoxin-dependent peroxide reductase, mitochondrial	yes	yes	0	1	0	0	1	64.966	64.966	4	0.00030405	36586	C-CoE_45FS	72.819	62.762			40021000	4373	1652	4101	4781	5249	5249	869			1
KNGNHVANSPVSIMVVQSE	Deamidation (N)	2009.98	0.984039	741	E7EN95;O75369	FLNB	Filamin-B	yes	no	0	1	0	0	1	45.872	45.872	3	0.0023003	24752	C-CoE_45FS	61.87	38.733			36077000	4374	741	4102	4782	5250	5250	346;347			1
KNGQHVASSPIPVVISQSE	Deamidation (N)	1977.02	0.0167193	1593	Q60FE5;P21333;H0Y5C6	FLNA	Filamin-A	yes	no	0	1	0	0	1	45.749	45.749	3	0.0002342	24686	C-CoE_45FS	88.283	77.668			34441000	4375	1593	4103	4783	5251	5251	820			1
KNITDLVEGAK	Deamidation (N)	1187.64	0.639768	1240	K7ESF5;Q8IWA5	SLC44A2	Choline transporter-like protein 2	yes	no	0	1	0	0	2	32.57	32.57	2	7.5128e-10	16463	C-CoE_45FS	163.9	82.707			127530000	4376	1240	4104	4784	5252	5252	547			1
KNSTAYFR	Deamidation (N)	986.482	0.482145	2252	Q8NBL1	POGLUT1	Protein O-glucosyltransferase 1	yes	yes	0	1	0	0	1	11.879	11.879	2	0.027643	3337	C-CoE_65FS	104.45	43.688			9049400	4382	2252	4110	4790	5258	5258	1133			1
KPNGGSGGASTSSSGTNLLFSSSATE	Deamidation (N)	2401.09	0.0881059	2681	Q9Y6Y8;A0A0C4DH82	SEC23IP	SEC23-interacting protein	yes	no	0	1	0	0	0	44.638	44.638	3	0.0038718	24016	C-CoE_45FS	45.878	34.677			15043000	4401	2681	4129	4814	5285	5285	1303			1
KQYDSFTFTASKNGTYK	Deamidation (N)	1985.94	0.937072	185	A0A0A6YYA0;Q9Y3B3	TMED7-TICAM2;TMED7	Transmembrane emp24 domain-containing protein 7	yes	no	0	1	0	0	2	25.727	25.727	3	0.0066858	12353	C-CoE_45FS	72.489	56.35			10466000	4425	185	4151	4841	5321	5321	75			1
KRYNLTSQDVGSGTSNNSQACAQFLE	2 Deamidation (N)	2876.29	0.288279	364	A0A2R8YGD1;O14773;A0A2R8YD45	TPP1	Tripeptidyl-peptidase 1	yes	no	0	2	0	0	2	39.327	39.327	3;4	9.7296e-106	20615	C-CoE_45FS	233.28	192.53			5.8564e+09	4432	364	4158	4848;4849	5328;5329;5330;5331	5328	163;164;165			3
KRYNLTSQDVGSGTSNNSQACAQFLE	3 Deamidation (N)	2877.27	0.272295	364	A0A2R8YGD1;O14773;A0A2R8YD45	TPP1	Tripeptidyl-peptidase 1	yes	no	0	3	0	0	2	41.095	41.095	3	7.3138e-21	21877	C-CoE_45FS	148.28	128.95			202050000	4433	364	4158	4850	5332	5332	163;164;165			1
KSDTQNLLYNVSTGR	Deamidation (N)	1695.84	0.842778	1345	O43909	EXTL3	Exostosin-like 3	yes	yes	0	1	0	0	1	38.313	38.313	3	0.00042638	19618	C-CoE_65FS	89.506	70.448			34820000	4443	1345	4167	4860	5342	5342	597			1
KTCDWLPKPNMSASCK	Deamidation (N)	1922.87	0.868875	615	P07602;C9JIZ6	PSAP	Prosaposin;Saposin-A;Saposin-B-Val;Saposin-B;Saposin-C;Saposin-D	yes	no	0	1	0	0	1	30.482	30.482	3	0.00045586	15083	C-CoE_45FS	81.346	57.819			217960000	4454	615	4178	4873	5355;5356	5355	250			2
KTCDWLPKPNMSASCKE	Oxidation (M);Deamidation (N)	2067.91	0.906382	615	P07602;C9JIZ6	PSAP	Prosaposin;Saposin-A;Saposin-B-Val;Saposin-B;Saposin-C;Saposin-D	yes	no	0	1	1	0	2	22.427	22.427	3	0.0003398	9859	C-CoE_65FS	98.882	78.145			59428000	4455	615	4179	4874	5357	5357	250	56		1
KTCDWLPKPNMSASCKE	Deamidation (N)	2051.91	0.911468	615	P07602;C9JIZ6	PSAP	Prosaposin;Saposin-A;Saposin-B-Val;Saposin-B;Saposin-C;Saposin-D	yes	no	0	1	0	0	2	31.121	31.121	3	0.001372	15053	C-CoE_65FS	104.76	88.401			506470000	4456	615	4179	4875	5358;5359	5358	250			2
KTCRPSTQSAQIESLLNNNK	2 Deamidation (N)	2290.12	0.122323	1952	Q10469	MGAT2	Alpha-1,6-mannosyl-glycoprotein 2-beta-N-acetylglucosaminyltransferase	yes	yes	0	2	0	0	2	23.429	23.429	3	0.024111	10856	C-CoE_45FS	42.633	13.764			45215000	4458	1952	4181	4877	5361	5361	1024;1025;1026			1
KTCTTVAFTQVNSEDK	Deamidation (N)	1828.85	0.851293	1858	P62424;Q5T8U2	RPL7A	60S ribosomal protein L7a	yes	no	0	1	0	0	2	21.211	21.211	3	0.0013593	9071	C-CoE_65FS	109.48	93.842			15205000	4460	1858	4182	4879	5364	5364	973			1
KTFLHYDCGNK	Deamidation (N)	1382.63	0.628885	2132	Q9BZM5;Q5VY80	ULBP2;RAET1L	NKG2D ligand 2;Retinoic acid early transcript 1L protein	yes	no	0	1	0	0	1	12.965	12.965	3	0.012494	3983	C-CoE_65FS	69.864	47.525			22369000	4463	2132	4185	4882	5367	5367	1089			1
KTHIQDNHDGTYTVAYVPDVTGR	Deamidation (N)	2587.23	0.230294	1593	Q60FE5;P21333;A0A087WWY3	FLNA	Filamin-A	yes	no	0	1	0	0	1	32.408	32.408	3	7.7304e-06	16032	C-CoE_65FS	101.6	87.052			4511500	4470	1593	4191	4893	5386	5386	821			1
KTMFNSTDIK	Deamidation (N)	1184.57	0.574725	404	H7C1G1;H7C0B3;A0A494BZZ8;Q96K49	TMEM87B	Transmembrane protein 87B	yes	no	0	1	0	0	1	23.286	23.286	2	0.032654	10801	C-CoE_45FS	61.833	16.752			15349000	4476	404	4197	4899	5392	5392	193			0
KVCGDSDKGFVVINQK	Deamidation (N)	1793.9	0.898184	1710	P40227	CCT6A	T-complex protein 1 subunit zeta	yes	yes	0	1	0	0	2	20.991	20.991	3	0.021945	8973	C-CoE_65FS	66.387	42.898			14377000	4491	1710	4211	4914	5408	5408	901			1
KVCVLLNHLNE	Deamidation (N)	1338.7	0.696571	652	CON__ENSEMBL:ENSBTAP00000037665			yes	yes	0	1	0	0	1	34.903	34.903	2	0.00010547	17983	C-CoE_45FS	136.84	115.38		+	13967000	4493	652	4213	4916	5410	5410	272			1
KVLMLSWTNNALE	2 Deamidation (N)	1519.76	0.759231	2697				yes	no	0	2	0	0	1	33.342	33.342	2	0.03332	16974	C-CoE_45FS	45.368	8.9435	+		25139000	4509	2697	4229	4932	5427	5427	1309			1
KVNAEGSVDSVFSQVCTHLDALK	Deamidation (N)	2504.22	0.221703	1439	Q5T9B7;P00568	AK1	Adenylate kinase isoenzyme 1	yes	no	0	1	0	0	2	71.099	71.099	3;4	0.00026752	40420	C-CoE_45FS	65.753	58.132			40724000	4514	1439	4232	4937;4938	5432;5433	5432	649			1
KVNGTPSPIPIISWCGSLDSR	Deamidation (N)	2284.15	0.152167	2194	Q7Z4H8	KDELC2	KDEL motif-containing protein 2	yes	yes	0	1	0	0	1	69.914	69.914	3	0.00046931	39093	C-CoE_65FS	68.49	59.889			30469000	4515	2194	4233	4939	5434	5434	1115			1
KVSCPIMPCSNATVPDGECCPR	Deamidation (N)	2535.07	0.0684553	676	CON__Q28194;P07996	THBS1	Thrombospondin-1	yes	no	0	1	0	0	2	32.086	32.086	3	0.00052883	16190	C-CoE_45FS	98.684	77.286		+	57286000	4522	676	4240	4948	5443	5443	306			1
KVVINGQEVK	Deamidation (N)	1113.64	0.639374	1510	P09960;B4DEH5	LTA4H	Leukotriene A-4 hydrolase	yes	no	0	1	0	0	2	11.838	11.838	2	0.00044895	3713	C-CoE_45FS	137.05	94.758			0	4527	1510	4245	4953	5448	5448	721			1
KYQTLNCSVNVNCVNIR	Deamidation (N)	2082	0.998643	1606	P23229;H7BZ97	ITGA6	Integrin alpha-6;Integrin alpha-6 heavy chain;Integrin alpha-6 light chain;Processed integrin alpha-6	yes	no	0	1	0	0	1	35.958	35.958	3	1.0279e-36	18268	C-CoE_65FS	188.39	153.65			51555000	4542	1606	4260	4970	5465;5466;5467;5468	5467	835;836			4
KYQTLNCSVNVNCVNIR	2 Deamidation (N)	2082.98	0.982659	1606	P23229;H7BZ97	ITGA6	Integrin alpha-6;Integrin alpha-6 heavy chain;Integrin alpha-6 light chain;Processed integrin alpha-6	yes	no	0	2	0	0	1	38.045	38.045	3	0.009703	19515	C-CoE_65FS	57.52	43.265			8435100	4543	1606	4260	4971	5469	5469	835;836			1
LAALNLSGSRLDE	Deamidation (N)	1358.7	0.704159	1989	Q13641	TPBG	Trophoblast glycoprotein	yes	yes	0	1	0	0	1	49.338	49.338	2	0.0066121	26928	C-CoE_45FS	89.403	50.255			31040000	4554	1989	4270	4982	5480	5480	1043			0
LAALNLSGSRLDEVR	Deamidation (N)	1613.87	0.873684	1989	Q13641	TPBG	Trophoblast glycoprotein	yes	yes	0	1	0	0	2	46.538	46.538	3	0.0020376	24775	C-CoE_65FS	107.14	55.929			13769000	4555	1989	4271	4983	5481	5481	1043			1
LAASPPGGVRPGGNFTLTCRAE	Deamidation (N)	2228.1	0.1008	2616	Q9UMF0	ICAM5	Intercellular adhesion molecule 5	yes	yes	0	1	0	0	1	39.842	39.842	3	0.014932	20669	C-CoE_65FS	45.696	20.642			5673700	4557	2616	4273	4985	5483	5483	1277			1
LAEALTTSQNK	Deamidation (N)	1175.6	0.603382	681	CON__Q3T052			yes	yes	0	1	0	0	1	16.041	16.041	2	2.3427e-09	6308	C-CoE_45FS	159.58	107.18		+	26880000	4568	681	4284	4997	5499	5499	315			1
LAEEVNLNGSGK	Deamidation (N)	1230.61	0.609196	1777	P50991	CCT4	T-complex protein 1 subunit delta	yes	yes	0	1	0	0	2	22.529	22.529	2	1.6159e-06	10321	C-CoE_45FS	151.22	95.685			0	4570	1777	4286	4999	5501	5501	937			1
LAFQNMNGSE	Deamidation (N)	1110.47	0.465174	1074	H3BMA1;H3BUX1;Q13421	MSLN	Mesothelin;Megakaryocyte-potentiating factor;Mesothelin, cleaved form	yes	no	0	1	0	0	0	40.143	40.143	2	0.0289	21212	C-CoE_45FS	62.573	22.47			31635000	4576	1074	4291	5005	5507	5507	496			0
LAGGTNFSDTVQADPQTVTR	Deamidation (N)	2077.99	0.991627	2299	Q92542;H0Y6T7	NCSTN	Nicastrin	yes	no	0	1	0	0	0	37.742	37.742	3	0.00014177	19231	C-CoE_65FS	86.189	67.742			259750000	4578	2299	4293	5007	5509;5510	5509	1156			2
LANLTQGEDQYYLR	Deamidation (N)	1683.81	0.810415	1021	H0YAS8;H0YC35;P10909	CLU	Clusterin;Clusterin;Clusterin beta chain;Clusterin alpha chain	yes	no	0	1	0	0	1	46.568	46.568	3	0.00042932	24853	C-CoE_65FS	110.29	74.009			28650000	4594	1021	4309	5024	5527	5527	466			1
LANNTHQHVFDDLR	Deamidation (N)	1679.8	0.801582	2395	Q99523	SORT1	Sortilin	yes	yes	0	1	0	0	0	23.771	23.771	4	0.00018551	11088	C-CoE_45FS	103.4	85.038			38937000	4595	2395	4310	5025	5528	5528	1198			1
LANYTGGIYAE	Deamidation (N)	1171.54	0.539719	2580	Q9UBR2	CTSZ	Cathepsin Z	yes	yes	0	1	0	0	0	44.061	44.061	2	0.023258	23609	C-CoE_45FS	70.919	37.122			306840000	4597	2580	4312	5029	5532	5532	1264			0
LAQANGWGVMVSHR	Oxidation (M);Deamidation (N)	1541.74	0.740896	1477	P06733;A0A2R8Y6G6	ENO1	Alpha-enolase	yes	no	0	1	1	0	0	27.055	27.055	3	0.0026387	12800	C-CoE_45FS	69.258	45.302			35197000	4602	1477	4316	5034;5035	5538;5539	5538	682	138		2
LAQANGWGVMVSHR	Deamidation (N)	1525.75	0.745981	1477	P06733;A0A2R8Y6G6	ENO1	Alpha-enolase	yes	no	0	1	0	0	0	37.831	37.831	3	0.00017478	19050	C-CoE_65FS	110.51	90.77			662810000	4604	1477	4316	5037;5038	5541;5542	5542	682			2
LAVPDGYTNR	Deamidation (N)	1105.54	0.540388	1622	P26006;D6R9X8	ITGA3	Integrin alpha-3;Integrin alpha-3 heavy chain;Integrin alpha-3 light chain	yes	no	0	1	0	0	0	27.689	27.689	2	0.0039123	13458	C-CoE_45FS	120.15	87.314			57879000	4636	1622	4348	5070	5576	5576	849			1
LCDFGSASHVADNDITPYLVSR	Phospho (STY);Deamidation (N)	2517.09	0.0883194	1027	H0YDJ3;Q13523	PRPF4B	Serine/threonine-protein kinase PRP4 homolog	yes	no	0	1	0	1	0	55.891	55.891	3	0.00017813	30540	C-CoE_65FS	70.352	56.336			20630000	4645	1027	4357	5079	5585	5585	468		827	1
LCFAYNQSAGNPNYR	Deamidation (N)	1774.77	0.773318	1622	P26006	ITGA3	Integrin alpha-3;Integrin alpha-3 heavy chain;Integrin alpha-3 light chain	yes	yes	0	1	0	0	0	37.591	37.591	3	0.00012371	19164	C-CoE_65FS	110.8	77.606			64476000	4648	1622	4360	5082	5589	5589	850			1
LCGNNNVTYISSCHMR	Deamidation (N)	1925.82	0.818236	1420	O95633	FSTL3	Follistatin-related protein 3	yes	yes	0	1	0	0	0	26.785	26.785	3	0.011486	12551	C-CoE_65FS	46.89	14.074			10160000	4650	1420	4362	5084	5591	5591	636;637			1
LCHTHGWNE	Deamidation (N)	1153.46	0.461092	1071	H3BM42;Q92896	GLG1	Golgi apparatus protein 1	yes	no	0	1	0	0	0	10.667	10.667	2	8.8017e-27	2975	C-CoE_45FS	196.95	128.32			110210000	4651	1071	4363	5085	5592	5592	493			1
LCHTHGWNETSE	Deamidation (N)	1470.58	0.583392	1071	H3BM42;Q92896	GLG1	Golgi apparatus protein 1	yes	no	0	1	0	0	1	11.759	11.759	2	4.9557e-10	3617	C-CoE_45FS	161.28	73.371			669790000	4652	1071	4364	5086	5593	5593	493			1
LCLNNDTK	2 Deamidation (N)	978.433	0.432811	1663	P30825	SLC7A1	High affinity cationic amino acid transporter 1	yes	yes	0	2	0	0	0	17.12	17.12	2	0.00012589	6569	C-CoE_65FS	116.88	19.411			0	4655	1663	4367	5089	5596	5596	872;873			1
LCPDCPLLAPLNDSR	Deamidation (N)	1740.82	0.817491	666	CON__P12763			yes	yes	0	1	0	0	0	64.321	64.321	3	0.00028609	36148	C-CoE_45FS	89.541	74.287		+	136400000	4656	666	4368	5090	5597	5597	286			1
LCPDCPLLAPLNDSRVVHAVE	Deamidation (N)	2375.16	0.161351	666	CON__P12763			yes	yes	0	1	0	0	1	68.417	68.417	3	0.00026496	38831	C-CoE_45FS	77.66	64.473		+	820820000	4657	666	4369	5091	5598	5598	286			1
LCPGFFFGNVSLCCDVR	Deamidation (N)	2047.9	0.895424	1310	O15118	NPC1	Niemann-Pick C1 protein	yes	yes	0	1	0	0	0	77.282	77.282	3	8.1839e-05	44268	C-CoE_45FS	107.5	79.646			31747000	4658	1310	4370	5092	5599	5599	572			1
LDALDNSHPIEVSVGHPSEVDE	Deamidation (N)	2359.08	0.081564	833	E9PLK3;P55786;A6NEC2;E9PJ74;E9PRQ5	NPEPPS;NPEPPSL1	Puromycin-sensitive aminopeptidase;Puromycin-sensitive aminopeptidase-like protein	yes	no	0	1	0	0	2	43.425	43.425	3	8.5179e-05	23257	C-CoE_45FS	65.423	46.13			0	4664	833	4376	5098	5607	5607	383			1
LDGSAQVTSHDASTNGLINFIK	Deamidation (N)	2288.13	0.128455	184	A0A0A0MTS2;A0A2U3TZU2;P06744;K7EQ48	GPI	Glucose-6-phosphate isomerase	yes	no	0	1	0	0	0	57.275	57.275	3	4.71e-23	31502	C-CoE_65FS	155.01	88.137		+	87127000	4674	184	4386	5108	5619;5620	5620	73			2
LDHVNIVHYNGCWDGFDYDPETSDDSLE	Deamidation (N)	3312.35	0.346582	1585	P19525	EIF2AK2	Interferon-induced, double-stranded RNA-activated protein kinase	yes	yes	0	1	0	0	1	67.19	67.19	3	1.9438e-09	37948	C-CoE_45FS	104.3	91.984			178550000	4679	1585	4389	5113	5625;5626	5626	812			2
LDLDIYGDAKNDFR	Deamidation (N)	1654.78	0.783866	2692				yes	no	0	1	0	0	1	41.829	41.829	3	0.030535	22270	C-CoE_45FS	50.563	23.153	+		17292000	4687	2692	4397	5124	5639	5639	1308			1
LDLTCNITTDRADDVRPE	Deamidation (N)	2103.97	0.974262	2569	Q9P2B2	PTGFRN	Prostaglandin F2 receptor negative regulator	yes	yes	0	1	0	0	1	41.336	41.336	3	1.5018e-26	21501	C-CoE_65FS	171.09	131.43			376530000	4690	2569	4400	5128	5643	5643	1257			1
LDTLNEDSYKDSTLIMQLLR	Deamidation (N)	2368.18	0.183192	1632;1844;1931	P27348;P61981;Q04917	YWHAQ;YWHAG;YWHAH	14-3-3 protein theta;14-3-3 protein gamma;14-3-3 protein gamma, N-terminally processed;14-3-3 protein eta	no	no	0	1	0	0	2	78.348	78.348	3	5.394e-07	44919	C-CoE_45FS	123.41	108.95			17158000	4704	1632;1844;1931	4413	5142	5657	5657	858			1
LEASNWLTHIK	Phospho (STY);Deamidation (N)	1391.65	0.648632	2373	Q96QG7	MTMR9	Myotubularin-related protein 9	yes	yes	0	1	0	1	1	47.587	47.587	2	0.029703	25842	C-CoE_45FS	40.021	10.851			0	4718	2373	4427	5156	5671	5671	1188		772	1
LEDKQPGNMAGNFNLSLQGCDQDAQSPGILR	Deamidation (N)	3373.57	0.566703	2484	Q9H5V8	CDCP1	CUB domain-containing protein 1	yes	yes	0	1	0	0	2	59.215	59.215	3;4	1.2446e-09	33047	C-CoE_45FS	104.29	85.047			65038000	4723	2484	4432	5161;5162	5676;5677;5678	5676	1220;1221			3
LESISEDVQAMSNCCQDMTSR	Deamidation (N)	2460.99	0.986559	1037	H0YGX8;Q9Y2V7	COG6	Conserved oligomeric Golgi complex subunit 6	yes	no	0	1	0	0	2	51.001	51.001	3	0.026149	27999	C-CoE_45FS	41.912	27.143			10143000	4739	1037	4448	5179	5695	5695	472			0
LFFHCSQYNGNLQDLK	Deamidation (N)	1983.91	0.914897	1377	O75534;E9PLD4	CSDE1	Cold shock domain-containing protein E1	yes	no	0	1	0	0	0	48.169	48.169	3	0.00094254	25772	C-CoE_65FS	72.315	58.374			21681000	4747	1377	4456	5188	5704	5704	611			1
LFGDKSLTFNE	Deamidation (N)	1270.61	0.608133	1442	P01008	SERPINC1	Antithrombin-III	yes	yes	0	1	0	0	1	53.05	53.05	2	1.9693e-15	29162	C-CoE_45FS	177.57	100.29			766300000	4749	1442	4458	5190	5706	5706	651			1
LFGHAVSENGASVEDPMNISIIVTDQNDHKPK	2 Deamidation (N)	3463.66	0.656563	1602	P22223	CDH3	Cadherin-3	yes	yes	0	2	0	0	2	59.781	59.781	5	0.00014497	33388	C-CoE_45FS	57.484	41.47			125220000	4751	1602	4460	5192	5708	5708	827;828;829			1
LFQNCSELFK	Deamidation (N)	1285.6	0.601274	2253	Q8NBN3	TMEM87A	Transmembrane protein 87A	yes	yes	0	1	0	0	1	50.679	50.679	2	0.0072392	27898	C-CoE_45FS	133.57	79.024			318860000	4761	2253	4470	5202	5719	5719	1137			1
LFSICQFVDDGIDLNRTKLE	Deamidation (N)	2383.17	0.172962	2121	Q5T703;Q5T704;Q9BXS4	TMEM59	Transmembrane protein 59	yes	no	0	1	0	0	2	78.003	78.003	3	3.3638e-06	44692	C-CoE_45FS	117.04	96.104			50645000	4763	2121	4472	5204	5721	5721	1087			1
LFSTCVTNGPFIMSSNSASAANGNDSKK	2 Deamidation (N)	2906.31	0.306237	273	A0A0U1RRM4;P26599;K7EKJ7;K7EKX4	PTBP1	Polypyrimidine tract-binding protein 1	yes	no	0	2	0	0	1	53.903	53.903	3	0.012252	29796	C-CoE_45FS	44.301	31.624			15465000	4764	273	4473	5205	5722	5722	116;117			1
LFVNISKNITVE	2 Deamidation (N)	1377.74	0.739147	328	E9PFW2;A0A2R8Y524;A0A2R8YEC9;O00462;A0A2R8Y7A7;A0A2R8Y7N1;A0A2R8Y211;A0A2R8YE79;A0A2R8YCE9;A0A2R8Y4U7	MANBA	Beta-mannosidase	yes	no	0	2	0	0	1	67.008	67.008	2	0.023686	37864	C-CoE_45FS	80.102	39.378			51344000	4771	328	4480	5212	5730	5730	150;151			1
LGAVIFWGQNQTLDPNNMTILNR	2 Deamidation (N)	2616.3	0.300622	860	H3BQ64;I3L1X7;F5GXC5;Q8TB96	ITFG1	T-cell immunomodulatory protein	yes	no	0	2	0	0	0	78.995	78.995	3	0.016725	44743	C-CoE_65FS	45.047	30.737			3668100	4774	860	4483	5215	5733	5733	394;395			1
LGDCISEDSYPDGNITWYR	Deamidation (N)	2260.96	0.958278	861	Q13740;F5GXJ9	ALCAM	CD166 antigen	yes	no	0	1	0	0	1	59.142	59.142	3	0.00042858	32460	C-CoE_65FS	91.518	77.046			411190000	4775	861	4484	5216	5734	5734	396			1
LGDCISEDSYPDGNITWYRNGK	2 Deamidation (N)	2561.1	0.101647	861	Q13740;F5GXJ9	ALCAM	CD166 antigen	yes	no	0	2	0	0	2	49.53	49.53	3	0.020572	27054	C-CoE_45FS	41.904	28.449			35712000	4776	861	4485	5217	5735	5735	396;399			1
LGDVYVNDAFGTAHR	Deamidation (N)	1634.77	0.768884	1438	P00558;P07205	PGK1;PGK2	Phosphoglycerate kinase 1;Phosphoglycerate kinase 2	yes	no	0	1	0	0	0	38.007	38.007	3	0.0016777	19446	C-CoE_65FS	70.529	56.445			22964000	4780	1438	4488	5221	5739	5739	648			1
LGERPPEDNQSFQYDHE	Deamidation (N)	2060.87	0.871177	2044	Q15293	RCN1	Reticulocalbin-1	yes	yes	0	1	0	0	2	24.151	24.151	3	1.529e-25	10678	C-CoE_65FS	170.16	147.36			5295700000	4783	2044	4490	5224	5742;5743;5744;5745	5743	1065			4
LGGWNITGPWAK	Deamidation (N)	1299.66	0.661172	383	B4DKB2;A0A3B3ISF9;P42892	ECE1	Endothelin-converting enzyme 1	yes	no	0	1	0	0	0	67.558	67.558	2	0.0040562	38118	C-CoE_45FS	111.06	76.249			239470000	4789	383	4496	5230	5751	5751	174			1
LGNGINIIVATPGR	Deamidation (N)	1394.79	0.788163	2539	Q9NVP1	DDX18	ATP-dependent RNA helicase DDX18	yes	yes	0	1	0	0	0	58.111	58.111	2	0.0017209	32404	C-CoE_45FS	113.61	96.583			15824000	4806	2539	4513	5247	5768	5768	1249			1
LGNPNGLIYCGMIHIVNE	3 Deamidation (N)	2015.93	0.933249	2710				yes	yes	0	3	0	0	0	28.98	28.98	3	0.0091418	13813	C-CoE_65FS	42.277	6.6179	+		287720000	4808	2710	4515	5249;5250	5770;5771	5770	1313;1314;1315			1
LGQAPANWYNDTYPLSPPQR	Deamidation (N)	2288.09	0.0861958	1228	K7EN15;Q8WVQ1	CANT1	Soluble calcium-activated nucleotidase 1	yes	no	0	1	0	0	0	59.91	59.91	3	0.00016403	33642	C-CoE_45FS	89.049	76.108			63478000	4810	1228	4517	5252	5773	5773	543			1
LGSFDGLVNLTFIHLQHNQLKE	Deamidation (N)	2523.31	0.312173	674	CON__Q05443			yes	yes	0	1	0	0	1	75.259	75.259	4	0.0036078	42468	C-CoE_65FS	47.75	40.474		+	8210800	4815	674	4522	5257	5778	5778	302			1
LGVFADFGNHTK	Deamidation (N)	1305.64	0.635351	369	A0A3B3IRW2;A0A3B3IRK6;Q13724	MOGS	Mannosyl-oligosaccharide glucosidase	yes	no	0	1	0	0	0	44.373	44.373	3	0.00061952	23788	C-CoE_45FS	100.09	75.233			19492000	4828	369	4534	5273	5799	5799	167			1
LGVIEDHSNR	Deamidation (N)	1139.56	0.557101	1555	P14625;Q58FF3	HSP90B1;HSP90B2P	Endoplasmin;Putative endoplasmin-like protein	yes	no	0	1	0	0	1	13.217	13.217	3	0.0034153	4118	C-CoE_65FS	99.815	71.802			42657000	4833	1555	4537	5278	5804	5804	785			1
LGVSSVPSCYLIYPNGSHGLINVVKPLR	Deamidation (N)	3039.62	0.621562	2175	Q6ZRP7	QSOX2	Sulfhydryl oxidase 2	yes	yes	0	1	0	0	0	70.687	70.687	4	3.034e-20	40142	C-CoE_45FS	136.71	130.55			63963000	4835	2175	4539	5280	5806	5806	1110			1
LGVTNTIISHYDGR	Deamidation (N)	1545.78	0.778721	1731	P46087	NOP2	Probable 28S rRNA (cytosine(4447)-C(5))-methyltransferase	yes	yes	0	1	0	0	0	40.504	40.504	3	0.0038056	21040	C-CoE_65FS	65.704	45.866			6380800	4838	1731	4541	5283	5810	5810	914			1
LGVVMYNCSCLAR	Deamidation (N)	1542.7	0.69929	2215	Q8IV08	PLD3	Phospholipase D3	yes	yes	0	1	0	0	0	47.704	47.704	2	0.031222	25891	C-CoE_45FS	76.143	43.537			13963000	4839	2215	4542	5284	5811	5811	1121			1
LHCATGINLANEQDSCATPRGDNTSLE	Deamidation (N)	2944.29	0.292712	646	CON__ENSEMBL:ENSBTAP00000016046			yes	yes	0	1	0	0	2	33.591	33.591	3	5.4638e-19	17115	C-CoE_45FS	138.08	119.98		+	136180000	4846	646	4549	5291	5818	5818	264			1
LHHFNSSHLE	Deamidation (N)	1220.56	0.557435	2149	Q6NSJ0	KIAA1161	Uncharacterized family 31 glucosidase KIAA1161	yes	yes	0	1	0	0	0	11.605	11.605	3	0.0039781	3582	C-CoE_45FS	84.817	66.211			10472000	4855	2149	4558	5300	5827	5827	1098			1
LHRLNASIADLQSQLR	Deamidation (N)	1835	0.00134399	1315	O15230	LAMA5	Laminin subunit alpha-5	yes	yes	0	1	0	0	1	46.519	46.519	3	6.8704e-07	24769	C-CoE_65FS	132.84	113.76			40661000	4872	1315	4575	5318	5848	5848	582			1
LHSIPAPANSTK	Deamidation (N)	1235.65	0.651001	1018	H0Y9E3;Q99650	OSMR	Oncostatin-M-specific receptor subunit beta	yes	no	0	1	0	0	0	12.734	12.734	2	0.0012043	3839	C-CoE_65FS	121.83	69.114			7568200	4876	1018	4579	5322	5852	5852	464			1
LHVGYLQPLVAVQVSFAPNNTGK	Deamidation (N)	2452.31	0.311445	1807	P54709	ATP1B3	Sodium/potassium-transporting ATPase subunit beta-3	yes	yes	0	1	0	0	0	73.527	73.527	3	2.4421e-10	41411	C-CoE_65FS	127.01	119.39			23579000	4879	1807	4582	5326	5856	5856	947			1
LIEVQSNSLHK	Deamidation (N)	1267.68	0.677216	753	E7ER77;Q7Z2K6	ERMP1	Endoplasmic reticulum metallopeptidase 1	yes	no	0	1	0	0	1	78.534	78.534	2	0.024684	45026	C-CoE_45FS	50.607	14.022			0	4898	753	4598	5347	5883	5883	349			1
LIKSDQVNGVLVLSLLDK	Deamidation (N)	1954.13	0.135044	2151	Q6NZI2	PTRF	Polymerase I and transcript release factor	yes	yes	0	1	0	0	1	75.42	75.42	3	0.00033474	42571	C-CoE_65FS	88.551	82.283			6566000	4908	2151	4608	5358	5896	5896	1099			1
LIQPLPLERDCSANTTSCHILGWGK	Deamidation (N)	2866.41	0.410583	2316	Q92876	KLK6	Kallikrein-6	yes	yes	0	1	0	0	2	58.778	58.778	4	1.2119e-05	32299	C-CoE_65FS	82.477	69.8			122910000	4926	2316	4626	5376	5915	5915	1172			1
LIRGPGENGDDS	Deamidation (N)	1229.55	0.552409	2146	Q6IBS0	TWF2	Twinfilin-2	yes	yes	0	1	0	0	2	12.735	12.735	2	0.0046261	4278	C-CoE_45FS	119.68	84.242			9916000	4927	2146	4627	5377	5916	5916	1097			1
LIRGPGENGDDS	Phospho (STY);Deamidation (N)	1309.52	0.51874	2146	Q6IBS0	TWF2	Twinfilin-2	yes	yes	0	1	0	1	2	16.743	16.743	2	2.1564e-15	6781	C-CoE_45FS	168.31	126.91			242430000	4929	2146	4627	5379;5380	5918;5919	5919	1097		447	2
LISKLANDIEATAVR	2 Phospho (STY);Deamidation (N)	1773.83	0.831497	1417	R4GMU1;O95479	H6PD	GDH/6PGL endoplasmic bifunctional protein;Glucose 1-dehydrogenase;6-phosphogluconolactonase	yes	no	0	1	0	2	2	48.158	48.158	2	0.0070593	25769	C-CoE_65FS	55.401	9.8025			17890000	4931	1417	4629	5382	5921	5921	635		343;724	1
LKAINDTAAR	Deamidation (N)	1072.59	0.587673	388	A0A3B3ISU0;Q02487	DSC2	Desmocollin-2	yes	no	0	1	0	0	1	10.474	10.474	3	0.00086069	2892	C-CoE_45FS	117.02	66.218			9749600	4947	388	4645	5398	5937	5937	183			1
LKMPDMHVNMPKISMPE	Oxidation (M);Deamidation (N)	2013.94	0.939597	1950	Q09666	AHNAK	Neuroblast differentiation-associated protein AHNAK	yes	yes	0	1	1	0	2	40.831	40.831	3	0.0078569	21444	C-CoE_65FS	55.186	29.229			27243000	4962	1950	4660	5414	5953	5953	1023	272		0
LKNGTQVHGTITGVDVSMNTHLK	Deamidation (N)	2450.26	0.258757	1855	P62314	SNRPD1	Small nuclear ribonucleoprotein Sm D1	yes	yes	0	1	0	0	1	33.299	33.299	4	2.2128e-05	16983	C-CoE_45FS	76.156	55.9			24720000	4963	1855	4661	5415	5954	5954	971			1
LKPNLGNGADLPNYR	Deamidation (N)	1641.85	0.847469	2633	Q9Y266;A0A0A0MSS4;A0A0A0MSU9	NUDC	Nuclear migration protein nudC	yes	no	0	1	0	0	0	33.583	33.583	3	0.00056285	17128	C-CoE_65FS	79.81	62.066			438780000	4969	2633	4665	5421;5422	5960;5961	5961	1284			2
LKPWNGSHR	Deamidation (N)	1094.56	0.562127	720	E5RFL0;H0YC11;Q9UQ53	MGAT4B	Alpha-1,3-mannosyl-glycoprotein 4-beta-N-acetylglucosaminyltransferase B	yes	no	0	1	0	0	0	10.107	10.107	3	0.0082234	2211	C-CoE_65FS	64.711	43.015			0	4971	720	4667	5424	5963	5963	335			1
LLDWLEDAFQLAVNVNSPR	Deamidation (N)	2200.12	0.116433	532	H0YFX3;H0YG96;B4E3L3;Q96RU2	USP28	Ubiquitin carboxyl-terminal hydrolase;Ubiquitin carboxyl-terminal hydrolase 28	yes	no	0	1	0	0	1	54.227	54.227	3	0.031782	29527	C-CoE_65FS	41.412	8.4868			3.8744e+09	4995	532	4691	5448	5988	5988	230			1
LLEDGEDFNLGDALDSSNSMQTIQK	Deamidation (N)	2740.24	0.238535	1473	P05783	KRT18	Keratin, type I cytoskeletal 18	yes	yes	0	1	0	0	2	71.009	71.009	3	1.1626e-09	40194	C-CoE_45FS	120.8	109.06			58019000	4998	1473	4692	5451	5992	5992	676			1
LLFTNKKTTIE	Phospho (STY);Deamidation (N)	1387.7	0.699999	1326	O43184	ADAM12	Disintegrin and metalloproteinase domain-containing protein 12	yes	yes	0	1	0	1	2	70.411	70.411	2	0.028817	39992	C-CoE_45FS	60.892	9.8256			59031000	5005	1326	4699	5458	5999	5999	588		719;720	0
LLIAGTNSSDLQQILSLLE	Deamidation (N)	2028.1	0.0990519	1172	J3KPF3;F5GZS6;P08195	SLC3A2	4F2 cell-surface antigen heavy chain	yes	no	0	1	0	0	0	81.058	81.058	3	0.00013299	45981	C-CoE_65FS	84.14	64.75			29327000	5018	1172	4712	5472	6013	6013	520			1
LLISDDCFVLDNGLCGK	Deamidation (N)	1938.91	0.9067	1708	P40121;H7C0X8	CAPG	Macrophage-capping protein	yes	no	0	1	0	0	0	72.379	72.379	3	0.00012162	41214	C-CoE_45FS	84.508	70.047			38494000	5024	1708	4718	5478	6020	6020	898			1
LLKNNESLDE	Deamidation (N)	1174.57	0.571748	1035	H0YGP2;Q86SQ4	ADGRG6;GPR126	G-protein coupled receptor 126	yes	no	0	1	0	0	2	18.799	18.799	2	0.00068264	7978	C-CoE_45FS	141.52	18.312			26982000	5027	1035	4721	5481	6023	6023	471			1
LLNCTAPGPDAAAR	Deamidation (N)	1426.69	0.687463	1116	H7BYB7;Q8N697	SLC15A4	Solute carrier family 15 member 4	yes	no	0	1	0	0	0	24.287	24.287	2	0.0026355	11360	C-CoE_45FS	107.18	49.577			73822000	5044	1116	4736	5501	6044	6044	507			1
LLNDNYDKLLE	Phospho (STY);Deamidation (N)	1429.64	0.637792	952	G3V236;G3V3F7;Q96KN7	RPGRIP1	X-linked retinitis pigmentosa GTPase regulator-interacting protein 1	yes	no	0	1	0	1	1	26.006	26.006	2	0.015975	12472	C-CoE_45FS	66.692	31.397			18362000	5045	952	4737	5502	6045	6045	448		823	1
LLNGTPLFGPPGPPAAASPFHR	Deamidation (N)	2214.16	0.158573	681	CON__Q3T052			yes	yes	0	1	0	0	0	68.688	68.688	3	1.3371e-08	38398	C-CoE_65FS	123.19	106.26		+	12746000	5046	681	4738	5503	6046	6046	316			1
LLNINPNKTSASGSCGAHLVTLE	Deamidation (N)	2396.2	0.200574	1526	P11279	LAMP1	Lysosome-associated membrane glycoprotein 1	yes	yes	0	1	0	0	1	49.912	49.912	3	3.7208e-05	27296	C-CoE_45FS	94.463	76.887			34233000	5047	1526	4739	5504	6047	6047	745			1
LLNTTDVYLLPSLNPDGFER	Deamidation (N)	2277.15	0.152878	1388	O75976	CPD	Carboxypeptidase D	yes	yes	0	1	0	0	1	78.658	78.658	3	0.00016631	45136	C-CoE_45FS	82.36	60.557			103490000	5049	1388	4741	5506	6049	6049	624			1
LLNVLDDDYLE	Phospho (STY);Deamidation (N)	1401.6	0.595259	2268	Q8TAS1	UHMK1	Serine/threonine-protein kinase Kist	yes	yes	0	1	0	1	0	29.872	29.872	2	0.030628	14863	C-CoE_45FS	62.546	8.5784			44688000	5050	2268	4742	5507	6050	6050	1145			1
LLQDFFNGKE	Deamidation (N)	1210.59	0.587004	1523;1572	P11142;E9PKE3;E9PNE6;A8K7Q2;E9PN89;P17066	HSPA8;HSPA6	Heat shock cognate 71 kDa protein;Heat shock 70 kDa protein 6	no	no	0	1	0	0	1	56.926	56.926	2	0.0021604	31614	C-CoE_45FS	123.86	61.861			15774000	5055	1523;1572	4747	5513	6056	6056	737			1
LLVVYGADPGSPDVNGRTPIDYAR	Deamidation (N)	2545.28	0.281267	217	J3QRU8;A0A0C4DGN6;Q9Y2X7	GIT1	ARF GTPase-activating protein GIT1	yes	no	0	1	0	0	1	56.963	56.963	3	0.0091472	31274	C-CoE_65FS	47.808	39.417			4313300	5081	217	4773	5539	6083	6083	82			1
LLYRADAQANME	Phospho (STY);Deamidation (N)	1474.62	0.616345	2712				yes	yes	0	1	0	1	1	55.262	55.262	3	0.023288	30070	C-CoE_65FS	48.741	24.487	+		459890000	5085	2712	4777	5544	6088	6088	1316			1
LMNNFLSNLK	Phospho (STY);2 Deamidation (N)	1274.56	0.56179	2707				yes	yes	0	2	0	1	0	52.302	52.302	2	0.03332	28738	C-CoE_45FS	50.878	11.73	+		13278000	5101	2707	4791	5560	6104	6104			637	1
LMSQTGHLGLANASAPSGEQLLR	Deamidation (N)	2351.19	0.190343	1315	O15230	LAMA5	Laminin subunit alpha-5	yes	yes	0	1	0	0	1	48.665	48.665	3	2.1412e-07	26489	C-CoE_45FS	115.84	101.82			29399000	5103	1315	4793	5562	6106	6106	583			1
LNASIADLQSQLR	Deamidation (N)	1428.76	0.757257	1315	O15230	LAMA5	Laminin subunit alpha-5	yes	yes	0	1	0	0	0	55.26	55.26	3	8.5119e-05	30183	C-CoE_65FS	118.76	81.077			13220000	5111	1315	4800	5570	6114	6114	582			1
LNCQVIGASVDSHFCHLAWVNTPK	Deamidation (N)	2753.31	0.30539	1937	Q06830;A0A0A0MSI0	PRDX1	Peroxiredoxin-1	yes	no	0	1	0	0	0	58.848	58.848	3;4	1.3743e-10	31599	C-CoE_65FS	117.35	103.98			154590000	5113	1937	4801	5572;5573;5574;5575	6117;6118;6119;6120	6120	1010;1011			4
LNCSCDAGHQFTCK	Deamidation (N)	1697.66	0.65961	2670	Q9Y5Y6	ST14	Suppressor of tumorigenicity 14 protein	yes	yes	0	1	0	0	0	12.44	12.44	3	1.1104e-06	3673	C-CoE_65FS	130.24	111.78			23777000	5115	2670	4803	5577	6122	6122	1295			1
LNDTLSQMGIK	Deamidation (N)	1219.61	0.611838	642	CON__A2I7N1;CON__A2I7N0			yes	no	0	1	0	0	0	43.487	43.487	2	7.9147e-07	23249	C-CoE_45FS	152.28	85.245		+	18257000	5116	642	4804	5578	6123	6123	259			1
LNISDVNDNAPR	2 Deamidation (N)	1328.62	0.620823	2662	Q9Y5F6	PCDHGC5	Protocadherin gamma-C5	yes	yes	0	2	0	0	0	27.089	27.089	2	0.017876	13110	C-CoE_45FS	80.787	31.072			37792000	5121	2662	4809	5583	6128	6128	1288;1289			1
LNITQEGPKDGK	Deamidation (N)	1299.67	0.667045	2104	Q5NDL2	EOGT	EGF domain-specific O-linked N-acetylglucosamine transferase	yes	yes	0	1	0	0	2	14.177	14.177	3	0.010048	4749	C-CoE_65FS	57.175	26.969			0	5122	2104	4810	5584	6129	6129	1082			1
LNLTGSFWNDSFAR	2 Deamidation (N)	1628.75	0.747086	226	Q15904;A0A0C4DGX8;A6NLC6	ATP6AP1	V-type proton ATPase subunit S1	yes	no	0	2	0	0	0	75.06	75.06	2;3	0.00080782	42324	C-CoE_65FS	102.4	52.113			15734000	5126	226	4814	5588;5589	6133;6134	6134	85;86			1
LNLTTDPKFE	Deamidation (N)	1177.59	0.58667	1071	H3BM42;Q92896;H3BQU9;H3BRD8	GLG1	Golgi apparatus protein 1	yes	no	0	1	0	0	1	44.063	44.063	2	0.012289	23582	C-CoE_45FS	126.31	23.799			343710000	5127	1071	4815	5590	6135	6135	494			1
LNNLVLFDKATYDKLCK	Deamidation (N)	2055.07	0.071063	1866	P62851	RPS25	40S ribosomal protein S25	yes	yes	0	1	0	0	2	54.519	54.519	4	0.031364	29733	C-CoE_65FS	42.913	32.992			7103100	5132	1866	4819	5595	6140	6140	975;976			1
LNSTHCQDINE	Deamidation (N)	1330.55	0.545944	831	E9PKW1;Q9NS15	LTBP3	Latent-transforming growth factor beta-binding protein 3	yes	no	0	1	0	0	0	10.827	10.827	2	0.0041503	3076	C-CoE_45FS	115.71	66.618			58906000	5140	831	4827	5603	6148	6148	382			1
LNSTISANSTNADTCTPK	Deamidation (N)	1894.86	0.857835	919	F8VX04;Q9H2H9	SLC38A1	Sodium-coupled neutral amino acid transporter 1	yes	no	0	1	0	0	0	17.862	17.862	3	7.4522e-13	7003	C-CoE_65FS	148.44	137.65			38835000	5141	919	4828	5604	6149	6149	437;438			1
LNSTISANSTNADTCTPK	2 Deamidation (N)	1895.84	0.841851	919	F8VX04;Q9H2H9	SLC38A1	Sodium-coupled neutral amino acid transporter 1	yes	no	0	2	0	0	0	19.669	19.669	3	3.2205e-05	8071	C-CoE_65FS	117.26	95.8			179670000	5142	919	4828	5605	6150	6150	437;438			1
LPPHKPVALGNGMSSFQLNGERDGSLCQQQNE	Phospho (STY);3 Deamidation (N)	3590.58	0.580711	883	F5H5A3;Q8IVH8	MAP4K3	Mitogen-activated protein kinase kinase kinase kinase;Mitogen-activated protein kinase kinase kinase kinase 3	yes	no	0	3	0	1	2	10.111	10.111	4	0.001645	2640	C-CoE_45FS	43.291	7.0894			50916000	5157	883	4843	5620	6166	6166	416;417;418		212;213;214	1
LPVIEPVSINEE	Phospho (STY);Deamidation (N)	1418.66	0.658193	2552	Q9NXX6	NSMCE4A	Non-structural maintenance of chromosomes element 4 homolog A	yes	yes	0	1	0	1	2	18.448	18.448	2	0.0080931	7754	C-CoE_45FS	78.334	10.772			59126000	5163	2552	4849	5626	6173	6173	1250		597	0
LQATDGHDRPLTNCSIINSGK	Deamidation (N)	2297.11	0.107008	1726	P45877	PPIC	Peptidyl-prolyl cis-trans isomerase C	yes	yes	0	1	0	0	0	26.069	26.069	3	0.00019725	12021	C-CoE_65FS	73.76	58.598			131230000	5169	1726	4855	5632	6179	6179	911;912			1
LQATDGHDRPLTNCSIINSGK	2 Deamidation (N)	2298.09	0.0910232	1726	P45877	PPIC	Peptidyl-prolyl cis-trans isomerase C	yes	yes	0	2	0	0	0	26.704	26.704	3	0.014526	12445	C-CoE_65FS	49.768	35.727			15842000	5170	1726	4855	5633	6180	6180	911;912			1
LQDMINEVDADGNGTIDFPE	Deamidation (N)	2192.94	0.941959	1009	P0DP25;P0DP24;P0DP23;H0Y7A7;E7ETZ0;E7EMB3;Q96HY3;G3V361;G3V226	CALM2;CALM1		yes	no	0	1	0	0	1	72.939	72.939	3	0.0097062	41016	C-CoE_65FS	52.298	42.549			25862000	5176	1009	4860	5639	6186	6186	462			1
LQFQVLVQHPQNESNK	Deamidation (N)	1908.97	0.969375	2484	Q9H5V8	CDCP1	CUB domain-containing protein 1	yes	yes	0	1	0	0	1	41.813	41.813	3	0.00072136	21805	C-CoE_65FS	81.992	69.2			36825000	5183	2484	4867	5646	6193	6193	1224			1
LQNITTDTR	Deamidation (N)	1061.54	0.535303	1516	P10586;H0Y7Z9;H0Y6Z7	PTPRF	Receptor-type tyrosine-protein phosphatase F	yes	no	0	1	0	0	0	14.692	14.692	2	1.9964e-13	5453	C-CoE_45FS	178.83	114.05			136520000	5203	1516	4887	5667	6217	6217	724			1
LQNNISYQMADIHHLKEQLAE	Deamidation (N)	2495.21	0.211473	2158	Q6P4E1	CASC4	Protein CASC4	yes	yes	0	1	0	0	2	50.508	50.508	3	0.010304	27679	C-CoE_45FS	63.69	49.23			31884000	5204	2158	4888	5668	6218	6218	1102;1103			1
LQQDVLQFQKNQTNLER	Deamidation (N)	2102.08	0.0756311	2250	Q8NBJ4	GOLM1	Golgi membrane protein 1	yes	yes	0	1	0	0	2	37.969	37.969	3	0.00019385	19811	C-CoE_45FS	119.4	83.209			374960000	5209	2250	4893	5673	6223	6223	1131			1
LQSQISDTSVVLSMDNSR	Deamidation (N)	1979.95	0.946985	661;663	CON__P05787;P05787;F8VUG2;CON__H-INV:HIT000292931;CON__Q9DCV7;CON__Q3KNV1;CON__P08729;P08729;A0A1W2PRP1	KRT8;KRT7	Keratin, type II cytoskeletal 8;Keratin, type II cytoskeletal 7	no	no	0	1	0	0	0	51.423	51.423	3	0.0033866	28169	C-CoE_45FS	65.784	48.705		+	38845000	5216	661;663	4898	5680	6231	6231	281			0
LQYYVGQSFANAMYNACR	Deamidation (N)	2155.95	0.945545	1310	O15118	NPC1	Niemann-Pick C1 protein	yes	yes	0	1	0	0	0	63.38	63.38	3	0.0016035	35664	C-CoE_45FS	62.525	51.932			17116000	5226	1310	4908	5690	6243	6243	571			1
LRANQSWEDSNTDLVPAPAVR	Deamidation (N)	2339.15	0.150587	2406	Q99988;A0A0A0MTT8	GDF15	Growth/differentiation factor 15	yes	no	0	1	0	0	2	46.631	46.631	3	1.2383e-08	25257	C-CoE_45FS	108.18	99.33			70132000	5227	2406	4909	5691;5692	6244;6245	6244	1203;1204			1
LRANQSWEDSNTDLVPAPAVR	2 Deamidation (N)	2340.13	0.134603	2406	Q99988;A0A0A0MTT8	GDF15	Growth/differentiation factor 15	yes	no	0	2	0	0	2	48.166	48.166	3	0.0001802	25771	C-CoE_65FS	82.36	68.904			11862000	5228	2406	4909	5693	6246	6246	1203;1204			1
LRDCVSNGSLGCPVR	Deamidation (N)	1689.79	0.792673	1205	K4DI83;Q9HCN3	TMEM8A	Transmembrane protein 8A	yes	no	0	1	0	0	1	21.741	21.741	3	0.00090257	9410	C-CoE_65FS	86.497	67.173			12105000	5233	1205	4913	5699	6252	6252	536			1
LRNPCTSEQNCTSPFSYK	Deamidation (N)	2188.95	0.951753	1472	P05556	ITGB1	Integrin beta-1	yes	yes	0	1	0	0	2	26.965	26.965	3	1.5711e-19	12527	C-CoE_65FS	166.91	146.26			606860000	5237	1472	4917	5703	6256	6256	673			1
LRPHFLDVCDPDWSKINCSDGYIE	Deamidation (N)	2936.31	0.310929	1291	O14494	PPAP2A	Lipid phosphate phosphohydrolase 1	yes	yes	0	1	0	0	1	62.9	62.9	4	0.00040839	35284	C-CoE_45FS	60.747	51.659			86341000	5238	1291	4918	5704	6257	6257	562			1
LSCAFKTENQTR	Deamidation (N)	1454.68	0.682378	1479	P06756	ITGAV	Integrin alpha-V;Integrin alpha-V heavy chain;Integrin alpha-V light chain	yes	yes	0	1	0	0	2	12.221	12.221	3	0.0080164	3514	C-CoE_65FS	101.6	65.292			131700000	5248	1479	4927	5714	6268	6268	683			1
LSDTANYTCVAK	Deamidation (N)	1342.61	0.607481	103	D6RE16;E0CX15;A0A087X152;O95185;Q8IZJ1	UNC5C;UNC5B	Netrin receptor UNC5C;Netrin receptor UNC5B	yes	no	0	1	0	0	0	20.701	20.701	2	8.272e-07	9180	C-CoE_45FS	145.89	60.675			65900000	5254	103	4933	5720	6274	6274	50			1
LSLQEGDLNGQK	Deamidation (N)	1301.65	0.64631	1925	Q02952	AKAP12	A-kinase anchor protein 12	yes	yes	0	1	0	0	1	28.789	28.789	2	2.9991e-15	14209	C-CoE_45FS	168.74	106.74			23279000	5276	1925	4954	5742	6300	6300	1000			1
LSMGPIQANHTGTGLLLTLQPEQK	Deamidation (N)	2547.34	0.336673	244	A0A0G2JNZ5;A0A0G2JLB3;P04062	GBA	Glucosylceramidase	yes	no	0	1	0	0	1	67.831	67.831	3	0.00046652	38366	C-CoE_45FS	63.979	50.658			22040000	5278	244	4956	5744	6302	6302	97			1
LSNMTLSIE	Oxidation (M);Phospho (STY);Deamidation (N)	1103.45	0.445758	2702				yes	no	0	1	1	1	0	10.667	10.667	2	0.03332	2990	C-CoE_45FS	126.28	25.888	+		31788000	5284	2702	4962	5750	6308	6308	1311			1
LSQDFMILWLHGENGTGPAK	Deamidation (N)	2214.08	0.0779393	2100	Q5JS37	NHLRC3	NHL repeat-containing protein 3	yes	yes	0	1	0	0	1	73.914	73.914	3	0.00077184	42177	C-CoE_45FS	72.883	59.051			20726000	5290	2100	4968	5756	6314	6314	1081			1
LSWAKPQPLNE	Deamidation (N)	1282.66	0.655752	2023	Q14703	MBTPS1	Membrane-bound transcription factor site-1 protease	yes	yes	0	1	0	0	0	41.933	41.933	2	0.0020876	22313	C-CoE_45FS	123.01	90.687			26031000	5308	2023	4985	5774	6332	6332	1056			1
LTDLLIQQNHIGSVIK	Deamidation (N)	1792.01	0.00944906	2568	Q9P287	BCCIP	BRCA2 and CDKN1A-interacting protein	yes	yes	0	1	0	0	0	54.752	54.752	3	0.0010904	29864	C-CoE_65FS	70.529	53.04			12316000	5319	2568	4995	5786	6345	6345	1256			1
LTHGASANWTIQYNDPTQE	Deamidation (N)	2145.96	0.960327	67	A0A087WXI5;P12830	CDH1	Cadherin-1;E-Cad/CTF1;E-Cad/CTF2;E-Cad/CTF3	yes	no	0	1	0	0	0	43.088	43.088	3	1.3135e-06	22563	C-CoE_65FS	125.96	99.18			438930000	5332	67	5008	5799	6362;6363	6362	29			2
LTINNNNLTLE	Deamidation (N)	1258.64	0.640496	2683				yes	no	0	1	0	0	0	46.231	46.231	2	0.0079983	24960	C-CoE_45FS	105.78	24.19	+		67007000	5340	2683	5016	5807	6371	6371	1304;1305;1306;1307			1
LTINQWISNK	Deamidation (N)	1216.65	0.645187	673	CON__P41361			yes	yes	0	1	0	0	0	53.821	53.821	2	0.0073788	29688	C-CoE_45FS	106.42	38.442		+	231580000	5341	673	5017	5808	6372	6372	299;300			0
LTINQWISNKTE	Deamidation (N)	1446.74	0.735459	673	CON__P41361			yes	yes	0	1	0	0	1	55.545	55.545	2	1.1262e-31	30771	C-CoE_45FS	192.38	156.73		+	138990000	5342	673	5018	5809	6373;6374	6374	299;300			2
LTINQWISNKTEGR	2 Deamidation (N)	1660.84	0.842049	673	CON__P41361			yes	yes	0	2	0	0	2	47.19	47.19	3	0.00029635	22595	C-CoE_45FS	114.7	78.421		+	183110000	5343	673	5019	5810;5811	6375;6376	6375	299;300			2
LTINQWISNKTEGR	Deamidation (N)	1659.86	0.858034	673	CON__P41361			yes	yes	0	1	0	0	2	47.872	47.872	3	4.4315e-14	25849	C-CoE_65FS	157.52	127.83		+	8894000000	5344	673	5019	5812	6377;6378;6379;6380	6378	299;300			4
LTIVNSSVLDRPR	Deamidation (N)	1469.82	0.820192	2307	Q92673	SORL1	Sortilin-related receptor	yes	yes	0	1	0	0	0	41.16	41.16	3	1.0818e-14	21402	C-CoE_65FS	156.69	119.53			30576000	5346	2307	5021	5814	6382	6382	1161			1
LTTPTYGDLNHLVSATMSGVTTCLR	Deamidation (N)	2708.32	0.314951	1894;1485;2430;1458	P04350;M0R2D3;P07437;Q5JP53;Q5ST81;P68371;Q9BVA1;Q13885	TUBB4A;TUBB;TUBB4B;TUBB2B;TUBB2A	Tubulin beta-4A chain;Tubulin beta chain;Tubulin beta-4B chain;Tubulin beta-2B chain;Tubulin beta-2A chain	no	no	0	1	0	0	0	69.548	69.548	3	7.3851e-08	39419	C-CoE_45FS	113.9	96.4			76385000	5371	1458;1485;1894;2430	5044	5841	6409;6410	6409	656			2
LTVMYSQINGASR	Deamidation (N)	1439.71	0.707864	2011	Q14258;A0A3B3IUA7	TRIM25	E3 ubiquitin/ISG15 ligase TRIM25	yes	no	0	1	0	0	0	38.559	38.559	2	0.00021982	20257	C-CoE_45FS	127.51	67.45			16928000	5376	2011	5049	5847	6416	6416	1054			1
LTYTSNDSALFILPDEGK	Deamidation (N)	1983.97	0.967703	643	CON__REFSEQ:XP_001252647;CON__A2I7N3			no	no	0	1	0	0	1	70.392	70.392	3	0.00015721	39925	C-CoE_45FS	105.9	79.941		+	224950000	5377	643	5050	5848	6417	6417	261			1
LVCSLSLNR	Phospho (STY);Deamidation (N)	1141.52	0.52026	2259	Q8NFQ6	BPIFC	BPI fold-containing family C protein	yes	yes	0	1	0	1	0	17.401	17.401	3	0.025138	7128	C-CoE_45FS	52.482	17.037			46666000	5386	2259	5059	5858	6428	6428	1138		488;489	1
LVESKSYNSK	Phospho (STY);Deamidation (N)	1234.55	0.548249	350	A8MX02;A0A2R8Y7G8;Q6ZNG9	KRBA2	KRAB-A domain-containing protein 2	yes	no	0	1	0	1	2	45.741	45.741	2	0.017801	24700	C-CoE_45FS	67.032	9.7511			180570000	5397	350	5070	5871	6441	6441	157		108;109;110	0
LVIHSLDYSDQGNYSCVASTE	Deamidation (N)	2358.03	0.0321709	1678	P32004;H0Y5C3	L1CAM	Neural cell adhesion molecule L1	yes	no	0	1	0	0	0	48.929	48.929	3	0.00012817	26243	C-CoE_65FS	92.307	78.68			30268000	5411	1678	5084	5886	6457	6457	882			1
LVILANNCPALR	Deamidation (N)	1353.74	0.743856	731	E5RI99;P62888;E5RJH3	RPL30	60S ribosomal protein L30	yes	no	0	1	0	0	0	50.96	50.96	2	0.0040632	27953	C-CoE_45FS	111.04	52.361			11284000	5415	731	5087	5890	6463	6463	337			1
LVINGNPITIFQERDPSK	Deamidation (N)	2041.08	0.0844049	1459	P04406	GAPDH	Glyceraldehyde-3-phosphate dehydrogenase	yes	yes	0	1	0	0	2	64.347	64.347	3	0.002005	35838	C-CoE_65FS	91.957	57.002			21262000	5416	1459	5088	5891	6464	6464	659			1
LVLQPPSNMHETLDGYRK	2 Phospho (STY);Deamidation (N)	2257.98	0.984385	271	J3QT38;A0A0U1RRB6;Q9Y2D4	EXOC6B	Exocyst complex component 6B	yes	no	0	1	0	2	2	46.708	46.708	4	0.0089462	25275	C-CoE_45FS	52.254	28.619			141830000	5422	271	5094	5901	6478	6478	114		81;666	1
LVMVGTNHVEYR	Deamidation (N)	1417.7	0.702385	479	B1AHJ8;B1AHJ7;B1AHJ6;O60704	TPST2	Protein-tyrosine sulfotransferase 2	yes	no	0	1	0	0	1	29.359	29.359	3	0.0092058	14086	C-CoE_65FS	76.326	61.164			15650000	5429	479	5100	5908	6485	6485	213			1
LVSNSAALIQQATTVKNKDIR	Deamidation (N)	2270.26	0.259409	342	A0A2R8Y5Y7;P32969;D6RAN4;H0Y9V9;H0Y9R4	RPL9	60S ribosomal protein L9	yes	no	0	1	0	0	2	37.908	37.908	4	1.4506e-06	19865	C-CoE_45FS	116.65	108.33			30347000	5453	342	5124	5934	6518	6518	155;156			1
LWKPWLSNE	Deamidation (N)	1172.59	0.58661	2112	Q5T0Y8;Q92485	SMPDL3B	Acid sphingomyelinase-like phosphodiesterase 3b	yes	no	0	1	0	0	0	58.021	58.021	2	0.027959	32179	C-CoE_45FS	98.582	59.828			369810000	5474	2112	5145	5955	6541	6541	1084			1
LYANHTSLPASAR	Deamidation (N)	1400.7	0.704828	2523	Q9NRB3	CHST12	Carbohydrate sulfotransferase 12	yes	yes	0	1	0	0	0	17.76	17.76	3	0.0072121	6950	C-CoE_65FS	62.162	45.22			9607900	5476	2523	5147	5957	6543	6543	1244			1
LYNITVLAIDKDDR	Deamidation (N)	1648.87	0.867201	2016	Q14574	DSC3	Desmocollin-3	yes	yes	0	1	0	0	1	57.052	57.052	3	0.0044898	31312	C-CoE_65FS	74.769	60.167			8647700	5488	2016	5159	5970	6556	6556	1055			1
MALLNFFFPDEKPYSEE	Phospho (STY);Deamidation (N)	2156.91	0.905376	223	D6RA95;A0A0C4DGX3	EDA		yes	no	0	1	0	1	2	9.6229	9.6229	3	0.032018	1883	C-CoE_65FS	45.608	11.387			602680000	5510	223	5180	5993	6579	6579	83		60	1
MANCQAVILSVEDDTGHR	Deamidation (N)	2015.9	0.904074	2304	Q92616	GCN1L1	Translational activator GCN1	yes	yes	0	1	0	0	1	49.473	49.473	3	0.0050722	27036	C-CoE_45FS	60.034	42.665			24343000	5513	2304	5181	5996	6583	6583	1160			1
MAQPVDPAHNVSR	Deamidation (N)	1421.67	0.672147	2440	Q9BY76	ANGPTL4	Angiopoietin-related protein 4	yes	yes	0	1	0	0	0	14.808	14.808	3	0.0076809	5133	C-CoE_65FS	61.212	47.248			15265000	5516	2440	5184	5999	6587	6587	1210			1
MATSGQQNNIGMVVIR	Deamidation (N)	1718.84	0.844374	866	Q49AN9;F5H013;P62308	SNRPG	Small nuclear ribonucleoprotein G	yes	no	0	1	0	0	0	46.313	46.313	2	3.7433e-10	25079	C-CoE_45FS	146.16	122.56			18466000	5522	866	5188	6007	6596	6596	403			1
MAVTFIGNSTAIQE	Deamidation (N)	1481.71	0.707195	1485	P07437;Q5JP53;Q5ST81	TUBB	Tubulin beta chain	yes	no	0	1	0	0	0	65.37	65.37	2	0.010696	36796	C-CoE_45FS	82.029	56.221			57856000	5530	1485	5193	6015	6606	6606	690			1
MCLNRTSQE	Deamidation (N)	1138.47	0.474693	282	A0A1B0GUE3;A0A1B0GUG1;A0A1B0GUW4;E7EMM4;A0A1B0GW68;A0A1B0GUA4;A0A1B0GTM3;A0A1B0GTZ5;A0A1B0GUH5;Q13510;A0A1B0GV06;A0A1B0GTP7	ASAH1	Acid ceramidase;Acid ceramidase subunit alpha;Acid ceramidase subunit beta	yes	no	0	1	0	0	1	12.649	12.649	2	0.00031959	4173	C-CoE_45FS	151.04	82.637			231900000	5533	282	5196	6018	6609	6609	125			1
MDKNASTFEDVTQVSSAYQK	Deamidation (N)	2249.02	0.0157926	2010	Q14247	CTTN	Src substrate cortactin	yes	yes	0	1	0	0	2	42.332	42.332	3	0.00059661	22150	C-CoE_65FS	102.98	78.185			17510000	5544	2010	5206	6029	6620	6620	1053			1
MDKSDAVSHTGNYTCE	Deamidation (N)	1814.71	0.708728	323	A0A2R8Y484;Q08722	CD47	Leukocyte surface antigen CD47	yes	no	0	1	0	0	1	11.674	11.674	3	0.0026644	3151	C-CoE_65FS	70.41	50.591			246030000	5545	323	5207	6030	6621	6621	144			1
MEMPSTPQQLQNLTEDIR	Deamidation (N)	2130.99	0.992555	973	P07942;G3XAI2	LAMB1	Laminin subunit beta-1	yes	no	0	1	0	0	2	71.558	71.558	3	0.00039629	40185	C-CoE_65FS	85.563	61.025			33329000	5564	973	5221	6049	6641	6641	451			0
MENGVLGNALE	Deamidation (N)	1146.52	0.522689	1751	P49321;E9PRH9;E9PI86;E9PNB5;E9PPQ8;E9PPR5	NASP	Nuclear autoantigenic sperm protein	yes	no	0	1	0	0	1	52.573	52.573	2	0.023451	28859	C-CoE_45FS	111.46	29.003			43808000	5566	1751	5222	6051	6643	6643	928			1
MFSNCSK	Deamidation (N)	873.336	0.336074	1905	P78536	ADAM17	Disintegrin and metalloproteinase domain-containing protein 17	yes	yes	0	1	0	0	0	10.788	10.788	2	0.0037591	2629	C-CoE_65FS	103.02	82.157			25321000	5583	1905	5238	6068	6660	6660	992			0
MGHNYTFTVQAR	Deamidation (N)	1424.65	0.650684	2307	Q92673;E9PKB0;E9PS32;E9PP43;E9PPB3	SORL1	Sortilin-related receptor	yes	no	0	1	0	0	0	25.947	25.947	3	0.0043526	12420	C-CoE_45FS	74.611	65.882			15811000	5592	2307	5247	6078	6671	6671	1162			1
MGNLSQLSSGEDKWLLR	2 Phospho (STY);Deamidation (N)	2093.89	0.889422	506	B4DZ85;B4DF87;Q13772	NCOA4	Nuclear receptor coactivator 4	yes	no	0	1	0	2	2	73.166	73.166	3	0.010518	41166	C-CoE_65FS	45.33	7.7751			34578000	5595	506	5250	6081	6674	6674	221		143;144;145	1
MHIFQNGSLVIHDVAPEDSGR	Deamidation (N)	2322.11	0.106279	1975	Q13308	PTK7	Inactive tyrosine-protein kinase 7	yes	yes	0	1	0	0	1	50.732	50.732	3	0.0024262	27911	C-CoE_45FS	61.511	51.181			56375000	5600	1975	5255	6086	6680	6680	1035			1
MMANGILKVPAINVNDSVTK	Deamidation (N)	2115.11	0.106797	1614	P23526	AHCY	Adenosylhomocysteinase	yes	yes	0	1	0	0	1	60.544	60.544	3	0.0034805	33399	C-CoE_65FS	61.102	52.006			6698800	5667	1614	5314	6156	6756	6756	845			1
MMVDKDGDVTVTNDGATILSMMDVDHQIAK	Deamidation (N)	3250.49	0.486586	1745	P48643;B7ZAR1;E9PCA1	CCT5	T-complex protein 1 subunit epsilon	yes	no	0	1	0	0	1	72.077	72.077	4	5.3179e-09	41020	C-CoE_45FS	97.257	79.899			56909000	5675	1745	5319	6167	6770	6770	919			1
MMVDKDGDVTVTNDGATILSMMDVDHQIAK	Oxidation (M);Deamidation (N)	3266.48	0.481501	1745	P48643;B7ZAR1;E9PCA1	CCT5	T-complex protein 1 subunit epsilon	yes	no	0	1	1	0	1	67.605	67.605	4	1.3921e-21	38224	C-CoE_45FS	123.36	111.51			202650000	5676	1745	5319	6168	6771	6771	919	211;212;213		0
MNFTGGDTCHK	Deamidation (N)	1267.5	0.496157	1530	P11717	IGF2R	Cation-independent mannose-6-phosphate receptor	yes	yes	0	1	0	0	0	12.768	12.768	3	0.0095339	3832	C-CoE_65FS	67.153	51.015			92889000	5679	1530	5322	6171	6774	6774	756			1
MNSTINIHR	Deamidation (N)	1085.53	0.528778	736	E5RK99;Q96CG8	CTHRC1	Collagen triple helix repeat-containing protein 1	yes	no	0	1	0	0	0	14.984	14.984	3	0.0098537	5221	C-CoE_65FS	69.598	54.932			21001000	5681	736	5324	6173	6776	6776	341			1
MPSTPQQLQNLTEDIR	Deamidation (N)	1870.91	0.909477	973	P07942;G3XAI2	LAMB1	Laminin subunit beta-1	yes	no	0	1	0	0	1	62.38	62.38	3	0.00035165	34589	C-CoE_65FS	97.45	38.619			10414000	5692	973	5333	6184	6787	6787	451			1
MPSTPQQLQNLTEDIRE	Deamidation (N)	1999.95	0.95207	973	P07942;G3XAI2	LAMB1	Laminin subunit beta-1	yes	no	0	1	0	0	2	63.175	63.175	3	0.0017277	35044	C-CoE_65FS	81.317	69.549			10800000	5693	973	5334	6185	6788	6788	451			1
MQGPAGNASR	Acetyl (Protein N-term);Deamidation (N)	1030.45	0.450193	455	F8WDI5;A8MSY1;Q86TL2	TMEM110;TMEM110-MUSTN1	Transmembrane protein 110	yes	no	1	1	0	0	0	16.925	16.925	2	0.012233	6456	C-CoE_65FS	71.451	45.342			0	5699	455	5340	6191	6795	6795	206			1
MSVEADINGLRR	Deamidation (N)	1360.68	0.676898	662;656	P08727;CON__P08727;C9JM50;K7EMS3;CON__P02533;P02533;CON__Q9QWL7;CON__Q6IFX2	KRT19;KRT14	Keratin, type I cytoskeletal 19;Keratin, type I cytoskeletal 14	no	no	0	1	0	0	2	27.436	27.436	3	0.0014974	12886	C-CoE_65FS	120.77	106.51		+	193750000	5730	662;656	5367	6224	6837	6837	278			1
MSVEADINGLRR	Oxidation (M);Deamidation (N)	1376.67	0.671813	662;656	P08727;CON__P08727;C9JM50;K7EMS3;CON__P02533;P02533;CON__Q9QWL7;CON__Q6IFX2	KRT19;KRT14	Keratin, type I cytoskeletal 19;Keratin, type I cytoskeletal 14	no	no	0	1	1	0	2	19.298	19.298	3	0.00077845	7913	C-CoE_65FS	84.479	60.188		+	0	5732	662;656	5367	6226	6839	6839	278	59		1
MSVINFECNKTAGNDGK	Deamidation (N)	1884.83	0.834598	1530	P11717	IGF2R	Cation-independent mannose-6-phosphate receptor	yes	yes	0	1	0	0	2	33.311	33.311	3	0.0009766	16559	C-CoE_65FS	109.07	96.557			11299000	5733	1530	5368	6227	6840	6840	751			1
MTTLEKVINE	Deamidation (N)	1177.59	0.59004	95	A0A087X054;A0A494C039;Q9Y4L1	HYOU1	Hypoxia up-regulated protein 1	yes	no	0	1	0	0	2	43.645	43.645	2	0.01863	23267	C-CoE_45FS	113.46	82.541			285070000	5745	95	5379	6241	6855	6855	44			1
MVGSMVGVYNGK	Deamidation (N)	1241.58	0.57843	199	K7EM56;A0A0B4J2B4;S4R417;K7ELC2;P62841;K7EQJ5;S4R456;K7EJ78	RPS15	40S ribosomal protein S15	yes	no	0	1	0	0	0	33.654	33.654	2	0.00010515	17198	C-CoE_45FS	131.44	98.599			58295000	5752	199	5385	6249	6863	6863	76			1
MVHNGIEYGDMQLICE	Deamidation (N)	1908.81	0.805606	1786	P52209;K7EPF6;K7EM49;K7ELN9	PGD	6-phosphogluconate dehydrogenase, decarboxylating	yes	no	0	1	0	0	1	61.328	61.328	3	0.0070133	33878	C-CoE_65FS	61.732	44.793			10629000	5754	1786	5387	6251	6865	6865	938			1
MVMIDRMFNQEE	Oxidation (M);Deamidation (N)	1558.65	0.646586	2142	Q6AI39	GLTSCR1L	GLTSCR1-like protein	yes	yes	0	1	1	0	2	72.206	72.206	2	0.01587	41073	C-CoE_45FS	78.934	32.938			20828000	5759	2142	5392	6256	6870	6870	1094	294		1
MVNHSLHPTEPVK	Deamidation (N)	1488.74	0.739499	2189	Q7Z3C6;C9JX27;C9JD65;C9IYZ9;C9JKV7;C9JDK4;C9JXG2	ATG9A	Autophagy-related protein 9A	yes	no	0	1	0	0	1	11.25	11.25	4	0.0052166	3312	C-CoE_45FS	68.171	48.494			56916000	5761	2189	5394	6258	6872	6872	1113			1
MVNRFQSGDFHVINGVLR	Deamidation (N)	2089.05	0.0527276	1813	P55060	CSE1L	Exportin-2	yes	yes	0	1	0	0	1	48.495	48.495	4	0.015047	26442	C-CoE_45FS	42.059	27.586			17778000	5762	1813	5395	6259	6873	6873	954			1
MVSCLVDHRGNITE	Deamidation (N)	1630.74	0.744326	1095	H3BQT1	GLG1		yes	yes	0	1	0	0	1	35.111	35.111	2;3	2.7274e-05	22759	C-CoE_65FS	136.27	89.007			114770000	5770	1095	5401	6269;6270	6884;6885	6885	499			2
MYSGSDDDDDFNKLPK	2 Phospho (STY);Deamidation (N)	2006.69	0.689385	37	A0A087WUT6;O60841	EIF5B	Eukaryotic translation initiation factor 5B	yes	no	0	1	0	2	1	46.5	46.5	3	0.005931	24771	C-CoE_65FS	72.417	66.637			18983000	5795	37	5420	6299	6921	6921	15		1;2	1
NACEPIVPPPVKDNSSGTFIVLIR	Deamidation (N)	2623.37	0.367973	595	C9J8T4;C9JYN7;O43567;C9JRV0;F8WDJ5;C9J383	RNF13	E3 ubiquitin-protein ligase RNF13	yes	no	0	1	0	0	2	71.192	71.192	3	0.00039642	39948	C-CoE_65FS	69.152	62.121			8216700	5797	595	5422	6301	6923	6923	244			1
NADMSEDMQQDAVDCATQAME	Deamidation (N)	2359.85	0.854877	2349	Q96FJ2	DYNLL2	Dynein light chain 2, cytoplasmic	yes	yes	0	1	0	0	1	61.613	61.613	3	0.0050951	34556	C-CoE_45FS	54.225	41.037			29367000	5800	2349	5424	6304	6926	6926	1185			1
NAEQNGPVDGQGDNPGPQAAEQGTDTAVPSDSDK	Deamidation (N)	3366.44	0.435608	1683	P34932	HSPA4	Heat shock 70 kDa protein 4	yes	yes	0	1	0	0	2	23.314	23.314	3	2.5428e-09	10800	C-CoE_45FS	87.253	75.621			19417000	5803	1683	5426	6307	6929	6929	884			1
NAFMMLIHADQDR	Deamidation (N)	1561.7	0.701733	1800	P53618;E9PP73	COPB1	Coatomer subunit beta	yes	no	0	1	0	0	0	65.151	65.151	3	0.0039208	39014	C-CoE_65FS	70.438	54.039			33435000	5809	1800	5430	6317;6318	6941;6942	6942	940			2
NAHSTAIAGLTFLHREPLLVTNGADNALR	Deamidation (N)	3072.61	0.61048	176	A0A0A0MTB8;Q8NI36	WDR36	WD repeat-containing protein 36	yes	no	0	1	0	0	2	60.347	60.347	4	1.1008e-19	33290	C-CoE_65FS	133.4	122.29			38164000	5811	176	5432	6320	6944	6944	69			1
NAIIYNNNEDFQVGQAK	Deamidation (N)	1937.91	0.91192	1646	P29401;A0A0B4J1R6	TKT	Transketolase	yes	no	0	1	0	0	1	40.871	40.871	3	0.020184	21383	C-CoE_65FS	42.647	32.548			7979600	5814	1646	5434	6323	6947	6947	866;867;868			0
NALVQMADGNQAQLAMSHLNGHK	Deamidation (N)	2448.16	0.163811	273	A0A0U1RRM4;P26599;A6NLN1;K7EK45;A0A0D9SF20	PTBP1	Polypyrimidine tract-binding protein 1	yes	no	0	1	0	0	0	45.76	45.76	4	2.8978e-05	24652	C-CoE_45FS	68.458	55.4			49830000	5820	273	5440	6329	6953	6953	115			1
NALWHTGNTSGQVR	Deamidation (N)	1540.74	0.738253	676	CON__Q28194			yes	yes	0	1	0	0	0	20.222	20.222	3	0.00038412	8459	C-CoE_65FS	90.759	69.508		+	16474000	5821	676	5441	6330	6954	6954	307			1
NAQFLDMVANE	Deamidation (N)	1251.54	0.544153	548	B7Z7D2;E9PQY3;P11117	ACP2	Lysosomal acid phosphatase	yes	no	0	1	0	0	0	67.014	67.014	2	0.0028965	37831	C-CoE_45FS	119.86	48.363			55550000	5822	548	5442	6331	6955	6955	236			1
NASEIEVPFVTR	Deamidation (N)	1361.68	0.682695	623	C9JN98;P07093	SERPINE2	Glia-derived nexin	yes	no	0	1	0	0	2	62.886	62.886	2	6.9144e-23	35269	C-CoE_45FS	185.18	144.15			71694000	5825	623	5445	6334	6958	6958	254			1
NATTDLLTKLPAHTVGDVK	Deamidation (N)	1994.07	0.0684205	1641	P28799;K7EKL3	GRN	Granulins;Acrogranin;Paragranulin;Granulin-1;Granulin-2;Granulin-3;Granulin-4;Granulin-5;Granulin-6;Granulin-7	yes	no	0	1	0	0	1	52.446	52.446	3	0.00090638	28876	C-CoE_45FS	72.968	56.845			18394000	5828	1641	5448	6337	6961	6961	861			1
NATVVWMK	Deamidation (N)	948.474	0.473888	861	Q13740;F5GXJ9;H7C543	ALCAM	CD166 antigen	yes	no	0	1	0	0	0	41.995	41.995	2	0.014961	22013	C-CoE_65FS	89.142	63.248			91444000	5829	861	5449	6338	6962	6962	400			0
NATVVWMKDNIR	Oxidation (M);Deamidation (N)	1462.72	0.723849	861	Q13740;F5GXJ9;H7C543	ALCAM	CD166 antigen	yes	no	0	1	1	0	1	28.768	28.768	3	0.006096	13778	C-CoE_65FS	67.456	48.398			7897800	5830	861	5450	6339	6963	6963	400	79		1
NATVVWMKDNIR	Deamidation (N)	1446.73	0.728934	861	Q13740;F5GXJ9;H7C543	ALCAM	CD166 antigen	yes	no	0	1	0	0	1	42.44	42.44	3	0.0059266	22153	C-CoE_65FS	81.431	59.8			53101000	5831	861	5450	6340	6964	6964	400			1
NATYGYVLDDPDPDDGFNYK	Deamidation (N)	2278.95	0.954238	1343	O43852	CALU	Calumenin	yes	yes	0	1	0	0	0	60.526	60.526	3	0.00012024	33831	C-CoE_65FS	83.423	69.692			1.0402e+09	5832	1343	5451	6341;6342	6965;6966	6966	595;596			2
NCIVLIDSTPYR	Deamidation (N)	1450.71	0.712615	1846	P62241;Q5JR95	RPS8	40S ribosomal protein S8	yes	no	0	1	0	0	0	57.649	57.649	2	0.0091864	33845	C-CoE_45FS	94.692	72.606			24554000	5840	1846	5458	6350;6351	6974;6975	6975	968			2
NCSAAPQPEPAAGLASYPELR	Deamidation (N)	2199.03	0.026632	627	C9JP16;O75718	CRTAP	Cartilage-associated protein	yes	no	0	1	0	0	2	52.209	52.209	3	0.012659	28714	C-CoE_45FS	62.19	52.785			15936000	5842	627	5460	6353	6978	6978	257			1
NCTLSIHPVHLNDSGQLGLR	2 Deamidation (N)	2232.1	0.0957147	1591	P20273;M0R2M0;M0R2R8;M0QY05;M0QZR7;M0R0R6;M0QY14;M0QZ01;M0R1M2	CD22	B-cell receptor CD22	yes	no	0	2	0	0	0	50.988	50.988	4	0.0021052	27544	C-CoE_65FS	53.278	44.231			5376200	5844	1591	5462	6355	6980	6980	818;819			1
NDNAPYITAPSNTSHK	Deamidation (N)	1729.79	0.790742	1940	Q08174	PCDH1	Protocadherin-1	yes	yes	0	1	0	0	0	18.623	18.623	3	1.0399e-05	7854	C-CoE_45FS	126.91	107.08			48977000	5857	1940	5475	6369	6994	6994	1015			1
NDQDTWDYTNPNLSGQGDPGSNPNKR	Deamidation (N)	2890.24	0.239021	1557	P14866;M0QXS5;A0A3B3ITJ4	HNRNPL	Heterogeneous nuclear ribonucleoprotein L	yes	no	0	1	0	0	1	33.582	33.582	3	5.2011e-21	18896	C-CoE_45FS	114.9	95.499			27033000	5859	1557	5477	6372;6373;6374	6997;6998;6999	6999	787;788			3
NDTKEDVFVHQTAIK	Deamidation (N)	1744.86	0.863179	1888;1568;2641	P67809;P16989;Q9Y2T7	YBX1;YBX3;YBX2	Nuclease-sensitive element-binding protein 1;Y-box-binding protein 3;Y-box-binding protein 2	no	no	0	1	0	0	2	26.332	26.332	3	0.0014253	12220	C-CoE_65FS	113.69	95.547			18487000	5861	1888;1568;2641	5478	6376	7001	7001	800			1
NDVITCFANFE	Deamidation (N)	1329.55	0.554717	300	A0A1W2PP35;A0A1W2PPS1;Q00839;Q5RI18;A0A1X7SBS1;A0A1W2PQ74;A0A1W2PQL0;A0A1W2PP34;A0A1W2PPL4;A0A1W2PPH7;A0A1W2PRZ7	HNRNPU	Heterogeneous nuclear ribonucleoprotein U	yes	no	0	1	0	0	0	78.531	78.531	2	0.0074676	44988	C-CoE_45FS	107.15	67.152			109480000	5864	300	5480	6379	7004	7004	135			1
NEDKPIAPCGAIANSMFNDTLE	Deamidation (N)	2407.07	0.0671762	2537	Q9NV96;E5RG19	TMEM30A	Cell cycle control protein 50A	yes	no	0	1	0	0	1	66.377	66.377	3	0.029404	37469	C-CoE_45FS	40.137	24.123			45967000	5867	2537	5483	6382	7007	7007	1247			1
NENLAANFLLQQNFDE	2 Deamidation (N)	1880.84	0.842837	1809	P54727	RAD23B	UV excision repair protein RAD23 homolog B	yes	yes	0	2	0	0	1	18.514	18.514	3	0.0036059	7378	C-CoE_65FS	58.071	9.3673			28888000	5872	1809	5488	6387	7013	7013	948;949			1
NFKDITDLINNTFIR	Deamidation (N)	1823.94	0.941763	2395	Q99523;A0A0J9YVX1;A0A0J9YX61	SORT1	Sortilin	yes	no	0	1	0	0	1	78.573	78.573	3	0.00043705	44488	C-CoE_65FS	100.54	78.387			7848100	5888	2395	5504	6403	7031	7031	1197			1
NFKDITDLINNTFIRTE	Deamidation (N)	2054.03	0.032035	2395	Q99523;A0A0J9YVX1;A0A0J9YX61	SORT1	Sortilin	yes	no	0	1	0	0	2	78.914	78.914	3	0.00021146	44669	C-CoE_65FS	118.47	81.832			14848000	5889	2395	5505	6404	7032	7032	1197			1
NFTAADWGQSR	Deamidation (N)	1252.55	0.547264	100	A0A087X0S5;P12109	COL6A1	Collagen alpha-1(VI) chain	yes	no	0	1	0	0	0	37.923	37.923	2	0.011835	19884	C-CoE_45FS	100.48	72.078			14201000	5893	100	5509	6408	7036	7036	49			1
NFTLSCRVPGAGPR	Deamidation (N)	1531.76	0.756546	2616	Q9UMF0;K7EIL3	ICAM5	Intercellular adhesion molecule 5	yes	no	0	1	0	0	1	35.468	35.468	3	0.0028066	17945	C-CoE_65FS	78.763	57.206			6846600	5894	2616	5510	6409	7037	7037	1278			1
NFTVACQHR	Deamidation (N)	1132.51	0.508376	1498	P08581;H7C174	MET	Hepatocyte growth factor receptor	yes	no	0	1	0	0	0	13.562	13.562	3	0.0097541	4346	C-CoE_65FS	69.825	46.782			3938700	5896	1498	5512	6411	7039	7039	707			1
NFVAFVDKCCAADDKE	Deamidation (N)	1888.8	0.797149	658	CON__P02769			yes	yes	0	1	0	0	2	49.609	49.609	3	0.0020614	30040	C-CoE_65FS	94.544	81.224		+	59116000	5898	658	5513	6413;6414	7043;7044	7044	279			2
NFVDAYENSNSTE	Deamidation (N)	1489.58	0.584497	2670	Q9Y5Y6	ST14	Suppressor of tumorigenicity 14 protein	yes	yes	0	1	0	0	1	37.26	37.26	2	0.020449	19406	C-CoE_45FS	98.254	74.901			37828000	5899	2670	5514	6415	7045	7045	1296			1
NFYISHSPNSTAGPSCTLLE	Deamidation (N)	2194.98	0.984099	1486	P07686	HEXB	Beta-hexosaminidase subunit beta;Beta-hexosaminidase subunit beta chain B;Beta-hexosaminidase subunit beta chain A	yes	yes	0	1	0	0	0	53.84	53.84	3	5.4948e-06	29230	C-CoE_65FS	113.88	92.284			228040000	5903	1486	5518	6419	7049	7049	692;693			1
NFYISHSPNSTAGPSCTLLE	2 Deamidation (N)	2195.97	0.968114	1486	P07686	HEXB	Beta-hexosaminidase subunit beta;Beta-hexosaminidase subunit beta chain B;Beta-hexosaminidase subunit beta chain A	yes	yes	0	2	0	0	0	63.537	63.537	3	0.0098218	35281	C-CoE_65FS	52.045	33.285			17256000	5904	1486	5518	6420	7050	7050	692;693			0
NFYISHSPNSTAGPSCTLLEE	Deamidation (N)	2324.03	0.0266916	1486	P07686	HEXB	Beta-hexosaminidase subunit beta;Beta-hexosaminidase subunit beta chain B;Beta-hexosaminidase subunit beta chain A	yes	yes	0	1	0	0	1	54.253	54.253	3	0.00017915	29464	C-CoE_65FS	90.581	75.403			1316800000	5905	1486	5519	6421;6422	7051;7052;7053	7052	692;693			3
NFYISHSPNSTAGPSCTLLEE	2 Deamidation (N)	2325.01	0.0107072	1486	P07686	HEXB	Beta-hexosaminidase subunit beta;Beta-hexosaminidase subunit beta chain B;Beta-hexosaminidase subunit beta chain A	yes	yes	0	2	0	0	1	63.551	63.551	3	0.00028255	35207	C-CoE_65FS	78.794	58.703			148770000	5906	1486	5519	6423	7054	7054	692;693			1
NFYLLLSIGHYGRKSR	4 Phospho (STY);Deamidation (N)	2243.9	0.897237	2390	Q99440	LINC01587	Uncharacterized protein encoded by LINC01587	yes	yes	0	1	0	4	2	16.443	16.443	3	0.0066049	6106	C-CoE_65FS	47.545	22.752			25792000	5907	2390	5520	6424	7055	7055	1194		549;550;839;840	1
NGADYAVYINTAQEFDGSDSGARPDEAVSWGK	Deamidation (N)	3390.49	0.491272	1752	P49366	DHPS	Deoxyhypusine synthase	yes	yes	0	1	0	0	2	68.594	68.594	3	3.8443e-78	38777	C-CoE_45FS	192.32	167.07			104570000	5908	1752	5521	6425	7056	7056	929;930			1
NGADYAVYINTAQEFDGSDSGARPDEAVSWGK	2 Deamidation (N)	3391.48	0.475288	1752	P49366	DHPS	Deoxyhypusine synthase	yes	yes	0	2	0	0	2	65.802	65.802	3	5.5688e-16	37141	C-CoE_45FS	81.697	68.706			0	5909	1752	5521	6426	7057	7057	929;930			1
NGAGLHTASSCFWDSSTDGSCTVR	Deamidation (N)	2573.05	0.0547141	1883	P63172	DYNLT1	Dynein light chain Tctex-type 1	yes	yes	0	1	0	0	0	44.243	44.243	3	8.3988e-06	23334	C-CoE_65FS	83.826	75.331			17038000	5910	1883	5522	6427	7058	7058	980			1
NGAPVNASASCHVLPTGDLLLVGTQQLGE	2 Deamidation (N)	2919.43	0.428401	1063	Q9NPR2;H0YMZ3;H0YN49	SEMA4B	Semaphorin-4B	yes	no	0	2	0	0	0	78.826	78.826	3	7.6259e-08	45158	C-CoE_45FS	80.733	56.274			144760000	5911	1063	5523	6428	7059	7059	482;483			1
NGASVEDPMNISIIVTDQNDHKPK	2 Deamidation (N)	2623.24	0.243561	1602	P22223	CDH3	Cadherin-3	yes	yes	0	2	0	0	1	58.486	58.486	4	1.5602e-05	33373	C-CoE_45FS	80.711	72.999			682160000	5912	1602	5524	6429;6430	7060;7061	7061	827;828;829			2
NGASVEDPMNISIIVTDQNDHKPK	3 Deamidation (N)	2624.23	0.227576	1602	P22223	CDH3	Cadherin-3	yes	yes	0	3	0	0	1	62.251	62.251	4	7.4508e-08	35457	C-CoE_45FS	115.02	100.79			107070000	5913	1602	5524	6431;6432	7062;7063;7064	7064	827;828;829			3
NGASVEDPMNISIIVTDQNDHKPK	Deamidation (N)	2622.26	0.259545	1602	P22223	CDH3	Cadherin-3	yes	yes	0	1	0	0	1	53.07	53.07	4	9.2779e-06	28772	C-CoE_65FS	96.708	77.498			32501000	5914	1602	5524	6433	7065	7065	827;828;829			1
NGDYLCVKVDR	Deamidation (N)	1338.62	0.6238	1821	P55884	EIF3B	Eukaryotic translation initiation factor 3 subunit B	yes	yes	0	1	0	0	1	32.332	32.332	3	0.030836	16388	C-CoE_45FS	62.14	43.009			19709000	5915	1821	5525	6434	7066	7066	958			1
NGECHSAVIQAVEDLDLSK	Deamidation (N)	2084.97	0.968448	1383	O75691	UTP20	Small subunit processome component 20 homolog	yes	yes	0	1	0	0	2	67.903	67.903	3	1.2961e-06	37998	C-CoE_65FS	107.72	88.17			42413000	5916	1383	5526	6435	7067	7067	615			0
NGETSIVISDVLPGGPADGLLQE	Deamidation (N)	2281.13	0.132537	284	U3KQJ2;A0A3B3IU26;B1AN86;A0A3B3IRV6;A0A3B3ISF1;A0A3B3IU51;A0A3B3ISZ5;A0A3B3IRI3;A0A3B3ITE1;A0A1B0GTW1;A0A2R8YDH4;Q9UDY2	TJP2	Tight junction protein ZO-2	yes	no	0	1	0	0	1	80.358	80.358	3	4.263e-05	45576	C-CoE_65FS	76.693	57.14			19272000	5917	284	5527	6436	7068	7068	128			1
NGETYNGHLVSCDNWMNINLR	Deamidation (N)	2507.1	0.095791	1244	M0QXB0;U3KQK1;V9GZ56;Q9Y4Z0	LSM4	U6 snRNA-associated Sm-like protein LSm4	yes	no	0	1	0	0	1	63.021	63.021	3	5.0231e-31	35523	C-CoE_65FS	170.06	141.73			48351000	5918	1244	5528	6437;6438	7069;7070;7071;7072	7072	548;549;550			4
NGETYNGHLVSCDNWMNINLR	2 Deamidation (N)	2508.08	0.0798066	1244	M0QXB0;U3KQK1;V9GZ56;Q9Y4Z0	LSM4	U6 snRNA-associated Sm-like protein LSm4	yes	no	0	2	0	0	1	66.972	66.972	3	1.3138e-67	38292	C-CoE_65FS	206.64	194.16			96669000	5919	1244	5528	6439;6440	7073;7074	7074	548;549;550			2
NGGLGHMNIALLSDLTK	Deamidation (N)	1753.9	0.903269	1652	P30048	PRDX3	Thioredoxin-dependent peroxide reductase, mitochondrial	yes	yes	0	1	0	0	0	73.622	73.622	3	0.00012708	41460	C-CoE_65FS	80.609	63.866			11511000	5920	1652	5529	6441	7075	7075	869			1
NGGQILIADLR	Deamidation (N)	1169.64	0.640436	1819	P55735;E7ERC8;A8MXL6	SEC13	Protein SEC13 homolog	yes	no	0	1	0	0	0	62.629	62.629	2	0.0030613	35115	C-CoE_45FS	119.22	90.062			62363000	5921	1819	5530	6442	7076	7076	956			1
NGHIFTVNDQFTSK	Deamidation (N)	1607.76	0.757985	21	A0A087WTG3;Q13618	CUL3	Cullin-3	yes	no	0	1	0	0	0	41.996	41.996	3	0.002529	21993	C-CoE_65FS	70.889	58.262			15400000	5922	21	5531	6443	7077	7077	5			1
NGHTDVADVLLQAGADLEHE	Deamidation (N)	2103.97	0.970891	2225;1059	O75179;H0YM23;A0A1W2PQ15;Q8IWZ3	ANKRD17;ANKHD1	Ankyrin repeat domain-containing protein 17;Ankyrin repeat and KH domain-containing protein 1	no	no	0	1	0	0	1	77.615	77.615	3	1.1122e-10	44466	C-CoE_45FS	130.01	112.77			25645000	5923	1059;2225	5532	6444	7078	7078	478			1
NGIDILVGTPGR	Deamidation (N)	1211.65	0.651001	2521	Q9NR30;A0A087WVC1;Q9BQ39	DDX21;DDX50	Nucleolar RNA helicase 2;ATP-dependent RNA helicase DDX50	yes	no	0	1	0	0	0	61.252	61.252	2	0.0089628	34332	C-CoE_45FS	95.483	59.036			17310000	5924	2521	5533	6445	7079	7079	1243			1
NGIIFGNIVYDVSGAASDR	Deamidation (N)	1967.96	0.95887	1800	P53618	COPB1	Coatomer subunit beta	yes	yes	0	1	0	0	0	79.074	79.074	3	1.2737e-06	45818	C-CoE_45FS	126.07	98.924			188910000	5926	1800	5534	6447;6448	7081;7082	7082	941			2
NGIYNITVLASDQGGR	2 Deamidation (N)	1678.82	0.816229	388	A0A3B3ISU0;Q02487	DSC2	Desmocollin-2	yes	no	0	2	0	0	0	69.533	69.533	3	0.0028695	38881	C-CoE_65FS	72.315	60.624			25853000	5928	388	5536	6450	7084	7084	179;180			1
NGLLVIRDDPE	Deamidation (N)	1240.63	0.629931	1160	I3L4V6;Q6DKJ4	NXN	Nucleoredoxin	yes	no	0	1	0	0	1	54.416	54.416	2	0.018606	30105	C-CoE_45FS	79.974	54.166			13388000	5929	1160	5537	6451	7085	7085	517			0
NGLPDHTDPEDNE	Deamidation (N)	1452.56	0.564096	933	F8W9S7;Q14C86	GAPVD1	GTPase-activating protein and VPS9 domain-containing protein 1	yes	no	0	1	0	0	1	19.089	19.089	2	6.3412e-05	8176	C-CoE_45FS	132.25	66.972			23719000	5930	933	5538	6452	7086	7086	443			1
NGMPMDIVNTSGR	Deamidation (N)	1391.62	0.617335	1109	H3BU51;Q9UFM8;Q9Y639	NPTN;DKFZp566H1924	Neuroplastin	yes	no	0	1	0	0	0	44.355	44.355	2	0.0059202	23789	C-CoE_45FS	91.855	73.075			11059000	5931	1109	5539	6453	7087	7087	504;505			1
NGMTLLMMGSADALPEEPSAK	Deamidation (N)	2162.99	0.989778	1806	P54578	USP14	Ubiquitin carboxyl-terminal hydrolase 14	yes	yes	0	1	0	0	2	77.001	77.001	3	8.7971e-05	44063	C-CoE_45FS	111.38	100.57			85113000	5932	1806	5540	6454	7088	7088	946			1
NGMVEDWDSFQAILDHTYK	Deamidation (N)	2269	0.999749	1143	H7C5S0;O96019	ACTL6A	Actin-like protein 6A	yes	no	0	1	0	0	1	78.383	78.383	3	0.02045	44957	C-CoE_45FS	46.702	38.71			17578000	5933	1143	5541	6455	7089	7089	512			1
NGMVLKPHFHK	Deamidation (N)	1307.68	0.680861	1200	P26373;J3QSB4;H3BTH3	RPL13	60S ribosomal protein L13	yes	no	0	1	0	0	0	16.783	16.783	3	0.015479	6778	C-CoE_45FS	57.836	36.996			13160000	5934	1200	5542	6456	7090	7090	533			1
NGNHVANSPVSIMVVQSE	Deamidation (N)	1881.89	0.889076	741	E7EN95;O75369	FLNB	Filamin-B	yes	no	0	1	0	0	0	56.941	56.941	3	0.00014214	32405	C-CoE_65FS	92.977	72.139			36640000	5935	741	5543	6457;6458	7091;7092	7092	346;347			2
NGNHVANSPVSIMVVQSE	2 Deamidation (N)	1882.87	0.873092	741	E7EN95;O75369	FLNB	Filamin-B	yes	no	0	2	0	0	0	60.947	60.947	3	0.0018806	33661	C-CoE_65FS	68.481	54.764			10988000	5936	741	5543	6459	7093	7093	346;347			1
NGNITVIQAHR	Deamidation (N)	1222.64	0.641833	1575	P17301;E9PB77;E7EMF1;E7ESP4	ITGA2	Integrin alpha-2	yes	no	0	1	0	0	0	17.2	17.2	3	0.011023	6588	C-CoE_65FS	64.82	49.191			19629000	5937	1575	5544	6460	7094	7094	801;802			1
NGNITVIQAHR	2 Deamidation (N)	1223.63	0.625849	1575	P17301;E9PB77;E7EMF1;E7ESP4	ITGA2	Integrin alpha-2	yes	no	0	2	0	0	0	23.604	23.604	3	0.024167	10556	C-CoE_65FS	71.03	51.636			15420000	5938	1575	5544	6461	7095	7095	801;802			1
NGNLVVSGK	Deamidation (N)	887.471	0.471246	260	P49327;A0A0U1RQF0	FASN	Fatty acid synthase;[Acyl-carrier-protein] S-acetyltransferase;[Acyl-carrier-protein] S-malonyltransferase;3-oxoacyl-[acyl-carrier-protein] synthase;3-oxoacyl-[acyl-carrier-protein] reductase;3-hydroxyacyl-[acyl-carrier-protein] dehydratase;Enoyl-[acyl-carrier-protein] reductase;Oleoyl-[acyl-carrier-protein] hydrolase	yes	no	0	1	0	0	0	17.592	17.592	2	6.9773e-05	6675	C-CoE_65FS	97.431	46			28014000	5939	260	5545	6462;6463	7096;7097	7096	104			1
NGNYCVLQMDQSYKPDENE	Deamidation (N)	2303.93	0.931077	1672	P31939;H7C1S2	ATIC	Bifunctional purine biosynthesis protein PURH;Phosphoribosylaminoimidazolecarboxamide formyltransferase;IMP cyclohydrolase	yes	no	0	1	0	0	1	49.578	49.578	3	0.0063895	27074	C-CoE_45FS	55.688	45.45			36762000	5940	1672	5546	6464	7098	7098	878			1
NGNYCVLQMDQSYKPDENEVR	Deamidation (N)	2559.1	0.100602	1672	P31939;H7C1S2	ATIC	Bifunctional purine biosynthesis protein PURH;Phosphoribosylaminoimidazolecarboxamide formyltransferase;IMP cyclohydrolase	yes	no	0	1	0	0	2	45.019	45.019	3	2.4409e-15	24163	C-CoE_45FS	149.94	130.65			110980000	5941	1672	5547	6465	7099	7099	878			1
NGQDLGVAFK	Deamidation (N)	1048.52	0.518924	300	A0A1W2PP35;A0A1W2PPS1;Q00839;Q5RI18;A0A1X7SBS1;A0A1W2PQ74;A0A1W2PQL0;A0A1W2PP34;A0A1W2PPL4;A0A1W2PPH7;A0A1W2PRZ7	HNRNPU	Heterogeneous nuclear ribonucleoprotein U	yes	no	0	1	0	0	0	39.866	39.866	2	0.00050406	21059	C-CoE_45FS	137.13	97.129			0	5943	300	5549	6467	7101	7101	136			1
NGQHVASSPIPVVISQSE	Deamidation (N)	1848.92	0.921756	1593	Q60FE5;P21333;H0Y5C6	FLNA	Filamin-A	yes	no	0	1	0	0	0	58.361	58.361	3	0.0005152	32043	C-CoE_65FS	70.783	49.817			17986000	5944	1593	5550	6468	7102	7102	820			1
NGQLAASVETAGDSE	Deamidation (N)	1448.63	0.626696	2070	Q16658;C9JPH9;C9JFC0;A0A0A0MSB2	FSCN1	Fascin	yes	no	0	1	0	0	1	34.951	34.951	2	1.0495e-05	18242	C-CoE_45FS	138.65	109.89			146000000	5945	2070	5551	6469	7103	7103	1071			1
NGRVEIIANDQGNR	Deamidation (N)	1555.77	0.770281	1521	P11021	HSPA5	78 kDa glucose-regulated protein	yes	yes	0	1	0	0	2	17.873	17.873	3	0.012818	7025	C-CoE_65FS	80.746	67.546			15684000	5948	1521	5552	6472	7106	7106	729;730			1
NGRVEIIANDQGNR	2 Deamidation (N)	1556.75	0.754297	1521	P11021	HSPA5	78 kDa glucose-regulated protein	yes	yes	0	2	0	0	2	22.045	22.045	3	0.0074198	9593	C-CoE_65FS	67.234	53.555			9484800	5949	1521	5552	6473	7107	7107	729;730			1
NGSQAFVHWQEPR	Deamidation (N)	1555.72	0.716789	1263	M0R0W6;P30530	AXL	Receptor protein-tyrosine kinase;Tyrosine-protein kinase receptor UFO	yes	no	0	1	0	0	1	36.523	36.523	3	0.021542	18592	C-CoE_65FS	58.752	45.957			10957000	5950	1263	5553	6474	7108	7108	554			1
NGTQVHGTITGVDVSMNTHLK	Oxidation (M);Deamidation (N)	2225.07	0.0746449	1855	P62314	SNRPD1	Small nuclear ribonucleoprotein Sm D1	yes	yes	0	1	1	0	0	27.928	27.928	4	0.0011872	13673	C-CoE_45FS	56.29	47.006			34003000	5951	1855	5554	6475	7109	7109	971	252		1
NGTQVHGTITGVDVSMNTHLK	Deamidation (N)	2209.08	0.0797302	1855	P62314	SNRPD1	Small nuclear ribonucleoprotein Sm D1	yes	yes	0	1	0	0	0	37.72	37.72	4	5.7675e-05	19827	C-CoE_45FS	82.406	70.103			174620000	5953	1855	5554	6477	7111	7111	971			1
NGVDIVVGTPGRLDDLVSTGK	Deamidation (N)	2112.11	0.106263	117	A0A087X2G1;F1T0B3;Q92499	DDX1	ATP-dependent RNA helicase DDX1	yes	no	0	1	0	0	1	65.012	65.012	3	0.00059913	35180	C-CoE_65FS	71.535	62.129			33411000	5954	117	5555	6478;6479	7112;7113	7112	52			2
NGVTHPIDYHTTDYVDE	Deamidation (N)	1975.84	0.843566	2396	Q99536;K7ENX2;K7EM19	VAT1	Synaptic vesicle membrane protein VAT-1 homolog	yes	no	0	1	0	0	0	35.68	35.68	3	0.0001116	17941	C-CoE_65FS	91.657	68.854			29267000	5956	2396	5557	6481	7115	7115	1199			1
NGWGVMVSHR	Deamidation (N)	1142.53	0.529112	1503	P09104;F5H0C8	ENO2	Gamma-enolase;Enolase	yes	no	0	1	0	0	0	35.57	35.57	3	0.0045468	18386	C-CoE_45FS	82.261	67.117			10399000	5957	1503	5558	6482	7116	7116	715			1
NGYGFVEFEDSR	Deamidation (N)	1419.59	0.594274	1971	Q13247	SRSF6	Serine/arginine-rich splicing factor 6	yes	yes	0	1	0	0	2	58.113	58.113	2	0.029525	32358	C-CoE_45FS	93.258	75.822			19955000	5958	1971	5559	6483	7117	7117	1028			1
NGYYLATAADDSSVK	Deamidation (N)	1574.71	0.710032	2617	Q9UMS4	PRPF19	Pre-mRNA-processing factor 19	yes	yes	0	1	0	0	0	41.213	41.213	2	0.0010708	21864	C-CoE_45FS	116.24	96.995			39689000	5959	2617	5560	6484	7118	7118	1280			1
NHSIFLADINQER	Deamidation (N)	1556.76	0.75832	318	Q5T0S4;A0A286YFE3;A0A2C9F2P4;A0A286YFL8;A0A286YFF7;P50897;E9PIA8	PPT1	Palmitoyl-protein thioesterase 1	yes	no	0	1	0	0	1	46.32	46.32	2;3	0.00073556	24964	C-CoE_45FS	84.753	72.127			67911000	5967	318	5568	6494;6495	7128;7129	7128	142			1
NHSIFLADINQERGINE	2 Deamidation (N)	1970.93	0.933384	318	Q5T0S4;A0A286YFE3;A0A2C9F2P4;A0A286YFL8;A0A286YFF7;P50897;E9PIA8	PPT1	Palmitoyl-protein thioesterase 1	yes	no	0	2	0	0	2	53.755	53.755	3	1.7194e-06	29254	C-CoE_65FS	106.36	92.524			0	5968	318	5569	6496	7130	7130	142;143			1
NHTALTVVMASK	Deamidation (N)	1271.65	0.654372	1601	P22102	GART	Trifunctional purine biosynthetic protein adenosine-3;Phosphoribosylamine--glycine ligase;Phosphoribosylformylglycinamidine cyclo-ligase;Phosphoribosylglycinamide formyltransferase	yes	yes	0	1	0	0	0	35.373	35.373	2	3.4997e-05	17828	C-CoE_65FS	138.63	85.901			9696200	5970	1601	5570	6498	7133	7133	826			1
NHTWLPVSDDACYR	Deamidation (N)	1733.75	0.746769	1561	P15529	CD46	Membrane cofactor protein	yes	yes	0	1	0	0	0	45.036	45.036	3	0.00065512	23843	C-CoE_65FS	85.837	75.498			12452000	5971	1561	5571	6499	7134	7134	794			1
NHTYNTYIGQGYIIPGMDQGLQGACMGER	Deamidation (N)	3244.44	0.437603	2331	Q96AY3;H0Y827	FKBP10	Peptidyl-prolyl cis-trans isomerase FKBP10	yes	no	0	1	0	0	1	67.516	67.516	3	2.7457e-09	38187	C-CoE_45FS	103.07	78.237			51838000	5972	2331	5572	6500	7135	7135	1177			1
NIDDAKDAMMAMNGK	Deamidation (N)	1624.69	0.689513	2000	Q14011;K7ENX8;K7ELV6;K7EJV5;K7ELT6;K7EJV1;K7EMY9;K7EPM4;K7ER40;K7EQR7;D6W5Y5	CIRBP	Cold-inducible RNA-binding protein	yes	no	0	1	0	0	1	31.286	31.286	3	0.0075337	15272	C-CoE_65FS	64.244	49.082			32109000	5977	2000	5577	6505	7140	7140	1046			1
NIDDGTSDRPYSHALVAGIDRYPR	Deamidation (N)	2688.29	0.289206	1839	P61353;K7ELC7	RPL27	60S ribosomal protein L27	yes	no	0	1	0	0	1	35.703	35.703	3	0.010279	18473	C-CoE_45FS	43.497	15.55			63111000	5979	1839	5578	6507	7142	7142	964			0
NIEPTQGLSIE	Deamidation (N)	1200.59	0.587398	403	A0A494C0R9;A0A494BZW2;E9PEM5;A0A494C1L5;P50851;H0YAC6	LRBA	Lipopolysaccharide-responsive and beige-like anchor protein	yes	no	0	1	0	0	1	40.096	40.096	2	0.031032	20796	C-CoE_65FS	45.997	10.701			0	5981	403	5580	6509	7144	7144	192			1
NIETNYTR	Deamidation (N)	1010.47	0.466889	7	A0A1B0GWI2;A0A0A0MRU5;A0A024R644;O75503	CLN5	Ceroid-lipofuscinosis neuronal protein 5	yes	no	0	1	0	0	1	14.612	14.612	2	8.2654e-10	5033	C-CoE_65FS	157.34	82.927			20595000	5982	7	5581	6510	7145	7145	1			0
NILPRQTDEE	Phospho (STY);Deamidation (N)	1294.54	0.544226	2454	Q9C0D0	PHACTR1	Phosphatase and actin regulator 1	yes	yes	0	1	0	1	2	23.359	23.359	2	0.0044372	10762	C-CoE_45FS	98.04	56.039			59325000	5995	2454	5593	6523	7158	7158	1211		781	1
NISGHIYNQNVSQK	Deamidation (N)	1601.78	0.779783	486	F2Z389;B1ALM7;B1ALM8;B1ALM4;B1ALM5;Q9P0T7	TMEM9	Transmembrane protein 9	yes	no	0	1	0	0	0	16.807	16.807	3	0.0010042	6382	C-CoE_65FS	79.652	58.699			8309300	6004	486	5602	6532	7170	7170	216			1
NISGVVLADHSGAFHNK	Deamidation (N)	1765.87	0.874746	2299	Q92542;H0Y6T7;H0Y3Z4;Q5T205	NCSTN	Nicastrin	yes	no	0	1	0	0	0	34.646	34.646	3	0.00012708	17845	C-CoE_45FS	80.609	61.879			10008000	6005	2299	5603	6533	7171	7171	1157			1
NITIVTGAPR	Deamidation (N)	1041.58	0.581859	1622	P26006	ITGA3	Integrin alpha-3;Integrin alpha-3 heavy chain;Integrin alpha-3 light chain	yes	yes	0	1	0	0	0	35.789	35.789	2	7.2316e-07	18411	C-CoE_45FS	154.49	60.186			956870000	6007	1622	5605	6535	7173;7174	7173	851			2
NITLTWR	Deamidation (N)	903.481	0.481417	278;239	A0A140T9H4;A0A140T9D8;A0A0G2JHB5;A0A0G2JH91;F5H7Q8;A0A140T979;X6R344;A0A140T9M6;A0A0G2JH58;Q29980;A0A140T9B8;A0A1W2PRA6;A0A140T986;A0A1W2PPN1;A0A140T9M1	MICB	MHC class I polypeptide-related sequence B	no	no	0	1	0	0	0	50.841	50.841	2	4.0802e-07	27397	C-CoE_65FS	155.73	75.358			14635000	6008	239;278	5606	6536	7175	7175	93			1
NKANIQFGDNGTTISAVSNK	Deamidation (N)	2079.02	0.0232612	304	A0A1W2PPX5;A0A1W2PQR6;A0A1W2PQB7;A0A1W2PS43;A0A1W2PRS1;Q14108;A0A1W2PPU6;A0A1W2PS70;A0A1W2PNX7;A0A1W2PSE4	SCARB2	Lysosome membrane protein 2	yes	no	0	1	0	0	1	31.785	31.785	3	8.5362e-31	15562	C-CoE_65FS	168.99	161.3			340170000	6012	304	5610	6540	7180;7181;7182	7181	137			3
NKDIVTVANAVFVKNASE	Deamidation (N)	1919	6.5851e-06	623	C9JN98;P07093	SERPINE2	Glia-derived nexin	yes	no	0	1	0	0	2	52.87	52.87	3	0.0016047	29118	C-CoE_45FS	97.081	85.351			22557000	6013	623	5611	6541	7183	7183	254			1
NKNKINLK	2 Deamidation (N)	972.56	0.560395	1612	P23458	JAK1	Tyrosine-protein kinase JAK1	yes	yes	0	2	0	0	2	25.88	25.88	2	0.021022	11934	C-CoE_65FS	68.422	13.872			15777000	6025	1612	5623	6553	7196	7196	841;842			1
NKYHVLHINTTK	Deamidation (N)	1467.78	0.783412	1234	K7EP71;Q7LGA3	HS2ST1	Heparan sulfate 2-O-sulfotransferase 1	yes	no	0	1	0	0	1	11.503	11.503	2;4	0.00056648	3472	C-CoE_45FS	105.65	79.67			105320000	6028	1234	5626	6556;6557	7200;7201	7200	545			2
NLMRTSTWNVSRIQE	3 Phospho (STY);Deamidation (N)	2074.8	0.798572	407	A0A494C0C6			yes	yes	0	1	0	3	2	43.31	43.31	3	0.033079	23158	C-CoE_45FS	40.552	13.217			28967000	6058	407	5656	6587	7231	7231	194		123;124;677;678	1
NLNNSQSDVVSFR	Deamidation (N)	1479.7	0.695385	1500	P08648	ITGA5	Integrin alpha-5;Integrin alpha-5 heavy chain;Integrin alpha-5 light chain	yes	yes	0	1	0	0	0	33.909	33.909	2	5.392e-62	17429	C-CoE_45FS	223.78	150.85			230360000	6062	1500	5660	6591	7235;7236	7236	712			2
NLRGYYNQSE	Deamidation (N)	1243.55	0.54693	1659	P30484;P30492;P30464;P30498;P30495;P30493;P30685;P30466;A0A140TA13;P30462;P30475;P30483;P30488;Q29960;A0A140T930;P30508;A0A140T937;A0A140T953;Q29718;Q29836;A0A1W2PRZ0;A0A140T912;A0A140T9M5;A0A140TA02;A0A140T9H5;A0A1W2PPR8;A0A140T9U8;A0A140T9Z4;A2AEA2;A0A140T921;O19617;P30479;Q04826;P10321;P01889;Q31612;P30486;P30505;A0A1W2PNR7;P30460;P30510;P30480;Q31610;A0A140T9D4;A0A140T9T1;F8W9Z8;F6U0H7;A0A140…	HLA-B;HLA-C	HLA class I histocompatibility antigen, B-46 alpha chain;HLA class I histocompatibility antigen, B-54 alpha chain;HLA class I histocompatibility antigen, B-15 alpha chain;HLA class I histocompatibility antigen, B-78 alpha chain;HLA class I histocompatibility antigen, B-56 alpha chain;HLA class I histocompatibility antigen, B-55 alpha chain;HLA class I histocompatibility antigen, B-35 alpha chain;…	yes	no	0	1	0	0	1	17.55	17.55	2	2.7675e-07	7249	C-CoE_45FS	155	100.38			15850000	6071	1659	5668	6600	7245	7245	870			1
NLSTCFSSGDLFTAHNFSEQSR	2 Deamidation (N)	2506.07	0.0706817	732	E5RJ40;E5RJG5;E5RIP4;Q15043	SLC39A14	Zinc transporter ZIP14	yes	no	0	2	0	0	1	64.207	64.207	3	1.5317e-16	36307	C-CoE_45FS	145.9	117.01			275020000	6073	732	5670	6602	7247	7247	339;340			1
NLTEVPTDLPAYVR	Deamidation (N)	1587.81	0.814438	1989	Q13641	TPBG	Trophoblast glycoprotein	yes	yes	0	1	0	0	1	63.669	63.669	2	1.4657e-13	35780	C-CoE_45FS	158.41	113.27			78293000	6075	1989	5672	6604	7249	7249	1044			1
NLTFQDLHLHHGGHQAANTSHDLAQR	2 Deamidation (N)	2919.38	0.376064	2487	Q9H7M9	C10orf54	Platelet receptor Gi24	yes	yes	0	2	0	0	0	25.008	25.008	6	0.00023232	11447	C-CoE_65FS	93.397	80.076			36701000	6076	2487	5673	6605	7250	7250	1230;1231			1
NLVLKDMSDGFISNLTIQR	Deamidation (N)	2164.12	0.119804	1547	P13674	P4HA1	Prolyl 4-hydroxylase subunit alpha-1	yes	yes	0	1	0	0	1	73.786	73.786	3	1.2622e-36	42043	C-CoE_45FS	181.34	166.25			128930000	6080	1547	5677	6610	7255	7255	774			1
NMQFIHNGTYICDVKNPPDIVVQPGHIR	Deamidation (N)	3262.6	0.601572	1409	O95297;Q9UEL6	MPZL1	Myelin protein zero-like protein 1	yes	no	0	1	0	0	1	51.959	51.959	4	2.3742e-11	28541	C-CoE_45FS	116.08	104.16			30897000	6091	1409	5687	6621	7267	7267	630			1
NMSFVNDLTVTQDGR	Deamidation (N)	1696.77	0.772649	996	H0Y512;Q9HDC9	APMAP	Adipocyte plasma membrane-associated protein	yes	no	0	1	0	0	0	60.838	60.838	3	0.0016777	33574	C-CoE_65FS	70.529	53.247			26707000	6092	996	5688	6622	7268	7268	458			1
NMSVIAHVDHGK	Deamidation (N)	1307.63	0.62922	1545	P13639	EEF2	Elongation factor 2	yes	yes	0	1	0	0	0	22.048	22.048	3	0.00071056	11048	C-CoE_65FS	96.103	73.186			72308000	6095	1545	5689	6625;6626	7273;7274	7274	772			2
NMSVIAHVDHGKSTLTDSLVCK	Deamidation (N)	2412.18	0.17773	1545	P13639	EEF2	Elongation factor 2	yes	yes	0	1	0	0	1	42.78	42.78	4	3.1067e-06	23370	C-CoE_65FS	112.54	94.248			209110000	6098	1545	5690	6632;6633	7282;7283	7283	772			2
NMTAQNYTYAIR	2 Deamidation (N)	1446.64	0.644929	787	Q9Y2E5;E9PCD7;H0YA68	MAN2B2	Epididymis-specific alpha-mannosidase;Alpha-mannosidase	yes	no	0	2	0	0	0	41.263	41.263	2	0.0011134	21908	C-CoE_45FS	107.79	84.359			23901000	6099	787	5691	6634	7284	7284	368;369			0
NMTFDLPSDATVVLNR	Oxidation (M);2 Deamidation (N)	1809.85	0.84548	1526	P11279	LAMP1	Lysosome-associated membrane glycoprotein 1	yes	yes	0	2	1	0	0	69.373	69.373	3	0.0023085	39342	C-CoE_45FS	63.631	48.643			28612000	6100	1526	5692	6635	7285	7285	746;747	160		1
NMTFDLPSDATVVLNR	2 Deamidation (N)	1793.85	0.850565	1526	P11279	LAMP1	Lysosome-associated membrane glycoprotein 1	yes	yes	0	2	0	0	0	74.957	74.957	3	8.5837e-05	42808	C-CoE_45FS	122.12	87.6			96439000	6101	1526	5692	6636	7286	7286	746;747			1
NMTFDLPSDATVVLNR	Deamidation (N)	1792.87	0.86655	1526	P11279	LAMP1	Lysosome-associated membrane glycoprotein 1	yes	yes	0	1	0	0	0	73.527	73.527	3	0.00014227	41433	C-CoE_65FS	99.069	81.524			10061000	6102	1526	5692	6637	7287	7287	746;747			1
NNFLLHVTALEDIKPGEE	Deamidation (N)	2039.02	0.021136	2144	Q6GMV2	SMYD5	SET and MYND domain-containing protein 5	yes	yes	0	1	0	0	2	74.593	74.593	3	0.00050145	42041	C-CoE_65FS	111.77	94.839			13339000	6105	2144	5695	6640	7290	7290	1095;1096			1
NNHTASILDR	2 Deamidation (N)	1141.54	0.536365	915	F8VV56;F8W022;F8VWK8;P08962	CD63	Tetraspanin;CD63 antigen	yes	no	0	2	0	0	0	20.605	20.605	2;3	1.1267e-36	8966	C-CoE_65FS	194.12	125.33			169750000	6106	915	5696	6641;6642;6643	7291;7292;7293	7293	429;430			2
NNHTASILDR	Deamidation (N)	1140.55	0.55235	915	F8VV56;F8W022;F8VWK8;P08962	CD63	Tetraspanin;CD63 antigen	yes	no	0	1	0	0	0	14.994	14.994	3	0.00066847	5151	C-CoE_65FS	108.7	69.392			836100000	6107	915	5696	6644	7294;7295	7294	429;430			2
NNHTVAFLGTSDGR	Deamidation (N)	1488.7	0.695719	718	O15031;E2PU09	PLXNB2	Plexin-B2	yes	no	0	1	0	0	0	27.98	27.98	3	0.0028128	13258	C-CoE_65FS	69.258	55.845			13500000	6108	718	5697	6645	7296	7296	333;334			1
NNKTVFK	2 Deamidation (N)	851.439	0.438883	282	A0A1B0GUE3;A0A1B0GUG1;A0A1B0GUW4;E7EMM4;A0A1B0GW68;A0A1B0GUA4;A0A1B0GTM3;A0A1B0GTZ5;A0A1B0GUH5;Q13510;A0A1B0GUJ3;A0A1B0GUB3;A0A1B0GVG2	ASAH1	Acid ceramidase;Acid ceramidase subunit alpha;Acid ceramidase subunit beta	yes	no	0	2	0	0	1	11.846	11.846	2	1.1825e-07	3292	C-CoE_65FS	162.5	53.807			25796000	6111	282	5700	6648	7299	7299	126;127			1
NNPAIVIIGNNGQIHYDHQNDGASQALASCQR	2 Deamidation (N)	3476.61	0.612742	1750	P49257	LMAN1	Protein ERGIC-53	yes	yes	0	2	0	0	0	43.658	43.658	4	1.8704e-10	23358	C-CoE_45FS	87.772	80.093			36950000	6113	1750	5702	6650	7301	7301	926;927			1
NNQFQALLQYADPVSAQHAK	Deamidation (N)	2243.1	0.0970949	273	A0A0U1RRM4;P26599;A6NLN1;K7EK45;A0A087WU68;K7EKJ7	PTBP1	Polypyrimidine tract-binding protein 1	yes	no	0	1	0	0	0	73.601	73.601	3	0.010249	41992	C-CoE_45FS	42.705	33.659			29474000	6115	273	5703	6652	7303	7303	118;119			1
NNQVLGIGSGSTIVHAVQR	Deamidation (N)	1950.03	0.028287	1749	P49247	RPIA	Ribose-5-phosphate isomerase	yes	yes	0	1	0	0	0	51.143	51.143	3	0.00050222	27657	C-CoE_65FS	69.737	58.793			6707200	6117	1749	5704	6654	7305	7305	924;925			1
NNTFFDMNIFE	Deamidation (N)	1391.57	0.570368	1606	P23229;C9JXX7	ITGA6	Integrin alpha-6;Integrin alpha-6 heavy chain;Integrin alpha-6 light chain;Processed integrin alpha-6	yes	no	0	1	0	0	0	80.615	80.615	2	9.9871e-05	46312	C-CoE_45FS	138.98	106.66			39042000	6118	1606	5705	6655	7306	7306	837;838			1
NNTQVLINCR	Deamidation (N)	1231.6	0.59792	1856	P62316;K7ERG4	SNRPD2	Small nuclear ribonucleoprotein Sm D2	yes	no	0	1	0	0	0	28.478	28.478	2	9.5209e-05	14042	C-CoE_45FS	143.7	107.76			18674000	6120	1856	5706	6657	7308	7308	972			1
NNVITIDLVQNSSQK	Deamidation (N)	1672.86	0.863179	534	P16422;B5MCA4	EPCAM	Epithelial cell adhesion molecule	yes	no	0	1	0	0	0	52.065	52.065	3	0.00066107	28243	C-CoE_65FS	78.932	62.402			10720000	6121	534	5707	6658	7309;7310	7310	231			2
NNVITLNITGK	Deamidation (N)	1186.66	0.655752	1566	P16278;E7EQ29	GLB1	Beta-galactosidase	yes	no	0	1	0	0	0	48.142	48.142	2	0.0092176	25686	C-CoE_65FS	103.7	81.314			252170000	6122	1566	5708	6659	7311	7311	797			1
NPNGTVTVISR	Deamidation (N)	1157.6	0.604051	2041	Q15223	PVRL1	Nectin-1	yes	yes	0	1	0	0	0	20.971	20.971	2	3.3864e-06	8904	C-CoE_65FS	144.77	121.34			53120000	6127	2041	5713	6664	7316	7316	1063			1
NQDECVIALHDCNGDVNR	Deamidation (N)	2128.89	0.890215	927	F8W726;Q14157;Q5VU81;Q5VU80;Q5VU79;Q5VU78;Q5VU77	UBAP2L	Ubiquitin-associated protein 2-like	yes	no	0	1	0	0	1	27.045	27.045	3	0.00012203	12609	C-CoE_65FS	88.56	72.617			43256000	6131	927	5716	6668	7320	7320	439			0
NQFVAVTSTNAAK	Deamidation (N)	1350.68	0.677944	297;2007	A0A1C7CYX9;Q16555;H0YBT4;E9PD68;Q14194;Q14195	DPYSL2;DPYSL3;CRMP1	Dihydropyrimidinase-related protein 2;Dihydropyrimidinase-related protein 1;Dihydropyrimidinase-related protein 3	no	no	0	1	0	0	0	24.649	24.649	2	0.001738	11676	C-CoE_45FS	115.18	94.872			10037000	6133	297;2007	5717	6670	7323	7323	134			1
NQGAGWWHNVSARDPAFSAR	Deamidation (N)	2227.03	0.0307466	2202	Q7Z7M0	MEGF8	Multiple epidermal growth factor-like domains protein 8	yes	yes	0	1	0	0	1	43.519	43.519	4	0.011995	22901	C-CoE_65FS	42.64	32.49			10304000	6134	2202	5718	6671	7324	7324	1116			1
NQGVFFSGDSYLVLHNGPEE	2 Deamidation (N)	2209.98	0.980393	1708	P40121;B8ZZL6;E7ENU9	CAPG	Macrophage-capping protein	yes	no	0	2	0	0	1	71.659	71.659	3	0.014419	40258	C-CoE_65FS	46.702	31.448			0	6139	1708	5722	6676	7333	7333	899;900			1
NQIPQEPSSSSNQTENK	Deamidation (N)	1887.84	0.844628	2701				yes	no	0	1	0	0	2	60.251	60.251	3	0.030594	33681	C-CoE_45FS	60.474	25.565	+		70845000	6143	2701	5726	6680	7337	7337	1310			1
NQKPSQVNGAPGSPTEPAGQK	Phospho (STY);Deamidation (N)	2171.98	0.984841	2409	Q9BQG0;I3L1L3	MYBBP1A	Myb-binding protein 1A	yes	no	0	1	0	1	1	9.6901	9.6901	3	0.00037609	1965	C-CoE_65FS	84.602	66.544			15966000	6146	2409	5729	6683	7340	7340	1205		552	1
NQSLVQDMDSMVR	Deamidation (N)	1522.68	0.675578	2264	Q8NHP8	PLBD2	Putative phospholipase B-like 2;Putative phospholipase B-like 2 32 kDa form;Putative phospholipase B-like 2 45 kDa form	yes	yes	0	1	0	0	0	62.366	62.366	2;3	6.6913e-06	34918	C-CoE_45FS	137.89	93.031			237610000	6152	2264	5735	6690;6691;6692	7347;7348;7349	7347	1143			2
NRVPDSCCINVTVGCGINFNEK	2 Deamidation (N)	2554.12	0.125042	915	F8VV56;F8W022;F8VWK8;P08962	CD63	Tetraspanin;CD63 antigen	yes	no	0	2	0	0	2	49.223	49.223	3	2.1949e-06	27400	C-CoE_45FS	115.55	99.459			57291000	6169	915	5750	6709;6710	7367;7368	7368	431;432;433			2
NRVPDSCCINVTVGCGINFNEK	Deamidation (N)	2553.14	0.141027	915	F8VV56;F8W022;F8VWK8;P08962	CD63	Tetraspanin;CD63 antigen	yes	no	0	1	0	0	2	48.762	48.762	3	1.0258e-22	26579	C-CoE_45FS	165.13	123.01			560890000	6170	915	5750	6711	7369	7369	431;432;433			1
NSGLPHNSSANSTE	2 Deamidation (N)	1415.58	0.580081	2238	Q8N131	TMEM123	Porimin	yes	yes	0	2	0	0	0	10.088	10.088	2	0.00046471	2591	C-CoE_45FS	121.29	61.223			37444000	6177	2238	5757	6718	7376	7376	1128;1129			1
NSNSNVIQVDQSGLGLPSRDYYLNKTE	2 Deamidation (N)	3012.43	0.431238	383	B4DKB2;A0A3B3ISF9;P42892	ECE1	Endothelin-converting enzyme 1	yes	no	0	2	0	0	2	55.523	55.523	3	3.2259e-14	30701	C-CoE_45FS	125.79	111.74			67167000	6181	383	5761	6722	7381	7381	175;176			1
NSSHAGAFVIVTE	Deamidation (N)	1331.64	0.635745	1755	P49588;H3BPK7	AARS	Alanine--tRNA ligase, cytoplasmic	yes	no	0	1	0	0	0	53.882	53.882	2	0.0026293	29753	C-CoE_45FS	104.79	62.196			0	6186	1755	5765	6727	7388	7388	932			1
NSSLCALCIGSEK	Deamidation (N)	1438.64	0.643215	675	CON__Q29443;CON__Q0IIK2			yes	no	0	1	0	0	1	42.641	42.641	2	1.0195e-13	22698	C-CoE_45FS	154.67	124.92		+	275210000	6188	675	5767	6729	7391	7391	305			1
NSSLCALCIGSEKGTGK	Deamidation (N)	1781.83	0.828784	675	CON__Q29443;CON__Q0IIK2			yes	no	0	1	0	0	2	32.961	32.961	3	0.000154	16337	C-CoE_65FS	93.152	71.694		+	140360000	6189	675	5768	6730;6731	7392;7393	7393	305			1
NSTCLDDSWIHPR	Deamidation (N)	1600.69	0.694005	2348	Q96F46	IL17RA	Interleukin-17 receptor A	yes	yes	0	1	0	0	0	40.706	40.706	3	0.0083293	21130	C-CoE_65FS	59.898	47.733			11198000	6194	2348	5773	6736	7398	7398	1184			1
NSVCHTATVIANSFMHCGTTSDQFLRDNLE	Deamidation (N)	3425.51	0.507473	54	A0A087WW66;Q99460	PSMD1	26S proteasome non-ATPase regulatory subunit 1	yes	no	0	1	0	0	1	74.648	74.648	4	2.7533e-11	42616	C-CoE_45FS	114.06	90.491			74091000	6197	54	5775	6739	7401	7401	26			1
NSVSQISVLSGGK	Deamidation (N)	1275.67	0.667045	1311	O15143	ARPC1B	Actin-related protein 2/3 complex subunit 1B	yes	yes	0	1	0	0	0	43.12	43.12	2	0.00069572	23088	C-CoE_45FS	122.51	96.936			11182000	6200	1311	5777	6742	7404	7404	578			1
NTAFNLTCQAVGPPEPVNIFWVQNSSR	2 Deamidation (N)	3047.44	0.44472	806	Q12866;E9PHX8	MERTK	Tyrosine-protein kinase Mer;Receptor protein-tyrosine kinase	yes	no	0	2	0	0	1	78.864	78.864	3	9.7228e-09	45232	C-CoE_45FS	99.536	92.14			19349000	6203	806	5780	6745	7407	7407	372;373			1
NTDSVVIFSGEGSDE	Deamidation (N)	1555.65	0.652577	1496	P08243;F8WEJ5	ASNS	Asparagine synthetase [glutamine-hydrolyzing]	yes	no	0	1	0	0	1	60.785	60.785	2	0.0012603	34035	C-CoE_45FS	69.864	49.124			0	6210	1496	5786	6752	7414	7414	703			1
NTNTINNGTQQQAQSMTTTIKPGDDWKK	Deamidation (N)	3120.48	0.478205	1624	P26196;Q8IV96	DDX6	Probable ATP-dependent RNA helicase DDX6	yes	no	0	1	0	0	1	28.872	28.872	4	0.0028913	14229	C-CoE_45FS	42.894	33.981			49308000	6219	1624	5795	6761	7423	7423	855;856			1
NTNTPNNWDTAFGHPQAYQGPATGDDDDWDEDWDGPK	Deamidation (N)	4147.66	0.664104	2668	Q9Y5X1	SNX9	Sorting nexin-9	yes	yes	0	1	0	0	1	61.389	61.389	4	0.00021554	34367	C-CoE_45FS	58.672	46.525			74951000	6221	2668	5796	6763	7425	7425	1292;1293			0
NVHPMSPDTKLVTIE	Deamidation (N)	1680.84	0.839272	522	B4DX41;E7ET86;Q8IVW4	CDKL3	Cyclin-dependent kinase-like 3	yes	no	0	1	0	0	1	31.223	31.223	3	0.028531	15321	C-CoE_65FS	48.704	31.765			5409300	6239	522	5814	6783	7445	7445	229			1
NVIIWGNHSSTQYPDVNHAK	Deamidation (N)	2280.09	0.0923438	1713	P40925;B9A041;B8ZZ51;C9JF79	MDH1	Malate dehydrogenase, cytoplasmic;Malate dehydrogenase	yes	no	0	1	0	0	0	35.127	35.127	3	3.4948e-11	18924	C-CoE_45FS	132.9	114.88			141980000	6243	1713	5817	6787;6788;6789	7449;7450;7451	7451	902;903			3
NVNFEDPASACDSINAWVKNE	Deamidation (N)	2380.03	0.0277543	623	C9JN98;P07093	SERPINE2	Glia-derived nexin	yes	no	0	1	0	0	2	67.237	67.237	3	0.028451	37435	C-CoE_65FS	54.271	45.983			154670000	6253	623	5826	6799	7462	7462	253			1
NVSGFSIANR	2 Deamidation (N)	1065.51	0.509088	2484	Q9H5V8	CDCP1	CUB domain-containing protein 1	yes	yes	0	2	0	0	0	37.102	37.102	2	0.025875	19326	C-CoE_45FS	86.136	50.256			14887000	6261	2484	5834	6808	7471	7471	1225;1226			1
NVTDPTCPSLSPGVSQCFPDCVCE	Deamidation (N)	2726.1	0.0968381	900	H7C3P4;F6S8M0;P15586;H0YFA9	GNS	N-acetylglucosamine-6-sulfatase	yes	no	0	1	0	0	0	63.485	63.485	3	0.0013213	35590	C-CoE_45FS	53.266	37.625			258820000	6265	900	5838	6812	7475	7475	424			1
NVTDPTCPSLSPGVSQCFPDCVCEDAYNNTYACVR	Deamidation (N)	4053.66	0.658372	900	H7C3P4;F6S8M0;P15586;H0YFA9	GNS	N-acetylglucosamine-6-sulfatase	yes	no	0	1	0	0	1	65.555	65.555	4	0.0011936	36965	C-CoE_45FS	48.798	42.222			66601000	6266	900	5839	6813	7476	7476	422;424			1
NVTLHCGNISGLR	2 Deamidation (N)	1441.7	0.698362	2237	Q8N0Z9;F5H724	VSIG10	V-set and immunoglobulin domain-containing protein 10	yes	no	0	2	0	0	0	33.179	33.179	3	0.014293	16434	C-CoE_65FS	67.275	46.435			25829000	6269	2237	5842	6817	7480	7480	1126;1127			1
NVTLQCVFWVEDPTLSSPGHWSSAGCE	Deamidation (N)	3063.34	0.337872	2674	Q9Y653	GPR56	G-protein coupled receptor 56;GPR56 N-terminal fragment;GPR56 C-terminal fragment	yes	yes	0	1	0	0	1	79.177	79.177	3	3.8314e-05	45433	C-CoE_45FS	71.06	60.056			25847000	6270	2674	5843	6818	7481;7482	7482	1299			2
NWQLTEEDFGNTSGR	Deamidation (N)	1753.75	0.754357	1663	P30825	SLC7A1	High affinity cationic amino acid transporter 1	yes	yes	0	1	0	0	2	49.36	49.36	2;3	4.7826e-69	26883	C-CoE_45FS	224.82	188.48			197030000	6276	1663	5849	6824;6825	7488;7489	7488	874			2
NYFHYNQSYPPTYNVK	Deamidation (N)	2034.91	0.911192	173	A0A0A0MT32;P38571	LIPA	Lysosomal acid lipase/cholesteryl ester hydrolase	yes	no	0	1	0	0	0	38.452	38.452	3	0.002565	19775	C-CoE_65FS	55.186	46.09			0	6282	173	5855	6831	7496	7496	68			1
NYLPAINGIVFLVDCADHSR	Deamidation (N)	2274.11	0.110302	2107	Q5SQT8;Q9NR31	SAR1A	GTP-binding protein SAR1a	yes	no	0	1	0	0	0	77.247	77.247	3	0.0002695	44281	C-CoE_45FS	74.364	65.545			18552000	6288	2107	5861	6837	7503	7503	1083			1
NYPKNNHTASILDR	Deamidation (N)	1642.81	0.806333	915	F8VV56;F8W022;F8VWK8;P08962	CD63	Tetraspanin;CD63 antigen	yes	no	0	1	0	0	1	14.117	14.117	3;4	0.0048754	5048	C-CoE_45FS	64.798	44.135			143660000	6289	915	5862	6838;6839	7504;7505	7504	429;430			1
NYTADYDKTLIFNK	Deamidation (N)	1705.82	0.819917	475	B0QZ43;O75477	ERLIN1	Erlin-1	yes	no	0	1	0	0	1	46.976	46.976	3	0.00097226	25046	C-CoE_65FS	90.444	79.174			20101000	6292	475	5865	6842	7508	7508	212			1
NYTLSISNAR	Deamidation (N)	1138.56	0.561852	861	Q13740;F5GXJ9	ALCAM	CD166 antigen	yes	no	0	1	0	0	0	34.681	34.681	2	0.0038112	17788	C-CoE_45FS	120.87	82.077			241090000	6293	861	5866	6843	7509	7509	401;402			1
NYTLSISNAR	2 Deamidation (N)	1139.55	0.545867	861	Q13740;F5GXJ9	ALCAM	CD166 antigen	yes	no	0	2	0	0	0	36.244	36.244	2	0.0032482	18822	C-CoE_45FS	85.731	68.263			0	6294	861	5866	6844	7510	7510	401;402			1
PMFIVNTNVPR	Deamidation (N)	1287.66	0.664543	1553	P14174	MIF	Macrophage migration inhibitory factor	yes	yes	0	1	0	0	0	52.115	52.115	2	0.031343	28644	C-CoE_45FS	63.283	23.238			7641900	6310	1553	5881	6862	7529	7529	777			0
PPLNASASDQGEK	Deamidation (N)	1313.61	0.609924	95	A0A087X054;A0A494C039;Q9Y4L1	HYOU1	Hypoxia up-regulated protein 1	yes	no	0	1	0	0	1	15.423	15.423	2	4.6606e-171	5970	C-CoE_45FS	297.32	242.25			4596800	6313	95	5884	6865	7532	7532	43			1
QAFDQILQDRNHSSYLGYSVAAISTGE	Deamidation (N)	2970.4	0.399544	1575	P17301;E9PB77;E7EMF1;E7ESP4	ITGA2	Integrin alpha-2	yes	no	0	1	0	0	1	69.136	69.136	3	1.51e-35	39152	C-CoE_45FS	164.31	146.2			159090000	6325	1575	5896	6878	7545	7545	803			1
QAHLCVLASNCDEPMYVK	Deamidation (N)	2134.95	0.948581	1619	P25398	RPS12	40S ribosomal protein S12	yes	yes	0	1	0	0	1	43.043	43.043	3	0.00020973	22582	C-CoE_65FS	102.08	90.823			35859000	6330	1619	5899	6883	7550	7550	846			1
QAIHVGNQTFNDGTIVEK	2 Deamidation (N)	1971.95	0.953785	1124	H7C0X5;Q9H3G5	CPVL	Probable serine carboxypeptidase CPVL	yes	no	0	2	0	0	1	37.813	37.813	3	0.00048991	19334	C-CoE_65FS	92.439	75.946			23003000	6331	1124	5900	6884	7551	7551	508;509			1
QCQCTSVGAQNTVICSK	Deamidation (N)	1940.84	0.839031	534	P16422;B5MCA4;C9JKY3	EPCAM	Epithelial cell adhesion molecule	yes	no	0	1	0	0	0	20.213	20.213	3	0.0019528	8896	C-CoE_45FS	55.437	46.39			0	6349	534	5914	6902	7571	7571	232			1
QGLVDRAQQLLANSTALEE	Deamidation (N)	2056.04	0.0436623	1315	O15230	LAMA5	Laminin subunit alpha-5	yes	yes	0	1	0	0	2	73.978	73.978	3	0.0019371	41663	C-CoE_65FS	95.767	79.082			37850000	6395	1315	5959	6951	7628	7628	584			1
QGSVNDVKEE	Phospho (STY);Deamidation (N)	1184.46	0.459828	2656	Q9Y4W2	LAS1L	Ribosomal biogenesis protein LAS1L	yes	yes	0	1	0	1	2	16.337	16.337	2	0.021833	6520	C-CoE_45FS	60.91	7.356			10473000	6401	2656	5965	6957	7634	7634	1286		632	0
QHTVTTTTKGENFTE	Deamidation (N)	1693.78	0.779509	433	X6RKS3;A2A2V1;P04156	PRNP	Major prion protein	yes	no	0	1	0	0	2	12.083	12.083	3	0.007517	3406	C-CoE_65FS	80.312	47.379			427970000	6415	433	5979	6971	7648	7648	202			1
QILLKLNSSE	Phospho (STY);Deamidation (N)	1224.6	0.600284	2072	Q17RP2	TIGD6	Tigger transposable element-derived protein 6	yes	yes	0	1	0	1	1	72.073	72.073	2	0.0019824	41022	C-CoE_45FS	114.28	8.2393			23931000	6434	2072	5997	6991	7671	7671	1072		426;427	1
QINITLDHR	Deamidation (N)	1109.58	0.582922	1922	Q02809;Q5JXB7	PLOD1	Procollagen-lysine,2-oxoglutarate 5-dioxygenase 1	yes	no	0	1	0	0	0	27.454	27.454	3	0.032399	13402	C-CoE_45FS	44.318	21.659			17488000	6437	1922	6000	6994	7674	7674	996			1
QINSSISGNLWDKDQR	Deamidation (N)	1860.9	0.896604	1915	Q01459	CTBS	Di-N-acetylchitobiase	yes	yes	0	1	0	0	1	36.807	36.807	3	1.1073e-16	19077	C-CoE_45FS	160.8	127.5			218000000	6438	1915	6001	6995	7675	7675	995			1
QISTLINTTDR	Deamidation (N)	1261.65	0.651395	383	B4DKB2;A0A3B3ISF9;P42892	ECE1	Endothelin-converting enzyme 1	yes	no	0	1	0	0	0	35.058	35.058	2	0.0064306	18065	C-CoE_45FS	109.83	62.231			16770000	6441	383	6004	6999	7679	7679	177			1
QLHCCGIHNYSDWENTDWFK	Deamidation (N)	2610.07	0.0692419	1049	H0YKJ9;O60637	TSPAN3	Tetraspanin-3	yes	no	0	1	0	0	1	54.435	54.435	3	0.00036786	29744	C-CoE_65FS	87.49	74.302			41433000	6462	1049	6025	7021	7702	7702	475			1
QLHCCGIHNYSDWENTDWFKE	Deamidation (N)	2739.11	0.111835	1049	H0YKJ9;O60637	TSPAN3	Tetraspanin-3	yes	no	0	1	0	0	2	55.158	55.158	4	0.00058707	30092	C-CoE_65FS	71.742	64.03			55584000	6463	1049	6026	7022	7703;7704	7704	475			2
QLLHKINSSVTDIEE	Deamidation (N)	1725.88	0.878494	49	Q14517;A0A087WVP1	FAT1	Protocadherin Fat 1;Protocadherin Fat 1, nuclear form	yes	no	0	1	0	0	2	37.235	37.235	3	0.029512	19429	C-CoE_45FS	67.019	49.219			26541000	6472	49	6035	7031	7713	7713	24			1
QLNGILLHLESE	Deamidation (N)	1365.71	0.713995	1473	P05783;F8VZY9	KRT18	Keratin, type I cytoskeletal 18	yes	no	0	1	0	0	1	69.87	69.87	2	0.0056077	39554	C-CoE_45FS	93.649	37.217			48003000	6481	1473	6044	7041	7724	7724	677			0
QLVCNVTLGGENR	Deamidation (N)	1459.71	0.708927	2616	Q9UMF0	ICAM5	Intercellular adhesion molecule 5	yes	yes	0	1	0	0	1	35.177	35.177	2	0.020065	18175	C-CoE_45FS	99.522	54.386			7580800	6493	2616	6056	7053	7737	7737	1279			1
QLVHSFAEGQDQGSAYANR	Deamidation (N)	2077.95	0.945345	2138	Q5ZPR3;H0YLT8;H0YN85;H0YK40;H0YK59;H3BM68	CD276	CD276 antigen	yes	no	0	1	0	0	1	23.541	23.541	3	8.0769e-62	10489	C-CoE_65FS	204.9	173.1			63997000	6494	2138	6057	7054	7738	7738	1091			1
QLVNREDR	Deamidation (N)	1029.52	0.520321	1038	H0YH64;O15397	IPO8	Importin-8	yes	no	0	1	0	0	2	29.975	29.975	2	0.00014237	14519	C-CoE_65FS	95.793	20.604			0	6497	1038	6060	7057	7742	7742	473			1
QNCTSPFSYK	Deamidation (N)	1231.52	0.517938	1472	P05556	ITGB1	Integrin beta-1	yes	yes	0	1	0	0	0	26.161	26.161	2	0.026789	12080	C-CoE_65FS	93.598	69.642			55144000	6506	1472	6069	7066	7752	7752	673			1
QNLPQVNR	Deamidation (N)	968.504	0.503943	2704				yes	yes	0	1	0	0	0	12.366	12.366	2	0.03332	3621	C-CoE_65FS	110.36	67.117	+		14358000	6509	2704	6072	7069	7755	7755	1312			1
QNQLVCKMNSK	Oxidation (M);Phospho (STY);Deamidation (N)	1445.6	0.6044	1025	H0YF19;H0YD68	ODF2L		yes	no	0	1	1	1	1	19.3	19.3	2	0.0081431	8287	C-CoE_45FS	64.265	25.116			19936000	6512	1025	6075	7072	7758	7758	467	94	252	1
QNRYDGQVAVFGSDLQEK	Deamidation (N)	2053.97	0.970497	1603	P22314	UBA1	Ubiquitin-like modifier-activating enzyme 1	yes	yes	0	1	0	0	2	41.243	41.243	3	0.020916	21528	C-CoE_65FS	62.916	41.683			10628000	6514	1603	6076	7074	7761	7761	830			1
QPVSPVIHPPVSYNDTAPR	Deamidation (N)	2074.05	0.0483538	226	Q15904;A0A0C4DGX8;A6NLC6	ATP6AP1	V-type proton ATPase subunit S1	yes	no	0	1	0	0	0	39.64	39.64	3	0.0072765	20348	C-CoE_65FS	48.372	38.714			47339000	6517	226	6079	7077	7764	7764	87			1
QRYHGFLNTSYHR	Deamidation (N)	1678.8	0.796437	548	B7Z7D2;E9PQY3;P11117;E9PKW9;E9PQW9;B7Z6U3;E9PP23;E9PHY0	ACP2	Lysosomal acid phosphatase	yes	no	0	1	0	0	1	16.865	16.865	4	0.0039233	6794	C-CoE_45FS	72.705	59.292			33068000	6541	548	6103	7101	7789	7789	237			1
QSLDQVTNRTDTVK	Deamidation (N)	1604.8	0.800578	1367	O75071;S4R3Q1	EFCAB14	EF-hand calcium-binding domain-containing protein 14	yes	no	0	1	0	0	1	16.596	16.596	3	0.00066041	6268	C-CoE_65FS	98.582	61.569			18824000	6547	1367	6109	7108	7797	7797	606			1
QSQFLNVTATEDYVDPVTNQTK	2 Deamidation (N)	2499.17	0.165294	1310	O15118	NPC1	Niemann-Pick C1 protein	yes	yes	0	2	0	0	1	62.618	62.618	3	1.8542e-08	35126	C-CoE_45FS	119.94	111.75			201780000	6548	1310	6110	7109	7798	7798	573;574			1
QSQFLNVTATEDYVDPVTNQTKTNVK	2 Deamidation (N)	2941.42	0.419276	1310	O15118	NPC1	Niemann-Pick C1 protein	yes	yes	0	2	0	0	2	56.169	56.169	3	5.3729e-06	31167	C-CoE_45FS	79.558	62.621			32648000	6549	1310	6111	7110	7799	7799	573;574			1
QSSYSQQPYNNQGQQQNME	Deamidation (N)	2258.91	0.913453	2313	Q92804;A0A075B7F2	TAF15	TATA-binding protein-associated factor 2N	yes	no	0	1	0	0	0	18.521	18.521	3	0.0023145	7404	C-CoE_65FS	57.525	43.053			23222000	6553	2313	6114	7114	7803	7803	1167;1168			1
QSVEADINGLRR	Deamidation (N)	1357.69	0.694991	667	CON__P13645;P13645;CON__P02535-1	KRT10	Keratin, type I cytoskeletal 10	no	no	0	1	0	0	2	18.749	18.749	3	0.0083425	7529	C-CoE_65FS	100.55	73.416		+	64347000	6556	667	6117	7117	7806	7806	290			1
QSVENDIHGLR	Deamidation (N)	1267.62	0.615678	1473	P05783;F8VZY9	KRT18	Keratin, type I cytoskeletal 18	yes	no	0	1	0	0	1	17.446	17.446	3	0.020561	6710	C-CoE_65FS	69.672	44.286			35971000	6557	1473	6118	7118	7807	7807	678			1
QTDVINASWWVMSNK	2 Deamidation (N)	1779.81	0.813786	916	F8VVF8;F8VW54;Q12999	TSPAN31	Tetraspanin-31	yes	no	0	2	0	0	0	73.635	73.635	3	0.014495	41974	C-CoE_45FS	60.246	49.302			14023000	6563	916	6123	7124	7813	7813	434;435			0
QTFTGHESDINAICFFPNGNAFATGSDDATCR	Deamidation (N)	3521.49	0.488846	1869	P62873;B3KVK2	GNB1	Guanine nucleotide-binding protein G(I)/G(S)/G(T) subunit beta-1	yes	no	0	1	0	0	1	69.55	69.55	4	5.4595e-20	39367	C-CoE_45FS	126.52	115.42			149400000	6565	1869	6124	7126	7815	7815	977;978			1
QTLFFNGTR	Deamidation (N)	1083.53	0.534909	2262	Q8NFZ8	CADM4	Cell adhesion molecule 4	yes	yes	0	1	0	0	0	43.26	43.26	2	0.0029078	22773	C-CoE_65FS	99.802	72.277			158360000	6572	2262	6131	7133	7822	7822	1139			0
QTMIDFLQNHTE	Deamidation (N)	1476.66	0.655494	2175	Q6ZRP7;H0Y430	QSOX2	Sulfhydryl oxidase 2;Sulfhydryl oxidase	yes	no	0	1	0	0	0	63.576	63.576	2	2.2937e-43	35658	C-CoE_45FS	204.52	154.81			349830000	6574	2175	6133	7135	7824	7824	1111			1
QTMIDFLQNHTEGSRPPACPR	Deamidation (N)	2455.14	0.137262	2175	Q6ZRP7;H0Y430	QSOX2	Sulfhydryl oxidase 2;Sulfhydryl oxidase	yes	no	0	1	0	0	1	48.468	48.468	4	5.9741e-06	26323	C-CoE_45FS	112.55	98.485			250790000	6575	2175	6134	7136	7825	7825	1111			1
QYDSFTFTASKNGTYK	Deamidation (N)	1857.84	0.842109	185	A0A0A6YYA0;Q9Y3B3	TMED7-TICAM2;TMED7	Transmembrane emp24 domain-containing protein 7	yes	no	0	1	0	0	1	34.078	34.078	3	0.00026769	17433	C-CoE_45FS	107.82	96.203			46544000	6628	185	6186	7189	7881	7881	75			1
QYLVFHDGDSVVFAGPAGNSVETR	Deamidation (N)	2565.21	0.213581	610	C9JIF9;P13798;H7C393	APEH	Acylamino-acid-releasing enzyme	yes	no	0	1	0	0	1	58.24	58.24	3	1.029e-05	32008	C-CoE_65FS	100.64	86.766			8023400	6634	610	6191	7195	7887	7887	247			1
QYNGVPLDGRPMNIQLVTSQIDAQR	Oxidation (M);Deamidation (N)	2829.41	0.407941	785;2205	E9PB61;Q86V81	ALYREF	THO complex subunit 4	no	no	0	1	1	0	0	54.436	54.436	3	5.4939e-06	30074	C-CoE_45FS	85.371	72.569			25135000	6635	785;2205	6192	7196	7888	7888	366	73		1
QYNGVPLDGRPMNIQLVTSQIDAQR	Deamidation (N)	2813.41	0.413026	785;2205	E9PB61;Q86V81	ALYREF	THO complex subunit 4	no	no	0	1	0	0	0	65.367	65.367	3	7.6902e-11	36624	C-CoE_45FS	121.62	104.83			293170000	6637	785;2205	6192	7198;7199	7890;7891	7890	366			2
QYNPILSMLTNQTGEAGR	Deamidation (N)	1992.96	0.95749	2553	Q9NY97	B3GNT2	N-acetyllactosaminide beta-1,3-N-acetylglucosaminyltransferase 2	yes	yes	0	1	0	0	1	75.844	75.844	3	2.0038e-36	43365	C-CoE_45FS	185.02	137.38			19677000	6638	2553	6193	7200	7892	7892	1251			1
QYNSTGDYR	Deamidation (N)	1103.45	0.451967	88	A0A087WYV6;A0A087WZU5;O43657	TSPAN6	Tetraspanin-6	yes	no	0	1	0	0	0	9.7971	9.7971	2	0.0010829	2015	C-CoE_65FS	114.28	81.811			0	6639	88	6194	7201	7893	7893	42			1
RDVPCDNVSSCPSSDTCCQLTSGE	Deamidation (N)	2731.05	0.0465935	1641	P28799;K7EKL3;K7EQ05	GRN	Granulins;Acrogranin;Paragranulin;Granulin-1;Granulin-2;Granulin-3;Granulin-4;Granulin-5;Granulin-6;Granulin-7	yes	no	0	1	0	0	1	25.839	25.839	3	1.6302e-05	12305	C-CoE_45FS	89.47	78.706			92135000	6656	1641	6210	7218	7910	7910	862			1
RDYLDLTASNNFFVDDYAR	Deamidation (N)	2295.04	0.0443906	2556	Q9NYU2	UGGT1	UDP-glucose:glycoprotein glucosyltransferase 1	yes	yes	0	1	0	0	1	70.287	70.287	3	0.0033192	39490	C-CoE_65FS	66.874	53.042			14606000	6659	2556	6212	7221	7914	7914	1253			0
RFANEYPNITR	Deamidation (N)	1380.68	0.678613	1388	O75976	CPD	Carboxypeptidase D	yes	yes	0	1	0	0	2	24.098	24.098	3	0.014533	11245	C-CoE_45FS	98.898	64.125			70519000	6664	1388	6216	7226	7919	7919	619			1
RGGDGYDGGYGGFDDYGGYNNYGYGNDGFDDR	Deamidation (N)	3435.29	0.28855	1673	P31942	HNRNPH3	Heterogeneous nuclear ribonucleoprotein H3	yes	yes	0	1	0	0	1	50.381	50.381	3	1.4488e-33	27548	C-CoE_45FS	146.58	128.49			58305000	6684	1673	6232	7253	7952;7953	7953	879;880			2
RGGDGYDGGYGGFDDYGGYNNYGYGNDGFDDR	2 Deamidation (N)	3436.27	0.272565	1673	P31942	HNRNPH3	Heterogeneous nuclear ribonucleoprotein H3	yes	yes	0	2	0	0	1	50.873	50.873	3	4.2688e-15	27888	C-CoE_45FS	88.744	78.157			13887000	6685	1673	6232	7254	7954	7954	879;880			0
RGPECSQNYTTPSGVIK	Deamidation (N)	1893.89	0.889076	780	Q5JWQ4;E7EX60;Q5T7F0;E9PEP6;O14786	NRP1	Neuropilin-1	yes	no	0	1	0	0	2	20.843	20.843	3	0.0016169	8761	C-CoE_65FS	87.088	72.926			416810000	6689	780	6236	7259	7959	7959	364			1
RLDLVHTAALMLDKNNLVK	Deamidation (N)	2164.2	0.203809	1382	O75643;A0A494C1A5	SNRNP200	U5 small nuclear ribonucleoprotein 200 kDa helicase	yes	no	0	1	0	0	2	63.641	63.641	4	0.004811	35351	C-CoE_65FS	59.372	52.053			8449900	6732	1382	6273	7308	8019	8019	614			1
RNDFQLIGIQDGYLSLLQDSGEVR	Deamidation (N)	2736.37	0.371873	1155	I3L397;P63241;I3L504	EIF5A	Eukaryotic translation initiation factor 5A;Eukaryotic translation initiation factor 5A-1	yes	no	0	1	0	0	2	78.732	78.732	3	2.4718e-36	45455	C-CoE_45FS	172.49	160.18			59294000	6746	1155	6285	7322;7323	8033;8034	8034	516			2
RNEDKPIAPCGAIANSMFNDTLE	Deamidation (N)	2563.17	0.168287	2537	Q9NV96;E5RG19	TMEM30A	Cell cycle control protein 50A	yes	no	0	1	0	0	2	58.381	58.381	3	0.0041767	32535	C-CoE_45FS	61.524	38.65			46102000	6748	2537	6287	7325	8036	8036	1247			1
RNFTAADWGQSR	Deamidation (N)	1408.65	0.648375	100	A0A087X0S5;P12109	COL6A1	Collagen alpha-1(VI) chain	yes	no	0	1	0	0	1	24.873	24.873	3	0.0028482	11340	C-CoE_65FS	84.892	66.702			16771000	6749	100	6288	7326	8037	8037	49			1
RNNVITLNITGK	Deamidation (N)	1342.76	0.756863	1566	P16278;E7EQ29	GLB1	Beta-galactosidase	yes	no	0	1	0	0	1	36.92	36.92	2	0.0038788	19255	C-CoE_45FS	89.266	54.042			54598000	6750	1566	6289	7327	8038	8038	797			0
RNQSLVQDMDSMVR	Deamidation (N)	1678.78	0.776689	2264	Q8NHP8	PLBD2	Putative phospholipase B-like 2;Putative phospholipase B-like 2 32 kDa form;Putative phospholipase B-like 2 45 kDa form	yes	yes	0	1	0	0	1	47.084	47.084	3	0.00040609	25062	C-CoE_65FS	98.439	77.776			58488000	6753	2264	6292	7330	8041	8041	1143			1
RPPARPGPLSTANHTALR	Deamidation (N)	1912.04	0.0391265	1352	O60512	B4GALT3	Beta-1,4-galactosyltransferase 3;N-acetyllactosamine synthase;Beta-N-acetylglucosaminylglycopeptide beta-1,4-galactosyltransferase;Beta-N-acetylglucosaminyl-glycolipid beta-1,4-galactosyltransferase	yes	yes	0	1	0	0	0	12.353	12.353	4	1.2334e-08	3600	C-CoE_65FS	136.34	94.471			27010000	6764	1352	6303	7341	8052	8052	600			1
RPPSPDVIVLSDNEQPSSPRVNGLTTVALK	3 Phospho (STY);Deamidation (N)	3426.59	0.587447	607	C9JMI3;C9JGN4;C9JHD7;C9JJK9;Q86YP4	GATAD2A	Transcriptional repressor p66-alpha	yes	no	0	1	0	3	2	67.921	67.921	4	4.4677e-11	37664	C-CoE_65FS	108.45	98.307			49218000	6767	607	6305	7344;7345	8056;8057	8056	246		163;164;165	2
RPYVSYVNNSIAR	Deamidation (N)	1538.78	0.784141	787	Q9Y2E5;E9PCD7;H0YA68	MAN2B2	Epididymis-specific alpha-mannosidase;Alpha-mannosidase	yes	no	0	1	0	0	0	27.949	27.949	3	0.0038742	13163	C-CoE_65FS	70.628	61.739			113480000	6773	787	6311	7351	8063	8063	370			1
RQDVNITVATVPSWLK	Deamidation (N)	1826.99	0.989048	1975	Q13308;H0Y8F1	PTK7	Inactive tyrosine-protein kinase 7	yes	no	0	1	0	0	1	63.041	63.041	3	0.00039273	35385	C-CoE_45FS	84.375	64.822			45555000	6776	1975	6314	7354	8066	8066	1036			1
RRSSSDTAAYPAGTTAVGTPGNGTPCSQDTSFSSSR	Phospho (STY);Deamidation (N)	3714.59	0.585339	1304	O15047	SETD1A	Histone-lysine N-methyltransferase SETD1A	yes	yes	0	1	0	1	2	28.347	28.347	4	0.0039437	13522	C-CoE_65FS	41.205	33.83			9062200	6780	1304	6318	7358	8070	8070	568		316;317;318;716	1
RVLNSIGSDIDNVTQR	Deamidation (N)	1786.92	0.91734	1333	O43490	PROM1	Prominin-1	yes	yes	0	1	0	0	1	37.705	37.705	3	0.013985	19307	C-CoE_65FS	49.343	41.367			7730000	6809	1333	6345	7389	8102	8102	590			1
RVSNPAVMAQEE	Phospho (STY);Deamidation (N)	1410.59	0.585045	38	A0A087WUU3	ZBTB8OS		yes	yes	0	1	0	1	2	15.297	15.297	2	0.030958	5832	C-CoE_45FS	49.536	6.094			41571000	6815	38	6350	7397	8110	8110	16		3	0
RYFNIDPNATQASGNCGTR	Deamidation (N)	2141.95	0.954864	761	E7ETP9;Q9UQV4	LAMP3	Lysosome-associated membrane glycoprotein 3	yes	no	0	1	0	0	1	29.996	29.996	3	5.8815e-13	14471	C-CoE_65FS	146.67	112.17			99457000	6823	761	6358	7406	8119	8119	350			1
RYFYNGTSMACE	Deamidation (N)	1498.59	0.5857	654	CON__P00978			yes	yes	0	1	0	0	1	34.197	34.197	2	0.00044482	17551	C-CoE_45FS	125.48	90.759		+	23769000	6824	654	6359	7407	8120	8120	274			1
RYNLTSQDVGSGTSNNSQACAQFLE	2 Deamidation (N)	2748.19	0.193316	364	A0A2R8YGD1;O14773;A0A2R8YD45	TPP1	Tripeptidyl-peptidase 1	yes	no	0	2	0	0	1	47.85	47.85	3	2.9001e-10	25905	C-CoE_45FS	120.67	101.56			1291600000	6827	364	6362	7410	8123	8123	163;164;165			1
SAAHAIVSVNGTTIE	Deamidation (N)	1469.74	0.736187	930;1913	F8W8I6;P31483;F8WE16;Q01085	TIA1;TIAL1	Nucleolysin TIA-1 isoform p40;Nucleolysin TIAR	no	no	0	1	0	0	0	37.417	37.417	2	0.025452	19599	C-CoE_45FS	67.385	41.764			47986000	6832	930;1913	6367	7415	8128	8128	442			1
SAHVCLINATATGTEILK	Deamidation (N)	1898.98	0.977163	1096	H3BSS8;J3KRK3;H3BQW6;Q13564	NAE1	NEDD8-activating enzyme E1 regulatory subunit	yes	no	0	1	0	0	1	48.965	48.965	3	0.00030789	26263	C-CoE_65FS	83.894	73.28			29125000	6854	1096	6388	7438	8152	8152	500			1
SANASFNIK	Deamidation (N)	951.466	0.46616	1975	Q13308;Q86X91;C9J9E8;F8WDG7	PTK7	Inactive tyrosine-protein kinase 7	yes	no	0	1	0	0	0	22.236	22.236	2	0.00059358	9626	C-CoE_65FS	141.39	67.772			591150000	6863	1975	6396	7449	8163	8163	1037			1
SANYTCVAISSLGMIE	Deamidation (N)	1715.77	0.774623	1516	P10586	PTPRF	Receptor-type tyrosine-protein phosphatase F	yes	yes	0	1	0	0	0	77.066	77.066	3	0.012803	43564	C-CoE_65FS	45.33	18.361			8039300	6864	1516	6397	7450	8164	8164	725			1
SASDHHGNFSITMR	Deamidation (N)	1559.68	0.678689	2487	Q9H7M9	C10orf54	Platelet receptor Gi24	yes	yes	0	1	0	0	0	21.266	21.266	3	0.00049714	9143	C-CoE_65FS	88.706	73.12			10575000	6867	2487	6400	7453	8167	8167	1232			1
SCGECIQAGPNCGWCTNSTFLQE	Deamidation (N)	2676.03	0.0349066	1472	P05556;Q5T3E5;E9PQJ2;E7ERX5;Q5T3E6;E9PLR6;E7EQW5	ITGB1	Integrin beta-1;Integrin beta	yes	no	0	1	0	0	1	63.902	63.902	3	2.2801e-06	35910	C-CoE_45FS	89.511	68.157			635240000	6887	1472	6419	7473	8190	8190	669			0
SDAVSHTGNYTCE	Deamidation (N)	1440.55	0.546338	323	A0A2R8Y484;Q08722	CD47	Leukocyte surface antigen CD47	yes	no	0	1	0	0	0	11.351	11.351	2	2.1552e-09	3384	C-CoE_45FS	151.15	109.04			94444000	6900	323	6432	7486	8203	8203	144			1
SDLNPANGSYPFQALR	Deamidation (N)	1749.83	0.832213	2264	Q8NHP8	PLBD2	Putative phospholipase B-like 2;Putative phospholipase B-like 2 32 kDa form;Putative phospholipase B-like 2 45 kDa form	yes	yes	0	1	0	0	0	58.26	58.26	2;3	0.0081339	32443	C-CoE_45FS	65.276	50.074			43283000	6915	2264	6447	7504;7505	8225;8226	8225	1144			1
SDLQMAVLSFEKDDDHNGHIDFITAASNLR	Deamidation (N)	3359.57	0.572834	430	A0AVT1	UBA6	Ubiquitin-like modifier-activating enzyme 6	yes	yes	0	1	0	0	2	73.183	73.183	4	1.0559e-05	41740	C-CoE_45FS	74.404	63.888			102640000	6917	430	6448	7507	8228	8228	201			1
SEASEGNITVTCR	Deamidation (N)	1423.62	0.624922	278	A0A140T9B8;A0A1W2PRA6;A0A140T986;A0A1W2PPN1;H0Y615;A0A140T9T9;A0A140T9P3;A0A140T9M1;A0A140T9I5;A0A0G2JK11;Q96QC4;Q29983;A0A0G2JJ55;A0A024RCL3;A0A140T8Z6	MICA	MHC class I polypeptide-related sequence A	yes	no	0	1	0	0	2	16.909	16.909	2	9.7222e-20	6834	C-CoE_45FS	176.95	132.63			12698000	6941	278	6472	7531	8253	8253	122			1
SEESNSAYVYLLGK	Phospho (STY);Deamidation (N)	1639.7	0.701849	2706				yes	yes	0	1	0	1	2	17.011	17.011	2	0.03332	6484	C-CoE_65FS	80.231	17.156	+		22166000	6946	2706	6477	7536	8259	8259			636	1
SEIDMNDIKAFYQK	Deamidation (N)	1701.79	0.791988	1454	P04083	ANXA1	Annexin A1	yes	yes	0	1	0	0	2	45.064	45.064	3	0.030264	23869	C-CoE_65FS	46.481	23.061			7468400	6955	1454	6485	7546	8270	8270	655			0
SFNNGDCFILDLGNNIHQWCGSNSNRYER	Deamidation (N)	3487.51	0.505834	156	A0A0A0MS51;A0A0A0MT01;P06396;A0A0U1RQL8;Q5T0I0	GSN	Gelsolin	yes	no	0	1	0	0	2	72.236	72.236	4	0.0011312	41139	C-CoE_45FS	56.625	40.737			15016000	6982	156	6512	7573	8298	8298	61;62			1
SGAAAIFTVQLDDYLNGR	Deamidation (N)	1910.94	0.937406	156	A0A0A0MS51;A0A0A0MT01;P06396;CON__Q3SX14;A0A0U1RQL8;Q5T0I0	GSN	Gelsolin	yes	no	0	1	0	0	0	76.048	76.048	3	6.3953e-05	43588	C-CoE_65FS	74.141	62.862			13761000	6992	156	6522	7583;7584	8308;8309	8309	63			2
SGDASINVTNLQLSDIGTYQCK	Deamidation (N)	2384.12	0.116569	1896	P78310	CXADR	Coxsackievirus and adenovirus receptor	yes	yes	0	1	0	0	0	62.352	62.352	3	1.4037e-16	34983	C-CoE_45FS	147.25	130.32			31881000	6998	1896	6527	7590	8315	8315	984			1
SGIQNVSTCR	Deamidation (N)	1121.51	0.513521	552	B7ZKQ9;F5H4X0;Q8WTV0	SCARB1	Scavenger receptor class B member 1	yes	no	0	1	0	0	0	13.267	13.267	2	8.4556e-29	4559	C-CoE_45FS	200.07	143.03			259240000	7016	552	6544	7610	8342	8342	238			1
SGLKVNQPASFAVSLNGAKGAIDAK	Deamidation (N)	2443.31	0.307088	1593	Q60FE5;P21333;A0A087WWY3	FLNA	Filamin-A	yes	no	0	1	0	0	2	44.361	44.361	4	1.7482e-05	23805	C-CoE_45FS	90.062	82.238			29136000	7024	1593	6552	7618	8350	8350	822			1
SGMQNMSIHTK	Deamidation (N)	1233.55	0.548192	661	CON__P05787;P05787;CON__H-INV:HIT000292931;CON__REFSEQ:XP_092267	KRT8	Keratin, type II cytoskeletal 8	yes	no	0	1	0	0	0	13.963	13.963	3	0.0094175	4584	C-CoE_65FS	67.385	49.521		+	12736000	7027	661	6554	7622	8354	8354	282			1
SGPKNMTFDLPSDATVVLNR	Oxidation (M);2 Deamidation (N)	2179.05	0.0466988	1526	P11279	LAMP1	Lysosome-associated membrane glycoprotein 1	yes	yes	0	2	1	0	1	61.04	61.04	3	6.2539e-06	31329	C-CoE_65FS	112.58	100.79			596070000	7030	1526	6557	7625;7626;7627	8357;8358;8359;8360	8357	746;747	160		4
SGPKNMTFDLPSDATVVLNR	2 Deamidation (N)	2163.05	0.0517842	1526	P11279	LAMP1	Lysosome-associated membrane glycoprotein 1	yes	yes	0	2	0	0	1	64.519	64.519	3	5.9096e-08	35945	C-CoE_65FS	119.5	108.08			1.9021e+09	7031	1526	6557	7628;7629	8361;8362;8363	8362	746;747			3
SGSGSVGNGSSRYSPSQNSPIHHIPSRR	3 Phospho (STY);Deamidation (N)	3148.29	0.291433	307	A0A1W2PQ43;E9PK09;E9PQN2;E9PKI6;E9PK91;Q9NYF8;E9PJA7;H0YF00	BCLAF1	Bcl-2-associated transcription factor 1	yes	no	0	1	0	3	2	18.741	18.741	4	0.0045471	7532	C-CoE_65FS	42.301	35.797			19969000	7040	307	6566	7638	8373	8373	141		89;90;91	1
SGTRVDHQTGPIVWGEPGTNGQHAFYQLIHQGTK	Deamidation (N)	3716.81	0.808405	184	A0A0A0MTS2;A0A2U3TZU2;P06744;K7EQ48;K7ESF4	GPI	Glucose-6-phosphate isomerase	yes	no	0	1	0	0	2	57.28	57.28	5	7.5499e-07	31859	C-CoE_45FS	73.24	63.192		+	54356000	7048	184	6574	7646	8381	8381	74			1
SHTNTSHVMQYGNK	2 Deamidation (N)	1604.69	0.68892	2397	Q99538	LGMN	Legumain	yes	yes	0	2	0	0	0	9.2961	9.2961	2	1.3451e-77	2149	C-CoE_45FS	241.15	203.45			58904000	7101	2397	6623	7704	8445	8445	1200;1201			1
SHTNTSHVMQYGNKTISTMK	2 Deamidation (N)	2266.04	0.0358165	2397	Q99538	LGMN	Legumain	yes	yes	0	2	0	0	1	21.278	21.278	4	9.9894e-16	9130	C-CoE_65FS	146.97	126.38			66567000	7102	2397	6624	7705	8446	8446	1200;1201			1
SHVGCRPYSIPPCEHHVNGSRPPCTGEGDTPK	Deamidation (N)	3585.59	0.593603	1489	P07858	CTSB	Cathepsin B;Cathepsin B light chain;Cathepsin B heavy chain	yes	yes	0	1	0	0	2	12.196	12.196	5;6	1.9042e-13	3919	C-CoE_45FS	100.06	89.124			204990000	7106	1489	6627	7709;7710	8450;8451;8452	8450	696			3
SIAFFYNR	Deamidation (N)	1017.49	0.491981	492	B1AP63;Q6GPG7;Q92633	LPAR1	Lysophosphatidic acid receptor 1	yes	no	0	1	0	0	0	52.452	52.452	2	0.0072388	28853	C-CoE_45FS	111.28	68.155			19525000	7110	492	6631	7715	8457	8457	218			0
SILISSVASVHHANGLAK	Deamidation (N)	1803.98	0.984297	1206	Q13620;K4DI93	CUL4B	Cullin-4B	yes	no	0	1	0	0	0	34.787	34.787	4	0.0022571	17906	C-CoE_45FS	55.33	45.134			18813000	7135	1206	6655	7741	8489	8489	537			1
SILMSYDHVELTFNDMK	Deamidation (N)	2042.93	0.932915	1226	K7ENL2;K7EMC9;Q969T9	WBP2	WW domain-binding protein 2	yes	no	0	1	0	0	1	68.364	68.364	3	0.0032674	38236	C-CoE_65FS	64.507	51.716			6851400	7138	1226	6658	7744	8492	8492	542			1
SINPLGGFVHYGEVTNDFVMLK	Deamidation (N)	2437.2	0.198783	1706	P39023;G5E9G0	RPL3	60S ribosomal protein L3	yes	no	0	1	0	0	1	75.343	75.343	3	0.00013548	42496	C-CoE_65FS	86.546	71.777			21867000	7145	1706	6663	7751	8499	8499	897			1
SIQCLTVHKNGGK	Deamidation (N)	1441.73	0.734748	1368	O75083	WDR1	WD repeat-containing protein 1	yes	yes	0	1	0	0	1	10.119	10.119	3	0.0010513	2082	C-CoE_65FS	94.122	77.772			72282000	7150	1368	6667	7756;7757	8505;8506;8507	8506	609			3
SISLYYTGEKGQNQDYR	Deamidation (N)	2021.93	0.933049	1582	P19338;H7BY16	NCL	Nucleolin	yes	no	0	1	0	0	2	32.108	32.108	3	0.0014489	15839	C-CoE_65FS	98.507	79.118			14402000	7161	1582	6677	7768	8518	8518	810			1
SITFNETYQDISEVVYGAK	Deamidation (N)	2164.02	0.0211955	673	CON__P41361			yes	yes	0	1	0	0	2	77.35	77.35	3	5.5439e-10	44248	C-CoE_45FS	121.01	106.44		+	331120000	7163	673	6679	7770	8520	8520	301			0
SKGNPYSDLGNHTTCR	Deamidation (N)	1806.8	0.79551	2084	Q4KMQ2	ANO6	Anoctamin-6	yes	yes	0	1	0	0	1	11.672	11.672	4	3.8017e-05	3589	C-CoE_45FS	120.92	100.69			35588000	7184	2084	6700	7794	8547	8547	1078			1
SLDAYPILNQAQALENHTE	Deamidation (N)	2127.01	0.0120278	1622	P26006	ITGA3	Integrin alpha-3;Integrin alpha-3 heavy chain;Integrin alpha-3 light chain	yes	yes	0	1	0	0	1	70.137	70.137	3	1.8771e-05	39632	C-CoE_45FS	116.06	100.64			210800000	7199	1622	6715	7809	8562;8563	8562	852			2
SLGSAPLMGDDHPNASRDSVEGDALVNGAK	2 Deamidation (N)	2981.37	0.367258	140	A0A0A0MRH6;Q5JRA6	MIA3	Melanoma inhibitory activity protein 3	yes	no	0	2	0	0	2	40.381	40.381	4	0.00037007	20937	C-CoE_65FS	55.158	40.999			23209000	7213	140	6729	7823	8578	8578	58;59			1
SLIINTFYSNKE	Deamidation (N)	1428.71	0.713661	2091	Q58FF6	HSP90AB4P	Putative heat shock protein HSP 90-beta 4	yes	yes	0	1	0	0	1	56.789	56.789	2	0.0019252	31578	C-CoE_45FS	113.93	76.582			10077000	7230	2091	6746	7841	8596	8596	1079			1
SLINDYVKNKTQGK	Deamidation (N)	1607.85	0.851886	642	CON__A2I7N1;CON__A2I7N0			no	no	0	1	0	0	2	23.667	23.667	4	0.0014372	11004	C-CoE_45FS	86.944	67.7		+	50892000	7231	642	6747	7842	8597	8597	260			1
SLNIWTHSCPQNPGNGSDTTH	Deamidation (N)	2322.99	0.992372	683	CON__Q6T181			yes	yes	0	1	0	0	0	33.715	33.715	3	9.1435e-05	16821	C-CoE_65FS	85.087	75.429		+	8042600	7241	683	6757	7852	8607	8607	318			1
SLTNDWEDHLAVK	Deamidation (N)	1527.72	0.720537	1490;1494	P07900;P08238	HSP90AA1;HSP90AB1	Heat shock protein HSP 90-alpha;Heat shock protein HSP 90-beta	no	no	0	1	0	0	1	47.798	47.798	3	0.00042114	25557	C-CoE_65FS	113.65	87.108			12400000	7265	1490;1494	6777	7876	8633	8633	698			1
SLVTQYLNATGNR	Deamidation (N)	1436.73	0.725957	1172	J3KPF3;F5GZS6;P08195;H0YFX4	SLC3A2	4F2 cell-surface antigen heavy chain	yes	no	0	1	0	0	0	52.675	52.675	2;3	1.3209e-104	28590	C-CoE_65FS	236.77	167.34			737780000	7277	1172	6789	7888;7889	8645;8646;8647	8647	521			2
SMLNATTRR	Deamidation (N)	1049.53	0.528778	507	H7C2U8;B4DGG1;Q9H0X4	ITFG3	Protein ITFG3	yes	no	0	1	0	0	1	12.689	12.689	2	0.023898	4243	C-CoE_45FS	55.531	38.291			0	7285	507	6797	7897	8656	8656	222			1
SNGMWAHSMTVQDYQDLIDR	Deamidation (N)	2367.03	0.0259801	999	H0Y5C2;O95260	ATE1	Arginyl-tRNA--protein transferase 1	yes	no	0	1	0	0	0	65.074	65.074	3	1.5631e-05	36200	C-CoE_65FS	107.78	85.195			20954000	7306	999	6815	7918	8678	8678	459			1
SNGSYLQLVE	Deamidation (N)	1109.52	0.524069	666	CON__P12763			yes	yes	0	1	0	0	0	60.517	60.517	2	0.02012	33756	C-CoE_45FS	98.033	44.867		+	379790000	7307	666	6816	7919	8679	8679	287			1
SNHTGFLHMDCE	Deamidation (N)	1447.55	0.549649	2162	Q6PJF5	RHBDF2	Inactive rhomboid protein 2	yes	yes	0	1	0	0	0	31.513	31.513	3	0.0091805	15481	C-CoE_65FS	62.924	38.07			10263000	7310	2162	6819	7922	8682	8682	1106			1
SNINYNTDLYNCTFPALIEDWRE	2 Deamidation (N)	2849.25	0.24904	2498	Q9HAT2	SIAE	Sialate O-acetylesterase	yes	yes	0	2	0	0	2	79.464	79.464	3	0.0020171	45603	C-CoE_45FS	51.857	32.308			30439000	7314	2498	6822	7926	8686	8686	1237;1238			0
SNITMQIMR	Deamidation (N)	1093.53	0.526	26	A2A2V4;A0A0A0MR43;H0YBZ0;A0A0A0MRQ4;A0A087WTP4;A0A0A0MSH7;H3BLW8;A0A0A0MTB2;A0A087X1L1;A0A087X0B2;A0A0A0MSI7;A0A0A0MSH5;J3KPA4;A0A087WUD8;P15692	VEGFA	Vascular endothelial growth factor A	yes	no	0	1	0	0	0	40.907	40.907	2	5.6316e-19	21639	C-CoE_45FS	187	98.058			134880000	7315	26	6823	7927	8687	8687	12			1
SNITMQIMR	Oxidation (M);Deamidation (N)	1109.52	0.520915	26	A2A2V4;A0A0A0MR43;H0YBZ0;A0A0A0MRQ4;A0A087WTP4;A0A0A0MSH7;H3BLW8;A0A0A0MTB2;A0A087X1L1;A0A087X0B2;A0A0A0MSI7;A0A0A0MSH5;J3KPA4;A0A087WUD8;P15692	VEGFA	Vascular endothelial growth factor A	yes	no	0	1	1	0	0	29.75	29.75	2	2.8389e-05	14807	C-CoE_45FS	101.54	52.217			0	7316	26	6823	7928	8688	8688	12	2		1
SNPENNVGLITLANDCEVLTTLTPDTGR	Deamidation (N)	3014.45	0.450259	1811	P55036;Q5VWC4;A6PVX3	PSMD4	26S proteasome non-ATPase regulatory subunit 4	yes	no	0	1	0	0	2	76.734	76.734	3	2.0282e-09	43908	C-CoE_45FS	109.44	91.346			152340000	7325	1811	6831	7938	8698	8698	951;952			1
SNSSYLGR	Deamidation (N)	883.404	0.40356	2175	Q6ZRP7	QSOX2	Sulfhydryl oxidase 2	yes	yes	0	1	0	0	0	12.528	12.528	2	0.00010616	3685	C-CoE_65FS	150.84	90.049			77376000	7328	2175	6834	7941	8701	8701	1112			1
SNTSQLAFLLYNDQPPQPSK	Deamidation (N)	2248.1	0.101177	1230	K7ENE5;O00115	DNASE2	Deoxyribonuclease-2-alpha	yes	no	0	1	0	0	0	68.625	68.625	3	0.0038497	38826	C-CoE_45FS	52.541	44.452			26238000	7331	1230	6837	7944	8705	8705	544			1
SPANGSLGPTLNLSSGESR	2 Deamidation (N)	1844.88	0.8752	68	H0Y8C9;H0Y8D6;J3QSS3;A0A087WXK5;Q9BZC7	ABCA2	ATP-binding cassette sub-family A member 2	yes	no	0	2	0	0	1	45.231	45.231	3	0.0056732	23998	C-CoE_65FS	49.973	11.607			7663200	7345	68	6851	7958	8720	8720	30;31			1
SPHNCTDCGPSHVLLDGQCLSQCPDGYFHQE	Deamidation (N)	3615.45	0.454786	2211	Q86XX4;H0Y9C9	FRAS1	Extracellular matrix protein FRAS1	yes	no	0	1	0	0	0	48.789	48.789	4	0.00082376	26196	C-CoE_65FS	51.296	45.392			8877500	7361	2211	6867	7974	8736	8736	1119			1
SPPTVLVICGPGNNGGDGLVCAR	Deamidation (N)	2310.11	0.10965	2117	Q5T3I4;Q5T3I3;Q8NCW5	APOA1BP	NAD(P)H-hydrate epimerase	yes	no	0	1	0	0	0	61.171	61.171	3	9.6701e-34	33789	C-CoE_65FS	177.02	162.01			47478000	7366	2117	6872	7979	8741	8741	1086			1
SPYNYLQVAYFKINKLE	Deamidation (N)	2090.07	0.0724432	2078	Q32P28	LEPRE1	Prolyl 3-hydroxylase 1	yes	yes	0	1	0	0	2	61.151	61.151	3	0.0027437	34280	C-CoE_45FS	65.716	15.663			391790000	7373	2078	6879	7987	8749	8749	1073			0
SQNDTVTPDVWYTSKPK	Deamidation (N)	1965.93	0.931987	2421	Q9BTY2;Q7Z6V2	FUCA2	Plasma alpha-L-fucosidase	yes	no	0	1	0	0	0	35.998	35.998	3	0.0001015	18605	C-CoE_45FS	103.75	87.81			315860000	7401	2421	6903	8017	8784	8784	1207			1
SQTIIQSGAVIDCEDKNGNTPLHIAAR	Deamidation (N)	2908.43	0.434884	1305	O15084;B4DIW9	ANKRD28	Serine/threonine-protein phosphatase 6 regulatory ankyrin repeat subunit A	yes	no	0	1	0	0	2	44.409	44.409	4	0.00047672	23836	C-CoE_45FS	64.315	51.882			36196000	7417	1305	6918	8033	8800	8800	569			1
SRHLNSTDDADRIPFQE	Deamidation (N)	2000.92	0.918796	225	A0A0C4DGX7;H7C2T5;Q9Y2G5	POFUT2	GDP-fucose protein O-fucosyltransferase 2	yes	no	0	1	0	0	2	27.787	27.787	3	3.7185e-07	13133	C-CoE_65FS	136.26	98.678			37517000	7437	225	6936	8060	8836	8836	84			1
SRNPGSSCIGADPNRNWNASFAGK	Deamidation (N)	2563.16	0.162231	545	B7Z5J4;Q9UI42	CPA4	Carboxypeptidase A4	yes	no	0	1	0	0	2	29.351	29.351	4	1.8954e-05	14097	C-CoE_65FS	82.593	73.802			19315000	7441	545	6940	8064	8841	8841	233;234			1
SRTCSSNLTLTSGSK	Deamidation (N)	1598.76	0.756999	2484	Q9H5V8	CDCP1	CUB domain-containing protein 1	yes	yes	0	1	0	0	1	12.549	12.549	3	0.016034	3759	C-CoE_65FS	54.501	42.887			4562500	7450	2484	6948	8073	8854	8854	1227			1
SSCGKENTSDPSLVIAFGR	Deamidation (N)	2024.95	0.947319	1526	P11279	LAMP1	Lysosome-associated membrane glycoprotein 1	yes	yes	0	1	0	0	2	47.169	47.169	3	0.00052059	25104	C-CoE_65FS	106.16	95.521			152830000	7458	1526	6954	8081;8082	8862;8863	8863	743			1
SSDNVSVTVLR	Deamidation (N)	1176.6	0.598631	2133	Q5VYB9;Q86VZ4	LRP11	Low-density lipoprotein receptor-related protein 11	yes	no	0	1	0	0	0	32.971	32.971	2	0.017456	16835	C-CoE_45FS	93.556	66.426			7216800	7461	2133	6957	8085	8866	8866	1090			1
SSFLSSQNGDSSTSQE	Deamidation (N)	1660.67	0.670018	1069	Q96SB4;H3BLV9	SRPK1	SRSF protein kinase 1	yes	no	0	1	0	0	0	28.259	28.259	2	0.027069	13935	C-CoE_45FS	53.013	32.726			28720000	7469	1069	6964	8093	8874	8874	490			0
SSFPDIPGAVSANMTVK	Deamidation (N)	1720.83	0.834187	1172	J3KPF3;F5GZS6;P08195;F5H056;F5GZI0	SLC3A2	4F2 cell-surface antigen heavy chain	yes	no	0	1	0	0	0	63.656	63.656	3	0.00012176	35802	C-CoE_45FS	84.403	77.172			50535000	7470	1172	6965	8094	8875	8875	522			1
STGDPNNMTLLAEEAR	2 Deamidation (N)	1719.76	0.762144	1522	P11047	LAMC1	Laminin subunit gamma-1	yes	yes	0	2	0	0	2	46.725	46.725	2	5.5604e-05	25298	C-CoE_45FS	85.554	70.737			0	7521	1522	7016	8148	8933	8933	733;734			1
STIGVMVTASHNPEEDNGVK	Phospho (STY);Deamidation (N)	2164.93	0.934779	1415	O95394;A0A494C0G1;H0Y987;A0A494C163;A0A494C099;D6RCQ8;D6RF77;D6RC77	PGM3	Phosphoacetylglucosamine mutase	yes	no	0	1	0	1	2	36.704	36.704	3	0.01624	18492	C-CoE_65FS	50.029	26.701			12667000	7529	1415	7023	8156	8942	8942	633		342	1
STLLGVLTHGELDNGR	Deamidation (N)	1681.86	0.863513	1274	O00178;F5H716	GTPBP1	GTP-binding protein 1	yes	no	0	1	0	0	1	65.41	65.41	3	0.032075	36400	C-CoE_65FS	44.807	37.605			4072500	7535	1274	7029	8162	8949	8949	558			1
STMVCVDNSEYMRNGDFLPTR	Deamidation (N)	2492.08	0.0770294	1811	P55036;Q5VWC4	PSMD4	26S proteasome non-ATPase regulatory subunit 4	yes	no	0	1	0	0	2	51.371	51.371	3	2.4736e-07	28178	C-CoE_45FS	125.28	96.63			46517000	7540	1811	7033	8167	8954	8954	953			1
STNGDTFLGGEDFDQALLR	Deamidation (N)	2055.94	0.938529	1703	P38646	HSPA9	Stress-70 protein, mitochondrial	yes	yes	0	1	0	0	1	72.718	72.718	3	9.4128e-06	40639	C-CoE_65FS	118.72	99.33			220600000	7541	1703	7034	8168;8169	8955;8956	8955	895			2
STVITGVDIVMNHHLQE	Deamidation (N)	1892.93	0.930212	200	J3KPG2;E9PJF7;Q5W0H4;A0A0B4J2C3;P13693	TPT1	Translationally-controlled tumor protein	yes	no	0	1	0	0	0	57.25	57.25	3	0.00068717	31452	C-CoE_65FS	68.481	50.116			77315000	7558	200	7049	8189	8981	8981	77			1
SVAPSQNFSDSSESDTHPFVIAK	Deamidation (N)	2450.12	0.123763	1544	P13611;D6RGZ6	VCAN	Versican core protein	yes	no	0	1	0	0	1	41.248	41.248	3	2.5948e-09	21926	C-CoE_45FS	118.16	103.15			33769000	7561	1544	7052	8192	8984	8984	771			1
SVFALTNGIYPHK	Deamidation (N)	1446.75	0.750715	1924	Q02878	RPL6	60S ribosomal protein L6	yes	yes	0	1	0	0	0	50.369	50.369	3	0.0067534	27143	C-CoE_65FS	63.091	29.896			13791000	7567	1924	7058	8198	8990	8990	998			1
SVHTWQDHGYLATYTNKNGSFANLR	Deamidation (N)	2880.36	0.357954	1790	P52788;H7C2R7	SMS	Spermine synthase	yes	no	0	1	0	0	1	40.933	40.933	4	9.3955e-08	21268	C-CoE_65FS	113.6	103.35			52645000	7573	1790	7064	8204	8998	8998	939			1
SVNGLAFYDWDNTELIR	Deamidation (N)	2012.95	0.947971	1690	P35606;H0Y938	COPB2	Coatomer subunit beta'	yes	no	0	1	0	0	1	76.238	76.238	3	0.00027034	43014	C-CoE_65FS	85.619	61.081			54538000	7582	1690	7073	8214	9010	9010	887			0
SVNHCHLNGIVHR	Deamidation (N)	1542.75	0.747378	689	D6R938;Q13557	CAMK2D	Calcium/calmodulin-dependent protein kinase type II subunit delta	yes	no	0	1	0	0	0	9.8475	9.8475	4	0.0046655	2478	C-CoE_45FS	64.121	51.701			21369000	7583	689	7074	8215	9011	9011	324			1
SVNPNDTCLASCVK	Deamidation (N)	1564.69	0.686142	1429	O95857	TSPAN13	Tetraspanin-13	yes	yes	0	1	0	0	0	26.546	26.546	3	0.00025944	12341	C-CoE_65FS	101.2	89.037			61652000	7584	1429	7075	8216	9012	9012	638			1
SWGQESNAGNQTVVR	Deamidation (N)	1632.75	0.749212	2553	Q9NY97	B3GNT2	N-acetyllactosaminide beta-1,3-N-acetylglucosaminyltransferase 2	yes	yes	0	1	0	0	1	21.754	21.754	2	2.6636e-11	9819	C-CoE_45FS	131.69	99.371			28716000	7603	2553	7094	8236	9034	9034	1252			0
SYCKNGVNGTGE	2 Deamidation (N)	1286.51	0.508496	1472	P05556	ITGB1	Integrin beta-1	yes	yes	0	2	0	0	1	9.4005	9.4005	2	0.0018994	2188	C-CoE_45FS	115	88.311			52561000	7614	1472	7105	8248	9049	9049	674;675			1
SYELPDGQVITIGNER	Deamidation (N)	1790.87	0.868658	1886;1830;1889;2090	P60709;A0A2R8Y793;A0A2R8YEA7;P63261;P68133;P68032;P63267;P62736;Q562R1	ACTB;ACTG1;ACTA1;ACTC1;ACTG2;ACTA2;ACTBL2	Actin, cytoplasmic 1;Actin, cytoplasmic 1, N-terminally processed;Actin, cytoplasmic 2;Actin, cytoplasmic 2, N-terminally processed;Actin, alpha skeletal muscle;Actin, alpha cardiac muscle 1;Actin, gamma-enteric smooth muscle;Actin, aortic smooth muscle;Beta-actin-like protein 2	no	no	0	1	0	0	2	61.638	61.638	3	0.017263	34176	C-CoE_65FS	68.481	50.023			9072300	7621	1830;1886;1889;2090	7110	8255	9057	9057	962			1
SYINNLR	Deamidation (N)	879.445	0.445031	661	CON__P05787;P05787;F8VUG2;CON__H-INV:HIT000292931;F8W1U3;F8VP67;CON__Q9H552	KRT8	Keratin, type II cytoskeletal 8	yes	no	0	1	0	0	0	26.88	26.88	2	0.022078	13027	C-CoE_45FS	69.432	11.969		+	0	7622	661	7111	8256	9058	9058	283			1
SYINNLRR	Deamidation (N)	1035.55	0.546142	661	CON__P05787;P05787;F8VUG2;CON__H-INV:HIT000292931;F8W1U3;F8VP67;CON__Q9H552	KRT8	Keratin, type II cytoskeletal 8	yes	no	0	1	0	0	1	13.234	13.234	2	1.3138e-05	8572	C-CoE_45FS	134.66	67.631		+	191510000	7623	661	7112	8257;8258	9059;9060	9060	283			2
SYIYSGSHDGHINYWDSETGENDSFAGK	Deamidation (N)	3136.3	0.295867	1368	O75083	WDR1	WD repeat-containing protein 1	yes	yes	0	1	0	0	2	41.99	41.99	3	3.1005e-07	22312	C-CoE_45FS	89.773	79.017			86533000	7628	1368	7115	8264	9068	9068	610			1
SYNFSHR	Deamidation (N)	910.393	0.39333	29	H0YI58;A0A087WU02;Q96RQ1;H0YHJ8;F8VUZ2;F8VPA6	ERGIC2	Endoplasmic reticulum-Golgi intermediate compartment protein 2	yes	no	0	1	0	0	0	11.11	11.11	2	1.7943e-07	3241	C-CoE_45FS	162.07	97.29			42877000	7634	29	7120	8272	9079	9079	14			1
SYNFSHRIDHLSFGE	Deamidation (N)	1808.81	0.811812	29	H0YI58;A0A087WU02;Q96RQ1;H0YHJ8;F8VUZ2	ERGIC2	Endoplasmic reticulum-Golgi intermediate compartment protein 2	yes	no	0	1	0	0	1	45.771	45.771	3	0.0013151	24285	C-CoE_65FS	80.507	60.792			63223000	7635	29	7121	8273	9080	9080	14			1
SYNVTSVLFR	Deamidation (N)	1185.6	0.602988	1906	X6R8F3;P80188	LCN2	Neutrophil gelatinase-associated lipocalin	yes	no	0	1	0	0	0	62.561	62.561	2	0.0036043	35076	C-CoE_45FS	122.33	86.449			64499000	7637	1906	7123	8276	9083	9083	993			1
SYTLLVEAWDSSNDTVQPDSIIEK	Deamidation (N)	2710.29	0.286137	1903	P78504	JAG1	Protein jagged-1	yes	yes	0	1	0	0	2	76.178	76.178	3	0.00027291	43041	C-CoE_65FS	73.405	65.783			8300400	7639	1903	7125	8278	9085	9085	987			1
TAADTTGLQPILNQFTPANISR	Deamidation (N)	2329.19	0.191389	1479	P06756	ITGAV	Integrin alpha-V;Integrin alpha-V heavy chain;Integrin alpha-V light chain	yes	yes	0	1	0	0	0	74.381	74.381	3	1.084e-16	41871	C-CoE_65FS	148.91	132.94			55001000	7644	1479	7130	8283	9090	9090	684			1
TADLQWNSSNAQLLLDYCSSK	Deamidation (N)	2414.11	0.106005	2632	Q9Y251;D6RHG4	HPSE	Heparanase;Heparanase 8 kDa subunit;Heparanase 50 kDa subunit	yes	no	0	1	0	0	0	68.938	68.938	3	2.4928e-09	39066	C-CoE_45FS	129.02	98.34			66963000	7649	2632	7135	8289	9096	9096	1283			1
TALANITIPQEK	Deamidation (N)	1298.71	0.708182	383	B4DKB2;A0A3B3ISF9;P42892	ECE1	Endothelin-converting enzyme 1	yes	no	0	1	0	0	1	46.309	46.309	2	0.0034041	25035	C-CoE_45FS	107.51	74.702			36764000	7666	383	7150	8306	9115	9115	178			1
TALFPDLLAQGNASLR	Deamidation (N)	1686.89	0.894085	2138	Q5ZPR3;H0YLT8;H0YN85;H0YK40;H0YK59;A0A0C4DGH0	CD276	CD276 antigen	yes	no	0	1	0	0	0	75.519	75.519	3	0.00094254	42584	C-CoE_65FS	72.315	54.729			85404000	7667	2138	7151	8307	9116	9116	1092			1
TALLSSGFSLEDPQTHANR	Deamidation (N)	2043.99	0.986147	1490	P07900	HSP90AA1	Heat shock protein HSP 90-alpha	yes	yes	0	1	0	0	1	50.669	50.669	3	0.003609	27731	C-CoE_65FS	62.203	48.162			27062000	7672	1490	7155	8313;8314	9126;9127	9127	699			2
TALLSSGFSLEDPQTHSNR	Deamidation (N)	2059.98	0.981062	1494	P08238	HSP90AB1	Heat shock protein HSP 90-beta	yes	yes	0	1	0	0	1	50.361	50.361	3	0.00020776	27711	C-CoE_65FS	100.77	90.815			30398000	7674	1494	7156	8316;8317	9132;9133	9133	702			2
TALWVATDHNMDNTSTVLRE	Deamidation (N)	2274.06	0.0586605	2251	Q8NBJ5	COLGALT1	Procollagen galactosyltransferase 1	yes	yes	0	1	0	0	1	52.435	52.435	3	1.8174e-22	28767	C-CoE_45FS	156.85	132.84			113670000	7675	2251	7157	8318	9134	9134	1132			1
TAMKLANQDEGPE	Deamidation (N)	1403.62	0.62386	2154	Q6P1N0	CC2D1A	Coiled-coil and C2 domain-containing protein 1A	yes	yes	0	1	0	0	2	17.486	17.486	2	0.011197	7183	C-CoE_45FS	108.15	41.389			45813000	7677	2154	7159	8320	9136	9136	1101			1
TASCSNVTCWLK	Deamidation (N)	1426.62	0.622086	1575	P17301	ITGA2	Integrin alpha-2	yes	yes	0	1	0	0	0	46.281	46.281	2	0.027296	24985	C-CoE_45FS	83	57.614			152100000	7683	1575	7165	8326	9142	9142	804			1
TASLLCNISVR	Deamidation (N)	1233.64	0.638722	2326	Q969P0	IGSF8	Immunoglobulin superfamily member 8	yes	yes	0	1	0	0	0	52.695	52.695	2	0.00444	28626	C-CoE_65FS	91.584	62.111			12207000	7689	2326	7169	8333	9149	9149	1176			0
TASTPTPPQTGGGLEPQANGETPQVAVIVRPDDR	Deamidation (N)	3456.71	0.712104	766	E7EX73;E9PGM1;E7EUU4;Q04637;C9JF13;C9J6B6;C9J2Z7;C9K073;C9JWH7;C9J556;C9JSU8;C9JWW9	EIF4G1	Eukaryotic translation initiation factor 4 gamma 1	yes	no	0	1	0	0	2	48.847	48.847	4	1.1127e-10	26561	C-CoE_45FS	90.98	81.585			124370000	7693	766	7172	8338	9154	9154	354			1
TASVSINQTEPPK	Deamidation (N)	1371.69	0.688175	1644	P29317	EPHA2	Ephrin type-A receptor 2	yes	yes	0	1	0	0	1	19.478	19.478	2	3.6831e-09	8387	C-CoE_45FS	153.12	86.685			35863000	7695	1644	7173	8340	9156	9156	863			1
TASVSINQTEPPKVR	Deamidation (N)	1626.86	0.857699	1644	P29317	EPHA2	Ephrin type-A receptor 2	yes	yes	0	1	0	0	2	21.006	21.006	3	0.0024351	8929	C-CoE_65FS	101.3	90.045			229660000	7696	1644	7174	8341	9157;9158	9158	863			2
TAVNCSSDFDACLITK	Deamidation (N)	1801.79	0.78625	366	A0A494C0W4;A0A499FJN7;E9PNW4;A0A494C059;E9PI80;A0A2U3TZL5;P13987	CD59	CD59 glycoprotein	yes	no	0	1	0	0	0	46.094	46.094	3	0.00043573	24462	C-CoE_65FS	78.441	67.974			275460000	7708	366	7186	8354	9171;9172;9173	9171	166			3
TCDWLPKPNMSASCKE	Oxidation (M);Deamidation (N)	1939.81	0.811419	615	P07602;C9JIZ6	PSAP	Prosaposin;Saposin-A;Saposin-B-Val;Saposin-B;Saposin-C;Saposin-D	yes	no	0	1	1	0	1	30.203	30.203	3	0.0025576	14778	C-CoE_65FS	69.61	55.3			185200000	7716	615	7194	8363	9191	9191	250	56		1
TCDWLPKPNMSASCKE	Deamidation (N)	1923.82	0.816505	615	P07602;C9JIZ6	PSAP	Prosaposin;Saposin-A;Saposin-B-Val;Saposin-B;Saposin-C;Saposin-D	yes	no	0	1	0	0	1	39.225	39.225	3	0.00020138	20375	C-CoE_65FS	102.78	92.58			951640000	7717	615	7194	8364	9192;9193	9193	250			2
TCPAGVMGENNTLVWK	Deamidation (N)	1776.82	0.817491	1437	P00533;Q504U8;E9PFD7;A0A1W2PRR9	EGFR	Epidermal growth factor receptor;Receptor protein-tyrosine kinase	yes	no	0	1	0	0	1	52.447	52.447	3	0.00053598	28814	C-CoE_45FS	87.447	77.647			32131000	7729	1437	7205	8377	9206	9206	647			1
TCQPVHVVNVDIQDNHEE	Deamidation (N)	2132.94	0.943296	2510	Q9NP77	SSU72	RNA polymerase II subunit A C-terminal domain phosphatase SSU72	yes	yes	0	1	0	0	1	32.672	32.672	3	4.6823e-08	16173	C-CoE_65FS	131.11	114.62			25954000	7731	2510	7206	8379	9208	9208	1241			1
TCSSNLTLTSGSK	Deamidation (N)	1355.62	0.62386	2484	Q9H5V8	CDCP1	CUB domain-containing protein 1	yes	yes	0	1	0	0	0	18.405	18.405	2	4.0578e-14	7700	C-CoE_45FS	163.9	126.35			412420000	7732	2484	7207	8380	9209	9209	1227			1
TCTTVAFTQVNSEDKGALAK	Deamidation (N)	2141.03	0.0310487	1858	P62424;Q5T8U2	RPL7A	60S ribosomal protein L7a	yes	no	0	1	0	0	2	32.914	32.914	3	4.6971e-30	16417	C-CoE_45FS	169.28	147.75			280790000	7735	1858	7209	8384;8385	9215;9216	9215	973			2
TDADSESDNSDNNTIFVQGLGE	Deamidation (N)	2327.95	0.951338	2313	Q92804;A0A075B7D9	TAF15	TATA-binding protein-associated factor 2N	yes	no	0	1	0	0	1	60.596	60.596	3	0.00032093	33705	C-CoE_65FS	71.872	59.209			75260000	7738	2313	7212	8388;8389	9219;9220	9219	1164;1165;1166			1
TDADSESDNSDNNTIFVQGLGEGVSTDQVGE	Deamidation (N)	3200.34	0.338913	2313	Q92804;A0A075B7D9	TAF15	TATA-binding protein-associated factor 2N	yes	no	0	1	0	0	2	66.559	66.559	3	1.8408e-27	37717	C-CoE_45FS	150.59	139.34			185880000	7742	2313	7213	8393	9225	9225	1164;1165;1166			1
TDDLEGDVSTTWHSNDDDVYR	Deamidation (N)	2439.99	0.993871	778	E7EX17;P23588;F8VRU1;F8VYE9;F8VSC7;F8VP89;F8VX11	EIF4B	Eukaryotic translation initiation factor 4B	yes	no	0	1	0	0	1	42.216	42.216	3	0.0038093	22114	C-CoE_65FS	56.529	45.322			4868800	7746	778	7216	8397	9229	9229	359			1
TDDLEGDVSTTWHSNDDDVYRAPPIDR	Deamidation (N)	3089.35	0.348631	778	E7EX17;P23588;F8VRU1;F8VYE9;F8VSC7;F8VP89;F8VX11	EIF4B	Eukaryotic translation initiation factor 4B	yes	no	0	1	0	0	2	47.302	47.302	4	1.0474e-26	25235	C-CoE_65FS	143.67	124.62			22141000	7747	778	7217	8398	9230	9230	359			1
TDNAGDQHGGGGGGGGGAGAAGGGGGGENYDDPHKTPASPVVHIR	Deamidation (N)	4038.78	0.782537	1557	P14866	HNRNPL	Heterogeneous nuclear ribonucleoprotein L	yes	yes	0	1	0	0	2	17.572	17.572	6	5.5209e-07	7235	C-CoE_45FS	58.325	53.967			35636000	7778	1557	7244	8430	9263	9263	789			1
TEIGKYCGLGLQMNHSIE	Deamidation (N)	2049.95	0.949962	613	C9JIW6;Q96PD2	DCBLD2	Discoidin, CUB and LCCL domain-containing protein 2	yes	no	0	1	0	0	2	47.909	47.909	3	0.00011861	25639	C-CoE_65FS	70.802	60.317			0	7804	613	7270	8457	9295	9295	248			1
TEVSNNHVLIYLDKVTNE	2 Deamidation (N)	2089.02	0.0215299	650	CON__ENSEMBL:ENSBTAP00000024146			yes	yes	0	2	0	0	2	62.924	62.924	3	0.0021866	34877	C-CoE_65FS	65.924	57.837		+	25523000	7808	650	7274	8461	9299	9299	269;270;271			1
TFANGSLAFR	Deamidation (N)	1083.53	0.534909	42	X6R6A3;A0A087WV34;A0A087X0W3;Q8WWB7	GLMP	Glycosylated lysosomal membrane protein	yes	no	0	1	0	0	0	44.505	44.505	2	5.9864e-08	23871	C-CoE_45FS	156.51	86.509			69445000	7810	42	7276	8463	9301	9301	19			1
TFMLAASWNGTK	Deamidation (N)	1326.63	0.627823	679	CON__Q3SZR3			yes	yes	0	1	0	0	0	58.782	58.782	2	0.00052696	32891	C-CoE_45FS	126.71	103.28		+	166420000	7819	679	7285	8472	9310	9310	313			1
TFSQLVYQDSYGTFTINE	Deamidation (N)	2112.95	0.952782	1486	P07686	HEXB	Beta-hexosaminidase subunit beta;Beta-hexosaminidase subunit beta chain B;Beta-hexosaminidase subunit beta chain A	yes	yes	0	1	0	0	0	76.102	76.102	3	0.00065486	42956	C-CoE_65FS	67.646	53.66			50017000	7823	1486	7289	8476	9314	9314	694			1
TGANLAICQWGFDDEANHLLLQNNLPAVR	Deamidation (N)	3250.58	0.582945	1745	P48643;B7ZAR1;E9PCA1;E7ENZ3	CCT5	T-complex protein 1 subunit epsilon	yes	no	0	1	0	0	1	74.352	74.352	3	2.2873e-10	42457	C-CoE_45FS	110.06	101.03			12694000	7828	1745	7294	8481	9319	9319	920			1
TGEANLTQIYLQE	Deamidation (N)	1479.71	0.709304	1085	H3BP66;P34059	GALNS	N-acetylgalactosamine-6-sulfatase	yes	no	0	1	0	0	1	61.521	61.521	2	2.1873e-08	34417	C-CoE_45FS	145.99	70.609			155950000	7840	1085	7305	8494	9333	9333	497			1
TGGAYGEDLGADYNLSQVCDGKVSVHVIE	Deamidation (N)	3053.39	0.39241	260	P49327;A0A0U1RQF0	FASN	Fatty acid synthase;[Acyl-carrier-protein] S-acetyltransferase;[Acyl-carrier-protein] S-malonyltransferase;3-oxoacyl-[acyl-carrier-protein] synthase;3-oxoacyl-[acyl-carrier-protein] reductase;3-hydroxyacyl-[acyl-carrier-protein] dehydratase;Enoyl-[acyl-carrier-protein] reductase;Oleoyl-[acyl-carrier-protein] hydrolase	yes	no	0	1	0	0	2	58.571	58.571	3	2.0159e-09	32512	C-CoE_45FS	106.11	87.732			420930000	7845	260	7310	8499	9338;9339	9338	105			2
TGISDVFAKNDLAVVDVR	Deamidation (N)	1919	6.5851e-06	1582	P19338	NCL	Nucleolin	yes	yes	0	1	0	0	1	65.739	65.739	3	1.8053e-05	36616	C-CoE_65FS	120.92	96.44			84452000	7852	1582	7316	8507	9347	9347	811			1
TGIYQVLNGSR	Deamidation (N)	1207.62	0.619701	761	E7ETP9;Q9UQV4	LAMP3	Lysosome-associated membrane glycoprotein 3	yes	no	0	1	0	0	0	44.096	44.096	2	1.6018e-15	23575	C-CoE_45FS	173.14	148.24			243750000	7855	761	7319	8512	9353	9353	351			1
TGPSGQSLAPPPPPYRQPPGVPNGPSSPTNE	Phospho (STY);Deamidation (N)	3160.45	0.450273	2280	Q8TF74	WIPF2	WAS/WASL-interacting protein family member 2	yes	yes	0	1	0	1	1	48.424	48.424	3	0.022281	26326	C-CoE_45FS	41.354	31.056			46059000	7869	2280	7333	8526	9367	9367	1154		497	1
THIFNGSNWIMLIYK	Oxidation (M);Deamidation (N)	1852.92	0.918191	858	H0YGE9;F5GX30;P20645	M6PR	Cation-dependent mannose-6-phosphate receptor	yes	no	0	1	1	0	0	75.266	75.266	3	0.0065534	42465	C-CoE_65FS	54.09	43.456			5710400	7907	858	7370	8566	9413	9413	393	78		1
THSAYSHNDIVYVDCNPGFIMNGSR	Deamidation (N)	2854.24	0.243912	1588	Q5SR47;P20023	CR2	Complement receptor type 2	yes	no	0	1	0	0	0	47.51	47.51	4	7.5254e-06	25387	C-CoE_65FS	76.826	69.466			11213000	7925	1588	7387	8604	9486	9486	814			1
THVDILNDFTLDVMKE	Deamidation (N)	1889.91	0.90808	1524	P11172;E9PFD2	UMPS	Uridine 5'-monophosphate synthase;Orotate phosphoribosyltransferase;Orotidine 5'-phosphate decarboxylase	yes	no	0	1	0	0	1	71.353	71.353	3	0.0048143	40065	C-CoE_65FS	60.489	48.875			7497900	7930	1524	7391	8609	9491	9491	738			1
TIKNGIYNITVLASDQGGR	2 Deamidation (N)	2021.04	0.042934	388	A0A3B3ISU0;Q02487	DSC2	Desmocollin-2	yes	no	0	2	0	0	1	58.415	58.415	3	0.00016487	32573	C-CoE_45FS	77.899	60.304			29968000	7968	388	7428	8651	9534	9534	179;180			1
TILVDNNTWNNTHISR	Deamidation (N)	1897.93	0.928239	1739	P46977	STT3A	Dolichyl-diphosphooligosaccharide--protein glycosyltransferase subunit STT3A	yes	yes	0	1	0	0	0	39.739	39.739	3	0.00014919	20588	C-CoE_65FS	95.236	77.747			60104000	7973	1739	7433	8656	9539	9539	916;917			1
TKNQSVPLSCCR	Deamidation (N)	1449.67	0.670433	1049	H0YKJ9;O60637	TSPAN3	Tetraspanin-3	yes	no	0	1	0	0	1	10.999	10.999	3	0.0088668	2823	C-CoE_65FS	68.676	48.545			43624000	7997	1049	7457	8683	9567	9567	476			0
TLFNASQR	Deamidation (N)	936.466	0.466495	973	P07942;G3XAI2	LAMB1	Laminin subunit beta-1	yes	no	0	1	0	0	0	24.047	24.047	2	0.0016896	10774	C-CoE_65FS	139.31	87.625			187120000	8017	973	7477	8703	9587	9587	452			1
TLICLNGTRPSWNGETPSCMASCGGTIHNATLGR	3 Deamidation (N)	3691.65	0.648734	82	Q6UXD5;A0A087WYL5	SEZ6L2	Seizure 6-like protein 2	yes	no	0	3	0	0	1	55.618	55.618	4	4.051e-26	30686	C-CoE_45FS	136.91	115.75			261490000	8028	82	7488	8714;8715	9598;9599	9598	37;38;39			2
TLLTPMAQNKTSQTSER	Deamidation (N)	1905.95	0.946591	645	CON__ENSEMBL:ENSBTAP00000013050			yes	yes	0	1	0	0	2	23.509	23.509	3	2.673e-05	10517	C-CoE_65FS	77.562	58.729		+	0	8038	645	7498	8725	9609	9609	263			1
TLLYDSNTSSMADRK	Deamidation (N)	1701.79	0.787965	2599	Q9UIQ6	LNPEP	Leucyl-cystinyl aminopeptidase;Leucyl-cystinyl aminopeptidase, pregnancy serum form	yes	yes	0	1	0	0	1	25.416	25.416	3	0.00050492	12096	C-CoE_45FS	87.647	60.678			18278000	8039	2599	7499	8726	9610	9610	1271			1
TLSHKLNASAK	Deamidation (N)	1169.64	0.640436	339	A0A2R8YE65;A0A2R8Y5R2;A0A2R8YDB6;A0A2R8Y7K8;A0A2R8YFM1;A0A2R8Y5S6;A0A2R8Y622;A0A2R8YGJ7;A0A2U3TZH5;A0A2R8Y700;A0A2R8Y7A1;A0A2R8YED7;Q8WXI2	CNKSR2	Connector enhancer of kinase suppressor of ras 2	yes	no	0	1	0	0	1	22.684	22.684	2	0.0075523	10030	C-CoE_65FS	98.582	47.247			12032000	8053	339	7513	8741	9626	9626	154			0
TLSRPSETCNE	Deamidation (N)	1293.55	0.550695	2331	Q96AY3;H0Y827	FKBP10	Peptidyl-prolyl cis-trans isomerase FKBP10	yes	no	0	1	0	0	1	9.914	9.914	2	0.00082764	2598	C-CoE_45FS	135.56	73.595			703940000	8054	2331	7514	8742	9627	9627	1178			1
TMGINGSAYR	Deamidation (N)	1069.49	0.486244	1310	O15118;K7EQ23	NPC1	Niemann-Pick C1 protein	yes	no	0	1	0	0	0	22.069	22.069	2	0.00022177	10031	C-CoE_45FS	141.52	106.7			16010000	8082	1310	7542	8774	9667	9667	575			1
TMHGHDHNVSSVAIMPNGDHIVSASR	Deamidation (N)	2769.27	0.27113	1722	P43034;I3L3N5	PAFAH1B1	Platelet-activating factor acetylhydrolase IB subunit alpha	yes	no	0	1	0	0	0	26.813	26.813	4	0.00019424	12545	C-CoE_65FS	63.138	53.68			16518000	8084	1722	7544	8776	9669	9669	908			1
TMVFPVMYLNE	Deamidation (N)	1343.61	0.614147	304	A0A1W2PPX5;A0A1W2PQR6;A0A1W2PQB7;A0A1W2PS43;A0A1W2PRS1;Q14108;A0A1W2PPU6;A0A1W2PRF6;A0A1W2PPX6;A0A1W2PQL5	SCARB2	Lysosome membrane protein 2	yes	no	0	1	0	0	0	80.203	80.203	2	0.0076501	46056	C-CoE_45FS	106.68	71.505			214980000	8087	304	7547	8779	9672	9672	138			1
TNHIGHTGYLNTVTVSPDGSLCASGGKDGQAMLWDLNE	Deamidation (N)	4015.83	0.831644	1885	P63244;J3KPE3;D6R9L0;H0Y8W2;D6RAC2;D6R9Z1;D6RFX4;D6REE5;H0YAM7;H0Y8R5	GNB2L1	Guanine nucleotide-binding protein subunit beta-2-like 1;Guanine nucleotide-binding protein subunit beta-2-like 1, N-terminally processed	yes	no	0	1	0	0	1	65.774	65.774	4	9.607e-13	37112	C-CoE_45FS	82.317	73.174			55308000	8093	1885	7551	8786	9679	9679	982			1
TNITLVCKPGDLE	Deamidation (N)	1459.72	0.722845	1530	P11717	IGF2R	Cation-independent mannose-6-phosphate receptor	yes	yes	0	1	0	0	0	45.357	45.357	2	1.1703e-05	24382	C-CoE_45FS	134.75	79.768			147670000	8095	1530	7553	8788	9681	9681	757			1
TNRDDSDNGDINYDYVHE	Phospho (STY);Deamidation (N)	2221.81	0.80733	2115	Q5T200;A0A087WX14	ZC3H13	Zinc finger CCCH domain-containing protein 13	yes	no	0	1	0	1	1	28.988	28.988	3	0.025654	13882	C-CoE_65FS	50.858	41.009			10442000	8104	2115	7560	8797	9691	9691	1085		438	1
TNSTFVQALVE	Deamidation (N)	1208.59	0.592483	615;255	P07602;C9JIZ6;A0A0J9YXB8	PSAP	Prosaposin;Saposin-A;Saposin-B-Val;Saposin-B;Saposin-C;Saposin-D	no	no	0	1	0	0	0	68.934	68.934	2	0.0024156	38980	C-CoE_45FS	121.73	47.802			1403200000	8109	615;255	7565	8802	9696;9697	9696	101			2
TNSTFVQALVEHVKE	Deamidation (N)	1701.86	0.857365	615;255	P07602;C9JIZ6;A0A0J9YXB8	PSAP	Prosaposin;Saposin-A;Saposin-B-Val;Saposin-B;Saposin-C;Saposin-D	no	no	0	1	0	0	2	65.694	65.694	3	0.020026	37054	C-CoE_45FS	72.315	61.831			33957000	8110	615;255	7566	8803	9698	9698	101			1
TNVSHVVGQLDDIR	Deamidation (N)	1552.78	0.784535	2080	Q3T906;H0YIU2;H0YIK3	GNPTAB	N-acetylglucosamine-1-phosphotransferase subunits alpha/beta;N-acetylglucosamine-1-phosphotransferase subunit alpha;N-acetylglucosamine-1-phosphotransferase subunit beta	yes	no	0	1	0	0	0	45.432	45.432	3	4.6891e-05	24119	C-CoE_65FS	123.76	109.41			18853000	8115	2080	7571	8808	9703	9703	1074			1
TPASDPHGDNLTYSVFYTK	Deamidation (N)	2112.96	0.964015	2315	Q92859;Q59FP8	NEO1	Neogenin	yes	no	0	1	0	0	0	46.063	46.063	3	0.0040463	24499	C-CoE_65FS	49.768	28.83			0	8121	2315	7577	8814	9709	9709	1171			1
TPFNPNHTYE	Deamidation (N)	1219.51	0.514567	643	CON__REFSEQ:XP_001252647;CON__A2I7N3			yes	no	0	1	0	0	0	23.85	23.85	2	0.0033869	11104	C-CoE_45FS	123.86	96.609		+	46053000	8123	643	7579	8816	9711	9711	262			1
TPMEVTVTVLDVNDNPPVFEQDE	Oxidation (M);Deamidation (N)	2604.18	0.178895	2506	Q9HCU4	CELSR2	Cadherin EGF LAG seven-pass G-type receptor 2	yes	yes	0	1	1	0	2	13.895	13.895	4	0.03332	4492	C-CoE_65FS	42.172	12.729			199890000	8131	2506	7587	8824	9719	9719	1239			1
TPMTNSSIQFLDNAFR	Oxidation (M);Deamidation (N)	1857.86	0.856713	900;882	F5H4C6;H7C3P4;F6S8M0;P15586;H0YFA9	GNS	N-acetylglucosamine-6-sulfatase	no	no	0	1	1	0	0	68.156	68.156	3	0.0012644	38208	C-CoE_65FS	67.416	55.648			112920000	8132	882;900	7588	8825	9720	9720	412;413	81		1
TPMTNSSIQFLDNAFR	Deamidation (N)	1841.86	0.861799	900;882	F5H4C6;H7C3P4;F6S8M0;P15586;H0YFA9	GNS	N-acetylglucosamine-6-sulfatase	no	no	0	1	0	0	0	73.946	73.946	3	7.4694e-35	41600	C-CoE_65FS	191.06	160.95			1453600000	8133	882;900	7588	8826	9721;9722	9722	412;413			2
TPMTNSSIQFLDNAFR	2 Deamidation (N)	1842.85	0.845814	900;882	F5H4C6;H7C3P4;F6S8M0;P15586;H0YFA9	GNS	N-acetylglucosamine-6-sulfatase	no	no	0	2	0	0	0	74.942	74.942	3	0.0013429	42284	C-CoE_65FS	92.575	64.027			28723000	8134	882;900	7588	8827	9723	9723	412;413			0
TPMTNSSIQFLDNAFRK	2 Deamidation (N)	1970.94	0.940777	900;882	F5H4C6;H7C3P4;F6S8M0;P15586;H0YFA9	GNS	N-acetylglucosamine-6-sulfatase	no	no	0	2	0	0	1	59.029	59.029	3	0.00035789	32552	C-CoE_65FS	97.904	78.351			11390000	8135	882;900	7589	8828	9724	9724	412;413			1
TPMTNSSIQFLDNAFRK	Deamidation (N)	1969.96	0.956762	900;882	F5H4C6;H7C3P4;F6S8M0;P15586;H0YFA9	GNS	N-acetylglucosamine-6-sulfatase	no	no	0	1	0	0	1	64.849	64.849	3	3.5604e-48	36028	C-CoE_65FS	196.66	176			292150000	8136	882;900	7589	8829	9725	9725	412;413			1
TPMTNSSIQFLDNAFRK	Oxidation (M);Deamidation (N)	1985.95	0.951676	900;882	F5H4C6;H7C3P4;F6S8M0;P15586;H0YFA9	GNS	N-acetylglucosamine-6-sulfatase	no	no	0	1	1	0	1	56.691	56.691	3	0.00047614	31208	C-CoE_65FS	81.428	66.189			37936000	8137	882;900	7589	8830	9726	9726	412;413	81		0
TQDTTYLWWINNQSLPVSPR	Deamidation (N)	2419.18	0.180824	1548	P13688	CEACAM1	Carcinoembryonic antigen-related cell adhesion molecule 1	yes	yes	0	1	0	0	0	77.196	77.196	3	0.001678	43656	C-CoE_65FS	59.512	48.095			9280800	8152	1548	7604	8845	9741	9741	775			1
TQNFTLLVQGSPE	Deamidation (N)	1433.7	0.703825	69	P50895;A0A087WXM8	BCAM	Basal cell adhesion molecule	yes	no	0	1	0	0	0	65.07	65.07	2	0.014406	36633	C-CoE_45FS	84.738	64.171			50226000	8163	69	7615	8856	9752	9752	34			1
TQSYPTDWSDDESNNPFSSTDANGDSNPFDDDATSGTEVR	Phospho (STY);Deamidation (N)	4421.68	0.678961	268	Q9UNF0;A0A0U1RR22	PACSIN2	Protein kinase C and casein kinase substrate in neurons protein 2	yes	no	0	1	0	1	2	67.916	67.916	4	9.7237e-20	38499	C-CoE_45FS	103.4	99.323			379830000	8171	268	7623	8864;8865	9760;9761	9761	111;112;113		75;76;77;78;664	2
TQTVCNFTDGALVQHQEWDGKE	Deamidation (N)	2563.13	0.128531	1163	I6L8B7;Q01469;A8MUU1	FABP5;FABP5P3	Fatty acid-binding protein, epidermal;Putative fatty acid-binding protein 5-like protein 3	yes	no	0	1	0	0	2	48.372	48.372	3	0.00064746	26350	C-CoE_45FS	83.606	70.286			23652000	8176	1163	7627	8871	9769	9769	519			1
TRPNHTIYINNLNEK	Deamidation (N)	1826.93	0.92751	1502	P09012;M0R0G9;M0QXK2;M0R221;M0R2B8;M0R268	SNRPA	U1 small nuclear ribonucleoprotein A	yes	no	0	1	0	0	1	18.335	18.335	3	0.0014384	7328	C-CoE_65FS	76.391	57.456			5150500	8186	1502	7636	8882	9780	9780	714			1
TSEQLDQPISACCFNHNGNIFAYASSYDWSKGHE	Deamidation (N)	3933.66	0.663516	1901	P78406	RAE1	mRNA export factor	yes	yes	0	1	0	0	2	68.027	68.027	4	6.4406e-10	38500	C-CoE_45FS	85.097	69.558			75209000	8201	1901	7649	8897	9796	9796	985;986			1
TSIPTINMENK	Deamidation (N)	1247.61	0.606753	1622	P26006	ITGA3	Integrin alpha-3;Integrin alpha-3 heavy chain;Integrin alpha-3 light chain	yes	yes	0	1	0	0	1	37.759	37.759	2	0.001808	19616	C-CoE_45FS	129.38	106.64			1.5084e+09	8211	1622	7659	8907	9806	9806	853			1
TSLDWWITDKCNMINGTDGDSFHPLITK	Deamidation (N)	3265.51	0.506	304	A0A1W2PPX5;A0A1W2PQR6;A0A1W2PQB7;A0A1W2PS43;A0A1W2PRS1;Q14108;A0A1W2PRF6	SCARB2	Lysosome membrane protein 2	yes	no	0	1	0	0	1	72.615	72.615	4	0.00023223	40848	C-CoE_65FS	63.697	52.592			10009000	8218	304	7666	8914	9813	9813	139			1
TSLGPNGLDK	Deamidation (N)	1001.5	0.50294	1745	P48643;B7ZAR1;E9PCA1	CCT5	T-complex protein 1 subunit epsilon	yes	no	0	1	0	0	0	20.016	20.016	2	0.020384	8726	C-CoE_45FS	97.857	57.285			28564000	8220	1745	7667	8916	9815	9815	921			1
TSLGPNGLDKMMVDKDGDVTVTNDGATILSMMDVDHQIAK	Oxidation (M);Deamidation (N)	4248.99	0.98986	1745	P48643;B7ZAR1;E9PCA1	CCT5	T-complex protein 1 subunit epsilon	yes	no	0	1	1	0	2	71.421	71.421	4	1.6847e-53	40846	C-CoE_45FS	166.96	142.92			316610000	8222	1745	7668	8918;8919	9817;9818;9819	9818	919;921	211;212;213		3
TSLGPNGLDKMMVDKDGDVTVTNDGATILSMMDVDHQIAK	Deamidation (N)	4232.99	0.994946	1745	P48643;B7ZAR1;E9PCA1	CCT5	T-complex protein 1 subunit epsilon	yes	no	0	1	0	0	2	74.101	74.101	4;5	7.2474e-09	41947	C-CoE_45FS	67.71	54.848			627620000	8223	1745	7668	8920;8921;8922	9820;9821;9822	9820	919;921			3
TSVFGPTGNK	Deamidation (N)	1007.49	0.492375	7	A0A1B0GWI2;A0A0A0MRU5;A0A024R644;O75503	CLN5	Ceroid-lipofuscinosis neuronal protein 5	yes	no	0	1	0	0	0	19.473	19.473	2	0.019294	8399	C-CoE_45FS	98.582	63.758			26408000	8237	7	7682	8936	9838	9838	2			1
TSVFGPTGNKTLGLAIKR	Deamidation (N)	1860.05	0.0468972	7	A0A1B0GWI2;A0A0A0MRU5;A0A024R644;O75503	CLN5	Ceroid-lipofuscinosis neuronal protein 5	yes	no	0	1	0	0	2	41.775	41.775	4	0.00029266	21825	C-CoE_65FS	81.317	61.739			11686000	8238	7	7683	8937	9839	9839	2			1
TSVTVSDLEPHMNYTFTVEAR	Deamidation (N)	2397.12	0.115841	1644	P29317	EPHA2	Ephrin type-A receptor 2	yes	yes	0	1	0	0	2	61.851	61.851	3	1.3822e-10	34442	C-CoE_65FS	138.04	118.49			150350000	8242	1644	7687	8941	9843;9844	9844	864			2
TSVTVSDLEPHMNYTFTVEAR	Oxidation (M);Deamidation (N)	2413.11	0.110756	1644	P29317	EPHA2	Ephrin type-A receptor 2	yes	yes	0	1	1	0	2	52.21	52.21	3	0.0032297	28225	C-CoE_65FS	54.008	39.548			22055000	8243	1644	7687	8942	9845	9845	864	195		0
TTCHVLDPTPLANCSVR	Deamidation (N)	1940.91	0.908431	666	CON__P12763			yes	yes	0	1	0	0	0	35.364	35.364	3;4	9.2865e-05	18516	C-CoE_45FS	82.59	57.27		+	395480000	8248	666	7692	8947;8948;8949	9850;9851;9852	9850	288			2
TTLVDNNTWNNSHIALVGK	Deamidation (N)	2097.05	0.049082	2273	Q8TCJ2	STT3B	Dolichyl-diphosphooligosaccharide--protein glycosyltransferase subunit STT3B	yes	yes	0	1	0	0	0	49.55	49.55	3	3.3455e-06	26614	C-CoE_65FS	120.24	109.2			140110000	8277	2273	7718	8979	9883	9883	1148;1149;1150;1151			1
TTLVDNNTWNNSHIALVGK	2 Deamidation (N)	2098.03	0.0330976	2273	Q8TCJ2	STT3B	Dolichyl-diphosphooligosaccharide--protein glycosyltransferase subunit STT3B	yes	yes	0	2	0	0	0	50.624	50.624	3	0.0004469	27058	C-CoE_65FS	86.455	76.472			27177000	8278	2273	7718	8980;8981	9884;9885	9884	1148;1149;1150;1151			2
TVIDYNGER	Deamidation (N)	1066.49	0.493104	1481	P07237;H7BZ94;I3L0S0;H0Y3Z3	P4HB	Protein disulfide-isomerase	yes	no	0	1	0	0	1	17.903	17.903	2	0.003748	7052	C-CoE_65FS	128.69	77.72			13976000	8335	1481	7772	9039	9948	9948	686			1
TVIRPFYLTNSSGVD	Deamidation (N)	1668.84	0.835901	1943	Q08380	LGALS3BP	Galectin-3-binding protein	yes	yes	0	1	0	0	0	58.894	58.894	3	0.014784	32390	C-CoE_65FS	45.33	21.874			31663000	8340	1943	7777	9044	9953	9953	1022			1
TVNGDIFICTQK	Deamidation (N)	1395.67	0.670416	2575	Q9P2J5	LARS	Leucine--tRNA ligase, cytoplasmic	yes	yes	0	1	0	0	0	42.022	42.022	2	0.0026687	22361	C-CoE_45FS	114.89	74.542			30041000	8355	2575	7792	9059	9968	9968	1262			1
TVNQPHHQNVSVPSNNVHAPYSSDKE	Deamidation (N)	2885.33	0.332861	2461	Q9GZX9	TWSG1	Twisted gastrulation protein homolog 1	yes	yes	0	1	0	0	1	14.692	14.692	4	0.00042773	5460	C-CoE_45FS	57.21	43.48			48769000	8356	2461	7793	9060	9969	9969	1214			1
TVSNLTQR	Deamidation (N)	918.477	0.47706	1367	O75071	EFCAB14	EF-hand calcium-binding domain-containing protein 14	yes	yes	0	1	0	0	0	11.595	11.595	2	0.012762	3556	C-CoE_45FS	75.213	14.453			0	8368	1367	7805	9072	9983	9983	607			1
TVTISDHGTVTYNGSICGDDQNGPK	Deamidation (N)	2636.17	0.166039	1542	P13473	LAMP2	Lysosome-associated membrane glycoprotein 2	yes	yes	0	1	0	0	0	32.876	32.876	3	6.5516e-124	16902	C-CoE_45FS	242.71	214.97			314390000	8373	1542	7810	9077	9988;9989;9990	9989	764;765			3
TVTISDHGTVTYNGSICGDDQNGPK	2 Deamidation (N)	2637.15	0.150054	1542	P13473	LAMP2	Lysosome-associated membrane glycoprotein 2	yes	yes	0	2	0	0	0	35.154	35.154	3	6.8047e-48	17890	C-CoE_45FS	181.83	162.72			199920000	8374	1542	7810	9078;9079;9080	9991;9992;9993;9994;9995;9996;9997;9998;9999;10000	9992	764;765			10
TVVTYHIPQNSSLENVDSR	Deamidation (N)	2159.05	0.049476	1207	K4DIA0;O75144	ICOSLG	ICOS ligand	yes	no	0	1	0	0	1	39.158	39.158	3	0.00061295	20207	C-CoE_65FS	76.027	63.313			24191000	8384	1207	7820	9091	10012	10012	538			1
TVWDKHSVTAATPPPSPTSGESGDLLSNLLQSPSSAK	2 Phospho (STY);Deamidation (N)	3922.79	0.791489	2376	Q96QU8	XPO6	Exportin-6	yes	yes	0	1	0	2	2	73.057	73.057	4	5.1365e-05	41621	C-CoE_45FS	57.483	46.989			59495000	8385	2376	7821	9092	10013	10013	1189		540;773	1
TWAWKNATLAE	Deamidation (N)	1290.62	0.624452	95	A0A087X054;A0A494C039;Q9Y4L1	HYOU1	Hypoxia up-regulated protein 1	yes	no	0	1	0	0	1	51.923	51.923	2	0.022999	28484	C-CoE_45FS	77.662	45.342			292080000	8389	95	7825	9096	10017	10017	45			0
TWAWKNATLAEQAK	Deamidation (N)	1617.82	0.815106	95	A0A087X054;A0A494C039;Q9Y4L1	HYOU1	Hypoxia up-regulated protein 1	yes	no	0	1	0	0	2	40.782	40.782	3	0.0038831	21145	C-CoE_65FS	96.464	77.733			40089000	8390	95	7826	9097	10018	10018	45			1
TWNEPDHHDFDNVSMTMQGFLNYYDACSEGLR	Deamidation (N)	3849.58	0.577009	708	P35475;D6REB5;D6R9D5	IDUA	Alpha-L-iduronidase	yes	no	0	1	0	0	2	77.377	77.377	4	9.4781e-06	43741	C-CoE_65FS	68.101	53.942			16894000	8396	708	7832	9103	10024	10024	328			1
TYNGHLVSCDNWMNINLR	Deamidation (N)	2206.99	0.988807	1244	M0QXB0;U3KQK1;V9GZ56;Q9Y4Z0	LSM4	U6 snRNA-associated Sm-like protein LSm4	yes	no	0	1	0	0	0	59.504	59.504	3	0.0045437	32786	C-CoE_65FS	52.887	43.603			8474900	8418	1244	7853	9126	10049	10049	549;550			1
TYNYYSTLSFTTDKLYAEFGR	2 Phospho (STY);Deamidation (N)	2700.11	0.107397	247	H0Y9G7;A0A0G2JNI0;Q9UL52	TMPRSS11E	Transmembrane protease serine 11E;Transmembrane protease serine 11E non-catalytic chain;Transmembrane protease serine 11E catalytic chain	yes	no	0	1	0	2	2	34.416	34.416	3	0.0060084	17173	C-CoE_65FS	50.029	16.481			202190000	8420	247	7854	9128	10051	10051	99		71;72;658;659;660;661;808;809;810;811	1
TYTYADTPDDFQLHNFSLPEEDTK	Deamidation (N)	2847.24	0.239915	244	A0A0G2JNZ5;A0A0G2JLB3;P04062;A0A0G2JNZ0	GBA	Glucosylceramidase	yes	no	0	1	0	0	2	63.705	63.705	3	2.2805e-73	35777	C-CoE_45FS	206.34	188.54			2331500000	8426	244	7860	9134	10058	10058	98			1
VAAANVSVTQPE	Deamidation (N)	1185.59	0.587732	1522	P11047	LAMC1	Laminin subunit gamma-1	yes	yes	0	1	0	0	0	27.201	27.201	2	0.010632	12800	C-CoE_65FS	68.016	45.779			0	8429	1522	7863	9137	10061	10061	735			1
VAFSGATACVAHVDGVDLHVANTGDSR	Deamidation (N)	2726.27	0.271841	2562	Q9P0J1	PDP1	[Pyruvate dehydrogenase [acetyl-transferring]]-phosphatase 1, mitochondrial	yes	yes	0	1	0	0	0	47.318	47.318	4	0.00012916	25278	C-CoE_65FS	64.722	53.199			7855200	8450	2562	7883	9158	10085	10085	1255			1
VAHVTLQGDPLRGTANLSE	Deamidation (N)	1978.01	0.0119683	1092	H3BQ21;Q5TFQ8;P78324;Q9P1W8	SIRPB1;SIRPA;SIRPG	Signal-regulatory protein beta-1 isoform 3;Tyrosine-protein phosphatase non-receptor type substrate 1;Signal-regulatory protein gamma	yes	no	0	1	0	0	1	42.793	42.793	3	0.00037523	22455	C-CoE_65FS	94.544	65.964			24809000	8455	1092	7888	9163	10090	10090	498			1
VALATFNAESNGSYLQLVE	Deamidation (N)	2025.99	0.989501	666	CON__P12763			yes	yes	0	1	0	0	1	78.047	78.047	2;3	5.1435e-05	44171	C-CoE_65FS	111.64	90.806		+	454400000	8459	666	7892	9167;9168	10095;10096	10096	287			2
VANGQYSHLVLLAAFDCIDDTKLVK	Deamidation (N)	2790.43	0.426216	2047	Q15397	KIAA0020	Pumilio domain-containing protein KIAA0020	yes	yes	0	1	0	0	1	76.049	76.049	4	0.0051092	43493	C-CoE_45FS	45.546	38.557			39859000	8469	2047	7901	9179	10107	10107	1066			1
VANLNGTSR	Deamidation (N)	931.472	0.472308	807	E9PHY1;O75197	LRP5	Low-density lipoprotein receptor-related protein 5	yes	no	0	1	0	0	0	10.108	10.108	2	0.0027004	2212	C-CoE_65FS	83.206	44.414			0	8471	807	7903	9181	10109	10109	374			1
VASTENGIIFGNIVYDVSGAASDR	Deamidation (N)	2455.19	0.186698	1800	P53618	COPB1	Coatomer subunit beta	yes	yes	0	1	0	0	1	77.41	77.41	3	6.2151e-07	44310	C-CoE_45FS	109.91	88.553			64835000	8484	1800	7916	9194	10123	10123	941			1
VASVININPNTTHSTGSCR	Deamidation (N)	2027.97	0.969452	1542	P13473;H0YCG2	LAMP2	Lysosome-associated membrane glycoprotein 2	yes	no	0	1	0	0	0	29.315	29.315	3	3.066e-05	14007	C-CoE_65FS	108.56	84.367			182810000	8485	1542	7917	9195	10124	10124	766;767			1
VASVININPNTTHSTGSCR	2 Deamidation (N)	2028.95	0.953467	1542	P13473;H0YCG2	LAMP2	Lysosome-associated membrane glycoprotein 2	yes	no	0	2	0	0	0	29.543	29.543	3	0.013903	14228	C-CoE_65FS	51.487	35.852			6679900	8486	1542	7917	9196	10125	10125	766;767			0
VAVNGSSFVSFRPER	Deamidation (N)	1651.83	0.831819	263	Q9UNN8;A0A0U1RQQ4	PROCR	Endothelial protein C receptor	yes	no	0	1	0	0	1	43.368	43.368	3	5.2219e-17	23287	C-CoE_45FS	164.81	108.69			250380000	8492	263	7923	9204	10139	10139	108			1
VCCSPGTYGPDCLACQGGSQRPCSGNGHCSGDGSR	Deamidation (N)	3758.44	0.444314	452	A6PWM2;Q6UXH1	CRELD2	Cysteine-rich with EGF-like domain protein 2	yes	no	0	1	0	0	0	21.229	21.229	4	9.7941e-14	9419	C-CoE_45FS	98.883	91.413			34620000	8499	452	7930	9211	10146	10146	205			1
VCGLNVSDRCDFIR	Deamidation (N)	1710.78	0.781774	909	F8VTU4;F8VWW9;F8VR99;Q6J4K2	SLC8B1	Sodium/potassium/calcium exchanger 6, mitochondrial	yes	no	0	1	0	0	1	40.559	40.559	3	0.0023818	21080	C-CoE_65FS	79.875	46.19			11666000	8503	909	7934	9216	10151	10151	426			1
VDALNSSHPVSTPVENPAQIR	Deamidation (N)	2231.12	0.118224	2557	Q9NZ08	ERAP1	Endoplasmic reticulum aminopeptidase 1	yes	yes	0	1	0	0	1	36.887	36.887	3	0.00025025	18680	C-CoE_65FS	87.326	64.451			113910000	8517	2557	7947	9233	10170	10170	1254			1
VDALNSSHPVSTPVENPAQIRE	Deamidation (N)	2360.16	0.160817	2557	Q9NZ08	ERAP1	Endoplasmic reticulum aminopeptidase 1	yes	yes	0	1	0	0	2	37.576	37.576	3	2.2016e-15	19165	C-CoE_65FS	146.19	125.56			37998000	8518	2557	7948	9234	10171	10171	1254			1
VDFWHSDQCNMINGTSGQMWPPFMTPE	Oxidation (M);Deamidation (N)	3228.31	0.308562	552	B7ZKQ9;F5H4X0;Q8WTV0	SCARB1	Scavenger receptor class B member 1	yes	no	0	1	1	0	0	78.788	78.788	3	0.0027524	45121	C-CoE_45FS	47.745	35.78			32089000	8529	552	7959	9245	10184	10184	239	53		1
VDGVAQDGTTMYIHNKVHNR	Deamidation (N)	2255.08	0.0753136	2571	Q9P2C4	TMEM181	Transmembrane protein 181	yes	yes	0	1	0	0	1	17.726	17.726	4	0.00011489	6952	C-CoE_65FS	80.638	71.268			8930800	8532	2571	7962	9248	10187	10187	1259			1
VDNITDQFCNASVVDPACVR	2 Deamidation (N)	2281	0.999097	1310	O15118;K7EQ23	NPC1	Niemann-Pick C1 protein	yes	no	0	2	0	0	0	58.428	58.428	3	1.3145e-10	32513	C-CoE_45FS	130.73	118.07			214600000	8539	1310	7969	9255	10194	10194	576;577			1
VEKNATALYHVE	Deamidation (N)	1373.68	0.682695	2620	Q9UNW1	MINPP1	Multiple inositol polyphosphate phosphatase 1	yes	yes	0	1	0	0	2	22.49	22.49	2	0.020508	10388	C-CoE_45FS	72.096	43.178			29393000	8570	2620	8000	9288	10232	10232	1281			0
VEQKNNTFFDMNIFE	Deamidation (N)	1875.83	0.834915	1606	P23229;C9JXX7	ITGA6	Integrin alpha-6;Integrin alpha-6 heavy chain;Integrin alpha-6 light chain;Processed integrin alpha-6	yes	no	0	1	0	0	2	77.025	77.025	3	0.023997	43525	C-CoE_65FS	69.92	53.034			26021000	8577	1606	8007	9295	10240	10240	837;838			1
VEQLFQVMNGILAQDSACSQR	Deamidation (N)	2394.13	0.13078	1904	P78527	PRKDC	DNA-dependent protein kinase catalytic subunit	yes	yes	0	1	0	0	1	79.375	79.375	3	8.2129e-16	45539	C-CoE_45FS	145.77	131.61			25260000	8579	1904	8008	9297	10242	10242	990			1
VEQVVKPPQNK	Deamidation (N)	1265.7	0.697951	714	D6RFX5;P15514	AREG	Amphiregulin	yes	no	0	1	0	0	1	10.617	10.617	2	0.013464	2905	C-CoE_45FS	118.18	65.461			16738000	8580	714	8009	9298	10243	10243	331			1
VEQVVKPPQNKTE	Deamidation (N)	1495.79	0.788223	714	D6RFX5;P15514	AREG	Amphiregulin	yes	no	0	1	0	0	2	11.432	11.432	2	0.0020863	3415	C-CoE_45FS	122.7	60.397			16955000	8581	714	8010	9299	10244	10244	331			1
VFDKDGNGYISAAELR	Deamidation (N)	1754.85	0.847529	1009	P0DP25;P0DP24;P0DP23;H0Y7A7;E7ETZ0;E7EMB3;Q96HY3;G3V361	CALM2;CALM1		yes	no	0	1	0	0	2	40.091	40.091	3	0.0023702	20789	C-CoE_65FS	56.851	38.487			0	8587	1009	8015	9305	10250	10250	463			1
VFGSQNLTTVK	Deamidation (N)	1193.63	0.629203	95	A0A087X054;A0A494C039;Q9Y4L1;E9PJ21;A0A087WWI4;K7EQK2	HYOU1	Hypoxia up-regulated protein 1	yes	no	0	1	0	0	0	33.411	33.411	2;3	0.003193	16973	C-CoE_45FS	118.71	61.431			796580000	8590	95	8018	9308;9309	10253;10254	10253	46			2
VFIDQINR	Deamidation (N)	1004.53	0.529095	2252	Q8NBL1;F8WEW4;B4DVA9;H7C5H0	POGLUT1	Protein O-glucosyltransferase 1	yes	no	0	1	0	0	0	37.201	37.201	2	0.00026486	19416	C-CoE_45FS	91.041	35.03			0	8594	2252	8022	9313	10258	10258	1134			1
VFISNSTNSSNPCERR	2 Deamidation (N)	1868.83	0.832289	812	E9PID7;Q6YBV0	SLC36A4	Proton-coupled amino acid transporter 4	yes	no	0	2	0	0	2	17.697	17.697	3	0.0044095	6921	C-CoE_65FS	65.374	27.074			11447000	8599	812	8027	9318	10263	10263	375;376			1
VFISNSTNSSNPCERR	Deamidation (N)	1867.85	0.848274	812	E9PID7;Q6YBV0	SLC36A4	Proton-coupled amino acid transporter 4	yes	no	0	1	0	0	2	15.988	15.988	3	0.028177	5851	C-CoE_65FS	45.434	25.856			3919200	8600	812	8027	9319	10264	10264	375;376			0
VFVFGDENGTVSLVDTK	Deamidation (N)	1826.89	0.89381	1008	H0Y711;Q9BQA1	WDR77	Methylosome protein 50	yes	no	0	1	0	0	1	68.522	68.522	3	0.0057321	38320	C-CoE_65FS	59.862	50.816			11976000	8614	1008	8041	9334	10281	10281	461			1
VGCVNVTLCEGPNKFK	Deamidation (N)	1821.88	0.87534	1061	J3KMZ9;H0YMD1;P01130;H0YM92	LDLR	Low-density lipoprotein receptor	yes	no	0	1	0	0	2	35.105	35.105	3	1.029e-07	18106	C-CoE_45FS	141.85	126.76			30852000	8627	1061	8054	9347	10294	10294	480			1
VGVNGFGR	Deamidation (N)	805.408	0.408252	1459	P04406	GAPDH	Glyceraldehyde-3-phosphate dehydrogenase	yes	yes	0	1	0	0	0	22.564	22.564	2	2.8212e-07	10869	C-CoE_65FS	160.69	85.86			192560000	8679	1459	8104	9401;9402	10353;10354	10354	662			2
VGWNNTASAR	Deamidation (N)	1075.5	0.504671	1429	O95857	TSPAN13	Tetraspanin-13	yes	yes	0	1	0	0	0	17.506	17.506	2	7.2316e-07	6755	C-CoE_65FS	154.49	112.99			30639000	8683	1429	8108	9406	10358	10358	639			1
VHENVTLHCGNISGLR	2 Deamidation (N)	1806.87	0.868281	2237	Q8N0Z9;F5H724	VSIG10	V-set and immunoglobulin domain-containing protein 10	yes	no	0	2	0	0	1	27.299	27.299	3	0.00096222	12831	C-CoE_65FS	71.085	56.157			18589000	8695	2237	8119	9419	10372	10372	1126;1127			1
VHLINNCSE	Deamidation (N)	1085.48	0.481159	678	CON__Q32PI4			yes	yes	0	1	0	0	0	18.753	18.753	2	0.010064	8011	C-CoE_45FS	83.801	50.538		+	11950000	8703	678	8127	9427	10380	10380	310			0
VHQNFSAWCSQVVR	Deamidation (N)	1717.8	0.799473	1290	O00754	MAN2B1	Lysosomal alpha-mannosidase;Lysosomal alpha-mannosidase A peptide;Lysosomal alpha-mannosidase B peptide;Lysosomal alpha-mannosidase C peptide;Lysosomal alpha-mannosidase D peptide;Lysosomal alpha-mannosidase E peptide	yes	yes	0	1	0	0	0	39.124	39.124	3	0.01877	20246	C-CoE_65FS	44.457	33.412			7356300	8710	1290	8134	9434	10387	10387	561			1
VHSNGSVAYFNASQVTGPSIYSFHCE	2 Deamidation (N)	2859.24	0.244623	226	Q15904;A0A0C4DGX8	ATP6AP1	V-type proton ATPase subunit S1	yes	no	0	2	0	0	0	60.67	60.67	3	6.1415e-06	33980	C-CoE_45FS	80.031	72.409			53825000	8712	226	8136	9436	10389	10389	88;89			1
VIAINVDDPDAANYNDINDVKR	Deamidation (N)	2444.18	0.181947	2040	Q15181	PPA1	Inorganic pyrophosphatase	yes	yes	0	1	0	0	1	45.262	45.262	3	8.2992e-07	24048	C-CoE_65FS	116.21	100.62			62777000	8730	2040	8153	9455;9456	10408;10409	10409	1061;1062			2
VIDLWDLAQSANLTDKE	Deamidation (N)	1930.95	0.952388	1661	P30533	LRPAP1	Alpha-2-macroglobulin receptor-associated protein	yes	yes	0	1	0	0	1	79.101	79.101	3	2.999e-12	45328	C-CoE_45FS	144.33	128.94			126350000	8739	1661	8162	9465	10419	10419	871			1
VIDLWDLAQSANLTDKELE	Deamidation (N)	2173.08	0.0790448	1661	P30533	LRPAP1	Alpha-2-macroglobulin receptor-associated protein	yes	yes	0	1	0	0	2	79.793	79.793	3	0.0015879	45817	C-CoE_45FS	98.062	74.263			366260000	8740	1661	8163	9466	10420	10420	871			1
VIEQNGDSFTIHTNSSLR	Deamidation (N)	2017.97	0.970497	2377	Q96R05	RBP7	Retinoid-binding protein 7	yes	yes	0	1	0	0	1	33.825	33.825	3	0.0002353	16873	C-CoE_65FS	100.35	78.512			19507000	8745	2377	8167	9472;9473	10426;10427	10426	1190			2
VILLPNQTHYIIPK	Deamidation (N)	1648.96	0.955229	2080	Q3T906	GNPTAB	N-acetylglucosamine-1-phosphotransferase subunits alpha/beta;N-acetylglucosamine-1-phosphotransferase subunit alpha;N-acetylglucosamine-1-phosphotransferase subunit beta	yes	yes	0	1	0	0	0	56.101	56.101	3	0.013087	31126	C-CoE_45FS	50.088	31.03			26608000	8766	2080	8187	9497	10456	10456	1075			1
VILPVPAFNVINGGSHAGNK	Deamidation (N)	2004.08	0.07926	1477	P06733;A0A2R8Y6G6;A0A2R8YEM5;K7EM90	ENO1	Alpha-enolase;Enolase	yes	no	0	1	0	0	0	69.596	69.596	3	5.5262e-08	39455	C-CoE_45FS	120.9	110.56			24028000	8767	1477	8188	9498	10457	10457	681			1
VINAAHSFYNGTTTLPISDEDRTPR	Deamidation (N)	2775.35	0.346386	1766	P49915	GMPS	GMP synthase [glutamine-hydrolyzing]	yes	yes	0	1	0	0	2	42.894	42.894	4	9.6447e-06	22920	C-CoE_45FS	98.565	71.938			35141000	8774	1766	8194	9505	10464	10464	935			1
VINTNCSAVR	Deamidation (N)	1133.55	0.549907	2673	Q9Y644	RFNG	Beta-1,3-N-acetylglucosaminyltransferase radical fringe	yes	yes	0	1	0	0	0	12.049	12.049	2	1.8447e-05	3392	C-CoE_65FS	152.47	61.424			86706000	8777	2673	8197	9508	10467	10467	1298			1
VIPPLTSPGQPGDMNCTTQRINYTDPFSNQTVK	3 Deamidation (N)	3678.72	0.718177	2488	Q9H813	TMEM206	Transmembrane protein 206	yes	yes	0	3	0	0	1	63.404	63.404	4	5.8852e-13	35587	C-CoE_45FS	93.043	77.155			119490000	8778	2488	8198	9509	10468	10468	1233;1234;1235			1
VIQTSAANFSLNNSK	Deamidation (N)	1593.8	0.79985	2571	Q9P2C4	TMEM181	Transmembrane protein 181	yes	yes	0	1	0	0	0	36.786	36.786	3	0.00013888	18688	C-CoE_65FS	108.58	89.185			23258000	8785	2571	8205	9516	10475	10475	1260;1261			1
VIQTSAANFSLNNSK	2 Deamidation (N)	1594.78	0.783866	2571	Q9P2C4	TMEM181	Transmembrane protein 181	yes	yes	0	2	0	0	0	38.954	38.954	3	0.0033442	20042	C-CoE_65FS	75.316	62.18			12059000	8786	2571	8205	9517	10476	10476	1260;1261			1
VIQTSAANFSLNNSKK	Deamidation (N)	1721.89	0.894813	2571	Q9P2C4	TMEM181	Transmembrane protein 181	yes	yes	0	1	0	0	1	28.127	28.127	3	0.00024098	13373	C-CoE_65FS	91.657	79.165			12309000	8787	2571	8206	9518	10477	10477	1260;1261			1
VIQTSAANFSLNNSKK	2 Deamidation (N)	1722.88	0.878829	2571	Q9P2C4	TMEM181	Transmembrane protein 181	yes	yes	0	2	0	0	1	30.447	30.447	3	0.00051761	14737	C-CoE_65FS	92.773	74.408			56911000	8788	2571	8206	9519	10478	10478	1260;1261			1
VKPTVQCICMNLQDHLNGLTETR	Deamidation (N)	2727.31	0.31424	259	A0A0U1RQD1;Q9NQ88	TIGAR	Fructose-2,6-bisphosphatase TIGAR	yes	no	0	1	0	0	1	49.643	49.643	4	7.6615e-06	26701	C-CoE_65FS	100.64	87.183			17297000	8828	259	8245	9562	10524	10524	103			1
VKSTNGDTFLGGEDFDQALLR	Deamidation (N)	2283.1	0.101905	1703	P38646	HSPA9	Stress-70 protein, mitochondrial	yes	yes	0	1	0	0	2	64.167	64.167	3	3.0028e-07	36092	C-CoE_65FS	124.35	108.63			151910000	8831	1703	8247	9565;9566	10527;10528	10528	895			2
VLATVTKPVGGDKNGGTR	Deamidation (N)	1769.96	0.963561	1924	Q02878;F8VZ45;U3KQR5;F8VZA3;F8VWR1;F8VU16	RPL6	60S ribosomal protein L6	yes	no	0	1	0	0	1	11.096	11.096	3	0.015465	2834	C-CoE_65FS	50.425	21.844			17967000	8845	1924	8261	9581	10543	10543	999			1
VLGFKPKPPKNESLE	Deamidation (N)	1682.92	0.924322	1464	P05026	ATP1B1	Sodium/potassium-transporting ATPase subunit beta-1	yes	yes	0	1	0	0	2	25.976	25.976	3	0.0027949	12319	C-CoE_45FS	94.023	67.018			639900000	8853	1464	8269	9589	10551	10551	663			1
VLGMVLNYSR	Deamidation (N)	1151.6	0.60088	95	A0A087X054;A0A494C039;Q9Y4L1;E9PJ21;A0A087WWI4;K7EQK2;J3QL06;J3KTF1	HYOU1	Hypoxia up-regulated protein 1	yes	no	0	1	0	0	0	53.083	53.083	2	0.00045218	29165	C-CoE_45FS	140.35	102.8			226560000	8858	95	8274	9594	10557	10557	47			1
VLGQSQEPNVNPASAGNQTQK	Deamidation (N)	2167.05	0.0505386	976	G5E994;Q5VW38	GPR107	Protein GPR107	yes	no	0	1	0	0	1	22.052	22.052	3	1.082e-15	9925	C-CoE_45FS	142.97	104.15			184290000	8860	976	8276	9596	10559;10560	10559	453			2
VLGQSQEPNVNPASAGNQTQKTQDGGK	Deamidation (N)	2753.32	0.321628	976	G5E994;Q5VW38	GPR107	Protein GPR107	yes	no	0	1	0	0	2	18.064	18.064	3	4.7405e-07	7564	C-CoE_45FS	87.196	71.69			10256000	8861	976	8277	9597	10561	10561	453			1
VLSLPLNSSAVVNCSVHGLPTPALR	2 Deamidation (N)	2602.38	0.378872	69	P50895;A0A087WXM8	BCAM	Basal cell adhesion molecule	yes	no	0	2	0	0	0	73.132	73.132	3	2.8181e-10	41648	C-CoE_45FS	120	101.94			164110000	8906	69	8321	9643	10609	10609	32;33			1
VLTVINQTQKENLR	Deamidation (N)	1655.92	0.920634	850	F2Z388;P42766	RPL35	60S ribosomal protein L35	yes	no	0	1	0	0	2	28.014	28.014	3	4.7116e-06	13310	C-CoE_65FS	138.42	109.09			9947300	8918	850	8332	9655	10621	10621	389			1
VNCIQWHQDSGCLYSCSDDK	Deamidation (N)	2471.98	0.978044	2035	Q15061;C9JEE7	WDR43	WD repeat-containing protein 43	yes	no	0	1	0	0	0	32.468	32.468	3	0.0004854	16497	C-CoE_45FS	67.866	59.912			18573000	8955	2035	8367	9692	10660	10660	1058			1
VNCSVYVQLEK	Deamidation (N)	1338.65	0.648952	254	K7ENH4;K7EMK9;A0A0J9YXA3;O43688	PPAP2C	Lipid phosphate phosphohydrolase 2	yes	no	0	1	0	0	1	36.54	36.54	2	5.5675e-07	18980	C-CoE_45FS	152.04	99.786			218060000	8958	254	8370	9696	10664;10665	10665	100			2
VNNTLSSQISR	Deamidation (N)	1218.62	0.620429	1522	P11047	LAMC1	Laminin subunit gamma-1	yes	yes	0	1	0	0	0	19.637	19.637	2	7.3873e-56	8483	C-CoE_45FS	221.52	143.18			125290000	8966	1522	8378	9704	10674	10674	736			1
VNQTTLYQR	Deamidation (N)	1122.57	0.566937	1443	Q5H9B4;Q5H9B5;P01033	TIMP1	Metalloproteinase inhibitor 1	yes	no	0	1	0	0	0	16.479	16.479	2	6.6251e-37	6570	C-CoE_45FS	208.86	146.9			22380000	8970	1443	8381	9708	10678	10678	652			1
VNQTTLYQRYE	Deamidation (N)	1414.67	0.672859	1443	Q5H9B4;Q5H9B5;P01033	TIMP1	Metalloproteinase inhibitor 1	yes	no	0	1	0	0	1	30.567	30.567	2	2.7033e-31	15238	C-CoE_45FS	196.52	155.79			115440000	8971	1443	8382	9709	10679	10679	652			1
VNTVTCQLNCSDHGHCDSFTK	Deamidation (N)	2480.02	0.0154918	739	E7EN73;Q8IZA0;C9J519	KIAA0319L	Dyslexia-associated protein KIAA0319-like protein	yes	no	0	1	0	0	0	19.344	19.344	4	5.7489e-05	7931	C-CoE_65FS	82.36	68.125			13365000	8975	739	8386	9713	10683	10683	344			1
VNTVTCQLNCSDHGHCDSFTKR	Deamidation (N)	2636.12	0.116603	739	E7EN73;Q8IZA0;C9J519	KIAA0319L	Dyslexia-associated protein KIAA0319-like protein	yes	no	0	1	0	0	1	15.201	15.201	4	9.0666e-09	5408	C-CoE_65FS	123.53	105.71			33490000	8976	739	8387	9714	10684	10684	344			1
VPAEILANTSDNAGFCIPE	Deamidation (N)	2017.93	0.930272	304	A0A1W2PPX5;A0A1W2PQR6;A0A1W2PQB7;A0A1W2PS43;A0A1W2PRS1;Q14108;A0A1W2PPU6;A0A1W2PRF6	SCARB2	Lysosome membrane protein 2	yes	no	0	1	0	0	1	74.229	74.229	3	0.0026253	41774	C-CoE_65FS	64.507	54.45			66080000	8978	304	8389	9716	10686	10686	140			1
VQGASNLNRR	Phospho (STY);Deamidation (N)	1194.55	0.550649	280	H0YHX7;A0A1B0GTC4;F8VZV4;Q8IVL0	NAV3	Neuron navigator 3	yes	no	0	1	0	1	1	20.328	20.328	2	0.0318	8947	C-CoE_45FS	52.786	8.9779			89226000	8991	280	8402	9730	10703	10703	123;124		82	1
VQLQPSTSLLPTLNR	Deamidation (N)	1666.93	0.925385	2484	Q9H5V8	CDCP1	CUB domain-containing protein 1	yes	yes	0	1	0	0	0	62.876	62.876	3	0.021163	34882	C-CoE_65FS	40.237	30.316			4700600	8998	2484	8409	9738	10711	10711	1228			1
VQPFNVTQGK	Deamidation (N)	1117.58	0.576774	1542	P13473;H0YCG2	LAMP2	Lysosome-associated membrane glycoprotein 2	yes	no	0	1	0	0	0	28.051	28.051	2	0.0038892	13288	C-CoE_65FS	87.476	25.477			70206000	9000	1542	8411	9740	10713	10713	768			0
VQYNTTIAHVTLDKDR	Deamidation (N)	1873.95	0.953391	2224	Q8IWF2	FOXRED2	FAD-dependent oxidoreductase domain-containing protein 2	yes	yes	0	1	0	0	1	30.671	30.671	4	0.0016793	14932	C-CoE_65FS	66.965	56.021			9117200	9011	2224	8422	9752	10728	10728	1123			1
VSCGDEFTIAATDDNHIFAWGNGGNGR	2 Deamidation (N)	2882.22	0.220199	2274	Q8TD19	NEK9	Serine/threonine-protein kinase Nek9	yes	yes	0	2	0	0	1	68.413	68.413	3	0.0027673	38755	C-CoE_45FS	47.52	34.718			18741000	9022	2274	8432	9764	10740	10740	1152;1153			1
VSCLVDHRGNITE	Deamidation (N)	1499.7	0.703841	1095	H3BQT1	GLG1		yes	yes	0	1	0	0	1	43.299	43.299	2	1.2224e-37	22780	C-CoE_65FS	197.73	139.3			0	9026	1095	8436	9768	10744	10744	499			1
VSDTVVEPYNATLSVHQLVENTDE	Deamidation (N)	2659.25	0.250086	1894;1485;2430;1458;2425	P04350;M0R2D3;M0QYM7;M0R042;P07437;Q5JP53;Q5ST81;P68371;Q9BUF5;K7ESM5;Q9BVA1;Q13885	TUBB4A;TUBB;TUBB4B;TUBB6;TUBB2B;TUBB2A	Tubulin beta-4A chain;Tubulin beta chain;Tubulin beta-4B chain;Tubulin beta-6 chain;Tubulin beta-2B chain;Tubulin beta-2A chain	no	no	0	1	0	0	2	64.669	64.669	3	0.0013621	36412	C-CoE_45FS	65.888	38.169			965330000	9035	1458;1485;1894;2425;2430	8444	9777	10753	10753	657			1
VSEGNITVTCR	Deamidation (N)	1235.58	0.581601	239	A0A140T9H4;A0A140T9D8;A0A0G2JHB5;A0A0G2JH91;F5H7Q8;A0A140T979;X6R344;A0A140T9M6;A0A0G2JH58;Q29980	MICB	MHC class I polypeptide-related sequence B	yes	no	0	1	0	0	1	19.613	19.613	2	0.0011604	8462	C-CoE_45FS	132.88	79.709			90471000	9036	239	8445	9778	10754	10754	92			1
VSNFTMEDINNK	Deamidation (N)	1411.63	0.628945	2211	Q86XX4;H0Y8V2	FRAS1	Extracellular matrix protein FRAS1	yes	no	0	1	0	0	1	34.656	34.656	2	1.7659e-06	17836	C-CoE_45FS	150.61	124.17			0	9054	2211	8463	9796	10773	10773	1120			1
VSNGAGTMSVSLVADENPFAQGALKSE	Deamidation (N)	2679.27	0.269775	156	A0A0A0MS51;A0A0A0MT01;P06396	GSN	Gelsolin	yes	no	0	1	0	0	2	72.944	72.944	3	0.00096519	41536	C-CoE_45FS	58.858	47.715			88487000	9055	156	8464	9797	10774	10774	64			0
VSQAGTVLDSNHTVGVLASAHRPQGPADAWR	Deamidation (N)	3197.6	0.596621	708	P35475;D6REB5	IDUA	Alpha-L-iduronidase	yes	no	0	1	0	0	0	43.611	43.611	4	9.5855e-22	22932	C-CoE_65FS	140.57	111.62			32368000	9057	708	8466	9799	10776	10776	329			1
VSSGAWNNATHLE	Deamidation (N)	1385.62	0.621158	24	A0A087WVC6;A0A087WTK0;Q12913	PTPRJ	Protein-tyrosine-phosphatase;Receptor-type tyrosine-protein phosphatase eta	yes	no	0	1	0	0	0	34.036	34.036	2	1.5575e-05	17415	C-CoE_45FS	132.32	93.752			27915000	9063	24	8472	9805	10782	10782	9			1
VSVINTVDTSHEDMIHDAQMDYYGTR	Acetyl (Protein N-term);Oxidation (M);Deamidation (N)	3055.32	0.31753	1819	P55735	SEC13	Protein SEC13 homolog	yes	yes	1	1	1	0	1	57.532	57.532	3	0.0016697	32010	C-CoE_45FS	50.498	37.82			0	9073	1819	8480	9817	10795	10795	957	227;228		1
VTDLQNETQTK	Deamidation (N)	1276.61	0.614675	2508	Q9HD43	PTPRH	Receptor-type tyrosine-protein phosphatase H	yes	yes	0	1	0	0	1	55.063	55.063	2	0.015357	30081	C-CoE_65FS	59.245	9.8271			0	9087	2508	8494	9833	10816	10816	1240			1
VTFADFDGVLYHISNPNGDKTK	Deamidation (N)	2438.18	0.175405	1312	O15144;C9JTV5;G5E9J0	ARPC2	Actin-related protein 2/3 complex subunit 2	yes	no	0	1	0	0	1	70.117	70.117	4	0.00016711	39383	C-CoE_65FS	70.99	57.742			32729000	9088	1312	8495	9834	10817	10817	579			1
VTFDIDANGILNVSAVDK	Deamidation (N)	1890.96	0.957473	1523;835	E9PM13;P11142;E9PKE3;E9PNE6;A8K7Q2;E9PS65	HSPA8	Heat shock cognate 71 kDa protein	no	no	0	1	0	0	0	72.913	72.913	3	0.0087943	41042	C-CoE_65FS	47.204	37.283			6505300	9089	835;1523	8496	9835	10818	10818	386			1
VTFDIDANGILNVSAVDKSTGK	Deamidation (N)	2264.15	0.153607	1523;835	E9PM13;P11142;E9PKE3;E9PNE6;A8K7Q2;E9PS65	HSPA8	Heat shock cognate 71 kDa protein	no	no	0	1	0	0	1	64.936	64.936	3	0.00016834	36562	C-CoE_45FS	92.792	72.135			34472000	9090	835;1523	8497	9836	10819	10819	386			1
VTFDIDANGILNVSAVDKSTGKE	Deamidation (N)	2393.2	0.1962	1523;835	E9PM13;P11142;E9PKE3;E9PNE6;A8K7Q2;E9PS65	HSPA8	Heat shock cognate 71 kDa protein	no	no	0	1	0	0	2	64.97	64.97	3	0.00024208	36609	C-CoE_45FS	90.884	76.109			43973000	9092	835;1523	8498	9838	10821	10821	386			1
VTFDIDANGIVHVSAK	Deamidation (N)	1685.86	0.86245	1703	P38646;H0Y8S0	HSPA9	Stress-70 protein, mitochondrial	yes	no	0	1	0	0	0	55.63	55.63	3	0.00026393	30618	C-CoE_65FS	84.41	67.008			80271000	9094	1703	8499	9840	10823;10824	10824	896			2
VTGLNCTTNHPINPK	Deamidation (N)	1665.81	0.814454	1500	P08648	ITGA5	Integrin alpha-5;Integrin alpha-5 heavy chain;Integrin alpha-5 light chain	yes	yes	0	1	0	0	0	16.537	16.537	3	2.0283e-24	6632	C-CoE_45FS	174.65	137.64			85757000	9096	1500	8501	9842	10826	10826	713			1
VTHAVVTVPAYFNDAQR	Deamidation (N)	1887.95	0.947911	1521	P11021	HSPA5	78 kDa glucose-regulated protein	yes	yes	0	1	0	0	0	44.228	44.228	3	0.0028845	23341	C-CoE_65FS	57.499	47.16			10330000	9101	1521	8505	9847	10831	10831	731			1
VTNQTLDVK	Deamidation (N)	1017.53	0.53424	2599	Q9UIQ6	LNPEP	Leucyl-cystinyl aminopeptidase;Leucyl-cystinyl aminopeptidase, pregnancy serum form	yes	yes	0	1	0	0	0	15.337	15.337	2	0.0058777	5422	C-CoE_65FS	127.02	59.852			25522000	9117	2599	8520	9863	10847	10847	1272			1
VTNQTLDVKR	Deamidation (N)	1173.64	0.635351	2599	Q9UIQ6	LNPEP	Leucyl-cystinyl aminopeptidase;Leucyl-cystinyl aminopeptidase, pregnancy serum form	yes	yes	0	1	0	0	1	10.764	10.764	3	0.0055317	2640	C-CoE_65FS	85.958	37.867			16011000	9118	2599	8521	9864	10848;10849	10849	1272			2
VTPACNTSLPAQR	Deamidation (N)	1414.69	0.687463	2578	Q9UBG0	MRC2	C-type mannose receptor 2	yes	yes	0	1	0	0	0	17.528	17.528	2	0.0043635	7237	C-CoE_45FS	105.46	79.018			11347000	9122	2578	8525	9868	10853	10853	1263			1
VTRDDAGNYTCIASNGPQGQIR	2 Deamidation (N)	2394.09	0.0870005	1975	Q13308	PTK7	Inactive tyrosine-protein kinase 7	yes	yes	0	2	0	0	1	28.94	28.94	3	1.1359e-11	13123	C-CoE_65FS	132.14	119.95			52052000	9125	1975	8528	9871;9872	10856;10857	10856	1032;1033			2
VTRDDAGNYTCIASNGPQGQIR	Deamidation (N)	2393.1	0.102985	1975	Q13308	PTK7	Inactive tyrosine-protein kinase 7	yes	yes	0	1	0	0	1	28.051	28.051	3	0.0009841	13392	C-CoE_65FS	64.522	55.86			16178000	9126	1975	8528	9873	10858	10858	1032;1033			1
VTVLGVATAPQQVLSNGVPVSNFTYSPDTK	2 Deamidation (N)	3090.58	0.576111	1515	P10253	GAA	Lysosomal alpha-glucosidase;76 kDa lysosomal alpha-glucosidase;70 kDa lysosomal alpha-glucosidase	yes	yes	0	2	0	0	0	75.16	75.16	3	2.3305e-27	42914	C-CoE_45FS	148.19	141.89			620220000	9140	1515	8542	9890	10878	10878	722;723			1
VTVTEDKINALIK	Deamidation (N)	1443.82	0.81846	1468	P05386	RPLP1	60S acidic ribosomal protein P1	yes	yes	0	1	0	0	2	33.381	33.381	3	0.0043472	16578	C-CoE_65FS	107.09	70.804			76149000	9144	1468	8545	9895	10883	10883	665			1
VVANGTGTQGQLK	Deamidation (N)	1272.67	0.667379	1493	P08236	GUSB	Beta-glucuronidase	yes	yes	0	1	0	0	0	11.224	11.224	2	7.5792e-14	3328	C-CoE_45FS	161.17	114.71			17468000	9156	1493	8557	9909	10904	10904	700			1
VVATNGDTHLGGEDFDQRVME	Oxidation (M);Deamidation (N)	2306.01	0.0121042	1521	P11021	HSPA5	78 kDa glucose-regulated protein	yes	yes	0	1	1	0	2	31.939	31.939	3	0.00017754	15861	C-CoE_65FS	100.21	79.008			69258000	9162	1521	8563	9915;9916	10910;10911	10911	732	155		2
VVATNGDTHLGGEDFDQRVME	Deamidation (N)	2290.02	0.0171896	1521	P11021	HSPA5	78 kDa glucose-regulated protein	yes	yes	0	1	0	0	2	39.448	39.448	3	1.2942e-10	20546	C-CoE_65FS	138.3	118.58			529410000	9164	1521	8563	9918;9919	10913;10914;10915	10914	732			3
VVDDVSNQTSCR	Deamidation (N)	1379.6	0.598708	1257	M0QZL6;O75462	CRLF1	Cytokine receptor-like factor 1	yes	no	0	1	0	0	0	10.495	10.495	2	0.011116	2909	C-CoE_45FS	91.549	65.035			11556000	9171	1257	8569	9926	10922	10922	552			1
VVGDRENGSDNLPSSAGSGDKPLSDPAPF	Deamidation (N)	2885.33	0.331524	1332	O43399;A0A087WZ51	TPD52L2	Tumor protein D54	yes	no	0	1	0	0	2	45.999	45.999	3	0.0001557	24820	C-CoE_45FS	69.782	58.041			35549000	9192	1332	8587	9951	10955	10955	589			1
VVLGANGTYSCLVR	Deamidation (N)	1508.77	0.765713	2138	Q5ZPR3;A0A0C4DGH0;H0YN29;H0YL10	CD276	CD276 antigen	yes	no	0	1	0	0	0	46.854	46.854	2	5.3426e-28	25324	C-CoE_45FS	183.03	137.89			166580000	9209	2138	8603	9968	10973	10973	1093			1
VVSLTVTCCAEGADPDCYDNR	Deamidation (N)	2401.98	0.98246	647	CON__Q3MHN5;CON__ENSEMBL:ENSBTAP00000018229			yes	no	0	1	0	0	1	42.5	42.5	3	2.7931e-05	22247	C-CoE_65FS	106.75	97.925		+	25598000	9230	647	8624	9990	10999	10999	265			1
VWNSTFIEDYR	Deamidation (N)	1429.65	0.651395	1622	P26006	ITGA3	Integrin alpha-3;Integrin alpha-3 heavy chain;Integrin alpha-3 light chain	yes	yes	0	1	0	0	1	57.488	57.488	2	2.0277e-09	31928	C-CoE_45FS	160.59	117.34			76908000	9257	1622	8651	10017	11029	11029	854			1
VWNSTFIEDYRDFDR	Deamidation (N)	1962.87	0.874806	1622	P26006	ITGA3	Integrin alpha-3;Integrin alpha-3 heavy chain;Integrin alpha-3 light chain	yes	yes	0	1	0	0	2	63.432	63.432	3	0.0027688	35655	C-CoE_45FS	94.551	72.72			32282000	9258	1622	8652	10018	11030	11030	854			1
VYKTYNGTNPDAASR	Deamidation (N)	1656.77	0.774364	1049	H0YKJ9;O60637	TSPAN3	Tetraspanin-3	yes	no	0	1	0	0	1	10.289	10.289	3	0.0032672	2333	C-CoE_65FS	73.245	60.074			35935000	9276	1049	8670	10036	11049	11049	477			1
VYNLTADPDQITNIAK	Deamidation (N)	1775.89	0.894145	900	H7C3P4;F6S8M0;P15586;H0YFA9	GNS	N-acetylglucosamine-6-sulfatase	yes	no	0	1	0	0	0	55.015	55.015	3	0.00024907	29923	C-CoE_65FS	85.469	76.919			385510000	9279	900	8673	10039	11053	11053	425			1
VYNVTQHAVGIVVNK	Deamidation (N)	1640.89	0.888606	1266	P46778;M0R181;G3V1B3	RPL21	60S ribosomal protein L21	yes	no	0	1	0	0	0	35.658	35.658	3	0.007689	18021	C-CoE_65FS	53.3	40.163			13654000	9281	1266	8674	10041	11055	11055	555			1
VYNVTQHAVGIVVNKQVK	Deamidation (N)	1996.11	0.11056	1266	P46778;M0R181	RPL21	60S ribosomal protein L21	yes	no	0	1	0	0	1	30.974	30.974	4	0.0072825	15586	C-CoE_45FS	50.608	44.192			13276000	9282	1266	8675	10042	11056	11056	555			1
WCPQNSSCVNATACR	Deamidation (N)	1810.72	0.718522	1747	P48960;K7EKV5;K7EPE8;K7EPP8	CD97;ADGRE5	CD97 antigen;CD97 antigen subunit alpha;CD97 antigen subunit beta	yes	no	0	1	0	0	0	20.611	20.611	3	0.0003807	9119	C-CoE_45FS	86.214	58.448			39205000	9303	1747	8696	10066	11085	11085	922			1
WLGNCSGLNDE	Deamidation (N)	1264.5	0.503016	1464	P05026;V9GYR2	ATP1B1	Sodium/potassium-transporting ATPase subunit beta-1	yes	no	0	1	0	0	0	46.027	46.027	2	0.019753	24803	C-CoE_45FS	91.783	45.81			104490000	9337	1464	8729	10101	11122	11122	664			1
WLGNCSGLNDETYGYK	Deamidation (N)	1876.79	0.793779	1464	P05026;V9GYR2	ATP1B1	Sodium/potassium-transporting ATPase subunit beta-1	yes	no	0	1	0	0	1	47.495	47.495	2	4.8998e-06	25772	C-CoE_45FS	138.89	98.74			45913000	9338	1464	8730	10102	11123	11123	664			1
WLGNCSGLNDETYGYKE	Deamidation (N)	2005.84	0.836372	1464	P05026;V9GYR2	ATP1B1	Sodium/potassium-transporting ATPase subunit beta-1	yes	no	0	1	0	0	2	47.998	47.998	3	4.5382e-06	25662	C-CoE_65FS	107.98	83.446			52593000	9339	1464	8731	10103	11124	11124	664			0
WLQNIPSQDE	Phospho (STY);Deamidation (N)	1309.52	0.522762	1775	P50748	KNTC1	Kinetochore-associated protein 1	yes	yes	0	1	0	1	0	44.789	44.789	2	0.019578	24056	C-CoE_45FS	52.716	17.421			17426000	9342	1775	8734	10107	11128	11128	936		382	0
WNPCLEPHRFNDTE	Deamidation (N)	1814.77	0.768233	336	A0A2R8Y5J9;F8WCU5;C9JSN9;P43251	BTD	Biotinidase	yes	no	0	1	0	0	2	37.058	37.058	3	0.024768	18897	C-CoE_65FS	50.155	36.125			26817000	9347	336	8739	10112	11133	11133	153			0
WNRGNESLPE	Deamidation (N)	1201.54	0.536365	2262	Q8NFZ8	CADM4	Cell adhesion molecule 4	yes	yes	0	1	0	0	2	22.8	22.8	2	0.0080121	10497	C-CoE_45FS	107.66	31.81			287990000	9348	2262	8740	10113	11134	11134	1140			0
WQMNFTVR	Deamidation (N)	1081.5	0.5015	1542	P13473	LAMP2	Lysosome-associated membrane glycoprotein 2	yes	yes	0	1	0	0	0	54.329	54.329	2	0.00030408	29491	C-CoE_65FS	143.85	121.36			114900000	9355	1542	8747	10120	11142	11142	769			1
WQMNFTVRYE	Deamidation (N)	1373.61	0.607422	1542	P13473	LAMP2	Lysosome-associated membrane glycoprotein 2	yes	yes	0	1	0	0	1	62.142	62.142	2	0.021869	34816	C-CoE_45FS	114.84	84.271			61609000	9356	1542	8748	10121	11143	11143	769			1
WQNITKGFSE	Deamidation (N)	1209.57	0.566603	1172	J3KPF3;F5GZS6;P08195	SLC3A2	4F2 cell-surface antigen heavy chain	yes	no	0	1	0	0	1	42.013	42.013	2	0.015407	22284	C-CoE_45FS	120.87	78.759			783650000	9357	1172	8749	10122	11144	11144	523			1
WSFSNGTSWR	Deamidation (N)	1227.53	0.530886	2394	Q99519	NEU1	Sialidase-1	yes	yes	0	1	0	0	0	51.435	51.435	2	0.002306	28182	C-CoE_45FS	130.96	88.984			71210000	9361	2394	8753	10126	11148	11148	1195			1
WSLSVKNFTMNEK	Deamidation (N)	1583.77	0.765379	2314	Q92820	GGH	Gamma-glutamyl hydrolase	yes	yes	0	1	0	0	2	56.391	56.391	3	0.025891	30889	C-CoE_65FS	51.726	43.127			7990300	9363	2314	8755	10128	11150	11150	1169			0
YAFDQLQNSNITR	Deamidation (N)	1569.74	0.742335	601	C9JE82;C9JVC9;Q9NY47	CACNA2D2	Voltage-dependent calcium channel subunit alpha-2/delta-2;Voltage-dependent calcium channel subunit alpha-2-2;Voltage-dependent calcium channel subunit delta-2	yes	no	0	1	0	0	0	43.037	43.037	2	0.031292	23097	C-CoE_45FS	58.511	30.74			15261000	9379	601	8771	10144	11167	11167	245			0
YAIQYFNNNTSHSHLFDLK	Deamidation (N)	2312.09	0.0861958	655	CON__P01044-1;CON__Q2KJ62;CON__P01045-1			yes	no	0	1	0	0	0	53.639	53.639	4	3.71e-07	29559	C-CoE_45FS	128.26	114.56		+	101110000	9385	655	8777	10150	11173	11173	276;277			1
YAIQYFNNNTSHSHLFDLK	2 Deamidation (N)	2313.07	0.0702114	655	CON__P01044-1;CON__Q2KJ62;CON__P01045-1			yes	no	0	2	0	0	0	56.92	56.92	4	8.4388e-05	31632	C-CoE_45FS	84.493	72.413		+	33256000	9386	655	8777	10151	11174	11174	276;277			1
YASICQQNGIVPIVEPEILPDGDHDLK	Deamidation (N)	3020.48	0.480103	1452;1511	P04075;H3BQN4;H3BPS8;P09972	ALDOA;ALDOC	Fructose-bisphosphate aldolase A;Fructose-bisphosphate aldolase;Fructose-bisphosphate aldolase C	no	no	0	1	0	0	2	71.674	71.674	3	1.6943e-07	40737	C-CoE_45FS	98.627	80.067			67067000	9392	1452;1511	8783	10157	11180	11180	653			1
YAVHVLCNSEDIR	Deamidation (N)	1575.74	0.735141	1593	Q60FE5;P21333;A0A087WWY3	FLNA	Filamin-A	yes	no	0	1	0	0	1	32.594	32.594	3	0.001602	16473	C-CoE_65FS	89.959	77.576			42405000	9397	1593	8787	10162;10163	11186;11187;11188	11188	823			3
YCNGSSQFCQPDVFIQNGYPCQNNK	2 Deamidation (N)	3026.23	0.226941	429	F8WC54;A0AVL1;Q13443	ADAM9	Disintegrin and metalloproteinase domain-containing protein 9	yes	no	0	2	0	0	0	52.739	52.739	3	1.9498e-11	28995	C-CoE_45FS	128.95	113.79			93860000	9402	429	8792	10168	11193	11193	199;200			1
YECVSVLNSHTQDVK	Deamidation (N)	1778.81	0.814514	1391	O76071	CIAO1	Probable cytosolic iron-sulfur protein assembly protein CIAO1	yes	yes	0	1	0	0	1	26.512	26.512	3	0.010618	12380	C-CoE_65FS	60.55	51.386			9151600	9419	1391	8808	10186	11212	11212	625			1
YFDPANGKFSK	Deamidation (N)	1273.6	0.597903	1545	P13639	EEF2	Elongation factor 2	yes	yes	0	1	0	0	1	22.82	22.82	3	0.030423	10529	C-CoE_45FS	62.408	45.776			12425000	9428	1545	8817	10195	11221	11221	773			1
YFNIDPNATQASGNCGTRK	Deamidation (N)	2113.95	0.948716	761	E7ETP9;Q9UQV4	LAMP3	Lysosome-associated membrane glycoprotein 3	yes	no	0	1	0	0	1	30.289	30.289	3	0.00047372	15140	C-CoE_45FS	74.364	58.772			18867000	9432	761	8821	10199	11226	11226	350			1
YFVNVTTR	Deamidation (N)	999.503	0.502546	1575	P17301	ITGA2	Integrin alpha-2	yes	yes	0	1	0	0	0	33.518	33.518	2	0.017656	16665	C-CoE_65FS	120.62	82.383			15654000	9434	1575	8823	10201	11228	11228	805			1
YFYNNQTK	Deamidation (N)	1077.48	0.476725	617	C9JKV3;P10646	TFPI	Tissue factor pathway inhibitor	yes	no	0	1	0	0	0	17.993	17.993	2	0.00019525	7485	C-CoE_45FS	147.69	108.44			22980000	9437	617	8826	10204	11231	11231	251			1
YGENNSLSVEGFR	Deamidation (N)	1471.66	0.657937	1980	Q13433	SLC39A6	Zinc transporter ZIP6	yes	yes	0	1	0	0	2	41.002	41.002	2	2.0181e-08	21766	C-CoE_45FS	144.17	90.845			14315000	9447	1980	8835	10217	11245	11245	1039			1
YGGHDQIDLYDDVISPSANNGDAPEDR	Phospho (STY);Deamidation (N)	3013.23	0.225083	940	F8WJN3;Q16630;F8W084;A0A3B3ISW1	CPSF6	Cleavage and polyadenylation specificity factor subunit 6	yes	no	0	1	0	1	1	53.953	53.953	3	1.7053e-07	29724	C-CoE_45FS	84.169	69.007			53057000	9451	940	8838	10221	11249	11249	445		229;230	1
YHGFLNTSYHR	Deamidation (N)	1394.64	0.636748	548	B7Z7D2;E9PQY3;P11117;E9PKW9;E9PQW9;B7Z6U3;E9PP23;E9PHY0	ACP2	Lysosomal acid phosphatase	yes	no	0	1	0	0	0	22.646	22.646	2;3	3.9504e-11	9901	C-CoE_65FS	160.75	131.41			72068000	9476	548	8863	10251;10252	11287;11288	11288	237			2
YHGFLNTSYHRQE	Deamidation (N)	1651.74	0.737919	548	B7Z7D2;E9PQY3;P11117;E9PKW9;E9PQW9;B7Z6U3;E9PP23;E9PHY0	ACP2	Lysosomal acid phosphatase	yes	no	0	1	0	0	1	21.381	21.381	3	0.0016789	9223	C-CoE_65FS	89.629	67.398			23093000	9477	548	8864	10253	11289	11289	237			1
YHTINGHNAEVR	Deamidation (N)	1410.66	0.664025	1605	P22626;A0A087WUI2	HNRNPA2B1	Heterogeneous nuclear ribonucleoproteins A2/B1	yes	no	0	1	0	0	1	9.2687	9.2687	2	0.0023941	2112	C-CoE_45FS	102.06	50.207			0	9481	1605	8868	10257	11294	11294	833			1
YHVLHINTTK	Deamidation (N)	1225.65	0.645522	1234	K7EP71;Q7LGA3	HS2ST1	Heparan sulfate 2-O-sulfotransferase 1	yes	no	0	1	0	0	0	15.675	15.675	3	0.00062737	6017	C-CoE_45FS	109.79	74.345			46795000	9483	1234	8870	10259	11296	11296	545			1
YHWTTLNGSLPK	Deamidation (N)	1416.7	0.703765	2041	Q15223	PVRL1	Nectin-1	yes	yes	0	1	0	0	0	41.111	41.111	2	0.00022519	21796	C-CoE_45FS	128.88	98.193			34817000	9484	2041	8871	10260	11297	11297	1064			1
YHYNCSLLDGTQLFTSHDYGAPQE	Deamidation (N)	2816.2	0.202424	2331	Q96AY3;H0Y827	FKBP10	Peptidyl-prolyl cis-trans isomerase FKBP10	yes	no	0	1	0	0	0	66.481	66.481	3	0.0015515	37535	C-CoE_45FS	52.754	39.825			21301000	9485	2331	8872	10261	11298	11298	1179			1
YHYNGSLMDGTLFDSSYSR	Deamidation (N)	2212.94	0.937148	2331	Q96AY3;H0Y827	FKBP10	Peptidyl-prolyl cis-trans isomerase FKBP10	yes	no	0	1	0	0	0	59.419	59.419	3	3.5125e-27	32662	C-CoE_65FS	167.92	153.23			160070000	9486	2331	8873	10262	11299	11299	1180			1
YHYNGTFEDGK	Deamidation (N)	1330.55	0.546596	2331	Q96AY3;K7ESG6;C9JPC3;K7EM43;K7ELI6	FKBP10	Peptidyl-prolyl cis-trans isomerase FKBP10;Peptidyl-prolyl cis-trans isomerase	yes	no	0	1	0	0	1	16.124	16.124	2	2.0451e-09	5909	C-CoE_65FS	160.53	107.36			22946000	9487	2331	8874	10263	11300	11300	1181			1
YHYNGTFLDGTLFDSSHNR	Deamidation (N)	2243.99	0.98721	1410	O95302	FKBP9	Peptidyl-prolyl cis-trans isomerase FKBP9	yes	yes	0	1	0	0	0	56.055	56.055	3	3.9949e-19	31007	C-CoE_45FS	156	130.64			197930000	9488	1410	8875	10264	11301	11301	631			1
YHYNGTLLDGTLFDSSYSR	Deamidation (N)	2209	0.996378	1410	O95302;C9J4P8	FKBP9	Peptidyl-prolyl cis-trans isomerase FKBP9;Peptidyl-prolyl cis-trans isomerase	yes	no	0	1	0	0	0	65.671	65.671	3	8.2008e-92	36679	C-CoE_65FS	236.27	213.62			200820000	9489	1410	8876	10265	11302	11302	632			1
YILAQYNTTKDK	Deamidation (N)	1457.74	0.74021	1333	O43490	PROM1	Prominin-1	yes	yes	0	1	0	0	1	24.102	24.102	3	0.0047505	10849	C-CoE_65FS	84.605	51.38			36080000	9493	1333	8880	10270	11308	11308	591			1
YINRLDNYDAPDIANIAISNE	Deamidation (N)	2394.13	0.133934	50	A0A087WVQ6;Q00610	CLTC	Clathrin heavy chain;Clathrin heavy chain 1	yes	no	0	1	0	0	1	64.971	64.971	3	0.024154	36096	C-CoE_65FS	41.905	33.048			37088000	9494	50	8881	10271	11309	11309	25			1
YKGLNLTEDTYKPR	Deamidation (N)	1697.86	0.86245	1943	Q08380	LGALS3BP	Galectin-3-binding protein	yes	yes	0	1	0	0	2	27.853	27.853	3	0.0047489	13570	C-CoE_45FS	91.441	74.377			58827000	9504	1943	8890	10283	11323	11323	1021			1
YKNATYGYVLDDPDPDDGFNYK	Deamidation (N)	2570.11	0.11253	1343	O43852	CALU	Calumenin	yes	yes	0	1	0	0	1	51.239	51.239	3	2.1666e-11	27794	C-CoE_65FS	134.87	126.27			2.1448e+09	9507	1343	8893	10286;10287	11326;11327;11328	11327	595;596			3
YKNATYGYVLDDPDPDDGFNYK	2 Deamidation (N)	2571.1	0.0965453	1343	O43852	CALU	Calumenin	yes	yes	0	2	0	0	1	52.312	52.312	3	0.0037177	28425	C-CoE_65FS	49.577	41.955			25362000	9508	1343	8893	10288	11329	11329	595;596			1
YKPDTLAVAVENGTGTDR	Deamidation (N)	1906.93	0.927236	507	H7C2U8;B4DGG1;Q9H0X4	ITFG3	Protein ITFG3	yes	no	0	1	0	0	1	36.045	36.045	3	0.0060315	18196	C-CoE_65FS	58.024	46.91			80078000	9509	507	8894	10289	11330	11330	223			1
YKVPAEILANTSDNAGFCIPE	Deamidation (N)	2309.09	0.0885636	304	A0A1W2PPX5;A0A1W2PQR6;A0A1W2PQB7;A0A1W2PS43;A0A1W2PRS1;Q14108;A0A1W2PPU6;A0A1W2PRF6	SCARB2	Lysosome membrane protein 2	yes	no	0	1	0	0	2	72.517	72.517	3	0.013425	40825	C-CoE_65FS	61.703	45.397			1.5247e+09	9512	304	8897	10292	11333	11333	140			1
YLEQISTLINTTDR	Deamidation (N)	1666.84	0.841381	383	B4DKB2;A0A3B3ISF9;P42892	ECE1	Endothelin-converting enzyme 1	yes	no	0	1	0	0	1	65.844	65.844	3	0.0015026	36647	C-CoE_65FS	86.467	73.33			28939000	9516	383	8901	10297	11338	11338	177			1
YNCSIESPR	Deamidation (N)	1125.48	0.476073	763	O00469;E7ETU9	PLOD2	Procollagen-lysine,2-oxoglutarate 5-dioxygenase 2	yes	no	0	1	0	0	1	14.598	14.598	2	0.017718	5433	C-CoE_45FS	82.75	47.926			76174000	9538	763	8923	10320	11362	11362	352			0
YNLTSQDVGSGTSNNSQACAQFLE	2 Deamidation (N)	2592.09	0.092205	364	A0A2R8YGD1;O14773;A0A2R8YD45	TPP1	Tripeptidyl-peptidase 1	yes	no	0	2	0	0	0	56.582	56.582	3	0.010358	31344	C-CoE_45FS	48.641	35.839			696860000	9544	364	8929	10326	11368	11368	163;164;165			1
YPHNHHVVNNTLE	Deamidation (N)	1573.73	0.727354	900;882	F5H4C6;H7C3P4;F6S8M0;P15586	GNS	N-acetylglucosamine-6-sulfatase	no	no	0	1	0	0	0	10.413	10.413	3	0.0075707	2811	C-CoE_45FS	61.435	38.317			83214000	9545	882;900	8930	10327	11369	11369	407;408;409			1
YQDTTYINHVVSVAGWGISDGTE	Deamidation (N)	2512.14	0.139413	2580	Q9UBR2	CTSZ	Cathepsin Z	yes	yes	0	1	0	0	0	68.266	68.266	3	0.0038979	38679	C-CoE_45FS	48.229	35.566			23280000	9554	2580	8939	10336	11380	11380	1265			1
YQEEDNSTYNFR	Deamidation (N)	1565.63	0.627031	1530	P11717	IGF2R	Cation-independent mannose-6-phosphate receptor	yes	yes	0	1	0	0	2	23.518	23.518	2	8.6714e-17	10837	C-CoE_45FS	179.1	150.01			170130000	9556	1530	8940	10338	11382	11382	758			1
YQGEGRNVTDPTCPSLSPGVSQCFPDCVCE	Deamidation (N)	3416.41	0.405376	900	H7C3P4;F6S8M0;P15586;H0YFA9	GNS	N-acetylglucosamine-6-sulfatase	yes	no	0	1	0	0	2	52.914	52.914	3	4.0119e-05	29183	C-CoE_45FS	76.162	61.116			98387000	9557	900	8941	10339	11383	11383	424			1
YRDFQHLLNR	Deamidation (N)	1361.68	0.684033	1981	Q13444	ADAM15	Disintegrin and metalloproteinase domain-containing protein 15	yes	yes	0	1	0	0	1	33.339	33.339	3	0.0089001	16540	C-CoE_65FS	86.18	67.556			19634000	9568	1981	8952	10351	11396	11396	1042			1
YSDMIVAAIQAEKNR	Deamidation (N)	1708.85	0.84542	1482	P07305	H1F0	Histone H1.0;Histone H1.0, N-terminally processed	yes	yes	0	1	0	0	2	47.49	47.49	3	0.0062226	25828	C-CoE_45FS	83.633	69.55			18742000	9579	1482	8962	10364	11413	11413	689			1
YSLNVTYNYPVHYFDGR	Deamidation (N)	2107.96	0.963955	2537	Q9NV96	TMEM30A	Cell cycle control protein 50A	yes	yes	0	1	0	0	0	60.127	60.127	3	0.00072866	33265	C-CoE_65FS	67.646	53.915			24569000	9590	2537	8972	10375	11424;11425	11425	1248			2
YSTNGKITFDDYIACCVK	Deamidation (N)	2154.96	0.960192	576	C9J0K6;P30626;B4DHQ6	SRI	Sorcin	yes	no	0	1	0	0	1	52.965	52.965	3	6.8049e-05	28722	C-CoE_65FS	113.53	94.239			124960000	9596	576	8978	10382	11436	11436	241			1
YSVANDTGFVDIPKQE	Deamidation (N)	1782.83	0.83121	1487	P07711	CTSL	Cathepsin L1;Cathepsin L1 heavy chain;Cathepsin L1 light chain	yes	yes	0	1	0	0	1	50.749	50.749	3	0.0027198	27801	C-CoE_45FS	70.134	56.051			32079000	9597	1487	8979	10383	11437	11437	695			1
YSVANDTGFVDIPKQEK	Deamidation (N)	1910.93	0.926173	1487	P07711	CTSL	Cathepsin L1;Cathepsin L1 heavy chain;Cathepsin L1 light chain	yes	yes	0	1	0	0	2	40.987	40.987	3	0.0011734	21667	C-CoE_45FS	106.93	94.906			1.8579e+09	9598	1487	8980	10384	11438;11439	11438	695			2
YSVLIMAEKPVGDLSSPNETK	Deamidation (N)	2278.14	0.140265	2569	Q9P2B2	PTGFRN	Prostaglandin F2 receptor negative regulator	yes	yes	0	1	0	0	2	55.386	55.386	3	3.0274e-07	30202	C-CoE_65FS	124.31	101.43			110650000	9600	2569	8982	10386	11441	11441	1258			1
YSVQLMSFVYNLSDTHLFPNASSK	Oxidation (M);2 Deamidation (N)	2765.29	0.289448	1526	P11279	LAMP1	Lysosome-associated membrane glycoprotein 1	yes	yes	0	2	1	0	0	78.153	78.153	3	0.0045698	44234	C-CoE_65FS	45.784	38.338			4224500	9601	1526	8983	10387	11442	11442	748;749	161		1
YSWVQGPLHSNE	Deamidation (N)	1416.63	0.630994	2299	Q92542	NCSTN	Nicastrin	yes	yes	0	1	0	0	0	44.452	44.452	2	8.7999e-05	24002	C-CoE_45FS	121.8	71.504			119290000	9604	2299	8986	10390	11445	11445	1158			0
YVASYLLAALGGNSSPSAK	Deamidation (N)	1868.95	0.951994	1469	P05387	RPLP2	60S acidic ribosomal protein P2	yes	yes	0	1	0	0	0	74.23	74.23	3	0.0022822	42403	C-CoE_45FS	57.708	47.651			35938000	9619	1469	9000	10405	11460	11460	666			1
YVHNHNTYTNNENCSSPSWQAQHE	Deamidation (N)	2917.17	0.174646	487	B1AMP9;Q8IWU5	SULF2	Extracellular sulfatase Sulf-2	yes	no	0	1	0	0	1	12.373	12.373	4	2.5074e-15	3634	C-CoE_65FS	131.56	114.1			22369000	9628	487	9009	10414	11469	11469	217			1
YVNGSACTTSDGR	Deamidation (N)	1387.57	0.567407	1530	P11717	IGF2R	Cation-independent mannose-6-phosphate receptor	yes	yes	0	1	0	0	0	9.057	9.057	2	0.03065	1999	C-CoE_45FS	76.332	49.202			464310000	9632	1530	9013	10418	11473	11473	759			1
YVNLPINGNGKQ	2 Deamidation (N)	1317.66	0.65648	1504	P09211;A8MX94	GSTP1	Glutathione S-transferase P	yes	no	0	2	0	0	1	38.216	38.216	2	0.0023131	20072	C-CoE_45FS	87.308	62.385			14818000	9633	1504	9014	10419	11474	11474	717;718			1
YVQNGTYTVK	Deamidation (N)	1172.57	0.571354	2003	Q14126	DSG2	Desmoglein-2	yes	yes	0	1	0	0	0	15.148	15.148	2	0.01469	5920	C-CoE_45FS	101.64	51.517			888500000	9637	2003	9018	10423	11478	11478	1050			1
YVVRDPQGWVAGNLSAR	Deamidation (N)	1887.96	0.959145	1176	J3KQS7;Q04912	MST1R	Macrophage-stimulating protein receptor;Macrophage-stimulating protein receptor alpha chain;Macrophage-stimulating protein receptor beta chain	yes	no	0	1	0	0	1	45.435	45.435	3	8.1554e-06	24056	C-CoE_65FS	127.22	97.877			49616000	9639	1176	9020	10425	11480	11480	527			1
YYGQNGQQILSASQDGTLQSFSTVHE	Deamidation (N)	2858.3	0.299496	176	A0A0A0MTB8;Q8NI36	WDR36	WD repeat-containing protein 36	yes	no	0	1	0	0	0	61.479	61.479	3	3.2094e-06	34430	C-CoE_45FS	93.767	80.839			65224000	9642	176	9023	10428	11484	11484	70			1
YYGQNGQQILSASQDGTLQSFSTVHEK	Deamidation (N)	2986.39	0.394459	176	A0A0A0MTB8;Q8NI36	WDR36	WD repeat-containing protein 36	yes	no	0	1	0	0	1	52.539	52.539	3	3.9981e-10	28912	C-CoE_45FS	106.51	90.109			43605000	9643	176	9024	10429	11485	11485	70			1
YYKGSLSYLNVTR	Deamidation (N)	1563.79	0.793308	286	F8WD96;C9JH19;H7C469;A0A1B0GW44;A0A1B0GVP3;A0A1B0GV23;A0A1B0GVD5;A0A1B0GWE8;A0A1B0GU92;A0A1B0GU03;P07339	CTSD	Cathepsin D;Cathepsin D light chain;Cathepsin D heavy chain	yes	no	0	1	0	0	1	38.482	38.482	2;3	4.005e-27	20137	C-CoE_45FS	186.81	171.18			597080000	9645	286	9026	10431;10432	11487;11488;11489	11487	130			3
YYKGSLSYLNVTRK	Deamidation (N)	1691.89	0.888271	286	F8WD96;C9JH19;H7C469;A0A1B0GW44;A0A1B0GVP3;A0A1B0GV23;A0A1B0GVD5;A0A1B0GWE8;A0A1B0GU92;A0A1B0GU03;P07339	CTSD	Cathepsin D;Cathepsin D light chain;Cathepsin D heavy chain	yes	no	0	1	0	0	2	30.06	30.06	4	0.0093458	14966	C-CoE_45FS	65.565	53.204			56862000	9646	286	9027	10433	11490	11490	130			1
YYNQSEAGSHTLQRMYGCDVGPDGR	Phospho (STY);Deamidation (N)	2941.18	0.17967	2324	Q95365	HLA-B	HLA class I histocompatibility antigen, B-38 alpha chain	yes	yes	0	1	0	1	2	47.59	47.59	4	0.0026548	25822	C-CoE_45FS	50.271	10.185			57571000	9649	2324	9030	10436	11493	11493	1174		520	1
YYNYTLSINGK	2 Deamidation (N)	1336.62	0.618698	900;882	F5H4C6;H7C3P4;F6S8M0;P15586	GNS	N-acetylglucosamine-6-sulfatase	no	no	0	2	0	0	0	45.088	45.088	2	0.0018911	24240	C-CoE_45FS	118.18	67.299			32306000	9650	882;900	9031	10437	11494	11494	414;415			1

## Sheet: Phos GO analysis
Category	Term	Count	%	PValue	Genes	List Total	Pop Hits	Pop Total	Fold Enrichment	Bonferroni	Benjamini	FDR
GOTERM_MF_DIRECT	GO:0003723~RNA binding	98	25	1.69717e-27	PPAN, PHAX, NUCKS1, APEH, TRIM28, UBAP2L, CAST, SRRM2, PUS1, DNTTIP2, PRPF4B, LARP4B, GTPBP1, SRRM1, UHMK1, RBMXL1, DKC1, XRN2, SRSF2, CCDC86, DUS3L, PPIA, ANKRD17, KHDRBS1, CSTF2, TWF2, NOLC1, UBFD1, ZC3HAV1, RTN4, ATXN2, FXR2, LARP1, SMN2, UTP20, SMN1, ZC3H13, CPSF4, CPSF6, FUS, SETD1A, MYO5A, PRRC2C, EIF2S2, CHERP, HNRNPK, LAS1L, MKRN2, UBE2O, HNRNPC, EIF4G1, ZC3H4, HSPB1, YBX1, MYO18A, NELFE,…	370	1470	18811	3.38937	9.48718e-25	9.50415e-25	9.28351e-25
GOTERM_CC_DIRECT	GO:0005829~cytosol	186	47.449	3.78355e-20	ERRFI1, IRS1, WIPF2, PDCD5, CTNND1, PHAX, TTF2, APEH, RPS6KA4, EDC4, GOLGA3, MT2A, BAIAP2L1, HERC1, DPYSL2, PSMD2, AKT1, KNTC1, AP2M1, CAST, PRKAB2, FNBP1, MAP1S, FBXW9, AFAP1, PRKCA, LARP4B, GAPVD1, GTPBP1, TUBA4A, SRRM1, TOM1L1, ACLY, CLIP1, GVINP1, FRMD8, PSME4, SRSF2, WDFY3, TNIK, RAF1, TRIB1, PPIA, VCL, RAI14, OSBP2, KHDRBS1, FAM114A1, KMT2A, MYCBP2, UBR4, NEDD4L, MTMR9, UBR1, ZC3HAV1, NDRG2…	383	5477	20472	1.81523	1.80854e-17	1.80854e-17	1.73287e-17
GOTERM_CC_DIRECT	GO:0005654~nucleoplasm	145	36.9898	1.10334e-17	ATF2, IRS1, WIPF2, PHAX, NUCKS1, JADE2, RPS6KA4, EDC4, GOLGA3, BAIAP2L1, TRIM28, PSMD2, AKT1, SRRM2, WDHD1, PRKAB2, SP110, MAP1S, PUS1, DNTTIP2, PRKCA, SCRIB, SRRM1, ZNF16, UHMK1, ACLY, FRMD8, DKC1, XRN2, ADAM12, PSME4, SRSF2, CCDC86, WDFY3, TNIK, RAI14, ANKRD17, KHDRBS1, FAM114A1, KMT2A, MYCBP2, CSTF2, UBR4, NOLC1, NEDD4L, DVL2, SMN2, SYMPK, UTP20, RPRD1A, SMN1, ZC3H13, ZBTB7B, CPSF4, CPSF6, FUS…	383	3939	20472	1.96763	5.27396e-15	2.63698e-15	2.52665e-15
GOTERM_CC_DIRECT	GO:0005737~cytoplasm	179	45.6633	2.57958e-16	ATF2, ERRFI1, MROH2B, IRS1, PDCD5, CTNND1, LOXL3, NUCKS1, RPS6KA4, EDC4, MT2A, HERC1, DPYSL2, NFATC2IP, AKT1, KNTC1, UBAP2L, CAST, WDHD1, PRKAB2, TBCCD1, FNBP1, PUS1, UBE4B, PRKCA, TUBA4A, SYTL2, TOM1L1, ACLY, CLIP1, DKC1, SRSF2, WDFY3, TNIK, ADNP, RAF1, TRIB1, PPIA, VCL, ANKRD17, KHDRBS1, MYCBP2, TWF2, NOLC1, NEDD4L, MTMR9, UBR1, ZC3HAV1, NDRG2, NDRG1, ODF2L, ATXN2, FXR2, LARP1, BAG3, ALDH3B1, D…	383	5570	20472	1.71775	1.06137e-13	4.11013e-14	3.93816e-14
GOTERM_CC_DIRECT	GO:0005634~nucleus	184	46.9388	2.54555e-15	ATF2, ERRFI1, IRS1, PDCD5, CTNND1, PPAN, LOXL3, PHAX, NUCKS1, TTF2, RPS6KA4, EDC4, MT2A, TRIM28, PSMD2, ZNF726, NFATC2IP, AKT1, KNTC1, UBAP2L, CCNL1, SRRM2, WDHD1, PRKAB2, SP110, MAP1S, PUS1, UBE4B, PRPF4B, PRKCA, WDR76, SRRM1, ZNF16, UHMK1, CLIP1, GVINP1, DKC1, XRN2, PSME4, SRSF2, CCDC86, TNIK, ADNP, RAF1, TRIB1, PPIA, ZNF277, ANKRD17, KHDRBS1, KMT2A, MYCBP2, ZC3HAV1, NDRG2, NDRG1, FXR2, ZKSCAN7…	383	5930	20472	1.65853	1.22058e-12	3.04194e-13	2.91466e-13
GOTERM_MF_DIRECT	GO:0005515~protein binding	313	79.8469	3.48656e-15	ATF2, ERRFI1, WIPF2, PHAX, RPS6KA4, GOLGA3, MT2A, BAIAP2L1, TRIM28, PSMD2, DPYSL2, AKT1, UBAP2L, CCNL1, DYNC2H1, FNBP4, SRRM2, WDHD1, PRKAB2, FNBP1, MAP1S, HLA-B, DNTTIP2, PRKCA, SCRIB, GTPBP1, WDR76, SRRM1, SYTL2, ZNF16, UHMK1, IL23A, PSME4, XRN2, CCDC86, TRIB1, DUS3L, TBC1D9B, MYCBP2, CSTF2, TWF2, NOLC1, NEDD4L, MTMR9, ZC3HAV1, FXR2, LARP1, SYMPK, ZBTB7B, ZBTB7A, SNX8, S100A10, PPP1R26, SETD1A,…	370	12539	18811	1.26909	1.92391e-12	9.76236e-13	9.53574e-13
GOTERM_BP_DIRECT	GO:0006397~mRNA processing	26	6.63265	1.03413e-12	KHDRBS1, SRRT, SRSF1, TTF2, YBX1, BCLAF1, PABPN1, U2AF2, HSF1, SMN2, SYMPK, SMN1, HNRNPA1, ZC3H13, CPSF6, PUS1, RRP1B, SRRM1, RBMXL1, THRAP3, XRN2, HNRNPA2B1, SRSF2, CDK12, NSRP1, DUS3L	371	220	19256	6.13399	2.33103e-09	2.3299e-09	2.30819e-09
GOTERM_CC_DIRECT	GO:0016607~nuclear speck	33	8.41837	3.75642e-11	PRKAA1, SRSF1, NXF1, BCLAF1, PABPN1, U2AF2, PACSIN2, ZC3H13, CCNL1, SRSF10, FNBP4, SRRM2, BRD2, NPM1, BRD1, CPSF6, SETD1A, PRPF40B, PRPF4B, NOC3L, MAPK14, GATAD2B, SRRM1, GATAD2A, UHMK1, THRAP3, PSME4, SRSF2, WAC, MAPT, CDK12, RAF1, NSRP1	383	432	20472	4.08312	1.79557e-08	3.59114e-09	3.44088e-09
GOTERM_MF_DIRECT	GO:0045296~cadherin binding	28	7.14286	1.63552e-10	AHNAK, DOCK9, CTNND1, TWF2, UBFD1, ZC3HAV1, NDRG1, RTN4, LIMA1, GOLGA3, LARP1, BAG3, MICALL1, CTNNA1, PACSIN2, FLNA, CTNNA2, NCK1, CAST, SCRIB, RANGAP1, GAPVD1, DLG1, HNRNPK, CTTN, DBN1, VCL, PLEC	370	316	18811	4.50486	9.14256e-08	3.05297e-08	2.9821e-08
GOTERM_CC_DIRECT	GO:0016020~membrane	89	22.7041	5.18198e-09	LRSAM1, EDA, DOCK9, LOXL3, AP2A1, EDC4, AKAP13, GOLGA3, HERC1, DPYSL2, PSMD2, MYO18A, GIT1, CAST, ARHGEF11, ABCC4, MAMDC4, DDX55, HLA-B, LSR, PRKCA, LARP4B, GTPBP1, SYTL2, TOM1L1, ACLY, GORASP2, XRN2, RAPGEF2, EXOC6, MAPT, ACOX3, PPIA, OSBP2, PLEC, ANKRD17, KHDRBS1, AHNAK, NUFIP2, LUZP1, MYCBP2, GOSR1, UBR4, MTMR9, ATXN2, ZNRF2, FXR2, LARP1, RAB11FIP1, PSMB2, BAG3, CTNNA1, FLNA, CTNNA2, HNRNPA1, …	383	2547	20472	1.86777	2.47699e-06	4.12831e-07	3.95558e-07
GOTERM_MF_DIRECT	GO:0031267~small GTPase binding	24	6.12245	1.14077e-08	ERRFI1, ROCK2, DOCK7, MYCBP2, MYO5A, BRAF, RANGAP1, GAPVD1, NDRG1, SYTL2, AKAP13, INF2, RAB11FIP1, XPO6, CDC42EP4, MICALL1, DVL1, DVL2, DVL3, FLNA, KNTC1, RGL3, RAF1, GIT1	370	285	18811	4.28131	6.3769e-06	1.59708e-06	1.56001e-06
GOTERM_BP_DIRECT	GO:0008380~RNA splicing	20	5.10204	1.16063e-08	TAF15, FUS, PUS1, PRPF4B, RRP1B, YBX1, TTF2, SRRM1, BCLAF1, RBMXL1, U2AF2, THRAP3, SMN2, SRSF2, CDK12, SMN1, HNRNPC, HNRNPA1, NSRP1, ZC3H13	371	200	19256	5.1903	2.61602e-05	1.30745e-05	1.29526e-05
GOTERM_MF_DIRECT	GO:0004674~protein serine/threonine kinase activity	25	6.37755	9.49307e-07	GSK3A, PRKAA1, ROCK2, RPS6KA4, AKT1, MAPK1, MAP4K3, BRD2, NEK9, CDK11A, PRPF4B, PRKCA, BRAF, MAPK14, CDK11B, CLK4, MTOR, UHMK1, CLK1, WNK1, CDK3, CDK2, CDK1, TNIK, RAF1	370	392	18811	3.24238	0.000530522	0.000106322	0.000103854
GOTERM_CC_DIRECT	GO:0005874~microtubule	22	5.61224	9.56096e-07	DYNC2H1, DNAH3, GSK3A, DNAH1, MAP1S, DNAH6, NDRG1, TUBA4A, TUBA3E, TUBA1C, TUBA1B, CLIP1, DLG1, TUBA1A, DPYSL2, TCP1, DVL1, TUBGCP6, CEP170, MAPT, NINL, TUBA8	383	326	20472	3.60717	0.00045691	6.52877e-05	6.2556e-05
GOTERM_BP_DIRECT	GO:0006468~protein phosphorylation	28	7.14286	1.609e-06	GSK3A, PRKAA1, ROCK2, RPS6KA4, AKT1, MAPK1, MAP4K3, BRD2, NEK9, CDK11A, PRKAB2, GLYCTK, PRPF4B, PRKCA, BRAF, CDK11B, CLK4, MTOR, CLK1, WNK1, CDK3, CDK2, CDK1, TNIK, CDK12, RAF1, TRIB1, CDK14	371	501	19256	2.90076	0.00362012	0.000730282	0.000723475
GOTERM_BP_DIRECT	GO:0000278~mitotic cell cycle	15	3.82653	1.6943e-06	WDHD1, CDK11A, PBRM1, NOLC1, CDK11B, TUBA4A, TUBA3E, TUBA1C, TUBA1B, CLIP1, TUBA1A, SRSF2, TUBGCP6, DIS3L2, TUBA8	371	154	19256	5.05548	0.00381168	0.000730282	0.000723475
GOTERM_BP_DIRECT	GO:0006353~DNA-templated transcription, termination	6	1.53061	1.80712e-06	POLR2A, ZC3H4, XRN2, SMN2, TTF2, SMN1	371	12	19256	25.9515	0.00406498	0.000730282	0.000723475
GOTERM_MF_DIRECT	GO:0004672~protein kinase activity	24	6.12245	1.88919e-06	NEK9, CDK11A, GSK3A, PRKAA1, ROCK2, BRAF, PRPF4B, PRKCA, MAPK14, CDK11B, MTOR, CLK1, TRIM28, WNK1, CDK3, CDK2, CDK1, AKT1, TNIK, CDK12, RAF1, TRIB1, CDK14, MAP4K3	370	379	18811	3.21945	0.0010555	0.000176324	0.000172231
GOTERM_BP_DIRECT	GO:0000398~mRNA splicing, via spliceosome	17	4.33673	1.94482e-06	SRRM2, SPEN, RBM17, HNRNPA3, SRSF1, PRPF40B, PRPF4B, SRRM1, HNRNPK, U2AF2, HNRNPA2B1, SRSF2, HNRNPC, HNRNPA1, SRSF10, RBMX, RBM6	371	202	19256	4.36807	0.00437405	0.000730282	0.000723475
GOTERM_BP_DIRECT	GO:0043484~regulation of RNA splicing	11	2.80612	2.39433e-06	CLK1, RBM17, AHNAK, FUS, SRSF1, RRP1B, CDK12, HNRNPA1, CCNL1, CLK4, SRSF10	371	78	19256	7.31965	0.0053823	0.000770633	0.00076345
GOTERM_MF_DIRECT	GO:0003729~mRNA binding	18	4.59184	7.05271e-06	SRRM2, SPEN, KHDRBS1, HNRNPA3, CPSF6, CSTF2, SRSF1, YBX1, EIF2S2, PURB, NXF1, BCLAF1, FXR2, HNRNPK, NSRP1, DCP1A, RBMX, EIF4G1	370	244	18811	3.75053	0.00393472	0.000564217	0.000551119
GOTERM_BP_DIRECT	GO:0018107~peptidyl-threonine phosphorylation	10	2.55102	8.44242e-06	CLK1, ATF2, GSK3A, ROCK2, WNK1, CDK1, MAPK1, AKT1, PRKCA, MTOR	371	71	19256	7.31028	0.0188494	0.0023776	0.00235543
GOTERM_CC_DIRECT	GO:0005856~cytoskeleton	27	6.88776	1.16423e-05	EDA, ROCK2, TWF2, HSPB1, GPHN, AKAP12, BAIAP2L1, DPYSL2, CTNNA1, PACSIN2, MAPK1, SYMPK, CTNNA2, FNBP1, ARAP3, KRT10, TUBA4A, CTTN, FRMD8, CDC42EP4, CCDC6, TRIP10, TNIK, DBN1, VCL, RAI14, PLEC	383	541	20472	2.66764	0.00554959	0.000651304	0.000624053
GOTERM_CC_DIRECT	GO:1990904~ribonucleoprotein complex	14	3.57143	1.2263e-05	NPM1, HNRNPA3, CPSF6, SRRT, PHAX, YBX1, ATXN2, HNRNPK, PABPN1, HSF1, HNRNPA2B1, HNRNPA1, NSRP1, RBMX	383	163	20472	4.59094	0.00584462	0.000651304	0.000624053
GOTERM_MF_DIRECT	GO:0004693~cyclin-dependent protein serine/threonine kinase activity	7	1.78571	1.77389e-05	CDK11A, CDK3, CDK2, CDK1, CDK12, CDK14, CDK11B	370	29	18811	12.2719	0.00986711	0.00124172	0.00121289
GOTERM_CC_DIRECT	GO:0005681~spliceosomal complex	12	3.06122	2.12596e-05	RBM17, RBMXL1, HNRNPK, U2AF2, HNRNPA2B1, WAC, SRSF2, TTF2, HNRNPC, HNRNPA1, RBMX, SRRM1	383	124	20472	5.17274	0.0101107	0.00101621	0.00097369
GOTERM_CC_DIRECT	GO:0000792~heterochromatin	8	2.04082	2.83993e-05	TRIM28, HSF1, ATRX, TCP1, RRP1B, SIRT1, WDR76, PML	383	48	20472	8.90862	0.0134834	0.00123408	0.00118245
GOTERM_CC_DIRECT	GO:0010494~cytoplasmic stress granule	10	2.55102	3.55085e-05	NXF1, ATXN2, HNRNPK, LARP1, NUFIP2, PRRC2C, UBAP2L, LARP4B, YBX1, EIF4G1	383	87	20472	6.14387	0.0168301	0.00141442	0.00135524
GOTERM_CC_DIRECT	GO:0071013~catalytic step 2 spliceosome	10	2.55102	4.25876e-05	SRRM2, HNRNPA3, HNRNPK, SRSF1, HNRNPA2B1, PRPF4B, HNRNPC, HNRNPA1, RBMX, SRRM1	383	89	20472	6.00581	0.0201515	0.00156591	0.00150039
GOTERM_BP_DIRECT	GO:0018105~peptidyl-serine phosphorylation	14	3.57143	4.99096e-05	GSK3A, ROCK2, PRKCA, MAPK14, MTOR, UHMK1, CLK1, RPS6KA4, WNK1, CDK2, CDK1, AKT1, MAPK1, RICTOR	371	181	19256	4.01459	0.106402	0.012494	0.0123776
GOTERM_BP_DIRECT	GO:0048025~negative regulation of mRNA splicing, via spliceosome	6	1.53061	8.01929e-05	NPM1, HNRNPK, U2AF2, HNRNPA2B1, SRSF10, RBMX	371	24	19256	12.9757	0.165366	0.0180675	0.0178991
GOTERM_CC_DIRECT	GO:0015630~microtubule cytoskeleton	14	3.57143	8.88451e-05	MYCBP2, PCIF1, NDRG1, TUBA4A, TUBA3E, TUBA1C, TUBA1B, CLIP1, TUBA1A, CDC42EP4, AKT1, MAPT, NINL, TUBA8	383	197	20472	3.7986	0.0415806	0.00303343	0.0029065
GOTERM_MF_DIRECT	GO:0042802~identical protein binding	57	14.5408	9.63578e-05	ATF2, GMEB1, APIP, HSPB1, APEH, GPHN, TUBA1A, DPYSL2, AKT1, DGCR8, FNBP1, MAP1S, CTPS2, SIRT1, CLIP1, COL2A1, XRN2, MAPT, RAF1, PAFAH1B2, KHDRBS1, AHNAK, KMT2A, MYCBP2, FXR2, MICALL1, DVL1, HSF1, DVL2, SMN2, CTNNA1, PACSIN2, MAPK1, RPRD1A, SMN1, HNRNPA1, SNX8, SPAG9, NPM1, FUS, F11, BRAF, PLEKHA3, IGF2R, MTOR, PML, DHRS4, HNRNPK, EIF3J, HNRNPA2B1, CCDC6, TRIP10, HNRNPC, KCNK1, DCP1A, RBMX, EIF4G1	370	1712	18811	1.6927	0.0524415	0.00599559	0.00585641
GOTERM_CC_DIRECT	GO:0030426~growth cone	12	3.06122	0.00011461	FXR2, CTTN, DPYSL2, DOCK7, CTNND1, DVL1, TWF2, MYO5A, EXOC6, MAPT, NDRG2, DBN1	383	149	20472	4.30483	0.0533129	0.00365223	0.00349942
GOTERM_BP_DIRECT	GO:0031532~actin cytoskeleton reorganization	8	2.04082	0.000132004	SIPA1L1, CTTN, FLNA, RICTOR, PHACTR1, TNIK, PLEC, FGF10	371	59	19256	7.03769	0.257369	0.0265321	0.0262848
GOTERM_BP_DIRECT	GO:1990090~cellular response to nerve growth factor stimulus	7	1.78571	0.000141316	MICALL1, CSTF2, RAPGEF1, RAPGEF2, AKT1, BRAF, MAPT	371	42	19256	8.65049	0.272797	0.0265321	0.0262848
GOTERM_CC_DIRECT	GO:0005925~focal adhesion	21	5.35714	0.000155545	NPM1, AHNAK, DOCK7, HSPB1, AFAP1, PTPN12, IGF2R, AKAP12, LIMA1, HNRNPK, CTTN, PACSIN2, CTNNA1, FLNA, MAPK1, ITGB6, PPIA, MISP, GIT1, VCL, PLEC	383	424	20472	2.64737	0.071659	0.0046469	0.00445247
GOTERM_MF_DIRECT	GO:0005524~ATP binding	52	13.2653	0.00016315	CCT8L2, GSK3A, ACSM3, TTF2, GPHN, RPS6KA4, MYO18A, AKT1, DYNC2H1, ABCC4, DDX55, ATRX, CTPS2, PRPF4B, PRKCA, UHMK1, ACLY, NAV3, THRAP3, TCP1, TNIK, RAF1, TRIB1, DNAH3, PRKAA1, DNAH1, ROCK2, VPS4A, DNAH6, TWF2, NOLC1, MAPK1, MAP4K3, NEK9, CDK11A, GLYCTK, MYO5A, BRAF, MAPK14, CLK4, CDK11B, MTOR, CLK1, WNK1, CDK3, CDK2, CDK1, UBE2O, ATP13A2, CDK12, CDK14, EIF4G1	370	1544	18811	1.71225	0.0871724	0.00913639	0.0089243
GOTERM_BP_DIRECT	GO:0000381~regulation of alternative mRNA splicing, via spliceosome	8	2.04082	0.000200472	KHDRBS1, FXR2, THRAP3, SRSF2, NSRP1, HNRNPA1, RBMX, ZBTB7A	371	63	19256	6.59085	0.363589	0.0347434	0.0344196
GOTERM_MF_DIRECT	GO:0019901~protein kinase binding	24	6.12245	0.00020355	ATF2, NEK9, ERRFI1, NPM1, PRKAB2, LRBA, CTNND1, HSPB1, AP2A1, PTPN23, MTOR, TUBA4A, TOM1L1, DLG1, IBTK, WNK1, DPYSL2, HSF1, DVL1, DVL2, AKT1, RICTOR, MAPT, CDK12	370	510	18811	2.3925	0.10756	0.0103626	0.010122
GOTERM_MF_DIRECT	GO:0005200~structural constituent of cytoskeleton	10	2.55102	0.00025804	TUBA1C, TUBA3E, TUBA1B, TUBA1A, CCDC6, CTNNA2, CYLC1, TUBA4A, PLEC, TUBA8	370	107	18811	4.75145	0.13434	0.0120419	0.0117623
GOTERM_BP_DIRECT	GO:0000226~microtubule cytoskeleton organization	11	2.80612	0.000268437	TUBA1C, TUBA3E, TUBA1B, TUBA1A, MAP1S, DOCK7, CDK1, TACC1, MAPT, TUBA4A, TUBA8	371	134	19256	4.26069	0.454001	0.0431992	0.0427965
GOTERM_CC_DIRECT	GO:0015629~actin cytoskeleton	15	3.82653	0.000373415	AHNAK, MYO5A, AFAP1, CTTNBP2NL, AKAP13, LIMA1, BAIAP2L1, SIPA1L1, CDC42EP4, CTNNA1, FLNA, KNTC1, HNRNPC, CTNNA2, DBN1	383	258	20472	3.10766	0.163498	0.0104996	0.0100603
GOTERM_BP_DIRECT	GO:0048255~mRNA stabilization	6	1.53061	0.000388547	TAF15, LARP1, FUS, THRAP3, YBX1, MTOR	371	33	19256	9.4369	0.583536	0.0583598	0.0578158
GOTERM_BP_DIRECT	GO:0030838~positive regulation of actin filament polymerization	7	1.78571	0.00051794	DLG1, BAIAP2L1, CTTN, CDC42EP4, RICTOR, MTOR, NCK1	371	53	19256	6.85511	0.688931	0.0729324	0.0722526
GOTERM_CC_DIRECT	GO:1904813~ficolin-1-rich granule lumen	10	2.55102	0.000537355	ACLY, PSMD2, HUWE1, MAPK1, APEH, MAPK14, PPIA, PGM1, VCL, PAFAH1B2	383	124	20472	4.31062	0.226574	0.0142698	0.0136727
GOTERM_BP_DIRECT	GO:0010507~negative regulation of autophagy	7	1.78571	0.000573383	HERC1, MTMR9, FOXK2, AKT1, TAB2, MTOR, EIF4G1	371	54	19256	6.72816	0.725492	0.0759901	0.0752818
GOTERM_CC_DIRECT	GO:0015030~Cajal body	8	2.04082	0.000584058	SRRM2, TGS1, CDK2, HNRNPA2B1, SMN2, NOLC1, PHAX, SMN1	383	77	20472	5.55342	0.243658	0.0146937	0.0140789
GOTERM_BP_DIRECT	GO:0031669~cellular response to nutrient levels	5	1.27551	0.000619563	PRKAA1, PRKAB2, RICTOR, MTOR, EIF4G1	371	21	19256	12.3578	0.752645	0.0775487	0.0768259
GOTERM_BP_DIRECT	GO:0031929~TOR signaling	5	1.27551	0.000745849	LARP1, EIF4EBP1, AKT1, RICTOR, MTOR	371	22	19256	11.7961	0.813956	0.0884419	0.0876176
GOTERM_CC_DIRECT	GO:0070062~extracellular exosome	63	16.0714	0.000767787	PDCD5, CTNND1, HSPB1, YBX1, JADE2, PTPN23, APEH, BAIAP2L1, TUBA1A, DPYSL2, PSMD2, AP2M1, PGM1, DYNC2H1, SLC15A2, VPS13C, HLA-B, LSR, PRKCA, SCRIB, TUBA4A, TOM1L1, ACLY, THRAP3, TCP1, DSG2, TNIK, PPIA, PAFAH1B2, VCL, PLEC, ITIH2, RAB5C, AHNAK, LUZP1, VPS4A, TWF2, NEDD4L, HPR, NDRG2, NDRG1, PSMB2, ALDH3B1, PACSIN2, FLNA, HNRNPA1, S100A10, SPAG9, SPEN, AOC1, MUC16, F11, HUWE1, MYO5A, KRT10, IGF2R, D…	383	2218	20472	1.51824	0.30729	0.0183501	0.0175823
GOTERM_CC_DIRECT	GO:0000307~cyclin-dependent protein kinase holoenzyme complex	6	1.53061	0.000847433	CDK3, CDK2, CDK1, CDK12, CCNL1, CDK14	383	40	20472	8.01775	0.333186	0.0192892	0.0184821
GOTERM_CC_DIRECT	GO:0036464~cytoplasmic ribonucleoprotein granule	8	2.04082	0.000916772	EDC4, TUBA1A, FXR2, ROCK2, SMN2, MAPT, SMN1, DCP1A	383	83	20472	5.15197	0.354944	0.0199189	0.0190855
GOTERM_BP_DIRECT	GO:0007017~microtubule-based process	6	1.53061	0.000965068	TUBA1C, TUBA3E, TUBA1B, TUBA1A, TUBA4A, TUBA8	371	40	19256	7.78544	0.886541	0.108715	0.107702
GOTERM_MF_DIRECT	GO:0017124~SH3 domain binding	10	2.55102	0.00112933	TOM1L1, KHDRBS1, ERRFI1, ADAM12, RAPGEF1, CCDC6, AFAP1, PTPN12, MAPT, REPS1	370	131	18811	3.88096	0.468289	0.0486483	0.0475189
GOTERM_BP_DIRECT	GO:0035556~intracellular signal transduction	20	5.10204	0.00120258	PRKAA1, HSPB1, BRAF, PRKCA, MAPK14, ASB16, RPS6KA4, AKAP13, WNK1, DVL1, DVL2, DVL3, AKT1, MAPK1, RAPGEF2, TNIK, RAF1, MAP4K3, SOCS4, SOCS5	371	450	19256	2.3068	0.933613	0.12902	0.127818
GOTERM_BP_DIRECT	GO:0016055~Wnt signaling pathway	12	3.06122	0.00148303	GSK3A, PRKAA1, USP34, CTNND1, DVL1, DVL2, DVL3, LRRFIP2, TNIK, NDRG2, CDK14, FGF10	371	196	19256	3.17773	0.964748	0.146547	0.145181
GOTERM_BP_DIRECT	GO:0042307~positive regulation of protein import into nucleus	6	1.53061	0.00149604	TRIM28, BAG3, CDK1, MAPK1, FLNA, MAPK14	371	44	19256	7.07768	0.965768	0.146547	0.145181
GOTERM_MF_DIRECT	GO:0051015~actin filament binding	13	3.31633	0.00170766	MAP1S, TWF2, MYO5A, LIMA1, CTTN, CLMN, MYO18A, CTNNA1, FLNA, CTNNA2, MISP, VCL, DBN1	370	225	18811	2.93745	0.615342	0.0683066	0.0667209
GOTERM_BP_DIRECT	GO:0007010~cytoskeleton organization	10	2.55102	0.00180652	CCL13, DPYSL2, PACSIN2, CCDC6, ARAP3, RICTOR, TNIK, CTNNA2, CYLC1, MTOR	371	143	19256	3.62958	0.983018	0.169587	0.168006
GOTERM_MF_DIRECT	GO:0031434~mitogen-activated protein kinase kinase binding	4	1.02041	0.00184997	DLG1, BRAF, RAF1, TRIB1	370	13	18811	15.6432	0.644806	0.0690655	0.0674622
GOTERM_BP_DIRECT	GO:0006338~chromatin remodeling	11	2.80612	0.00193844	SUV39H2, BRD2, NPM1, PBRM1, MYBBP1A, ATRX, TTF2, HNRNPC, ZBTB7A, GATAD2B, GATAD2A	371	173	19256	3.30019	0.987393	0.174692	0.173064
GOTERM_BP_DIRECT	GO:1902176~negative regulation of oxidative stress-induced intrinsic apoptotic signaling pathway	4	1.02041	0.00218817	HSPB1, AKT1, SIRT1, PPIA	371	14	19256	14.8294	0.992828	0.189613	0.187846
GOTERM_MF_DIRECT	GO:0003682~chromatin binding	20	5.10204	0.00229732	ANKRD17, WDHD1, ATF2, BRD2, NPM1, PBRM1, PRKAA1, KMT2A, FUS, ATRX, NUCKS1, YBX1, NOC3L, PHF8, TRIM28, CDK1, WAC, ADNP, RBMX, NELFE	370	467	18811	2.17733	0.723537	0.0804062	0.0785396
GOTERM_BP_DIRECT	GO:0006897~endocytosis	12	3.06122	0.00236575	RAB5C, FNBP1, DPYSL2, MICALL1, LOXL3, TRIP10, MTMR9, AP2A1, GAPVD1, AP2M1, EHBP1, REPS1	371	208	19256	2.9944	0.995198	0.194797	0.192981
GOTERM_BP_DIRECT	GO:0006469~negative regulation of protein kinase activity	7	1.78571	0.00242091	DBNDD2, DVL1, HSPB1, AKT1, TRIB1, PPIA, PLEC	371	71	19256	5.11719	0.995761	0.194797	0.192981
GOTERM_BP_DIRECT	GO:1900034~regulation of cellular response to heat	4	1.02041	0.00269651	HSF1, MAPT, SIRT1, MTOR	371	15	19256	13.8408	0.997726	0.209491	0.207538
GOTERM_BP_DIRECT	GO:0045944~positive regulation of transcription from RNA polymerase II promoter	38	9.69388	0.00316634	ATF2, GMEB1, GSK3A, KMT2A, FOXK2, NUCKS1, YBX1, IRF2BPL, RPS6KA4, BCLAF1, HSF1, DVL1, DVL2, NFATC2IP, DVL3, AKT1, ZBTB7B, NELFE, S100A10, NCK1, NPM1, NFYC, ATRX, AP3D1, RRP1B, MAPK14, SIRT1, ELF1, HNRNPK, MYBBP1A, IL23A, THRAP3, ZNF639, MKRN2, NCOA7, RAF1, RBMX, FGF10	371	1201	19256	1.64223	0.999214	0.237792	0.235575
GOTERM_BP_DIRECT	GO:0010976~positive regulation of neuron projection development	9	2.29592	0.00333762	RRN3, DVL1, TWF2, RAPGEF1, RAPGEF2, AP2A1, ADNP, MTOR, NCK1	371	128	19256	3.64943	0.999466	0.24257	0.240309
GOTERM_CC_DIRECT	GO:0005911~cell-cell junction	11	2.80612	0.00335056	DLG1, CTNND1, PACSIN2, CTNNA1, FLNA, RAPGEF2, AKT1, DSG2, SCRIB, VCL, NCK1	383	192	20472	3.06234	0.798961	0.0696334	0.0667198
GOTERM_BP_DIRECT	GO:0006325~chromatin organization	13	3.31633	0.00385366	SUV39H2, BRD2, PRKAA1, BRD1, KMT2A, UTP3, SETD1A, NUCKS1, SIRT1, PHF8, TRIM28, WAC, ZBTB7A	371	254	19256	2.65645	0.999834	0.265657	0.263181
GOTERM_BP_DIRECT	GO:0021510~spinal cord development	5	1.27551	0.00394498	BAG3, DPYSL2, LOXL3, AKT1, MTOR	371	34	19256	7.63279	0.999865	0.265657	0.263181
GOTERM_BP_DIRECT	GO:0072659~protein localization to plasma membrane	10	2.55102	0.00400903	DLG1, ROCK2, PACS1, FRMD8, SEC16A, MYO5A, FLNA, RAPGEF2, TNIK, S100A10	371	161	19256	3.22379	0.999883	0.265657	0.263181
GOTERM_CC_DIRECT	GO:0005844~polysome	5	1.27551	0.00438682	ATXN2, FXR2, FUS, DIS3L2, EIF4G1	383	36	20472	7.42385	0.877729	0.0873709	0.0837152
GOTERM_BP_DIRECT	GO:0097192~extrinsic apoptotic signaling pathway in absence of ligand	5	1.27551	0.00438756	GSK3A, COL2A1, BAG3, CTNNA1, FGF10	371	35	19256	7.41471	0.99995	0.282433	0.279801
GOTERM_BP_DIRECT	GO:0032436~positive regulation of proteasomal ubiquitin-dependent protein catabolic process	7	1.78571	0.004677	GSK3A, DVL1, AKT1, TRIB1, SOCS4, SOCS5, DDA1	371	81	19256	4.48544	0.999974	0.28544	0.282779
GOTERM_BP_DIRECT	GO:0006281~DNA repair	14	3.57143	0.00468764	WDHD1, NPM1, USP10, ATRX, HUWE1, FANCA, FANCC, TTF2, NSMCE4A, TRIM28, HSF1, CDK2, PSME4, CDK1	371	294	19256	2.47157	0.999975	0.28544	0.282779
GOTERM_MF_DIRECT	GO:0008569~ATP-dependent microtubule motor activity, minus-end-directed	4	1.02041	0.00490834	DYNC2H1, DNAH3, DNAH1, DNAH6	370	18	18811	11.2979	0.936105	0.148562	0.145113
GOTERM_MF_DIRECT	GO:0005080~protein kinase C binding	6	1.53061	0.00513369	IRS1, TWF2, SRSF2, HSPB1, FLNA, AKT1	370	57	18811	5.35164	0.943704	0.148562	0.145113
GOTERM_MF_DIRECT	GO:0045505~dynein intermediate chain binding	5	1.27551	0.00522832	DYNC2H1, DNAH3, DNAH1, BAG3, DNAH6	370	36	18811	7.06119	0.946619	0.148562	0.145113
GOTERM_BP_DIRECT	GO:0045727~positive regulation of translation	7	1.78571	0.00526905	NPM1, LARP1, FXR2, PCIF1, MAPK1, LARP4B, MTOR	371	83	19256	4.37736	0.999993	0.312399	0.309487
GOTERM_MF_DIRECT	GO:0016301~kinase activity	12	3.06122	0.00530579	PRKAB2, WNK1, PACSIN2, AKT1, PRKCA, TAB2, CDK12, CLK4, CDK11B, GIT1, MAP4K3, MTOR	370	226	18811	2.6995	0.948893	0.148562	0.145113
GOTERM_BP_DIRECT	GO:0014070~response to organic cyclic compound	6	1.53061	0.00586275	ABCC4, ATF2, POLR2A, PSMB2, CTNNA1, CDK1	371	60	19256	5.1903	0.999998	0.338687	0.33553
GOTERM_MF_DIRECT	GO:0019904~protein domain specific binding	13	3.31633	0.00603904	KHDRBS1, DFFA, VPS4A, NOLC1, SIRT1, MTOR, TUBA1A, HNRNPK, CDK2, DVL2, HNRNPA1, RBMX, NCK1	370	263	18811	2.51303	0.966158	0.161041	0.157303
GOTERM_BP_DIRECT	GO:0006417~regulation of translation	7	1.78571	0.00625755	ATXN2, BCLAF1, FXR2, TCOF1, NOLC1, AKT1, DUS3L	371	86	19256	4.22466	0.999999	0.352457	0.349171
GOTERM_CC_DIRECT	GO:0000791~euchromatin	6	1.53061	0.00638832	POLR2A, TRIM28, HSF1, RRP1B, SIRT1, RBMX	383	63	20472	5.09064	0.953272	0.117735	0.112809
GOTERM_CC_DIRECT	GO:0098794~postsynapse	8	2.04082	0.00640401	GSK3A, AP3D1, FLNA, AKT1, AP2A1, GIT1, AP2M1, EIF4G1	383	117	20472	3.65482	0.953623	0.117735	0.112809
GOTERM_MF_DIRECT	GO:0070300~phosphatidic acid binding	4	1.02041	0.00666151	MICALL1, PACSIN2, RAPGEF2, ATP13A2	370	20	18811	10.1681	0.976156	0.164808	0.160982
GOTERM_CC_DIRECT	GO:0005847~mRNA cleavage and polyadenylation specificity factor complex	4	1.02041	0.00667952	CPSF4, CPSF6, CSTF2, SYMPK	383	21	20472	10.1813	0.959381	0.118252	0.113304
GOTERM_MF_DIRECT	GO:0005085~guanyl-nucleotide exchange factor activity	12	3.06122	0.00676889	ARHGEF11, AKAP13, HERC1, DOCK9, DOCK7, PSD3, MYCBP2, GBF1, RAPGEF1, RAPGEF2, RGL3, GAPVD1	370	234	18811	2.60721	0.977555	0.164808	0.160982
GOTERM_BP_DIRECT	GO:0001934~positive regulation of protein phosphorylation	11	2.80612	0.00733215	ATF2, FXR2, ROCK2, DVL1, DVL2, DVL3, AKT1, TNIK, SIRT1, PPIA, FGF10	371	209	19256	2.73173	1	0.395589	0.391901
GOTERM_BP_DIRECT	GO:0051028~mRNA transport	7	1.78571	0.00737449	NXF1, BCLAF1, HNRNPA3, HSF1, SRSF1, HNRNPA2B1, HNRNPA1	371	89	19256	4.08226	1	0.395589	0.391901
GOTERM_MF_DIRECT	GO:0003779~actin binding	15	3.82653	0.0074477	MAP1S, WIPF2, TWF2, MYO5A, AFAP1, BAIAP2L1, INF2, CLMN, PHACTR1, MAPT, VCL, DBN1, RAI14, NCK1, PLEC	370	339	18811	2.24958	0.984684	0.17378	0.169745
GOTERM_BP_DIRECT	GO:0031641~regulation of myelination	4	1.02041	0.00826348	DLG1, AKT1, MTOR, TYMP	371	22	19256	9.4369	1	0.423128	0.419184
GOTERM_BP_DIRECT	GO:0048024~regulation of mRNA splicing, via spliceosome	4	1.02041	0.00826348	KHDRBS1, HNRNPK, SRSF10, SRRM1	371	22	19256	9.4369	1	0.423128	0.419184
GOTERM_CC_DIRECT	GO:0005884~actin filament	7	1.78571	0.00834276	CTTN, WIPF2, TWF2, MYO5A, FLNA, MISP, DBN1	383	94	20472	3.98045	0.981768	0.142423	0.136464
GOTERM_BP_DIRECT	GO:0046777~protein autophosphorylation	10	2.55102	0.00847213	CLK1, TRIM28, WNK1, AKT1, ATP13A2, TNIK, CDK12, CLK4, MTOR, UHMK1	371	181	19256	2.86757	1	0.424172	0.420218
GOTERM_MF_DIRECT	GO:0008013~beta-catenin binding	7	1.78571	0.00855999	SETD1A, CTNND1, DVL1, CTNNA1, DVL3, CTNNA2, VCL	370	90	18811	3.95426	0.991816	0.191744	0.187293
GOTERM_CC_DIRECT	GO:0030687~preribosome, large subunit precursor	4	1.02041	0.00865318	LAS1L, FBXW9, PPAN, RRP1B	383	23	20472	9.29595	0.984302	0.142628	0.136661
GOTERM_BP_DIRECT	GO:0006914~autophagy	9	2.29592	0.00889034	LRSAM1, PRKAA1, HERC1, MAP1S, TBC1D5, USP10, SEC16A, VPS4A, ATP13A2	371	151	19256	3.09355	1	0.435433	0.431375
GOTERM_CC_DIRECT	GO:0048471~perinuclear region of cytoplasm	25	6.37755	0.00923347	VPS4A, TWF2, MTMR9, NDRG2, NDRG1, WDR44, AKAP13, ATXN2, HSF1, FLNA, SPAG9, FUS, MAP1S, SEC16A, PRKCA, RANGAP1, IGF2R, CHERP, DLG1, INF2, TRIP10, RAPGEF2, EXOC6, TNIK, PLEC	383	763	20472	1.75137	0.988134	0.14712	0.140964
GOTERM_BP_DIRECT	GO:0006376~mRNA splice site selection	4	1.02041	0.00936961	RBMXL1, SRSF1, SRSF10, RBMX	371	23	19256	9.0266	1	0.448243	0.444065
GOTERM_MF_DIRECT	GO:1990841~promoter-specific chromatin binding	6	1.53061	0.00950239	ATF2, POLR2A, TRIM28, ZC3H4, HSF1, SIRT1	370	66	18811	4.62187	0.995191	0.204667	0.199916
GOTERM_BP_DIRECT	GO:1901888~regulation of cell junction assembly	3	0.765306	0.00954978	ROCK2, RAPGEF1, RAPGEF2	371	8	19256	19.4636	1	0.448243	0.444065
GOTERM_CC_DIRECT	GO:0030027~lamellipodium	10	2.55102	0.010207	CTTN, CTNND1, TWF2, CTNNA1, ARAP3, AKT1, SCRIB, GIT1, DBN1, CTTNBP2NL	383	192	20472	2.78394	0.992583	0.157386	0.150801
GOTERM_BP_DIRECT	GO:0050821~protein stabilization	11	2.80612	0.0103202	NPM1, BAG3, SEC16A, TCP1, CTNND1, DVL1, DVL3, MTMR9, FLNA, RTN4, PML	371	220	19256	2.59515	1	0.456927	0.452668
GOTERM_BP_DIRECT	GO:0046628~positive regulation of insulin receptor signaling pathway	4	1.02041	0.010558	IRS1, NUCKS1, ZBTB7B, SIRT1	371	24	19256	8.65049	1	0.456927	0.452668
GOTERM_BP_DIRECT	GO:0034063~stress granule assembly	4	1.02041	0.010558	ATXN2, PRRC2C, UBAP2L, MAPT	371	24	19256	8.65049	1	0.456927	0.452668
GOTERM_BP_DIRECT	GO:0043547~positive regulation of GTPase activity	10	2.55102	0.0106935	CCL13, DOCK9, DOCK7, DVL2, RAPGEF1, DVL3, ARAP3, RAPGEF2, RGL3, S100A10	371	188	19256	2.7608	1	0.456927	0.452668
GOTERM_BP_DIRECT	GO:0006513~protein monoubiquitination	5	1.27551	0.0107488	HUWE1, FANCA, UBE2O, NEDD4L, FANCC	371	45	19256	5.767	1	0.456927	0.452668
GOTERM_CC_DIRECT	GO:0098978~glutamatergic synapse	15	3.82653	0.0107563	CTNND1, AP3D1, SCRIB, MAPK14, NDRG1, MTOR, DLG1, DVL1, PACSIN2, EIF4EBP1, FLNA, TNIK, AP2M1, DBN1, DLGAP4	383	373	20472	2.14953	0.994312	0.158676	0.152036
GOTERM_CC_DIRECT	GO:0005915~zonula adherens	3	0.765306	0.0114633	CTNND1, CTNNA1, VCL	383	9	20472	17.8172	0.995958	0.158676	0.152036
GOTERM_CC_DIRECT	GO:0005794~Golgi apparatus	33	8.41837	0.0115387	FAM114A1, GOSR1, NEDD4L, NDRG2, WDR44, GOLGA3, ATXN2, HERC1, MAPK1, MALRD1, DYNC2H1, ABCC4, MAMDC4, LRBA, GLYCTK, SEC16A, GBF1, HLA-B, AP3D1, PLEKHA3, IGF2R, ARFGAP2, UHMK1, DLG1, SPATA16, CTTN, PACS1, GORASP2, TBC1D5, TCP1, TRIP10, RAF1, ST6GALNAC4	383	1122	20472	1.57211	0.996103	0.158676	0.152036
GOTERM_CC_DIRECT	GO:0016604~nuclear body	14	3.57143	0.0116185	NUFIP2, ATRX, CSTF2, SRRT, PTPN23, NSMCE4A, DVL2, CHAMP1, SMN2, UBE2O, DGCR8, SYMPK, SMN1, NELFE	383	339	20472	2.20744	0.996251	0.158676	0.152036
GOTERM_BP_DIRECT	GO:0032922~circadian regulation of gene expression	6	1.53061	0.0117881	MYBBP1A, KMT2A, MYCBP2, HUWE1, SIRT1, PML	371	71	19256	4.38617	1	0.479191	0.474724
GOTERM_BP_DIRECT	GO:0007569~cell aging	4	1.02041	0.0118296	NPM1, CDK1, SIRT1, MTOR	371	25	19256	8.30447	1	0.479191	0.474724
GOTERM_CC_DIRECT	GO:0014069~postsynaptic density	12	3.06122	0.0119946	HNRNPA3, SIPA1L1, FXR2, PSD3, DVL1, DGCR8, MAPK1, SCRIB, GPHN, GIT1, RTN4, DBN1	383	267	20472	2.40232	0.996874	0.159262	0.152598
GOTERM_BP_DIRECT	GO:0010038~response to metal ion	3	0.765306	0.0121233	NEDD4L, NDRG1, GPHN	371	9	19256	17.301	1	0.479191	0.474724
GOTERM_BP_DIRECT	GO:0032287~peripheral nervous system myelin maintenance	3	0.765306	0.0121233	AKT1, NDRG1, PLEC	371	9	19256	17.301	1	0.479191	0.474724
GOTERM_BP_DIRECT	GO:0016925~protein sumoylation	5	1.27551	0.0124896	NSMCE4A, TRIM28, NFATC2IP, RANGAP1, PML	371	47	19256	5.52159	1	0.485155	0.480633
GOTERM_BP_DIRECT	GO:0043113~receptor clustering	4	1.02041	0.0131855	DLG1, DVL1, FLNA, SCRIB	371	26	19256	7.98507	1	0.503124	0.498434
GOTERM_BP_DIRECT	GO:0006364~rRNA processing	8	2.04082	0.0133988	PPAN-P2RY11, LAS1L, DKC1, XRN2, PPAN, NOLC1, UTP20, RRP1B	371	131	19256	3.16965	1	0.503124	0.498434
GOTERM_CC_DIRECT	GO:0005813~centrosome	19	4.84694	0.0148041	NEK9, NPM1, MAP1S, ROCK2, VPS4A, UBR4, PHAX, NDRG1, CLIP1, ODF2L, HSF1, TCP1, CDK2, CDK1, TUBGCP6, CEP170, ITGB6, NINL, GIT1	383	547	20472	1.85664	0.999199	0.188021	0.180154
GOTERM_CC_DIRECT	GO:0030286~dynein complex	4	1.02041	0.0149473	DYNC2H1, DNAH3, DNAH1, DNAH6	383	28	20472	7.63596	0.999252	0.188021	0.180154
GOTERM_MF_DIRECT	GO:0051959~dynein light intermediate chain binding	4	1.02041	0.0154518	DYNC2H1, DNAH3, DNAH1, DNAH6	370	27	18811	7.53193	0.999834	0.311232	0.304007
GOTERM_MF_DIRECT	GO:0008190~eukaryotic initiation factor 4E binding	3	0.765306	0.0155616	LARP1, EIF4EBP1, EIF4G1	370	10	18811	15.2522	0.999844	0.311232	0.304007
GOTERM_BP_DIRECT	GO:0030878~thyroid gland development	4	1.02041	0.0161526	MAPK1, BRAF, RAF1, FGF10	371	28	19256	7.41471	1	0.583237	0.5778
GOTERM_BP_DIRECT	GO:0032868~response to insulin	6	1.53061	0.0163089	IRS1, VPS13C, ZBTB7B, MAPK14, SIRT1, MTOR	371	77	19256	4.04439	1	0.583237	0.5778
GOTERM_BP_DIRECT	GO:0001938~positive regulation of endothelial cell proliferation	6	1.53061	0.0163089	AKT1, PRKCA, RICTOR, SIRT1, MTOR, FGF10	371	77	19256	4.04439	1	0.583237	0.5778
GOTERM_MF_DIRECT	GO:0030674~protein binding, bridging	7	1.78571	0.0166439	TCOF1, SRRT, DVL2, NOLC1, MAPT, NCK1, GATAD2A	370	104	18811	3.42196	0.999916	0.321399	0.313938
GOTERM_CC_DIRECT	GO:0005912~adherens junction	9	2.29592	0.0172212	DLG1, BAIAP2L1, CDC42EP4, CTNND1, CTNNA1, SCRIB, CTNNA2, NDRG1, VCL	383	175	20472	2.74894	0.999752	0.21107	0.202239
GOTERM_CC_DIRECT	GO:0002102~podosome	4	1.02041	0.0180256	HNRNPK, CTTN, PTPN12, VCL	383	30	20472	7.12689	0.999833	0.214848	0.205859
GOTERM_BP_DIRECT	GO:0050658~RNA transport	3	0.765306	0.0180583	ATXN2, HNRNPA2B1, YBX1	371	11	19256	14.1554	1	0.635709	0.629784
GOTERM_CC_DIRECT	GO:0030424~axon	14	3.57143	0.0184284	GSK3A, PRKAA1, DOCK7, MYCBP2, UHMK1, FXR2, SMN2, MAPK1, WDFY3, ADNP, MAPT, SMN1, CTNNA2, PLEC	383	361	20472	2.07292	0.999862	0.214848	0.205859
GOTERM_BP_DIRECT	GO:0071456~cellular response to hypoxia	8	2.04082	0.018664	SUV39H2, PRKAA1, EIF4EBP1, AKT1, SIRT1, NDRG1, RTN4, MTOR	371	140	19256	2.96588	1	0.639561	0.6336
GOTERM_BP_DIRECT	GO:0030334~regulation of cell migration	7	1.78571	0.0187355	TBCCD1, FLNA, AKT1, VCL, RTN4, NCK1, FGF10	371	109	19256	3.33322	1	0.639561	0.6336
GOTERM_BP_DIRECT	GO:0043161~proteasome-mediated ubiquitin-dependent protein catabolic process	10	2.55102	0.0205232	GSK3A, ZNRF2, PSMB2, PSMD2, HUWE1, AKT1, NEDD4L, UBE4B, SIRT1, PML	371	210	19256	2.47157	1	0.690131	0.683698
GOTERM_MF_DIRECT	GO:0044325~ion channel binding	8	2.04082	0.0206236	DLG1, PACS1, USP10, FLNA, NEDD4L, AP2M1, S100A10, CHERP	370	140	18811	2.90517	0.999991	0.384974	0.376037
GOTERM_BP_DIRECT	GO:0045893~positive regulation of transcription, DNA-templated	23	5.86735	0.021135	ARHGEF11, NPM1, RRN3, TAF15, KMT2A, FUS, NCOA4, NOLC1, FOXK2, GATAD2B, PML, PHF8, GATAD2A, ELF1, RBMXL1, TRIM28, THRAP3, CDK2, WAC, DVL3, AKT1, MAPK1, TACC1	371	716	19256	1.66727	1	0.698685	0.692173
GOTERM_CC_DIRECT	GO:0005770~late endosome	8	2.04082	0.0212655	VPS13C, MICALL1, VPS4A, MYO5A, MAPK1, RAPGEF2, ATP13A2, IGF2R	383	148	20472	2.88928	0.999966	0.241231	0.231138
GOTERM_BP_DIRECT	GO:0090179~planar cell polarity pathway involved in neural tube closure	3	0.765306	0.0213978	DVL1, DVL2, DVL3	371	12	19256	12.9757	1	0.698685	0.692173
GOTERM_MF_DIRECT	GO:0003676~nucleic acid binding	13	3.31633	0.0215273	SPEN, CPSF4, RBM17, NPM1, CPSF6, DDX55, SRRT, YBX1, KRBA2, XRN2, RAF1, HNRNPA1, RBMX	370	313	18811	2.11159	0.999995	0.388879	0.379852
GOTERM_CC_DIRECT	GO:0000502~proteasome complex	5	1.27551	0.0217007	PSMB2, PSMD2, PSME4, HSPB1, UBR1	383	57	20472	4.68875	0.999972	0.241231	0.231138
GOTERM_BP_DIRECT	GO:0042147~retrograde transport, endosome to Golgi	6	1.53061	0.0218565	SPAG9, TBC1D5, GOSR1, GBF1, UBE2O, SNX8	371	83	19256	3.75202	1	0.703468	0.696911
GOTERM_MF_DIRECT	GO:0008353~RNA polymerase II carboxy-terminal domain kinase activity	3	0.765306	0.0222419	CDK1, MAPK1, CDK12	370	12	18811	12.7101	0.999997	0.389233	0.380197
GOTERM_BP_DIRECT	GO:0032007~negative regulation of TOR signaling	4	1.02041	0.0231213	GSK3A, PRKAA1, UBR1, SIRT1	371	32	19256	6.48787	1	0.723505	0.716761
GOTERM_BP_DIRECT	GO:0016239~positive regulation of macroautophagy	4	1.02041	0.0231213	LARP1, WAC, SIRT1, PAFAH1B2	371	32	19256	6.48787	1	0.723505	0.716761
GOTERM_BP_DIRECT	GO:0090136~epithelial cell-cell adhesion	3	0.765306	0.0249712	CTNNA1, CTNNA2, VCL	371	13	19256	11.9776	1	0.739854	0.732958
GOTERM_BP_DIRECT	GO:0098789~pre-mRNA cleavage required for polyadenylation	3	0.765306	0.0249712	CPSF4, CPSF6, CSTF2	371	13	19256	11.9776	1	0.739854	0.732958
GOTERM_BP_DIRECT	GO:0051168~nuclear export	3	0.765306	0.0249712	AKAP13, RANGAP1, HNRNPA1	371	13	19256	11.9776	1	0.739854	0.732958
GOTERM_BP_DIRECT	GO:0098586~cellular response to virus	6	1.53061	0.0250391	ATF2, IFNA13, IFNA1, GBF1, RRP1B, MAPK14	371	86	19256	3.62114	1	0.739854	0.732958
GOTERM_BP_DIRECT	GO:0006886~intracellular protein transport	13	3.31633	0.0252857	NPM1, TBC1D9B, RAB5C, EXOC6B, AP3D1, AP2A1, SYTL2, TOM1L1, CTTN, TBC1D5, EXOC6, SNX8, AP2M1	371	328	19256	2.05713	1	0.739854	0.732958
GOTERM_CC_DIRECT	GO:0043005~neuron projection	14	3.57143	0.0263522	HNRNPA3, DOCK7, MYO5A, BRAF, RTN4, DLG1, BAG3, DVL1, SMN2, RAPGEF2, ATP13A2, MAPT, SMN1, GIT1	383	379	20472	1.97447	0.999997	0.286281	0.274303
GOTERM_BP_DIRECT	GO:0032212~positive regulation of telomere maintenance via telomerase	4	1.02041	0.0271254	DKC1, TCP1, MAPK1, HNRNPA1	371	34	19256	6.10623	1	0.76392	0.756799
GOTERM_BP_DIRECT	GO:0048144~fibroblast proliferation	4	1.02041	0.0271254	RRN3, KMT2A, CDK1, FGF10	371	34	19256	6.10623	1	0.76392	0.756799
GOTERM_BP_DIRECT	GO:0045773~positive regulation of axon extension	4	1.02041	0.0271254	TWF2, ADNP, MAPT, DBN1	371	34	19256	6.10623	1	0.76392	0.756799
GOTERM_BP_DIRECT	GO:0065003~macromolecular complex assembly	8	2.04082	0.0277373	KMT2A, HSF1, CDK1, FANCA, FANCC, KNTC1, AP2M1, PML	371	152	19256	2.73173	1	0.771508	0.764317
GOTERM_MF_DIRECT	GO:0030332~cyclin binding	4	1.02041	0.028599	CDK2, CDK1, CDK12, CDK14	370	34	18811	5.98124	1	0.482793	0.471585
GOTERM_BP_DIRECT	GO:0031053~primary miRNA processing	3	0.765306	0.0287684	SRRT, HNRNPA2B1, DGCR8	371	14	19256	11.1221	1	0.77161	0.764418
GOTERM_BP_DIRECT	GO:0007175~negative regulation of epidermal growth factor-activated receptor activity	3	0.765306	0.0287684	ERRFI1, SOCS4, SOCS5	371	14	19256	11.1221	1	0.77161	0.764418
GOTERM_BP_DIRECT	GO:2001022~positive regulation of response to DNA damage stimulus	3	0.765306	0.0287684	BCLAF1, FXR2, NSMCE4A	371	14	19256	11.1221	1	0.77161	0.764418
GOTERM_CC_DIRECT	GO:0016235~aggresome	4	1.02041	0.0292176	BAG3, XRN2, DVL2, RANGAP1	383	36	20472	5.93908	0.999999	0.309324	0.296381
GOTERM_BP_DIRECT	GO:0034599~cellular response to oxidative stress	6	1.53061	0.029724	ATF2, PRKAA1, ALDH3B1, FANCC, ATP13A2, PPIA	371	90	19256	3.4602	1	0.787861	0.780517
GOTERM_CC_DIRECT	GO:0030054~cell junction	10	2.55102	0.0306654	DLG1, MAP1S, CTNND1, CTNNA1, RAPGEF2, DSG2, SCRIB, ITGB6, RTN4, RAI14	383	232	20472	2.30395	1	0.309324	0.296381
GOTERM_MF_DIRECT	GO:0051721~protein phosphatase 2A binding	4	1.02041	0.0308377	EIF4EBP1, AKT1, MAPT, CTTNBP2NL	370	35	18811	5.81035	1	0.482793	0.471585
GOTERM_MF_DIRECT	GO:0004860~protein kinase inhibitor activity	4	1.02041	0.0308377	NPM1, WNK1, TRIB1, NCK1	370	35	18811	5.81035	1	0.482793	0.471585
GOTERM_BP_DIRECT	GO:0033138~positive regulation of peptidyl-serine phosphorylation	6	1.53061	0.0309757	GSK3A, DOCK7, AKT1, BRAF, RAF1, EIF4G1	371	91	19256	3.42217	1	0.811491	0.803927
GOTERM_MF_DIRECT	GO:0003677~DNA binding	36	9.18367	0.0310367	KHDRBS1, ATF2, ZNF592, GTF3C4, KMT2A, SRRT, PDCD5, TTF2, YBX1, BCLAF1, TRIM28, POLR2A, HSF1, MYO18A, MAPK1, ZBTB7A, RBM6, SPEN, WDHD1, PBRM1, TAF15, FUS, MAP1S, SP110, TIGD6, NFYC, ATRX, HUWE1, WDR76, PML, SRRM1, HNRNPK, MYBBP1A, THRAP3, ADNP, MAPT	370	1286	18811	1.42322	1	0.482793	0.471585
GOTERM_CC_DIRECT	GO:0005858~axonemal dynein complex	3	0.765306	0.0310618	DNAH3, DNAH1, DNAH6	383	15	20472	10.6903	1	0.309324	0.296381
GOTERM_CC_DIRECT	GO:0031616~spindle pole centrosome	3	0.765306	0.0310618	NPM1, TBCCD1, MISP	383	15	20472	10.6903	1	0.309324	0.296381
GOTERM_BP_DIRECT	GO:0033120~positive regulation of RNA splicing	3	0.765306	0.0327795	POLR2A, U2AF2, SRSF1	371	15	19256	10.3806	1	0.82554	0.817845
GOTERM_BP_DIRECT	GO:0006895~Golgi to endosome transport	3	0.765306	0.0327795	VPS13C, GBF1, AP2A1	371	15	19256	10.3806	1	0.82554	0.817845
GOTERM_BP_DIRECT	GO:0010975~regulation of neuron projection development	4	1.02041	0.0337781	GSK3A, DPYSL2, AKT1, CTNNA2	371	37	19256	5.61113	1	0.82554	0.817845
GOTERM_BP_DIRECT	GO:0051301~cell division	14	3.57143	0.0340972	NEK9, VPS4A, ZNF16, TUBA1C, TUBA1B, TUBA1A, CDK3, CDK2, CDK1, KNTC1, TACC1, CDK14, MISP, DIS3L2	371	382	19256	1.9022	1	0.82554	0.817845
GOTERM_CC_DIRECT	GO:0005938~cell cortex	8	2.04082	0.0345432	AKAP12, AKAP13, CTTN, FNBP1, TRIP10, FLNA, MISP, RAI14	383	164	20472	2.6074	1	0.336973	0.322873
GOTERM_BP_DIRECT	GO:1901215~negative regulation of neuron death	5	1.27551	0.0345901	HSF1, AKT1, ATP13A2, SIRT1, EIF4G1	371	64	19256	4.05492	1	0.82554	0.817845
GOTERM_BP_DIRECT	GO:0046627~negative regulation of insulin receptor signaling pathway	4	1.02041	0.0361665	GSK3A, PRKAA1, IRS1, NCK1	371	38	19256	5.46347	1	0.82554	0.817845
GOTERM_BP_DIRECT	GO:2001240~negative regulation of extrinsic apoptotic signaling pathway in absence of ligand	4	1.02041	0.0361665	COL2A1, CTNNA1, AKT1, FGF10	371	38	19256	5.46347	1	0.82554	0.817845
GOTERM_BP_DIRECT	GO:0007420~brain development	11	2.80612	0.0363536	MAP1S, UTP3, BAG3, DPYSL2, SETD1A, CTNND1, GIT1, RTN4, PAFAH1B2, MTOR, PHF8	371	270	19256	2.11457	1	0.82554	0.817845
GOTERM_MF_DIRECT	GO:0003743~translation initiation factor activity	5	1.27551	0.0368801	EIF5B, RRN3, EIF3J, EIF2S2, EIF4G1	370	64	18811	3.97192	1	0.558186	0.545228
GOTERM_BP_DIRECT	GO:0016572~histone phosphorylation	3	0.765306	0.0369949	RPS6KA4, CDK2, CDK1	371	16	19256	9.73181	1	0.82554	0.817845
GOTERM_BP_DIRECT	GO:0045651~positive regulation of macrophage differentiation	3	0.765306	0.0369949	HSF1, PRKCA, TRIB1	371	16	19256	9.73181	1	0.82554	0.817845
GOTERM_BP_DIRECT	GO:0006900~membrane budding	3	0.765306	0.0369949	VPS4A, AP2M1, S100A10	371	16	19256	9.73181	1	0.82554	0.817845
GOTERM_BP_DIRECT	GO:0051146~striated muscle cell differentiation	3	0.765306	0.0369949	SPAG9, AKT1, MAPK14	371	16	19256	9.73181	1	0.82554	0.817845
GOTERM_BP_DIRECT	GO:0060285~cilium-dependent cell motility	3	0.765306	0.0369949	DNAH3, DNAH1, DNAH6	371	16	19256	9.73181	1	0.82554	0.817845
GOTERM_BP_DIRECT	GO:0045292~mRNA cis splicing, via spliceosome	3	0.765306	0.0369949	RBM17, PRPF40B, PRPF4B	371	16	19256	9.73181	1	0.82554	0.817845
GOTERM_BP_DIRECT	GO:0022007~convergent extension involved in neural plate elongation	2	0.510204	0.0380614	DVL1, DVL2	371	2	19256	51.903	1	0.82554	0.817845
GOTERM_BP_DIRECT	GO:0032071~regulation of endodeoxyribonuclease activity	2	0.510204	0.0380614	NPM1, SIRT1	371	2	19256	51.903	1	0.82554	0.817845
GOTERM_BP_DIRECT	GO:0042752~regulation of circadian rhythm	5	1.27551	0.0380996	PRKAA1, ROCK2, CDK1, PML, MTOR	371	66	19256	3.93204	1	0.82554	0.817845
GOTERM_BP_DIRECT	GO:0031175~neuron projection development	7	1.78571	0.0384769	HERC1, CLMN, MICALL1, DOCK7, RAPGEF2, MAPT, UHMK1	371	129	19256	2.81644	1	0.82554	0.817845
GOTERM_MF_DIRECT	GO:0097472~cyclin-dependent protein kinase activity	2	0.510204	0.0388486	CDK2, CDK1	370	2	18811	50.8405	1	0.572506	0.559215
GOTERM_CC_DIRECT	GO:0099524~postsynaptic cytosol	3	0.765306	0.0392634	EIF4EBP1, MTOR, DBN1	383	17	20472	9.43265	1	0.367998	0.352601
GOTERM_CC_DIRECT	GO:0097440~apical dendrite	3	0.765306	0.0392634	GSK3A, FLNA, OSBP2	383	17	20472	9.43265	1	0.367998	0.352601
GOTERM_BP_DIRECT	GO:0030154~cell differentiation	21	5.35714	0.039809	SUV39H2, EDA, MROH2B, HUWE1, PRRC2C, NEDD4L, NDRG2, TYMP, PURB, ELF1, SPATA16, NHSL1, GORASP2, MKRN2, AKT1, RAPGEF2, CTNNA2, RAF1, CYLC1, FGF10, RAI14	371	680	19256	1.60289	1	0.82554	0.817845
GOTERM_BP_DIRECT	GO:0006006~glucose metabolic process	5	1.27551	0.039928	PRKAA1, H6PD, AKT1, MAPK14, PGM1	371	67	19256	3.87336	1	0.82554	0.817845
GOTERM_BP_DIRECT	GO:0010628~positive regulation of gene expression	17	4.33673	0.0402856	ATF2, GSK3A, PRKAA1, EDA, ROCK2, PDCD5, BRAF, MAPK14, MTOR, IL1F10, HSF1, CDK1, AKT1, MAPK1, ATP13A2, ZBTB7B, FGF10	371	513	19256	1.71998	1	0.82554	0.817845
GOTERM_MF_DIRECT	GO:0046872~metal ion binding	65	16.5816	0.0410679	ATF2, SUV39H2, LRSAM1, GMEB1, ACSM3, ZC3H4, APIP, ZBTB8OS, JADE2, GPHN, IRF2BPL, PHF8, AKAP13, MT2A, TRIM28, ZNF726, CHAMP1, PGM3, DGCR8, GIT1, BCKDHA, EIF5B, BRD1, SP110, ATRX, ARAP3, SIRT1, ZNF16, ARFGAP2, ACLY, COL2A1, ZNF639, XRN2, ADAM12, WDFY3, RAF1, DUS3L, ZNF277, PRKAA1, ZNF592, ROCK2, MYCBP2, ZC3HAV1, LIMA1, ZNRF2, POLR2A, ZKSCAN7, MICALL1, ZC3H13, ZBTB7B, ZBTB7A, CPSF4, NEK9, TAF15, FUS…	370	2642	18811	1.25081	1	0.589693	0.576004
GOTERM_BP_DIRECT	GO:0006974~cellular response to DNA damage stimulus	11	2.80612	0.0412222	ATF2, USP10, CDK3, SETD1A, PSME4, WAC, MAPK1, AKT1, SIRT1, WDR76, MTOR	371	276	19256	2.0686	1	0.82554	0.817845
GOTERM_BP_DIRECT	GO:0050872~white fat cell differentiation	3	0.765306	0.0414052	ATF2, SIRT1, FGF10	371	17	19256	9.15935	1	0.82554	0.817845
GOTERM_BP_DIRECT	GO:0043923~positive regulation by host of viral transcription	3	0.765306	0.0414052	ZNF639, NUCKS1, RRP1B	371	17	19256	9.15935	1	0.82554	0.817845
GOTERM_BP_DIRECT	GO:1903146~regulation of mitophagy	3	0.765306	0.0414052	GSK3A, CTTN, ATP13A2	371	17	19256	9.15935	1	0.82554	0.817845
GOTERM_BP_DIRECT	GO:0048009~insulin-like growth factor receptor signaling pathway	3	0.765306	0.0414052	IRS1, AKT1, IGF2R	371	17	19256	9.15935	1	0.82554	0.817845
GOTERM_BP_DIRECT	GO:0030330~DNA damage response, signal transduction by p53 class mediator	3	0.765306	0.0414052	USP10, ATRX, NDRG1	371	17	19256	9.15935	1	0.82554	0.817845
GOTERM_CC_DIRECT	GO:0043204~perikaryon	8	2.04082	0.0417744	BRD1, FUS, SMN2, MAPK1, FLNA, WDFY3, SMN1, KCNK1	383	171	20472	2.50066	1	0.375641	0.359924
GOTERM_CC_DIRECT	GO:0032991~macromolecular complex	21	5.35714	0.0418015	KHDRBS1, NPM1, DFFA, USP10, SRRT, MTMR9, SIRT1, GATAD2B, ZNRF2, TRIM28, WNK1, XPO6, DPYSL2, EIF4EBP1, AKT1, MAPK1, RAPGEF2, HNRNPC, PPIA, RBMX, VCL	383	703	20472	1.59671	1	0.375641	0.359924
GOTERM_CC_DIRECT	GO:0043025~neuronal cell body	14	3.57143	0.042889	GSK3A, PRKAA1, MAP1S, PHAX, MTOR, AKAP12, FXR2, DPYSL2, DVL1, RAPGEF2, ATP13A2, ADNP, MAPT, SRSF10	383	407	20472	1.83863	1	0.375641	0.359924
GOTERM_CC_DIRECT	GO:0043034~costamere	3	0.765306	0.0436374	AHNAK, VCL, PLEC	383	18	20472	8.90862	1	0.375641	0.359924
GOTERM_BP_DIRECT	GO:0071276~cellular response to cadmium ion	4	1.02041	0.0438364	MT2A, HSF1, MAPK1, AKT1	371	41	19256	5.0637	1	0.866347	0.858271
GOTERM_CC_DIRECT	GO:0000781~chromosome, telomeric region	8	2.04082	0.0440082	TOX4, NSMCE4A, ATRX, CDK2, HNRNPA2B1, CDK1, GATAD2B, PML	383	173	20472	2.47175	1	0.375641	0.359924
GOTERM_CC_DIRECT	GO:0031982~vesicle	8	2.04082	0.0451647	TUBA1C, AHNAK, MUC16, ALDH3B1, MYO5A, AKT1, ATP13A2, PPIA	383	174	20472	2.45755	1	0.378749	0.362902
GOTERM_BP_DIRECT	GO:0015031~protein transport	15	3.82653	0.0452388	MAMDC4, SLC15A2, SEC16A, GOSR1, GBF1, MYO5A, PHAX, PTPN23, EHBP1, ARFGAP2, TOM1L1, NXF1, RAB11FIP1, TBC1D5, SNX8	371	439	19256	1.77345	1	0.886287	0.878026
GOTERM_CC_DIRECT	GO:0043231~intracellular membrane-bounded organelle	27	6.88776	0.0467553	EDA, IRS1, MYCBP2, FOXK2, PTPN23, YBX1, ZNRF2, RAB11FIP1, CTNNA1, PACSIN2, MISP, SNX8, AP2M1, CPSF4, FNBP1, BRAF, RANGAP1, UHMK1, MYBBP1A, CTTN, TBC1D5, RAPGEF1, TRIP10, DSG2, KCNK1, PPIA, OSBP2	383	982	20472	1.46965	1	0.385328	0.369205
GOTERM_MF_DIRECT	GO:0004708~MAP kinase kinase activity	3	0.765306	0.0477422	MAPK1, BRAF, MAPK14	370	18	18811	8.47342	1	0.66839	0.652874
[truncated: 84 more rows]
